# Supplementary material for: Blocking STAT3/5 through direct or upstream kinase targeting in leukemic cutaneous T‐cell lymphoma
Source: EMBO Mol Med. 2022 Nov 7;14(12):e15200. doi: 10.15252/emmm.202115200 (PMC9727928; doi:10.15252/emmm.202115200)
Supplement: Supplementary file 10 — Dataset EV2 [file EMMM-14-e15200-s002.xlsx]

## Sheet: Legend
Dataset EV2. Copy number alteration log2 ratios for each of the 23 patients, and controls, that were sequenced using low-pass whole genome sequencing.

## Sheet: P7
chromosome	start	end	gene	depth	log2	weight
chr1	10000	108833	DDX11L1,WASH7P,MIR6859-1,MIR6859-2,MIR6859-3,MIR6859-4,MIR1302-2,MIR1302-9,MIR1302-10,MIR1302-11,FAM138A,FAM138F,FAM138C,OR4F5	0.901875	-0.177998	0.769755
chr1	108833	207666	LOC729737,LOC102725121,MIR6859-1,MIR6859-2,MIR6859-3,MIR6859-4,FAM138D	0.924681	-0.0235105	0.817174
chr1	257666	297968	-	1.19957	0.095772	0.575703
chr1	347968	441978	-	0.549335	-0.24254	0.706151
chr1	441978	535988	OR4F29,OR4F16,OR4F3,LOC100132287,LOC100132062	0.67546	-0.0659665	0.752496
chr1	585988	686787	LOC101928626,MIR12136,OR4F29,OR4F16,OR4F3	0.388476	-2.40732	0.601018
chr1	686787	787587	LOC100133331,LOC100288069	0.719812	-0.229982	0.832927
chr1	787587	888387	FAM87B,LINC00115,LINC01128,FAM41C	0.788234	-0.240539	0.8245
chr1	888387	989186	LINC02593,SAMD11,NOC2L,KLHL17,PLEKHN1,PERM1	0.791476	-0.247848	0.836361
chr1	989186	1089986	HES4,ISG15,AGRN,LOC100288175,RNF223,C1orf159	0.744216	-0.344427	0.839303
chr1	1089986	1190786	C1orf159,LINC01342,MIR200B,MIR200A,MIR429,TTLL10	0.781121	-0.320444	0.838774
chr1	1190786	1291585	TTLL10,TNFRSF18,TNFRSF4,SDF4,B3GALT6,C1QTNF12,UBE2J2,SCNN1D	0.700701	-0.453442	0.843468
chr1	1291585	1392385	SCNN1D,ACAP3,MIR6726,SNORD167,PUSL1,INTS11,MIR6727,CPTP,TAS1R3,DVL1,MIR6808,MXRA8,AURKAIP1,CCNL2	0.774177	-0.307239	0.844108
chr1	1392385	1493185	CCNL2,MRPL20-AS1,MRPL20,ANKRD65,TMEM88B,LINC01770,VWA1,ATAD3C,ATAD3B	0.742758	-0.479362	0.819131
chr1	1493185	1593984	ATAD3B,ATAD3A,TMEM240,SSU72	0.68833	-0.594099	0.818215
chr1	1593984	1694784	FNDC10,LOC105378586,MIB2,MMP23B,MMP23A,CDK11B,SLC35E2B	0.803452	-0.421226	0.804521
chr1	1694784	1795584	MMP23A,CDK11A,SLC35E2A,NADK,GNB1	0.71129	-0.480363	0.829186
chr1	1795584	1896383	GNB1	0.60707	-0.683684	0.814619
chr1	1896383	1997183	CALML6,TMEM52,CFAP74	0.77131	-0.348694	0.837399
chr1	1997183	2097983	CFAP74,GABRD,LOC105378591,PRKCZ	0.832917	-0.253697	0.833091
chr1	2097983	2198782	PRKCZ,PRKCZ-AS1,FAAP20	0.767408	-0.271823	0.832401
chr1	2198782	2299582	FAAP20,SKI	0.802153	-0.28026	0.839412
chr1	2299582	2400382	SKI,MORN1,LOC100129534,RER1	0.801796	-0.267219	0.843479
chr1	2400382	2501181	RER1,PEX10,PLCH2	0.497912	-0.430223	0.738773
chr1	2501181	2601981	PLCH2,PANK4,HES5,TNFRSF14-AS1,TNFRSF14,LOC100996583,PRXL2B,MMEL1	0.405288	-0.253576	0.668062
chr1	2601981	2702781	MMEL1,TTC34	0.433869	-0.623744	0.685054
chr1	2746290	2846369	TTC34	0.681921	-0.117381	0.760566
chr1	2846369	2946448	-	0.779724	-0.182672	0.813416
chr1	2946448	3046528	ACTRT2	0.793535	-0.206081	0.827789
chr1	3046528	3146607	PRDM16-DT,PRDM16,MIR4251	0.780383	-0.247762	0.828615
chr1	3146607	3246686	PRDM16	0.818813	-0.144129	0.82114
chr1	3246686	3346766	PRDM16	0.761241	-0.201476	0.810699
chr1	3346766	3446845	PRDM16	0.679513	-0.419646	0.822906
chr1	3446845	3546924	ARHGEF16,MEGF6	0.761009	-0.204909	0.809717
chr1	3546924	3647004	MEGF6,MIR551A,TPRG1L,WRAP73	0.807724	-0.127897	0.813511
chr1	3647004	3747083	WRAP73,TP73,TP73-AS1	0.749568	-0.26879	0.821925
chr1	3747083	3847162	TP73-AS1,CCDC27,SMIM1,LRRC47,CEP104	0.681172	-0.475964	0.838565
chr1	3847162	3947242	CEP104,DFFB,C1orf174,LINC01134,LINC01346,LINC01345	0.78719	-0.208141	0.831942
chr1	3947242	4047321	LINC01346,LINC01345	0.612266	-0.458596	0.815634
chr1	4047321	4147400	-	0.789816	-0.128876	0.816738
chr1	4147400	4247480	-	0.681445	-0.289984	0.820006
chr1	4247480	4347559	-	0.647898	-0.307313	0.806118
chr1	4347559	4447639	LINC01777	0.714189	-0.16602	0.806291
chr1	4447639	4547718	-	0.70905	-0.194917	0.808571
chr1	4547718	4647797	LINC01646	0.616843	-0.410553	0.812729
chr1	4647797	4747877	AJAP1	0.767016	-0.174279	0.809364
chr1	4747877	4847956	AJAP1	0.767404	-0.0563069	0.805504
chr1	4847956	4948035	-	0.723868	-0.159286	0.809628
chr1	4948035	5048115	-	0.727718	-0.179467	0.818759
chr1	5048115	5148194	-	0.653654	-0.325187	0.826474
chr1	5148194	5248273	-	0.649627	-0.304956	0.812909
chr1	5248273	5348353	-	0.746573	-0.152163	0.817663
chr1	5348353	5448432	-	0.649837	-0.335658	0.813892
chr1	5448432	5548511	-	0.749418	-0.146668	0.816598
chr1	5548511	5648591	-	0.615438	-0.456577	0.825594
chr1	5648591	5748670	-	0.691853	-0.32584	0.819791
chr1	5748670	5848749	-	0.728984	-0.277817	0.824285
chr1	5848749	5948829	MIR4689,NPHP4	0.741936	-0.27602	0.829079
chr1	5948829	6048908	NPHP4,KCNAB2	0.702725	-0.368832	0.827798
chr1	6048908	6148988	KCNAB2,CHD5	0.746593	-0.323514	0.834004
chr1	6148988	6249067	CHD5,RPL22,LOC102724450,RNF207,ICMT,LINC00337,HES3,GPR153	0.769282	-0.385513	0.825321
chr1	6249067	6349146	GPR153,ACOT7	0.760359	-0.322668	0.839587
chr1	6349146	6449226	ACOT7,HES2,ESPN,MIR4252	0.710312	-0.501827	0.825508
chr1	6449226	6549305	ESPN,TNFRSF25,PLEKHG5,NOL9	0.727745	-0.418894	0.837673
chr1	6549305	6649384	NOL9,TAS1R1,ZBTB48,KLHL21,PHF13,THAP3,DNAJC11	0.697049	-0.491067	0.832874
chr1	6649384	6749464	DNAJC11,LINC01672	0.688	-0.435248	0.828085
chr1	6749464	6849543	CAMTA1-DT,CAMTA1	0.676775	-0.460338	0.821196
chr1	6849543	6949622	CAMTA1	0.651266	-0.425921	0.838913
chr1	6949622	7049702	CAMTA1	0.683104	-0.392011	0.842096
chr1	7049702	7149781	CAMTA1	0.792884	-0.0786108	0.817761
chr1	7149781	7249860	CAMTA1	0.801767	-0.105369	0.834584
chr1	7249860	7349940	CAMTA1	0.885572	0.0480125	0.832713
chr1	7349940	7450019	CAMTA1,CAMTA1-AS2	0.888888	0.0140267	0.825908
chr1	7450019	7550098	CAMTA1	1.02717	0.23258	0.814553
chr1	7550098	7650178	CAMTA1	1.00955	0.199611	0.815806
chr1	7650178	7750257	CAMTA1	0.968575	0.0772443	0.838632
chr1	7750257	7850337	CAMTA1,VAMP3,PER3,UTS2	0.884892	-0.0126939	0.828074
chr1	7850337	7950416	UTS2,TNFRSF9	1.00213	0.116551	0.827975
chr1	7950416	8050495	PARK7,ERRFI1	1.12421	0.233641	0.814527
chr1	8050495	8150575	-	0.988169	0.0890787	0.825062
chr1	8150575	8250654	LINC01714	1.07125	0.180011	0.823425
chr1	8250654	8350733	SLC45A1	1.0555	0.110599	0.814849
chr1	8350733	8450813	RERE,RERE-AS1	1.05742	0.233281	0.83953
chr1	8450813	8550892	RERE,SNORD128	1.07482	0.247355	0.825837
chr1	8550892	8650971	RERE	0.978607	0.142144	0.831159
chr1	8650971	8751051	RERE	1.0365	0.209671	0.824239
chr1	8751051	8851130	RERE	1.10561	0.190198	0.805576
chr1	8851130	8951209	ENO1,MIR6728,ENO1-AS1,CA6	1.11282	0.220502	0.821745
chr1	8951209	9051289	CA6,SLC2A7,SLC2A5	1.15489	0.304506	0.831902
chr1	9051289	9151368	SLC2A5,GPR157,MIR34AHG	1.02872	0.160133	0.833069
chr1	9151368	9251447	MIR34AHG,MIR34A,LNCTAM34A,H6PD	1.04043	0.0957518	0.827339
chr1	9251447	9351527	H6PD,SPSB1	1.11986	0.249741	0.840099
chr1	9351527	9451606	SPSB1,LINC02606	1.10927	0.174671	0.827404
chr1	9451606	9551686	SLC25A33	1.1338	0.193348	0.81202
chr1	9551686	9651765	SLC25A33,TMEM201,PIK3CD	1.16573	0.190334	0.810651
chr1	9651765	9751844	PIK3CD,PIK3CD-AS1,PIK3CD-AS2,CLSTN1	1.0559	0.0635841	0.815518
chr1	9751844	9851924	CLSTN1,CTNNBIP1	1.15525	0.247656	0.815331
chr1	9851924	9952003	CTNNBIP1,LZIC,NMNAT1,TMEM274P	1.06119	0.142502	0.820673
chr1	9952003	10052082	NMNAT1,TMEM274P,MIR5697,RBP7,UBE4B	1.0076	-0.0107091	0.799889
chr1	10052082	10152162	UBE4B	1.05768	0.182846	0.819496
chr1	10152162	10252241	UBE4B,KIF1B	1.13406	0.229956	0.812252
chr1	10252241	10352320	KIF1B,RNU6-1,RNU6-9,RNU6-7,RNU6-8,RNU6-2	1.0027	0.103965	0.811877
chr1	10352320	10452400	KIF1B,PGD,CENPS,CENPS-CORT,CORT	1.12121	0.214467	0.813891
chr1	10452400	10552479	DFFA,PEX14	1.12362	0.261537	0.824188
chr1	10552479	10652558	PEX14,CASZ1	1.11004	0.219912	0.822739
chr1	10652558	10752638	CASZ1	1.17916	0.321528	0.836443
chr1	10752638	10852717	CASZ1	1.19345	0.302852	0.834038
chr1	10852717	10952796	C1orf127	1.17022	0.285182	0.836798
chr1	10952796	11052876	C1orf127,TARDBP,MASP2	1.09909	0.143573	0.810467
chr1	11052876	11152955	SRM,EXOSC10,EXOSC10-AS1,MTOR,MTOR-AS1	1.13238	0.300982	0.832093
chr1	11152955	11253035	MTOR,ANGPTL7	1.0594	0.274668	0.843356
chr1	11253035	11353114	MTOR,UBIAD1	1.13207	0.29573	0.84174
chr1	11353114	11453193	-	1.0134	0.150028	0.839316
chr1	11453193	11553273	DISP3	1.077	0.240563	0.83156
chr1	11553273	11653352	LINC01647,FBXO2	1.01636	0.132076	0.841932
chr1	11653352	11753431	FBXO2,FBXO44,FBXO6,MAD2L2,DRAXIN,AGTRAP	1.05038	0.108015	0.834895
chr1	11753431	11853511	C1orf167,C1orf167-AS1,MTHFR,CLCN6,NPPA-AS1,NPPA	1.05681	0.135092	0.831759
chr1	11853511	11953590	NPPB,RNU5E-1,KIAA2013,PLOD1	1.02047	0.0348424	0.822078
chr1	11953590	12053669	PLOD1,MFN2,MIIP,MIR6729	1.06901	0.102057	0.823027
chr1	12053669	12153749	TNFRSF8	1.06542	0.161797	0.833133
chr1	12153749	12253828	MIR7846,TNFRSF1B,MIR4632,VPS13D	1.08123	0.173735	0.831423
chr1	12253828	12353907	VPS13D	0.943395	0.0605155	0.823893
chr1	12353907	12453987	VPS13D	1.00063	0.168283	0.830649
chr1	12453987	12554066	VPS13D,SNORA59B,SNORA59A	1.09186	0.25327	0.83353
chr1	12554066	12654145	DHRS3,MIR6730,AADACL4	1.03338	0.137386	0.837585
chr1	12654145	12754225	AADACL4,AADACL3,C1orf158	0.965837	0.1202	0.836077
chr1	12754225	12854304	C1orf158,PRAMEF12,PRAMEF1,LINC01784,PRAMEF11,HNRNPCL1	1.00869	0.234091	0.829614
chr1	12854304	12954384	PRAMEF2,PRAMEF4,PRAMEF10,PRAMEF7,PRAMEF6	0.946723	0.257998	0.795614
chr1	13004384	13104246	PRAMEF27,HNRNPCL4,HNRNPCL3,PRAMEF26,PRAMEF25,PRAMEF36P,PRAMEF34P	0.700867	0.417756	0.682111
chr1	13104246	13204109	HNRNPCL3,HNRNPCL2,PRAMEF36P,PRAMEF34P,PRAMEF25,PRAMEF26,HNRNPCL4,PRAMEF9,PRAMEF13	0.65662	0.289515	0.656915
chr1	13204109	13303971	PRAMEF18,PRAMEF22,PRAMEF5,PRAMEF8,PRAMEF33	0.57268	0.110543	0.685298
chr1	13303971	13403834	PRAMEF33,PRAMEF15,PRAMEF14,PRAMEF19,PRAMEF17	0.976448	0.177997	0.829302
chr1	13403834	13503697	PRAMEF20,LRRC38	0.997737	0.136975	0.837553
chr1	13503697	13603559	LRRC38,PDPN	1.08768	0.305505	0.836462
chr1	13603559	13703422	PDPN,PRDM2	1.06072	0.219752	0.828046
chr1	13703422	13803284	PRDM2	0.943061	0.106581	0.837038
chr1	13803284	13903147	PRDM2	1.07965	0.354294	0.825528
chr1	13903147	14003010	-	1.04906	0.300176	0.834034
chr1	14003010	14102872	-	0.957972	0.202534	0.824101
chr1	14102872	14202735	-	0.947839	0.214062	0.820149
chr1	14202735	14302597	-	1.02162	0.286214	0.830508
chr1	14302597	14402460	KAZN-AS1	0.973534	0.236013	0.82461
chr1	14402460	14502323	KAZN-AS1	1.07632	0.362563	0.826974
chr1	14502323	14602185	KAZN	1.0214	0.286876	0.823969
chr1	14602185	14702048	KAZN	1.07642	0.356311	0.820618
chr1	14702048	14801910	KAZN	1.0235	0.26612	0.826439
chr1	14801910	14901773	KAZN	1.08086	0.383074	0.814407
chr1	14901773	15001636	KAZN	1.09108	0.256846	0.829574
chr1	15001636	15101498	KAZN	1.01407	0.153187	0.832931
chr1	15101498	15201361	KAZN,TMEM51-AS1,TMEM51,C1orf195	1.02419	0.224023	0.8309
chr1	15201361	15301223	TMEM51,FHAD1	1.05384	0.24292	0.840564
chr1	15301223	15401086	FHAD1,FHAD1-AS1	1.0459	0.199129	0.838891
chr1	15401086	15500949	EFHD2,CTRC,CELA2A,CELA2B,CASP9	1.05014	0.151612	0.835384
chr1	15500949	15600811	CASP9,DNAJC16,SCARNA21B,AGMAT	1.03322	0.104987	0.815232
chr1	15600811	15700674	DDI2,RSC1A1,PLEKHM2	0.990847	0.0542923	0.815092
chr1	15700674	15800536	PLEKHM2,SLC25A34,SLC25A34-AS1,TMEM82,FBLIM1	1.03324	0.0882415	0.835239
chr1	15800536	15900399	UQCRHL,FLJ37453,SPEN	0.881267	-0.175052	0.802509
chr1	15900399	16000262	SPEN,ZBTB17	1.00134	0.106684	0.828329
chr1	16000262	16100124	SRARP,HSPB7,CLCNKA,CLCNKB,FAM131C	1.13077	0.277483	0.831437
chr1	16100124	16199987	EPHA2,ARHGEF19	1.09055	0.215427	0.835776
chr1	16199987	16299849	ARHGEF19,CPLANE2,FBXO42	0.924255	-0.033739	0.82377
chr1	16299849	16399712	FBXO42,SZRD1,SPATA21	0.949811	-0.0513724	0.808456
chr1	16399712	16499575	SPATA21,NECAP2,LINC01772,CROCCP3	0.962989	0.00142403	0.828618
chr1	16499575	16599437	RNVU1-18,RNU1-3,RNU1-4,RNU1-2,RNU1-1,LINC01783,MIR3675,NBPF1	1.54096	0.0861532	0.697401
chr1	16599437	16699300	NBPF1,CROCCP2,MST1P2,RNVU1-18,RNU1-3,RNU1-4,RNU1-2,RNU1-1,MIR3675,ESPNP	2.14783	-0.0163019	0.625079
chr1	16699300	16799163	ESPNP,RNVU1-18,RNU1-3,RNU1-4,RNU1-2,RNU1-1,MST1L	1.87564	0.148935	0.64784
chr1	16849163	16949188	MIR3675,LOC112267871,LOC105376805,RNVU1-18,RNU1-3,RNU1-4,RNU1-2,RNU1-1,CROCC	1.89185	0.471778	0.681693
chr1	16949188	17049214	CROCC,MFAP2,ATP13A2,SDHB	1.02623	0.0962628	0.835589
chr1	17049214	17149240	SDHB,PADI2	1.01344	0.162741	0.838829
chr1	17149240	17249266	LINC02783,PADI1,PADI3	0.989553	0.163435	0.82494
chr1	17249266	17349292	PADI3,MIR3972,PADI4	0.920871	0.0548285	0.83538
chr1	17349292	17449318	PADI4,PADI6,RCC2	0.84653	-0.0991676	0.830767
chr1	17449318	17549344	ARHGEF10L	0.823006	-0.224769	0.824829
chr1	17549344	17649370	ARHGEF10L	0.88588	0.0238031	0.810443
chr1	17649370	17749396	ARHGEF10L	0.92336	0.0779388	0.815705
chr1	17749396	17849422	ACTL8	0.88511	0.110003	0.809603
chr1	17849422	17949448	-	0.920391	0.169919	0.811791
chr1	17949448	18049474	-	0.918281	0.180403	0.808702
chr1	18049474	18149500	LINC01654,IGSF21	0.858897	0.060553	0.802269
chr1	18149500	18249526	IGSF21	0.901836	0.164251	0.802509
chr1	18249526	18349552	IGSF21	1.01905	0.294791	0.809188
chr1	18349552	18449578	IGSF21	0.931598	0.177825	0.813564
chr1	18449578	18549604	KLHDC7A	0.891488	0.0917469	0.821106
chr1	18549604	18649630	PAX7	0.963629	0.0889918	0.83333
chr1	18649630	18749656	PAX7	0.823426	-0.121633	0.825777
chr1	18749656	18849682	TAS1R2	0.859716	0.0355738	0.815787
chr1	18849682	18949708	TAS1R2,ALDH4A1,MIR4695,MIR1290,IFFO2	0.995251	0.123756	0.826497
chr1	18949708	19049734	IFFO2	0.880551	-0.0172931	0.841861
chr1	19049734	19149760	UBR4	0.879681	0.0267578	0.830175
chr1	19149760	19249786	UBR4,EMC1-AS1,EMC1	0.905005	0.0604199	0.840068
chr1	19249786	19349812	EMC1,MRTO4,AKR7L,AKR7A3,LOC100506730,AKR7A2,SLC66A1,CAPZB	0.84617	-0.196816	0.829808
chr1	19349812	19449838	CAPZB	0.928888	0.0474257	0.840807
chr1	19449838	19549864	CAPZB	0.88621	-0.0187531	0.838566
chr1	19549864	19649890	LOC105378614,MICOS10,MICOS10-NBL1,RPS14P3,NBL1	0.813219	-0.213039	0.822726
chr1	19649890	19749916	MICOS10-NBL1,NBL1,HTR6,TMCO4	0.830734	-0.156836	0.841102
chr1	19749916	19849942	TMCO4,RNF186	0.84772	-0.114109	0.831022
chr1	19849942	19949968	OTUD3,PLA2G2E	0.802241	-0.139381	0.839951
chr1	19949968	20049994	PLA2G2A	0.826495	-0.0638274	0.838809
chr1	20049994	20150020	PLA2G5,PLA2G2D,PLA2G2F	0.958171	0.149883	0.831956
chr1	20150020	20250046	PLA2G2F,PLA2G2C,UBXN10-AS1,UBXN10,LINC01757	0.875482	0.0509897	0.824032
chr1	20250046	20350072	VWA5B1	0.930788	0.174002	0.811887
chr1	20350072	20450097	VWA5B1,LINC01141	0.882049	0.0557794	0.819752
chr1	20450097	20550123	CAMK2N1,MUL1	0.77041	-0.221394	0.840219
chr1	20550123	20650149	FAM43B,CDA,PINK1,MIR6084,PINK1-AS	0.88411	-0.0559829	0.836956
chr1	20650149	20750175	PINK1,PINK1-AS,DDOST,KIF17,SH2D5,HP1BP3	0.933287	-0.0309344	0.836198
chr1	20750175	20850201	HP1BP3,EIF4G3	0.815998	-0.210122	0.816074
chr1	20850201	20950227	EIF4G3	0.832374	-0.124424	0.820985
chr1	20950227	21050253	EIF4G3,MIR1256	0.787145	-0.185822	0.826082
chr1	21050253	21150279	EIF4G3	0.804771	-0.199684	0.817104
chr1	21150279	21250305	EIF4G3,ECE1	0.898166	-0.0531291	0.826522
chr1	21250305	21350331	ECE1,ECE1-AS1	0.88629	-0.0519482	0.831207
chr1	21350331	21450357	NBPF3	0.887449	-0.0702021	0.826836
chr1	21450357	21550383	NBPF3,ALPL	0.851669	-0.0710792	0.84101
chr1	21550383	21650409	ALPL,RAP1GAP	0.890568	-0.033006	0.822401
chr1	21650409	21750435	RAP1GAP,USP48	0.80913	-0.18686	0.827729
chr1	21750435	21850461	USP48,LDLRAD2,HSPG2	0.934187	-0.0579283	0.822237
chr1	21850461	21950487	HSPG2	0.935997	0.0244332	0.829962
chr1	21950487	22050513	CELA3B,CELA3A,LINC01635,LINC00339	0.888319	-0.0881548	0.829366
chr1	22050513	22150539	CDC42,WNT4	0.88301	-0.0445646	0.834265
chr1	22150539	22250565	-	0.913682	-0.00445854	0.834882
chr1	22250565	22350591	MIR4418	0.782447	-0.201855	0.831684
chr1	22350591	22450617	-	0.980605	0.164113	0.836463
chr1	22450617	22550643	ZBTB40	0.869004	0.0315724	0.826909
chr1	22550643	22650669	EPHA8,MIR6127,C1QA,C1QC	0.891098	-0.00361826	0.819284
chr1	22650669	22750695	C1QB,EPHB2,MIR4684	0.8096	-0.145308	0.830515
chr1	22750695	22850721	EPHB2	0.920691	0.0818128	0.81723
chr1	22850721	22950747	EPHB2,MIR4253	0.955432	0.0906323	0.830723
chr1	22950747	23050773	LACTBL1,TEX46,KDM1A,MIR3115	0.838392	-0.149229	0.822634
chr1	23050773	23150799	KDM1A,LUZP1	0.786975	-0.155947	0.83989
chr1	23150799	23250825	LUZP1,HTR1D	0.80843	-0.206201	0.827083
chr1	23250825	23350851	LINC01355,HNRNPR	0.906024	-0.0807231	0.806263
chr1	23350851	23450877	ZNF436,ZNF436-AS1,TCEA3,ASAP3	0.848369	-0.144577	0.828395
chr1	23450877	23550903	ASAP3,E2F2,LOC101928163	0.887659	-0.113876	0.824129
chr1	23550903	23650929	ID3,MDS2	0.775908	-0.246643	0.838289
chr1	23650929	23750955	RPL11,ELOA	0.792814	-0.275244	0.81719
chr1	23750955	23850981	ELOA,ELOA-AS1,PITHD1,LYPLA2,GALE,HMGCL,FUCA1	0.909913	-0.0506789	0.824737
chr1	23850981	23951006	FUCA1,CNR2,MIR378F	0.905194	-0.114051	0.809123
chr1	23951006	24051032	PNRC2,SRSF10	0.841361	-0.180386	0.816481
chr1	24051032	24151058	MYOM3,IL22RA1	0.879301	-0.066218	0.838039
chr1	24151058	24251084	IFNLR1,LINC02800	0.805371	-0.206452	0.828693
chr1	24251084	24351110	GRHL3	0.890478	0.0320594	0.834334
chr1	24351110	24451136	GRHL3,STPG1,NIPAL3	0.966389	0.0701362	0.827536
chr1	24451136	24551162	NIPAL3,RCAN3AS,RCAN3,NCMAP-DT	0.8071	-0.243736	0.815758
chr1	24551162	24651188	NCMAP-DT,NCMAP,SRRM1	0.7297	-0.392886	0.816146
chr1	24651188	24751214	SRRM1,CLIC4	0.905485	-0.102243	0.812884
chr1	24751214	24851240	CLIC4	0.760242	-0.327466	0.808775
chr1	24851240	24951266	RUNX3,MIR6731	0.857107	-0.163128	0.831996
chr1	24951266	25051292	RUNX3,MIR4425	0.905225	-0.0125549	0.82949
chr1	25051292	25151318	-	0.881971	-0.0298085	0.84113
chr1	25151318	25251344	SYF2,RSRP1	0.876882	-0.112381	0.820247
chr1	25251344	25351370	RSRP1,RHD,TMEM50A	0.522434	-0.485213	0.638661
chr1	25351370	25451396	TMEM50A,RHCE,MACO1	0.817777	-0.127106	0.838283
chr1	25451396	25551422	MACO1,LDLRAP1	0.805041	-0.21978	0.820595
chr1	25551422	25651448	LDLRAP1,MAN1C1	0.84561	-0.108793	0.840239
chr1	25651448	25751474	MAN1C1	0.829634	-0.0877706	0.835743
chr1	25751474	25851500	MAN1C1,SELENON,MTFR1L,LOC646471,AUNIP	0.868814	-0.068048	0.837228
chr1	25851500	25951526	AUNIP,PAQR7,STMN1,MIR3917	0.829844	-0.170725	0.827351
chr1	25951526	26051552	PAFAH2,EXTL1,SLC30A2,TRIM63	0.872713	-0.0952901	0.835394
chr1	26051552	26151578	TRIM63,PDIK1L	0.840461	-0.162648	0.822787
chr1	26151578	26251604	FAM110D,C1orf232,ZNF593,CNKSR1,CATSPER4,ZPLD2P,CEP85	0.853788	-0.175179	0.823388
chr1	26251604	26351630	CEP85,SH3BGRL3,UBXN11,CD52,CRYBG2	0.898926	-0.12333	0.825673
chr1	26351630	26451656	CRYBG2,ZNF683,LIN28A,DHDDS	0.7295	-0.370293	0.824306
chr1	26451656	26551682	DHDDS,DHDDS-AS1,HMGN2,RPS6KA1	0.80624	-0.235968	0.825828
chr1	26551682	26651708	RPS6KA1,MIR1976	0.981335	-0.0169888	0.806223
chr1	26651708	26751734	LOC101928728,ARID1A	0.822666	-0.218193	0.815543
chr1	26751734	26851760	ARID1A,PIGV,ZDHHC18	0.840971	-0.199106	0.819097
chr1	26851760	26951786	ZDHHC18,SFN,GPN2,GPATCH3,NR0B2,NUDC,KDF1	0.850529	-0.221799	0.817549
chr1	26951786	27051812	KDF1,TRNP1,TENT5B	0.861676	-0.184917	0.823758
chr1	27051812	27151838	SLC9A1	0.88595	-0.113808	0.833576
chr1	27151838	27251864	SLC9A1,WDTC1	0.84474	-0.236419	0.804972
chr1	27251864	27351890	WDTC1,TMEM222,ACTG1P20,SYTL1	0.837422	-0.179832	0.826078
chr1	27351890	27451915	SYTL1,MAP3K6,FCN3,CD164L2,GPR3,WASF2	0.883289	-0.091846	0.83598
chr1	27451915	27551941	WASF2,AHDC1	0.796123	-0.315678	0.813751
chr1	27551941	27651967	AHDC1,FGR	0.821386	-0.173638	0.831016
chr1	27651967	27751993	LINC02574,IFI6,FAM76A	0.88506	-0.129271	0.812764
chr1	27751993	27852019	FAM76A,STX12,PPP1R8,SCARNA1	0.859237	-0.159207	0.812415
chr1	27852019	27952045	THEMIS2,RPA2,SMPDL3B	0.809799	-0.286072	0.813575
chr1	27952045	28052071	SMPDL3B,XKR8,EYA3	0.888869	-0.0836724	0.816576
chr1	28052071	28152097	EYA3,PTAFR	0.712175	-0.441304	0.807331
chr1	28152097	28252123	PTAFR,DNAJC8,ATP5IF1	0.853988	-0.192269	0.812315
chr1	28252123	28352149	SESN2,MED18	0.72926	-0.462426	0.800904
chr1	28352149	28452175	PHACTR4	0.901836	-0.147693	0.797854
chr1	28452175	28552201	PHACTR4,SNHG3,RCC1,SNORA73A,SNORA73B	0.84457	-0.228782	0.807473
chr1	28552201	28652227	TRNAU1AP,SNHG12,SNORD99,SNORA61,SNORA44,SNORA16A,RAB42,TAF12,LINC01715,RNU11	0.795783	-0.336482	0.803123
chr1	28652227	28752253	GMEB1,YTHDF2	0.701098	-0.515559	0.803168
chr1	28752253	28852279	YTHDF2,OPRD1	0.800482	-0.254544	0.819619
chr1	28852279	28952305	OPRD1,EPB41	0.854768	-0.138204	0.82371
chr1	28952305	29052331	EPB41	0.715094	-0.39522	0.811408
chr1	29052331	29152357	EPB41,TMEM200B,SRSF4	0.869224	-0.163218	0.810425
chr1	29152357	29252383	SRSF4,MECR,PTPRU	0.903505	-0.0175683	0.834252
chr1	29252383	29352409	PTPRU,LINC01756	0.915092	0.040461	0.829772
chr1	29352409	29452435	-	0.96104	0.166897	0.826967
chr1	29452435	29552461	-	0.950023	0.202389	0.810997
chr1	29552461	29652487	-	0.879181	0.0907036	0.815632
chr1	29652487	29752513	-	0.804931	-0.0297635	0.808571
chr1	29752513	29852539	-	0.854498	0.0544144	0.815578
chr1	29852539	29952565	-	0.84757	0.0373064	0.813625
chr1	29952565	30052591	LINC01648	0.903945	0.127046	0.818123
chr1	30052591	30152617	-	0.966059	0.178327	0.817451
chr1	30152617	30252643	-	0.912373	0.0755781	0.834687
chr1	30252643	30352669	-	0.918631	0.12799	0.822135
chr1	30352669	30452695	-	0.444514	0.0297765	0.652576
chr1	30452695	30552721	-	0.850679	0.00898331	0.82164
chr1	30552721	30652747	-	0.891188	0.0535549	0.832174
chr1	30652747	30752773	MATN1,MATN1-AS1,LAPTM5,MIR4420	0.854528	-0.0724998	0.82533
chr1	30752773	30852799	LAPTM5,LINC01778	0.895757	-0.0273459	0.835678
chr1	30852799	30952824	SDC3,PUM1,SNORD103A,SNORD103B	0.970307	0.10168	0.836102
chr1	30952824	31052850	PUM1,SNORD103C	0.816778	-0.1506	0.823438
chr1	31052850	31152876	PUM1	0.762952	-0.376824	0.80734
chr1	31152876	31252902	NKAIN1	0.821566	-0.230996	0.826099
chr1	31252902	31352928	SNRNP40,ZCCHC17	0.828515	-0.134682	0.829601
chr1	31352928	31452954	ZCCHC17,FABP3,SERINC2	0.896657	-0.0146487	0.839957
chr1	31452954	31552980	LDC1P,LINC01226	0.84549	-0.0633569	0.840852
chr1	31552980	31653006	TINAGL1,HCRTR1,PEF1,COL16A1	0.801702	-0.1771	0.839844
chr1	31653006	31753032	COL16A1,ADGRB2	1.03764	0.221191	0.817589
chr1	31753032	31853058	ADGRB2,MIR4254,SPOCD1	0.898027	-0.0778299	0.835303
chr1	31853058	31953084	PTP4A2	0.80631	-0.222464	0.816813
chr1	31953084	32053110	KHDRBS1	0.811279	-0.235906	0.816471
chr1	32053110	32153136	KHDRBS1,TMEM39B,MIR5585,KPNA6	0.80893	-0.259761	0.814175
chr1	32153136	32253162	KPNA6,TXLNA,CCDC28B,IQCC,DCDC2B,TMEM234,EIF3I,MTMR9LP,FAM167B,LCK	0.881951	-0.121331	0.830239
chr1	32253162	32353188	LCK,HDAC1,MARCKSL1	0.800442	-0.30353	0.815145
chr1	32353188	32453214	FAM229A,TSSK3,BSDC1	0.934027	0.038939	0.835153
chr1	32453214	32553240	ZBTB8B,ZBTB8A	0.741947	-0.41113	0.806374
chr1	32553240	32653266	ZBTB8A,ZBTB8OS,RBBP4	0.823826	-0.227636	0.810199
chr1	32653266	32753292	RBBP4,SYNC,KIAA1522	0.877052	-0.137152	0.819192
chr1	32753292	32853318	KIAA1522,YARS1,S100PBP	0.945184	-0.0205509	0.815813
chr1	32853318	32953344	S100PBP,FNDC5,HPCA,TMEM54,RNF19B	0.906154	-0.0233174	0.837323
chr1	32953344	33053370	RNF19B,AK2	0.866065	-0.122172	0.823859
chr1	33053370	33153396	AZIN2,TRIM62	0.782906	-0.194066	0.838722
chr1	33153396	33253422	TRIM62	0.786595	-0.130993	0.833227
chr1	33253422	33353448	ZNF362,A3GALT2,PHC2,MIR3605,PHC2-AS1	0.880981	-0.0484285	0.836236
chr1	33353448	33453474	PHC2,PHC2-AS1	0.787475	-0.106694	0.831468
chr1	33453474	33553500	ZSCAN20,CSMD2	0.920361	0.0973772	0.831677
chr1	33553500	33653526	CSMD2	0.896057	0.0788003	0.824825
chr1	33653526	33753552	CSMD2	0.996001	0.283148	0.819544
chr1	33753552	33853578	CSMD2	0.877202	0.110652	0.812321
chr1	33853578	33953604	CSMD2,HMGB4,CSMD2-AS1	0.881161	0.153892	0.803774
chr1	33953604	34053630	CSMD2	0.904805	0.216471	0.798388
chr1	34053630	34153656	CSMD2	0.941935	0.185818	0.820291
chr1	34153656	34253682	CSMD2,C1orf94	0.866415	0.0774849	0.814311
chr1	34253682	34353708	-	0.801472	0.00915069	0.809921
chr1	34353708	34453733	-	0.829013	0.0256753	0.815378
chr1	34453733	34553759	-	0.948173	0.214434	0.818973
chr1	34553759	34653785	-	0.853088	0.0959956	0.807604
chr1	34653785	34753811	MIR552	0.812539	-0.0121148	0.814392
chr1	34753811	34853837	GJB5,GJB4,GJB3,GJA4,SMIM12	0.910563	0.096859	0.826069
chr1	34853837	34953863	SMIM12,DLGAP3	0.936956	0.0773475	0.842107
chr1	34953863	35053889	LOC653160,TMEM35B,ZMYM6	0.805731	-0.219845	0.813855
chr1	35053889	35153915	ZMYM1	0.787725	-0.289265	0.810857
chr1	35153915	35253941	SFPQ	0.825485	-0.22549	0.808998
chr1	35253941	35353967	ZMYM4	0.832903	-0.184694	0.809408
chr1	35353967	35453993	ZMYM4,ZMYM4-AS1,KIAA0319L	0.848519	-0.134637	0.815533
chr1	35453993	35554019	KIAA0319L	0.724692	-0.313332	0.820949
chr1	35554019	35654045	KIAA0319L,NCDN,TFAP2E,PSMB2	0.915322	0.00993115	0.833983
chr1	35654045	35754071	C1orf216,CLSPN	0.903175	-0.0508652	0.825923
chr1	35754071	35854097	CLSPN,AGO4	0.891288	-0.0835968	0.816208
chr1	35854097	35954123	AGO4,AGO1,AGO3	0.880881	-0.0569654	0.825428
chr1	35954123	36054149	AGO3	0.824116	-0.200588	0.808069
chr1	36054149	36154175	AGO3,TEKT2,ADPRS,COL8A2,TRAPPC3	0.901316	-0.117474	0.820397
chr1	36154175	36254201	TRAPPC3,MAP7D1,THRAP3	0.857197	-0.185681	0.817934
chr1	36254201	36354227	THRAP3,SH3D21,EVA1B,STK40	0.852608	-0.140288	0.828117
chr1	36354227	36454253	STK40,LSM10,OSCP1,SNORA63C	0.878232	-0.0985145	0.825747
chr1	36454253	36554279	MRPS15,CSF3R	0.942715	0.0948947	0.837048
chr1	36554279	36654305	-	0.914782	0.112339	0.815753
chr1	36654305	36754331	-	0.849059	-0.0199578	0.830722
chr1	36754331	36854357	GRIK3	0.84742	-0.00152042	0.811234
chr1	36854357	36954383	GRIK3	0.934537	0.173521	0.816246
chr1	36954383	37054409	GRIK3	0.917232	0.0988873	0.813916
chr1	37054409	37154435	-	0.802571	-0.02986	0.810245
chr1	37154435	37254461	MIR4255	0.864645	0.00912854	0.837702
chr1	37254461	37354487	-	0.873403	0.045924	0.82216
chr1	37354487	37454513	-	0.869704	0.0274147	0.824825
chr1	37454513	37554539	LINC01137,ZC3H12A,MIR6732,MEAF6,MIR5581,SNIP1	0.824766	-0.208702	0.818878
chr1	37554539	37654565	DNALI1,GNL2,RSPO1	0.833253	-0.1097	0.840037
chr1	37654565	37754591	C1orf109,CDCA8,EPHA10	0.92338	0.0186205	0.841549
chr1	37754591	37854617	EPHA10,MANEAL,YRDC,C1orf122,MTF1	0.893278	-0.044335	0.83053
chr1	37854617	37954642	MTF1,INPP5B	0.869843	-0.12911	0.820062
chr1	37954642	38054668	SF3A3,FHL3,UTP11,POU3F1	0.863026	-0.172571	0.819723
chr1	38054668	38154694	MIR3659	0.861076	-0.00385234	0.821431
chr1	38154694	38254720	LINC01343	0.753424	-0.207704	0.833364
chr1	38254720	38354746	-	0.823806	-0.0536621	0.833022
chr1	38354746	38454772	-	0.84465	-0.0140912	0.841528
chr1	38454772	38554798	LINC01685	0.824486	-0.0148571	0.823905
chr1	38554798	38654824	-	0.863336	0.00168417	0.831263
chr1	38654824	38754850	-	0.88324	0.0407174	0.835864
chr1	38754850	38854876	RRAGC	0.893448	-0.0330111	0.83081
chr1	38854876	38954902	RRAGC,MYCBP,GJA9-MYCBP,LOC105378663,GJA9,RHBDL2	0.800152	-0.24456	0.816246
chr1	38954902	39054928	AKIRIN1,NDUFS5	0.84573	-0.2489	0.800198
chr1	39054928	39154954	MACF1	0.8469	-0.190168	0.813803
chr1	39154954	39254980	MACF1	0.799242	-0.190955	0.825929
chr1	39254980	39355006	MACF1	0.758213	-0.222843	0.828028
chr1	39355006	39455032	MACF1,KIAA0754	0.84545	-0.155547	0.816176
chr1	39455032	39555058	MACF1,BMP8A,OXCT2P1,PPIEL	0.931308	0.0107742	0.832851
chr1	39555058	39655084	PPIEL,PABPC4,PABPC4-AS1,SNORA55,HEYL	0.851669	-0.128811	0.832089
chr1	39655084	39755110	NT5C1A,HPCAL4,PPIE	0.868514	-0.0402695	0.841062
chr1	39755110	39855136	PPIE,BMP8B,OXCT2,LOC101929536,TRIT1	0.819877	-0.195784	0.830043
chr1	39855136	39955162	TRIT1,MYCL,MFSD2A	0.892638	-0.111379	0.814631
chr1	39955162	40055188	MFSD2A,CAP1	0.755773	-0.318373	0.821676
chr1	40055188	40155214	CAP1,PPT1	0.790694	-0.199177	0.830895
chr1	40155214	40255240	RLF,TMCO2	0.753064	-0.317787	0.810057
chr1	40255240	40355266	ZMPSTE24,COL9A2	0.816958	-0.2133	0.819957
chr1	40355266	40455292	SMAP2,ZFP69B	0.949063	0.0333342	0.823319
chr1	40455292	40555318	ZFP69B,ZFP69,EXO5,ZNF684	0.831874	-0.155468	0.81882
chr1	40555318	40655344	RIMS3	0.953252	0.0801676	0.836658
chr1	40655344	40755370	RIMS3,NFYC-AS1,NFYC,MIR30E	0.818077	-0.145543	0.829742
chr1	40755370	40855396	NFYC,MIR30C1,KCNQ4	0.99953	0.154573	0.826147
chr1	40855396	40955422	CITED4	1.05383	0.174494	0.825534
chr1	40955422	41055448	CTPS1,SLFNL1-AS1,SLFNL1,SCMH1	1.02994	0.224945	0.839203
chr1	41055448	41155474	SCMH1	0.926339	0.0708666	0.830389
chr1	41155474	41255500	SCMH1	0.834863	-0.076188	0.833194
chr1	41255500	41355526	-	0.867504	-0.0175058	0.838085
chr1	41355526	41455551	FOXO6,FOXO6-AS1	1.06345	0.214917	0.828205
chr1	41455551	41555577	EDN2,HIVEP3	1.00654	0.141696	0.829118
chr1	41555577	41655603	HIVEP3	0.877392	0.0288379	0.831461
chr1	41655603	41755629	HIVEP3	0.96082	0.129804	0.822314
chr1	41755629	41855655	HIVEP3	0.99942	0.204836	0.833832
chr1	41855655	41955681	HIVEP3	0.957701	0.14061	0.839236
chr1	41955681	42055707	HIVEP3	0.916772	0.100191	0.834829
chr1	42055707	42155733	GUCA2B	0.73258	-0.254121	0.8348
chr1	42155733	42255759	GUCA2B,GUCA2A,FOXJ3	0.804421	-0.12152	0.834348
chr1	42255759	42355785	FOXJ3	0.827605	-0.0899457	0.831433
chr1	42355785	42455811	RIMKLA,ZMYND12	0.766071	-0.194199	0.83922
chr1	42455811	42555837	ZMYND12,CCDC30,PPCS	0.801332	-0.158571	0.827145
chr1	42555837	42655863	CCDC30	0.800152	-0.153649	0.830453
chr1	42655863	42755889	CCDC30,PPIH,YBX1,CLDN19,P3H1	0.877722	-0.0805658	0.826493
chr1	42755889	42855915	P3H1,C1orf50,TMEM269-DT,TMEM269,SVBP,ERMAP,ZNF691	0.920171	0.0323899	0.834595
chr1	42855915	42955941	LOC339539,SLC2A1	0.878022	0.00790014	0.837282
chr1	42955941	43055967	SLC2A1,SLC2A1-AS1	0.870014	-0.0396257	0.840925
chr1	43055967	43155993	FAM183A	0.895387	0.0775381	0.831239
chr1	43155993	43256019	FAM183A,EBNA1BP2,MIR6733,CFAP57	0.836812	-0.0579319	0.840209
chr1	43256019	43356045	TMEM125,C1orf210,TIE1,MPL	0.930748	0.059369	0.834528
chr1	43356045	43456071	CDC20,ELOVL1,MIR6734,MED8,SZT2,SZT2-AS1,MIR6735,HYI	0.865735	-0.0161776	0.827063
chr1	43456071	43556097	PTPRF	0.744346	-0.263065	0.840449
chr1	43556097	43656123	PTPRF,KDM4A	0.918621	-0.0172618	0.835648
chr1	43656123	43756149	KDM4A,KDM4A-AS1,ST3GAL3,LOC101929592	0.814348	-0.156047	0.833801
chr1	43756149	43856175	ST3GAL3,MIR6079	0.776478	-0.211681	0.832093
chr1	43856175	43956201	ST3GAL3,ARTN,IPO13	0.888799	0.040877	0.822712
chr1	43956201	44056227	IPO13,DPH2,ATP6V0B,B4GALT2,CCDC24,SLC6A9	0.936976	0.0399073	0.828245
chr1	44056227	44156253	KLF17,KLF18	0.928739	0.0185701	0.827193
chr1	44156253	44256279	DMAP1,ERI3,ERI3-IT1,SNORA110	0.813608	-0.164116	0.832641
chr1	44256279	44356305	ERI3	0.889629	0.102223	0.818003
chr1	44356305	44456331	RNF220	0.719813	-0.310667	0.835966
chr1	44456331	44556357	RNF220,MIR5584	0.878292	-0.0114739	0.84067
chr1	44556357	44656383	RNF220,TMEM53	0.883	-0.00803742	0.824439
chr1	44656383	44756409	TMEM53,SNORD145,ARMH1,RNU5F-1,RNU5D-1,KIF2C	0.896077	-0.0910403	0.820759
chr1	44756409	44856435	KIF2C,SNORD160,RPS8,SNORD55,SNORD46,SNORD38A,SNORD38B,BEST4,PLK3,TCTEX1D4,BTBD19,PTCH2,EIF2B3	0.925549	-0.0296663	0.836789
chr1	44856435	44956460	EIF2B3	0.775306	-0.27	0.818115
chr1	44956460	45056486	EIF2B3,HECTD3,UROD,ZSWIM5	0.803481	-0.186216	0.829917
chr1	45056486	45156512	ZSWIM5	0.84636	-0.103434	0.822301
chr1	45156512	45256538	ZSWIM5	0.798102	-0.199819	0.816184
chr1	45256538	45356564	LINC01144,HPDL,MUTYH,TOE1,TESK2	0.879401	-0.0622558	0.831572
chr1	45356564	45456590	TESK2	0.790674	-0.261777	0.811252
chr1	45456590	45556616	TESK2,CCDC163,MMACHC,PRDX1,AKR1A1	0.848369	-0.226507	0.806286
chr1	45556616	45656642	AKR1A1,NASP,CCDC17,GPBP1L1,RPS15AP10	0.867185	-0.1416	0.814619
chr1	45656642	45756668	GPBP1L1,TMEM69,IPP	0.974947	-0.0101098	0.803485
chr1	45756668	45856694	MAST2	0.803171	-0.259388	0.809483
chr1	45856694	45956720	MAST2	0.783936	-0.24165	0.816072
chr1	45956720	46056746	MAST2,PIK3R3,P3R3URF-PIK3R3	0.853208	-0.0652987	0.834714
chr1	46056746	46156772	PIK3R3,P3R3URF-PIK3R3,LOC101929626	0.964449	0.0983347	0.825042
chr1	46156772	46256798	PIK3R3,P3R3URF-PIK3R3,TSPAN1,P3R3URF,POMGNT1,LURAP1,RAD54L	1.01332	0.0452956	0.815492
chr1	46256798	46356824	RAD54L,LRRC41,UQCRH,NSUN4	0.763541	-0.337812	0.814626
chr1	46356824	46456850	NSUN4,FAAH,FAAHP1,LINC01398	0.900286	-0.02849	0.838917
chr1	46456850	46556876	DMBX1,TMEM275,MKNK1-AS1,KNCN	0.949503	0.0401865	0.831917
chr1	46556876	46656902	MKNK1-AS1,MKNK1,MOB3C,ATPAF1	0.874223	0.0255319	0.82953
chr1	46656902	46756928	ATPAF1,TEX38,EFCAB14-AS1,EFCAB14	0.837402	-0.0602632	0.84255
chr1	46756928	46856954	CYP4B1,CYP4Z2P	0.805471	-0.131707	0.840109
chr1	46856954	46956980	CYP4Z2P,CYP4A11	0.835833	-0.0304693	0.835555
chr1	46956980	47057006	CYP4X1	0.855418	0.00381903	0.842347
chr1	47057006	47157032	CYP4Z1,CYP4A22	0.862046	0.00838542	0.840754
chr1	47157032	47257058	LINC00853,PDZK1IP1,TAL1,STIL	0.854998	-0.0419622	0.837159
chr1	47257058	47357084	STIL,CMPK1	0.811429	-0.2395	0.812221
chr1	47357084	47457110	CMPK1,LINC01389,FOXE3,FOXD2-AS1,FOXD2	0.937376	0.0455789	0.834383
chr1	47457110	47557136	-	0.860496	0.0728623	0.812756
chr1	47557136	47657162	-	0.894907	0.098323	0.81956
chr1	47657162	47757188	-	0.88508	0.0522238	0.827857
chr1	47757188	47857214	TRABD2B	1.00994	0.341464	0.789795
chr1	47857214	47957240	TRABD2B	0.790065	-0.0321076	0.808544
chr1	47957240	48057266	TRABD2B	0.920451	0.16519	0.814058
chr1	48057266	48157292	SKINT1L	0.930028	0.171258	0.825198
chr1	48157292	48257318	SKINT1L,SLC5A9	0.899136	0.171192	0.811213
chr1	48257318	48357344	SPATA6	0.880281	0.07917	0.838736
chr1	48357344	48457369	SPATA6	0.80063	-0.107575	0.837133
chr1	48457369	48557395	SPATA6,AGBL4	0.868164	0.128569	0.810781
chr1	48557395	48657421	AGBL4	0.853298	0.10603	0.809929
chr1	48657421	48757447	AGBL4,BEND5	0.823196	0.0265149	0.812484
chr1	48757447	48857473	AGBL4,BEND5	0.971157	0.299535	0.814411
chr1	48857473	48957499	AGBL4	0.862456	0.135668	0.812659
chr1	48957499	49057525	AGBL4	0.875222	0.148578	0.814787
chr1	49057525	49157551	AGBL4	0.889119	0.179837	0.812772
chr1	49157551	49257577	AGBL4,AGBL4-AS1	0.853728	0.0899164	0.822904
chr1	49257577	49357603	AGBL4,AGBL4-AS1	0.858377	0.043548	0.835599
chr1	49357603	49457629	AGBL4,AGBL4-IT1	0.951343	0.246041	0.824774
chr1	49457629	49557655	AGBL4,AGBL4-IT1	0.916432	0.174114	0.828471
chr1	49557655	49657681	AGBL4	0.795563	-0.0167715	0.824191
chr1	49657681	49757707	AGBL4	0.815528	-0.0435209	0.842215
chr1	49757707	49857733	AGBL4	0.791504	-0.0535786	0.833687
chr1	49857733	49957759	AGBL4	0.834223	0.00222363	0.840009
chr1	49957759	50057785	AGBL4,ELAVL4	0.909713	0.0883432	0.838161
chr1	50057785	50157811	ELAVL4	0.878302	0.0882022	0.829135
chr1	50157811	50257837	ELAVL4	0.891058	0.131518	0.817674
chr1	50257837	50357863	-	0.954072	0.183311	0.823376
chr1	50357863	50457889	DMRTA2,FAF1	0.919501	0.0770617	0.840917
chr1	50457889	50557915	FAF1	0.788105	-0.12104	0.837195
chr1	50557915	50657941	FAF1	0.863446	-0.0562777	0.824107
chr1	50657941	50757967	FAF1	0.853168	-0.0849521	0.82143
chr1	50757967	50857993	FAF1	0.80947	-0.175558	0.81466
chr1	50857993	50958019	FAF1	0.848309	-0.0696322	0.827117
chr1	50958019	51058045	FAF1,CDKN2C	0.867215	-0.123437	0.808348
chr1	51058045	51158071	MIR4421,MIR6500,C1orf185	0.84525	-0.0953361	0.82401
chr1	51158071	51258097	LINC01562,RNF11	0.780347	-0.269328	0.817949
chr1	51258097	51358123	RNF11,TTC39A,TTC39A-AS1,EPS15	0.875032	-0.0818659	0.829062
chr1	51358123	51458149	EPS15	0.816718	-0.184279	0.812121
chr1	51458149	51558175	EPS15	0.841111	-0.149323	0.814092
chr1	51558175	51658201	CALR4P,OSBPL9	0.755294	-0.29764	0.82219
chr1	51658201	51758227	OSBPL9	0.766571	-0.244646	0.821972
chr1	51758227	51858253	OSBPL9,NRDC,MIR761	0.854448	-0.101384	0.819609
chr1	51858253	51958278	NRDC,RAB3B	0.845449	-0.0572946	0.840439
chr1	51958278	52058304	RAB3B,TXNDC12,KTI12,TXNDC12-AS1,BTF3L4	0.793734	-0.19896	0.831467
chr1	52058304	52158330	BTF3L4,ZFYVE9	0.856107	-0.151552	0.814114
chr1	52158330	52258356	ZFYVE9	0.77102	-0.228482	0.822919
chr1	52258356	52358382	ZFYVE9,CC2D1B	0.788175	-0.243979	0.818104
chr1	52358382	52458408	CC2D1B,ORC1,PRPF38A,TUT4	0.896247	-0.0231702	0.829537
chr1	52458408	52558434	TUT4	0.810639	-0.228671	0.806874
chr1	52558434	52658460	GPX7,SHISAL2A	0.876812	-0.0586074	0.831164
chr1	52658460	52758486	SHISAL2A,COA7,ZYG11B	0.899646	-0.046287	0.826313
chr1	52758486	52858512	ZYG11B,ZYG11A	0.855518	-0.145315	0.812899
chr1	52858512	52958538	ZYG11A,ECHDC2,SCP2	0.893668	-0.0727036	0.818351
chr1	52958538	53058564	SCP2	0.816428	-0.138289	0.828003
chr1	53058564	53158590	PODN,SLC1A7	0.959151	0.121866	0.818095
chr1	53158590	53258616	CPT2,CZIB,MAGOH,LOC100507564,LRP8	0.84555	-0.070928	0.83994
chr1	53258616	53358642	LRP8,LINC01771	0.914102	0.0119512	0.830336
chr1	53358642	53458668	SLC25A3P1	0.826495	-0.0733439	0.834774
chr1	53458668	53558694	DMRTB1,GLIS1	0.945244	0.079524	0.819155
chr1	53558694	53658720	GLIS1	0.916822	0.0824322	0.829186
chr1	53658720	53758746	GLIS1	0.84745	-0.0453993	0.829767
chr1	53758746	53858772	NDC1,YIPF1	0.714874	-0.328125	0.825864
chr1	53858772	53958798	YIPF1,DIO1,HSPB11,LRRC42	0.860516	-0.0432874	0.836972
chr1	53958798	54058824	LRRC42,LDLRAD1,TMEM59,TCEANC2,MIR4781	0.794383	-0.173996	0.836592
chr1	54058824	54158850	TCEANC2,CDCP2	0.791274	-0.12558	0.831195
chr1	54158850	54258876	CYB5RL,MRPL37,SSBP3,SSBP3-AS1	0.864045	-0.0494486	0.830049
chr1	54258876	54358902	SSBP3	0.971467	0.139838	0.824013
chr1	54358902	54458928	SSBP3	0.908224	-0.0283468	0.832939
chr1	54458928	54558954	ACOT11	0.930668	-0.000810807	0.836814
chr1	54558954	54658980	ACOT11,FAM151A,MROH7,MROH7-TTC4	0.956771	0.0726942	0.835995
chr1	54658980	54759006	MROH7,MROH7-TTC4,TTC4,PARS2	0.905385	0.051559	0.83447
chr1	54759006	54859032	PARS2,TTC22,LEXM,DHCR24	0.982205	0.134754	0.837533
chr1	54859032	54959058	DHCR24	0.871493	0.0204658	0.832467
chr1	54959058	55059084	TMEM61,BSND,PCSK9	0.974427	0.143035	0.825458
chr1	55059084	55159110	PCSK9,USP24	0.914082	0.0934832	0.842002
chr1	55159110	55259136	USP24,LOC100507634,MIR4422HG,MIR4422	0.797923	-0.137915	0.833838
chr1	55259136	55359162	-	0.836662	0.00450378	0.824798
chr1	55359162	55459187	-	0.957041	0.17867	0.834256
chr1	55459187	55559213	-	0.830334	0.0769812	0.805079
chr1	55559213	55659239	-	0.802271	-0.0208749	0.823233
chr1	55659239	55759265	-	0.698069	-0.143807	0.807225
chr1	55759265	55859291	-	0.792644	-0.00518482	0.815867
chr1	55859291	55959317	LINC01753,LINC01755	0.849659	0.0671925	0.823834
chr1	55959317	56059343	-	0.873183	0.147404	0.812985
chr1	56059343	56159369	-	0.948973	0.198673	0.830445
chr1	56159369	56259395	-	0.893268	0.125125	0.826058
chr1	56259395	56359421	-	0.875262	0.146587	0.812553
chr1	56359421	56459447	LINC01767	0.895477	0.187922	0.808278
chr1	56459447	56559473	PLPP3	0.875832	0.128956	0.812429
chr1	56559473	56659499	PLPP3,LOC101929935,PRKAA2	0.949973	0.12814	0.838449
chr1	56659499	56759525	PRKAA2,FYB2	0.805341	-0.0491322	0.839047
chr1	56759525	56859551	FYB2,C8A	0.886739	0.118278	0.826024
chr1	56859551	56959577	C8A,C8B	0.810359	0.0758904	0.800423
chr1	56959577	57059603	C8B,DAB1	0.893448	0.18649	0.804592
chr1	57059603	57159629	DAB1	0.828775	0.132833	0.802476
chr1	57159629	57259655	DAB1	0.873563	0.159449	0.813436
chr1	57259655	57359681	DAB1	0.832324	0.0969595	0.808802
chr1	57359681	57459707	DAB1	0.839412	0.0772654	0.815865
chr1	57459707	57559733	DAB1	0.886809	0.148834	0.817037
chr1	57559733	57659759	DAB1	0.882151	0.141229	0.819351
chr1	57659759	57759785	DAB1	0.841831	0.0423303	0.826201
chr1	57759785	57859811	DAB1	0.868844	0.132564	0.815151
chr1	57859811	57959837	DAB1,DAB1-AS1	0.84719	0.139564	0.807695
chr1	57959837	58059863	DAB1	0.844211	0.100414	0.815295
chr1	58059863	58159889	DAB1	0.928759	0.196672	0.814307
chr1	58159889	58259915	DAB1	0.899846	0.179839	0.812198
chr1	58259915	58359941	-	0.984624	0.302121	0.81895
chr1	58359941	58459967	-	0.80774	-0.00299464	0.816528
chr1	58459967	58559993	OMA1	0.816568	-0.0924607	0.834425
chr1	58559993	58660019	TACSTD2,MYSM1	0.942155	0.127667	0.837448
chr1	58660019	58760045	MYSM1	0.879221	0.0210466	0.837299
chr1	58760045	58860071	JUN,LINC01135	0.835873	-0.0155838	0.830906
chr1	58860071	58960096	LINC01135	0.899995	0.0961343	0.83091
chr1	58960096	59060122	LINC01358	0.792354	-0.0555653	0.821594
chr1	59060122	59160148	LINC01358,HSD52	0.7691	-0.148062	0.834717
chr1	59160148	59260174	-	0.771549	-0.124825	0.837133
chr1	59260174	59360200	FGGY	0.871643	0.0443926	0.837185
chr1	59360200	59460226	FGGY	0.861736	0.049441	0.832573
chr1	59460226	59560252	FGGY	0.837462	-0.0224245	0.841456
chr1	59560252	59660278	FGGY	0.80695	-0.0360403	0.831376
chr1	59660278	59760304	FGGY,MIR4711	0.859457	0.047471	0.829932
chr1	59760304	59860330	FGGY,LOC101926944,HOOK1	0.896247	0.024996	0.826387
chr1	59860330	59960356	HOOK1,CYP2J2	0.893158	0.104306	0.832495
chr1	59960356	60060382	C1orf87	0.919401	0.144927	0.83088
chr1	60060382	60160408	C1orf87	0.907044	0.170735	0.825299
chr1	60160408	60260434	-	0.812309	-0.0187161	0.833042
chr1	60260434	60360460	-	0.736588	-0.175552	0.837439
chr1	60360460	60460486	-	0.869924	0.0818465	0.832248
chr1	60460486	60560512	LINC01748	0.80681	-0.0457547	0.839645
chr1	60560512	60660538	LINC01748,LOC101926964	0.876702	0.0745581	0.835972
chr1	60660538	60760564	LOC101926964	0.965089	0.278849	0.817006
chr1	60760564	60860590	LOC101926964	0.892798	0.166875	0.81561
chr1	60860590	60960616	NFIA-AS2	0.84439	0.0505448	0.823499
chr1	60960616	61060642	NFIA-AS2	0.825575	-0.0345559	0.832009
chr1	61060642	61160668	NFIA	0.874243	0.0150761	0.837483
chr1	61160668	61260694	NFIA,NFIA-AS1	0.76797	-0.180538	0.833279
chr1	61260694	61360720	NFIA	0.84572	0.00673521	0.836018
chr1	61360720	61460746	NFIA	0.841021	0.00408535	0.834766
chr1	61460746	61560772	NFIA	0.864445	0.0330837	0.837974
chr1	61560772	61660798	MGC34796	0.812089	-0.0509519	0.834405
chr1	61660798	61760824	TM2D1,PATJ	0.892358	-0.0493452	0.820982
chr1	61760824	61860850	PATJ,MIR12132	0.80917	-0.120307	0.832145
chr1	61860850	61960876	PATJ	0.792904	-0.368218	0.785012
chr1	61960876	62060902	PATJ	0.777428	-0.156517	0.839525
chr1	62060902	62160928	PATJ,MIR3116-1,MIR3116-2	0.905035	0.00499307	0.831743
chr1	62160928	62260954	PATJ,L1TD1,KANK4	0.919711	0.00332787	0.832249
chr1	62260954	62360980	KANK4	0.932168	0.115149	0.831493
chr1	62360980	62461005	USP1,DOCK7	0.852217	-0.0997226	0.827444
chr1	62461005	62561031	DOCK7	0.73258	-0.290438	0.820535
chr1	62561031	62661057	DOCK7,ANGPTL3	0.825235	-0.157143	0.813812
chr1	62661057	62761083	DOCK7	0.802951	-0.142413	0.828894
chr1	62761083	62861109	ATG4C	0.766721	-0.17485	0.83038
chr1	62861109	62961135	ATG4C	0.918621	0.122949	0.838486
chr1	62961135	63061161	LINC01739	0.862306	0.0401464	0.826114
chr1	63061161	63161187	LINC00466	0.741847	-0.169502	0.832534
chr1	63161187	63261213	LINC00466	0.898316	0.0458319	0.835161
chr1	63261213	63361239	LINC00466,FOXD3-AS1,FOXD3,MIR6068	1.01601	0.178136	0.832719
chr1	63361239	63461265	ALG6,ITGB3BP	0.84453	-0.0299274	0.836844
chr1	63461265	63561291	ITGB3BP,EFCAB7,DLEU2L	0.84714	-0.0652736	0.823737
chr1	63561291	63661317	EFCAB7,PGM1	0.882061	0.0745931	0.836504
chr1	63661317	63761343	-	0.876832	0.0768157	0.823687
chr1	63761343	63861369	ROR1	0.937116	0.15558	0.829429
chr1	63861369	63961395	ROR1	0.819037	0.0173869	0.82151
chr1	63961395	64061421	ROR1	1.0181	0.305407	0.828181
chr1	64061421	64161447	ROR1,ROR1-AS1	0.918051	0.180106	0.825828
chr1	64161447	64261473	ROR1,UBE2U	0.935607	0.151641	0.835523
chr1	64261473	64361499	UBE2U	0.928509	0.157434	0.824828
chr1	64361499	64461525	-	0.900506	0.0930259	0.838799
chr1	64461525	64561551	CACHD1	0.849739	0.0252561	0.832797
chr1	64561551	64661577	CACHD1,MIR4794	0.837242	0.0319271	0.824634
chr1	64661577	64761603	CACHD1,RAVER2	0.835843	0.00310128	0.835752
chr1	64761603	64861629	RAVER2,JAK1	0.799572	-0.0565137	0.831091
chr1	64861629	64961655	JAK1	0.878382	0.0889789	0.830425
chr1	64961655	65061681	JAK1,LINC01359,MIR3671,MIR101-1	0.854248	-0.057298	0.837386
chr1	65061681	65161707	JAK1,AK4	0.968878	0.115681	0.834541
chr1	65161707	65261733	AK4	0.829574	-0.0809095	0.838597
chr1	65261733	65361759	DNAJC6	0.886989	0.0786209	0.833842
chr1	65361759	65461785	DNAJC6,LEPR,LEPROT	0.811639	-0.0449418	0.832665
chr1	65461785	65561811	LEPR	0.76924	-0.16678	0.83829
chr1	65561811	65661837	LEPR	0.830434	-0.0925085	0.825658
chr1	65661837	65761863	-	0.810759	-0.112858	0.831952
chr1	65761863	65861889	PDE4B	0.752734	-0.244258	0.821997
chr1	65861889	65961914	PDE4B	0.826533	-0.0507273	0.835157
chr1	65961914	66061940	PDE4B,PDE4B-AS1	0.857397	-0.040554	0.827239
chr1	66061940	66161966	PDE4B	0.825465	-0.0604285	0.833468
chr1	66161966	66261992	PDE4B	0.803271	-0.16815	0.822743
chr1	66261992	66362018	PDE4B	0.897537	0.019873	0.830138
chr1	66362018	66462044	PDE4B	0.88428	0.0541449	0.840438
chr1	66462044	66562070	SGIP1	0.790774	-0.139611	0.833469
chr1	66562070	66662096	SGIP1,MIR3117	0.813259	-0.135602	0.825517
chr1	66662096	66762122	SGIP1,TCTEX1D1	0.773319	-0.197797	0.824592
chr1	66762122	66862148	TCTEX1D1,INSL5,WDR78	0.827715	-0.172793	0.80714
chr1	66862148	66962174	WDR78,MIER1	0.771949	-0.247519	0.81534
chr1	66962174	67062200	MIER1,SLC35D1	0.824046	-0.139802	0.819512
chr1	67062200	67162226	C1orf141	0.858837	-0.0544726	0.828001
chr1	67162226	67262252	IL23R	0.887329	-0.0169408	0.826785
chr1	67262252	67362278	IL12RB2	0.833083	-0.073051	0.833448
chr1	67362278	67462304	IL12RB2,SERBP1	0.868374	-0.0391951	0.830897
chr1	67462304	67562330	-	0.818937	-0.141221	0.834052
chr1	67562330	67662356	-	0.915832	0.106993	0.833071
chr1	67662356	67762382	GADD45A,GNG12	0.826765	-0.00959389	0.824478
chr1	67762382	67862408	GNG12,GNG12-AS1	0.797683	-0.068224	0.836226
chr1	67862408	67962434	GNG12-AS1	0.821746	-0.040153	0.835657
chr1	67962434	68062460	GNG12-AS1,DIRAS3	0.945444	0.191775	0.832262
chr1	68062460	68162486	GNG12-AS1,WLS	0.868444	0.0951673	0.825023
chr1	68162486	68262512	GNG12-AS1,WLS,MIR1262	0.854128	-0.00793691	0.841589
chr1	68262512	68362538	-	0.840831	0.00585262	0.836122
chr1	68362538	68462564	RPE65	0.921041	0.145149	0.833822
chr1	68462564	68562590	DEPDC1,DEPDC1-AS1	0.914332	0.122134	0.842564
chr1	68562590	68662616	-	0.779647	-0.0756587	0.834744
chr1	68662616	68762642	-	0.894817	0.090318	0.838259
chr1	68762642	68862668	-	0.835763	0.0626161	0.822795
chr1	68862668	68962694	-	0.837372	0.0421313	0.827111
chr1	68962694	69062720	LINC01707	0.748885	-0.140252	0.834481
chr1	69062720	69162746	LINC01707	0.864075	0.047823	0.837194
chr1	69162746	69262772	LINC01707	0.763362	-0.0974158	0.833178
chr1	69262772	69362798	-	0.894158	0.116882	0.834714
chr1	69362798	69462823	LINC01758	0.752492	-0.0928474	0.823763
chr1	69462823	69562849	-	0.754444	-0.175677	0.837069
chr1	69562849	69662875	LRRC7	0.928249	0.0706438	0.834698
chr1	69662875	69762901	LRRC7	0.753594	-0.181306	0.837429
chr1	69762901	69862927	LRRC7	0.796733	-0.129501	0.837573
chr1	69862927	69962953	LRRC7,PIN1P1	0.893358	0.0943243	0.840786
chr1	69962953	70062979	LRRC7	0.861846	-0.00300831	0.833839
chr1	70062979	70163005	LRRC7,LRRC40	0.804201	-0.134013	0.827498
chr1	70163005	70263031	LRRC40,SRSF11,ANKRD13C	0.908924	0.0436235	0.825387
chr1	70263031	70363057	ANKRD13C,HHLA3	0.787505	-0.264833	0.806476
chr1	70363057	70463083	HHLA3,CTH	0.918991	0.0699924	0.834438
chr1	70463083	70563109	-	0.859037	-0.00064009	0.838653
chr1	70563109	70663135	-	0.828864	0.00829137	0.832399
chr1	70663135	70763161	LINC01788	0.88495	0.0164045	0.830961
chr1	70763161	70863187	LINC01788,PTGER3	0.860196	0.0644782	0.830527
chr1	70863187	70963213	PTGER3	0.844061	0.03435	0.830476
chr1	70963213	71063239	PTGER3,ZRANB2-AS1	0.887099	0.100017	0.831326
chr1	71063239	71163265	ZRANB2-AS1,ZRANB2,MIR186,ZRANB2-AS2	0.795533	-0.060804	0.836573
chr1	71163265	71263291	ZRANB2-AS2	0.69388	-0.229869	0.828943
chr1	71263291	71363317	-	0.874673	0.0570715	0.841479
chr1	71363317	71463343	NEGR1	0.892648	0.0939074	0.839691
chr1	71463343	71563369	NEGR1	0.84723	0.0478096	0.83319
chr1	71563369	71663395	NEGR1	0.867944	0.121602	0.825203
chr1	71663395	71763421	NEGR1	0.816368	-0.057453	0.839507
chr1	71763421	71863447	NEGR1,NEGR1-IT1	0.792144	-0.0206734	0.828275
chr1	71863447	71963473	NEGR1	0.868154	0.0117136	0.841198
chr1	71963473	72063499	NEGR1	0.799702	-0.128385	0.841472
chr1	72063499	72163525	NEGR1	0.839972	-0.0512391	0.841891
chr1	72163525	72263551	NEGR1	0.699728	-0.292284	0.836898
chr1	72263551	72363577	NEGR1	0.823446	0.507338	0.675301
chr1	72363577	72463603	-	0.879611	0.10433	0.832321
chr1	72463603	72563629	-	0.774159	-0.0658085	0.828462
chr1	72563629	72663655	-	0.888349	0.0510398	0.838634
chr1	72663655	72763681	-	0.778798	-0.0927486	0.83552
chr1	72763681	72863707	-	0.865175	0.0788708	0.829373
chr1	72863707	72963732	-	0.871902	0.0413033	0.836127
chr1	72963732	73063758	-	0.757733	-0.109832	0.831358
chr1	73063758	73163784	-	0.829824	0.00238555	0.83439
chr1	73163784	73263810	-	0.80775	-0.0194673	0.83261
chr1	73263810	73363836	LINC01360	0.787795	-0.171818	0.836305
chr1	73363836	73463862	-	0.925789	0.127748	0.840092
chr1	73463862	73563888	-	0.851649	-0.00183215	0.838028
chr1	73563888	73663914	-	0.8447	0.0636387	0.828423
chr1	73663914	73763940	LINC02238	0.812649	-0.0332554	0.836498
chr1	73763940	73863966	-	0.911343	0.153216	0.832161
chr1	73863966	73963992	-	0.772619	-0.0756168	0.8308
chr1	73963992	74064018	LRRIQ3	0.84777	0.0891343	0.824025
chr1	74064018	74164044	LRRIQ3	0.777728	-0.138083	0.836692
chr1	74164044	74264070	LRRIQ3,FPGT,FPGT-TNNI3K,TNNI3K	0.756563	-0.218029	0.835768
chr1	74264070	74364096	FPGT-TNNI3K,TNNI3K	0.815118	-0.00793815	0.832279
chr1	74364096	74464122	FPGT-TNNI3K,TNNI3K	0.850139	0.0472119	0.83631
chr1	74464122	74564148	FPGT-TNNI3K,TNNI3K,LRRC53	0.792404	-0.0662709	0.832904
chr1	74564148	74664174	ERICH3,ERICH3-AS1	0.815228	-0.0374977	0.839854
chr1	74664174	74764200	ERICH3,CRYZ,TYW3	0.805581	-0.0325596	0.829842
chr1	74764200	74864226	TYW3	0.775148	-0.120567	0.841665
chr1	74864226	74964252	-	0.874883	0.0673595	0.836507
chr1	74964252	75064278	-	0.88426	0.107758	0.833504
chr1	75064278	75164304	LHX8	0.857177	0.00334012	0.83791
chr1	75164304	75264330	SLC44A5	0.821946	-0.00640333	0.833664
chr1	75264330	75364356	SLC44A5	0.868964	0.0657776	0.838938
chr1	75364356	75464382	SLC44A5	0.96055	0.229069	0.829369
chr1	75464382	75564408	SLC44A5	0.818447	-0.0481771	0.841573
chr1	75564408	75664434	SLC44A5	0.785976	-0.0688222	0.831743
chr1	75664434	75764460	ACADM,DLSTP1	0.888079	0.0535631	0.840176
chr1	75764460	75864486	RABGGTB,SNORD45C,SNORD45A,SNORD45B,MSH4	0.779587	-0.121758	0.838256
chr1	75864486	75964512	MSH4,ASB17	0.765141	-0.1407	0.841004
chr1	75964512	76064538	LOC101927342	0.88467	0.119701	0.82531
chr1	76064538	76164564	ST6GALNAC3	0.902165	0.108604	0.826259
chr1	76164564	76264590	ST6GALNAC3	0.84778	0.0673839	0.824881
chr1	76264590	76364616	ST6GALNAC3	0.939256	0.243444	0.817239
chr1	76364616	76464641	ST6GALNAC3	0.866003	0.0625376	0.838296
chr1	76464641	76564667	ST6GALNAC3	0.822086	0.0302497	0.823176
chr1	76564667	76664693	ST6GALNAC3	0.862666	0.089132	0.827223
chr1	76664693	76764719	LINC02567	0.899706	0.153251	0.826094
chr1	76764719	76864745	LINC02567	0.785016	-0.0376182	0.825171
chr1	76864745	76964771	ST6GALNAC5	0.839672	0.0334954	0.829863
chr1	76964771	77064797	ST6GALNAC5,MIR7156	0.931958	0.155084	0.836012
chr1	77064797	77164823	ST6GALNAC5,PIGK	0.80726	-0.11161	0.829363
chr1	77164823	77264849	PIGK	0.881011	0.031615	0.833847
chr1	77264849	77364875	AK5	0.858317	-0.0237484	0.833225
chr1	77364875	77464901	AK5	0.824156	-0.0443047	0.841711
chr1	77464901	77564927	AK5,ZZZ3	0.874623	0.0218163	0.836173
chr1	77564927	77664953	ZZZ3	0.822626	-0.134026	0.817771
chr1	77664953	77764979	ZZZ3,USP33	0.736409	-0.331317	0.817299
chr1	77764979	77865005	MIGA1	0.793584	-0.2223	0.81723
chr1	77865005	77965031	MIGA1,NEXN-AS1,NEXN,FUBP1	0.829934	-0.152516	0.816812
chr1	77965031	78065057	FUBP1,DNAJB4,GIPC2	0.898386	-0.0281119	0.817855
chr1	78065057	78165083	GIPC2	0.793354	-0.131451	0.836752
chr1	78165083	78265109	MGC27382	0.850359	-0.0198496	0.84076
chr1	78265109	78365135	MGC27382	0.787505	-0.123147	0.838331
chr1	78365135	78465161	MGC27382	0.829724	-0.029482	0.839739
chr1	78465161	78565187	PTGFR	0.870804	0.0315976	0.840731
chr1	78565187	78665213	IFI44L,IFI44	0.840072	-0.0634272	0.827657
chr1	78665213	78765239	-	0.874743	0.0534526	0.840218
chr1	78765239	78865265	-	0.805541	-0.0749836	0.83885
chr1	78865265	78965291	ADGRL4	0.877492	0.055757	0.842282
chr1	78965291	79065317	ADGRL4	0.739968	-0.271449	0.825149
chr1	79065317	79165343	-	0.852968	0.000427939	0.836943
chr1	79165343	79265369	-	0.778648	-0.122192	0.841177
chr1	79265369	79365395	-	0.788735	-0.0965568	0.841248
chr1	79365395	79465421	-	0.810269	-0.0628891	0.841516
chr1	79465421	79565447	-	0.862306	0.0364011	0.841341
chr1	79565447	79665473	-	0.854748	-0.0262749	0.833424
chr1	79665473	79765499	-	0.783506	-0.146442	0.834501
chr1	79765499	79865525	-	0.817487	-0.0936371	0.835305
chr1	79865525	79965550	-	0.877681	0.075389	0.835363
chr1	79965550	80065576	-	0.826575	-0.0509861	0.841843
chr1	80065576	80165602	-	0.890139	0.0629038	0.838819
chr1	80165602	80265628	-	0.814268	-0.0316689	0.837182
chr1	80265628	80365654	-	0.763262	-0.176367	0.841601
chr1	80365654	80465680	-	0.80724	-0.107499	0.836746
chr1	80465680	80565706	LINC01781	0.798692	-0.116889	0.841544
chr1	80565706	80665732	LINC01781	0.829294	-0.0224638	0.8416
chr1	80665732	80765758	-	0.866295	0.0436225	0.835589
chr1	80765758	80865784	-	0.790774	-0.0577584	0.829272
chr1	80865784	80965810	-	0.775418	-0.0875891	0.834647
chr1	80965810	81065836	-	0.772489	-0.0761942	0.831493
chr1	81065836	81165862	-	0.801862	-0.0388741	0.833764
chr1	81165862	81265888	-	0.882371	0.0610171	0.84033
chr1	81265888	81365914	ADGRL2	0.951883	0.226068	0.830559
chr1	81365914	81465940	ADGRL2	0.821766	-0.0336855	0.838334
chr1	81465940	81565966	ADGRL2,LOC101927434	0.780927	-0.084174	0.832961
chr1	81565966	81665992	ADGRL2	0.841581	0.0688579	0.821814
chr1	81665992	81766018	ADGRL2	0.788175	-0.0892811	0.83689
chr1	81766018	81866044	ADGRL2	0.740427	-0.238283	0.828898
chr1	81866044	81966070	ADGRL2	0.69257	-0.331015	0.841249
chr1	81966070	82066096	ADGRL2	0.841811	0.0459268	0.831666
chr1	82066096	82166122	-	0.888389	0.115767	0.830096
chr1	82166122	82266148	-	0.818067	0.0274131	0.825342
chr1	82266148	82366174	-	0.855478	0.0636475	0.829282
chr1	82366174	82466200	-	0.791024	-0.0240235	0.827763
chr1	82466200	82566226	-	0.823636	-0.00211918	0.835525
chr1	82566226	82666252	-	0.779797	-0.122991	0.838939
chr1	82666252	82766278	-	0.754374	-0.184855	0.837309
chr1	82766278	82866304	-	0.714564	-0.16875	0.826947
chr1	82866304	82966330	LINC01362	0.814888	0.0163165	0.826966
chr1	82966330	83066356	LINC01362,LINC01361	0.800602	0.00711462	0.820675
chr1	83066356	83166382	LINC01362	0.840771	0.0479216	0.831498
chr1	83166382	83266408	LINC01362	0.853038	0.0698541	0.830424
chr1	83266408	83366434	-	0.76845	-0.15411	0.834046
chr1	83366434	83466459	LINC01712	0.848268	0.0105005	0.841656
chr1	83466459	83566485	-	0.782007	-0.101462	0.838528
chr1	83566485	83666511	LINC01725	0.865015	0.0725091	0.829528
chr1	83666511	83766537	LINC01725	0.800192	0.00669073	0.81765
chr1	83766537	83866563	LINC01725,LOC101927560,TTLL7	0.733919	-0.170542	0.833259
chr1	83866563	83966589	TTLL7	0.80945	-0.107653	0.831413
chr1	83966589	84066615	TTLL7	0.819967	-0.0554911	0.839901
chr1	84066615	84166641	PRKACB	0.908534	0.0641578	0.832851
chr1	84166641	84266667	PRKACB	0.839572	-0.0639749	0.828436
chr1	84266667	84366693	SAMD13,UOX	0.796723	-0.104941	0.838227
chr1	84366693	84466719	UOX,DNASE2B	0.815978	-0.0171077	0.829624
chr1	84466719	84566745	RPF1,GNG5,SPATA1,CTBS	0.834903	-0.1094	0.818233
chr1	84566745	84666771	CTBS,LINC01461,LINC01555,SSX2IP	0.88475	0.0400359	0.839927
chr1	84666771	84766797	SSX2IP	0.911163	0.0686042	0.840324
chr1	84766797	84866823	LPAR3	0.879631	0.0485882	0.833635
chr1	84866823	84966849	LPAR3,MCOLN2	0.944924	0.133537	0.840403
chr1	84966849	85066875	MCOLN2,MCOLN3,WDR63	0.832674	-0.0754949	0.833842
chr1	85066875	85166901	WDR63,MIR4423,SYDE2	0.816868	-0.0994167	0.831414
chr1	85166901	85266927	SYDE2,C1orf52,BCL10	0.820107	-0.167952	0.817913
chr1	85266927	85366953	BCL10,LOC646626,DDAH1	0.879391	0.0380828	0.841485
chr1	85366953	85466979	DDAH1	0.857327	-0.00649969	0.838974
chr1	85466979	85567005	DDAH1	0.940675	0.166909	0.835468
chr1	85567005	85667031	DDAH1,CCN1,ZNHIT6	0.838402	0.00862476	0.828054
chr1	85667031	85767057	ZNHIT6,COL24A1	0.853588	-0.0448167	0.826505
chr1	85767057	85867083	COL24A1	0.837752	-0.0270936	0.837907
chr1	85867083	85967109	COL24A1	0.861336	0.0161542	0.838521
chr1	85967109	86067135	COL24A1	0.789875	-0.141658	0.832964
chr1	86067135	86167161	COL24A1	0.710065	-0.275993	0.836012
chr1	86167161	86267187	-	0.84579	-0.0500623	0.832743
chr1	86267187	86367213	ODF2L,MIR7856	0.948503	0.128338	0.83036
chr1	86367213	86467239	ODF2L,CLCA2	0.867884	0.0466025	0.83767
chr1	86467239	86567265	CLCA1,CLCA4	0.825955	-0.0335114	0.837973
chr1	86567265	86667291	CLCA4,CLCA4-AS1,CLCA3P	0.804581	-0.0928889	0.83856
chr1	86667291	86767317	CLCA4-AS1,SH3GLB1	0.854308	-0.055432	0.825665
chr1	86767317	86867343	SELENOF	0.776568	-0.195487	0.834444
chr1	86867343	86967368	SELENOF,HS2ST1	0.746473	-0.301309	0.814978
chr1	86967368	87067394	HS2ST1	0.849929	-0.0564131	0.825784
chr1	87067394	87167420	HS2ST1,LINC01140	0.784556	-0.121522	0.838856
chr1	87167420	87267446	LINC01140,LINC02801	0.848929	0.0188572	0.830391
chr1	87267446	87367472	LMO4,LINC01364	0.828385	-0.0383921	0.837476
chr1	87367472	87467498	LINC01364	0.888849	0.0513895	0.841839
chr1	87467498	87567524	-	0.898057	0.096742	0.836149
chr1	87567524	87667550	-	0.839422	-0.0473299	0.838995
chr1	87667550	87767576	-	0.900126	0.114348	0.83345
chr1	87767576	87867602	-	0.848619	0.0484179	0.834473
chr1	87867602	87967628	-	0.732889	-0.2279	0.839025
chr1	87967628	88067654	-	0.88432	0.0567114	0.841662
chr1	88067654	88167680	-	0.88524	0.0927	0.835408
chr1	88167680	88267706	-	0.683782	-0.289526	0.838534
chr1	88267706	88367732	-	0.840262	-0.00547956	0.84102
chr1	88367732	88467758	-	0.805111	-0.091394	0.837808
chr1	88467758	88567784	PKN2-AS1	0.789645	-0.131638	0.834443
chr1	88567784	88667810	PKN2-AS1	0.920481	0.0894935	0.836877
chr1	88667810	88767836	PKN2-AS1,PKN2	0.821486	-0.105783	0.824482
chr1	88767836	88867862	PKN2,GTF2B	0.877232	-0.0527196	0.818967
chr1	88867862	88967888	GTF2B,KYAT3	0.852878	-0.0105496	0.841753
chr1	88967888	89067914	KYAT3,RBMXL1,GBP3,GBP1	0.798342	-0.127621	0.836855
chr1	89067914	89167940	GBP2,GBP7	0.77049	-0.161765	0.834786
chr1	89167940	89267966	GBP7,GBP4,GBP5	0.787375	-0.148735	0.833322
chr1	89267966	89367992	GBP5,LOC729930,GBP6	0.852718	0.0213826	0.836077
chr1	89367992	89468018	GBP6,GBP1P1	0.792114	-0.125979	0.838513
chr1	89468018	89568044	LRRC8B	0.893868	0.0255498	0.834042
chr1	89568044	89668070	LRRC8B,LRRC8C-DT,LRRC8C	0.783236	-0.143295	0.840522
chr1	89668070	89768096	LRRC8C	0.824636	-0.0901019	0.834729
chr1	89768096	89868122	LRRC8D	0.821756	-0.109436	0.836057
chr1	89868122	89968148	LRRC8D	0.739908	-0.224328	0.837646
chr1	89968148	90068174	GEMIN8P4,ZNF326	0.873263	-0.0735308	0.816274
chr1	90068174	90168200	-	0.84666	-0.0594524	0.831921
chr1	90168200	90268226	-	0.80787	-0.116598	0.834158
chr1	90268226	90368252	-	0.857917	0.0447443	0.830926
chr1	90368252	90468277	-	0.79907	-0.0922669	0.838436
chr1	90468277	90568303	-	0.830014	-0.0159372	0.839418
chr1	90568303	90668329	SNORD3G	0.740597	-0.245543	0.830622
chr1	90668329	90768355	BARHL2	0.826855	-0.0805492	0.835089
chr1	90768355	90868381	LINC02609,LINC01763	0.88435	0.0300593	0.842338
chr1	90868381	90968407	ZNF644	0.80699	-0.105666	0.831576
chr1	90968407	91068433	ZNF644	0.773329	-0.141436	0.840825
chr1	91068433	91168459	-	0.802231	-0.120537	0.840202
chr1	91168459	91268485	HFM1	0.843131	0.0029895	0.836065
chr1	91268485	91368511	HFM1	0.849389	-0.0135519	0.8389
chr1	91368511	91468537	HFM1	0.783306	-0.163719	0.830867
chr1	91468537	91568563	CDC7	0.876012	0.0895219	0.827188
chr1	91568563	91668589	-	0.852428	0.0150032	0.830517
chr1	91668589	91768615	TGFBR3	0.740148	-0.225034	0.84253
chr1	91768615	91868641	TGFBR3	0.803731	-0.13487	0.839556
chr1	91868641	91968667	TGFBR3,BRDT	0.903385	-0.0544842	0.816961
chr1	91968667	92068693	BRDT,EPHX4	0.810419	-0.159106	0.823367
chr1	92068693	92168719	SETSIP,BTBD8	0.852338	-0.0719774	0.826577
chr1	92168719	92268745	BTBD8,C1orf146,GLMN	0.790894	-0.229721	0.812505
chr1	92268745	92368771	GLMN,RPAP2	0.73113	-0.321552	0.819276
chr1	92368771	92468797	RPAP2	0.926869	0.0312399	0.82846
chr1	92468797	92568823	GFI1,EVI5	0.865085	-0.0799512	0.818241
chr1	92568823	92668849	EVI5	0.812629	-0.147504	0.820734
chr1	92668849	92768875	EVI5	0.781057	-0.211875	0.820604
chr1	92768875	92868901	EVI5,RPL5,DIPK1A,SNORD21,SNORA66	0.837182	-0.187253	0.81404
chr1	92868901	92968927	DIPK1A	0.948393	0.0752816	0.826147
chr1	92968927	93068953	-	0.876662	-0.053121	0.820222
chr1	93068953	93168979	MTF2,TMED5	0.890259	-0.0310375	0.818368
chr1	93168979	93269005	TMED5,CCDC18	0.792414	-0.205086	0.815494
chr1	93269005	93369031	CCDC18,CCDC18-AS1,DR1	0.873973	-0.0619487	0.818232
chr1	93369031	93469057	DR1,FNBP1L	0.848939	-0.0691206	0.831513
chr1	93469057	93569083	FNBP1L,BCAR3	0.760092	-0.254612	0.817454
chr1	93569083	93669109	BCAR3,BCAR3-AS1	0.942005	0.0749597	0.839185
chr1	93669109	93769135	BCAR3,MIG7	0.88461	0.0395031	0.831537
chr1	93769135	93869161	BCAR3,MIG7,MIR760,DNTTIP2	0.887709	0.0856462	0.827505
chr1	93869161	93969186	DNTTIP2,GCLM	0.849138	-0.0506789	0.832079
chr1	93969186	94069212	ABCA4	0.905445	0.129634	0.8195
chr1	94069212	94169238	ABCA4,ARHGAP29	0.902755	0.113887	0.825217
chr1	94169238	94269264	ARHGAP29	0.84432	-0.0583996	0.828611
chr1	94269264	94369290	-	0.805281	-0.0293212	0.825924
chr1	94369290	94469316	ABCD3	0.840801	-0.0112478	0.837917
chr1	94469316	94569342	ABCD3,F3,MIR12133	0.796783	-0.123116	0.836722
chr1	94569342	94669368	SLC44A3-AS1	0.913093	0.107932	0.831989
chr1	94669368	94769394	SLC44A3-AS1,MIR378G	0.822996	-0.0217129	0.827546
chr1	94769394	94869420	SLC44A3-AS1,SLC44A3	0.854538	-0.015874	0.838469
chr1	94869420	94969446	SLC44A3,CNN3,LOC729970	0.814788	-0.0921863	0.840907
chr1	94969446	95069472	ALG14,ALG14-AS1	0.783356	-0.109603	0.838364
chr1	95069472	95169498	ALG14,TLCD4,TLCD4-RWDD3,LOC101928118	0.787385	-0.0802906	0.835645
chr1	95169498	95269524	TLCD4,TLCD4-RWDD3,LOC101928118,RWDD3	0.813768	-0.0696806	0.842654
chr1	95269524	95369550	LINC01760,LINC01650	0.833773	-0.00823983	0.838004
chr1	95369550	95469576	-	0.828065	0.0554719	0.819184
chr1	95469576	95569602	LINC01761,LINC02607	0.791614	-0.0427698	0.826337
chr1	95569602	95669628	-	0.868714	0.0923028	0.826732
chr1	95669628	95769654	-	0.894437	0.12724	0.831568
chr1	95769654	95869680	-	0.855018	0.0515932	0.834905
chr1	95869680	95969706	-	0.816088	-0.0764086	0.83735
chr1	95969706	96069732	LINC02790	0.765231	-0.129924	0.842095
chr1	96069732	96169758	-	0.857627	0.0201163	0.841245
chr1	96169758	96269784	LINC01787	0.767221	-0.100179	0.834983
chr1	96269784	96369810	LINC01787	0.838042	0.0389454	0.832449
chr1	96369810	96469836	LINC01787	0.80844	-0.0331308	0.833851
chr1	96469836	96569862	-	0.782507	-0.041181	0.822726
chr1	96569862	96669888	-	0.867834	0.0453989	0.839825
chr1	96669888	96769914	PTBP2	0.751875	-0.172415	0.842121
chr1	96769914	96869940	PTBP2	0.795373	-0.075188	0.839865
chr1	96869940	96969966	-	0.799352	-0.0676646	0.839732
chr1	96969966	97069992	-	0.827935	0.00402469	0.833125
chr1	97069992	97170018	DPYD,DPYD-AS1	0.865095	0.0616764	0.836967
chr1	97170018	97270044	DPYD,DPYD-AS1	0.749745	-0.131097	0.833943
chr1	97270044	97370070	DPYD,DPYD-AS1	0.818707	0.00372137	0.830778
chr1	97370070	97470095	DPYD	0.784564	-0.106466	0.841158
chr1	97470095	97570121	DPYD	0.84793	-0.0135322	0.839841
chr1	97570121	97670147	DPYD	0.77037	-0.168396	0.838748
chr1	97670147	97770173	DPYD	0.747506	-0.253251	0.833899
chr1	97770173	97870199	DPYD,DPYD-AS2	0.712875	-0.318893	0.836345
chr1	97870199	97970225	DPYD,LINC01930	0.767061	-0.199431	0.830551
chr1	97970225	98070251	MIR137HG,MIR2682,MIR137	0.833313	-0.0955264	0.825106
chr1	98070251	98170277	-	0.76898	-0.106311	0.837601
chr1	98170277	98270303	LINC01776	0.712465	-0.243591	0.841587
chr1	98270303	98370329	LINC01776	0.824216	-0.00268776	0.834485
chr1	98370329	98470355	-	0.80958	-0.0798597	0.83878
chr1	98470355	98570381	-	0.92496	0.146997	0.839813
chr1	98570381	98670407	SNX7	0.850719	-0.0351312	0.828903
chr1	98670407	98770433	SNX7	0.816548	-0.0420716	0.843207
chr1	98770433	98870459	-	0.865335	0.0542482	0.83684
chr1	98870459	98970485	PLPPR5	0.906144	0.162753	0.826649
chr1	98970485	99070511	PLPPR5,LOC100129620	0.881111	0.0840341	0.838101
chr1	99070511	99170537	LOC100129620	0.830454	-0.0186336	0.840111
chr1	99170537	99270563	PLPPR4	0.813968	-0.0634265	0.838555
chr1	99270563	99370589	PLPPR4	0.798003	-0.0995767	0.836162
chr1	99370589	99470615	-	0.88422	0.0406462	0.836714
chr1	99470615	99570641	LINC01708,MIR548N	0.757203	-0.21653	0.829222
chr1	99570641	99670667	MIR548N,PALMD	0.749855	-0.216092	0.834167
chr1	99670667	99770693	MIR548N,PALMD,FRRS1	0.736698	-0.25449	0.831135
chr1	99770693	99870719	AGL	0.821246	-0.109888	0.829271
chr1	99870719	99970745	AGL,SLC35A3	0.869244	-0.0666935	0.819288
chr1	99970745	100070771	SLC35A3,MFSD14A	0.734139	-0.368477	0.806478
chr1	100070771	100170797	MFSD14A,SASS6,TRMT13,LRRC39	0.821326	-0.179813	0.808701
chr1	100170797	100270823	LRRC39,DBT,RTCA-AS1,RTCA	0.812959	-0.153692	0.824069
chr1	100270823	100370849	RTCA,MIR553,CDC14A	0.840391	-0.0847189	0.828786
chr1	100370849	100470875	CDC14A	0.819317	-0.106214	0.829495
chr1	100470875	100570901	CDC14A,GPR88	0.746306	-0.250426	0.827849
chr1	100570901	100670927	LINC01349	0.951543	0.120875	0.834869
chr1	100670927	100770953	VCAM1	0.80821	-0.114198	0.82868
chr1	100770953	100870979	-	0.84538	-0.0784835	0.823982
chr1	100870979	100971004	EXTL2,SLC30A7	0.802929	-0.203577	0.810383
chr1	100971004	101071030	SLC30A7,DPH5,LOC102606465	0.801252	-0.167847	0.818452
chr1	101071030	101171056	LOC102606465	0.854788	-0.042505	0.824812
chr1	101171056	101271082	LOC101928370,S1PR1	0.804751	-0.17871	0.822159
chr1	101271082	101371108	LINC01307	0.80597	-0.117642	0.839668
chr1	101371108	101471134	LINC01307	0.948953	0.109339	0.83106
chr1	101471134	101571160	-	0.752724	-0.224023	0.826943
chr1	101571160	101671186	-	0.756443	-0.231408	0.824448
chr1	101671186	101771212	-	0.764011	-0.262962	0.815231
chr1	101771212	101871238	OLFM3	0.774079	-0.212334	0.820508
chr1	101871238	101971264	OLFM3,DNAJA1P5	0.778168	-0.26308	0.814781
chr1	101971264	102071290	OLFM3	0.871523	-0.0162609	0.82798
chr1	102071290	102171316	-	0.73068	-0.288081	0.825192
chr1	102171316	102271342	-	0.777468	-0.231973	0.827421
chr1	102271342	102371368	-	0.789715	-0.19185	0.829838
chr1	102371368	102471394	-	0.907924	0.0325398	0.829784
chr1	102471394	102571420	-	0.836253	-0.042077	0.836626
chr1	102571420	102671446	-	0.782706	-0.126275	0.839473
chr1	102671446	102771472	-	0.783896	-0.135508	0.839877
chr1	102771472	102871498	-	0.823976	-0.0402915	0.8405
chr1	102871498	102971524	COL11A1	0.753444	-0.24097	0.834819
chr1	102971524	103071550	COL11A1	0.717383	-0.363406	0.821657
chr1	103071550	103171576	COL11A1	0.831794	-0.0174362	0.839694
chr1	103171576	103271602	-	0.839112	-0.0303966	0.835841
chr1	103271602	103371628	-	0.777118	-0.145429	0.837527
chr1	103371628	103471654	LOC101928436	0.854408	-0.00138583	0.837445
chr1	103471654	103571680	LOC101928436,RNPC3,AMY2B,ACTG1P4	0.795693	-0.0544498	0.834869
chr1	103571680	103671706	AMY2B,AMY2A,AMY1C,AMY1A,AMY1B	0.620159	-0.669808	0.680607
chr1	103671706	103771732	AMY1C,AMY1A,AMY1B	0.659818	-0.518367	0.60579
chr1	103771732	103871758	-	0.859187	-0.0731777	0.829326
chr1	103871758	103971784	-	0.849709	-0.076246	0.828088
chr1	103971784	104071810	-	0.778548	-0.194387	0.834059
chr1	104071810	104171836	LOC100129138	0.718603	-0.225723	0.84026
chr1	104171836	104271862	-	0.849719	0.0231863	0.840329
chr1	104271862	104371888	-	0.805041	-0.125328	0.837425
chr1	104371888	104471913	-	0.793112	-0.05527	0.834214
chr1	104471913	104571939	-	0.783386	-0.140138	0.838358
chr1	104571939	104671965	-	0.781797	-0.111875	0.840106
chr1	104671965	104771991	-	0.811159	-0.115553	0.839064
chr1	104771991	104872017	-	0.859866	0.0515645	0.835892
chr1	104872017	104972043	-	0.810569	-0.0555274	0.840174
chr1	104972043	105072069	-	0.800402	-0.15888	0.832963
chr1	105072069	105172095	-	0.855638	0.0157833	0.840554
chr1	105172095	105272121	-	0.912843	0.0714014	0.841005
chr1	105272121	105372147	-	0.88624	0.0360375	0.841272
chr1	105372147	105472173	-	1.00655	0.227691	0.838214
chr1	105472173	105572199	-	1.05151	0.291818	0.838684
chr1	105572199	105672225	LINC01676	1.12472	0.369935	0.841772
chr1	105672225	105772251	-	1.0855	0.314185	0.840217
chr1	105772251	105872277	-	1.04005	0.355678	0.828075
chr1	105872277	105972303	LINC01677	1.08835	0.405065	0.832667
chr1	105972303	106072329	LINC01677	1.14554	0.373969	0.838644
chr1	106072329	106172355	-	1.12806	0.438551	0.835028
chr1	106172355	106272381	-	1.13571	0.468994	0.829262
chr1	106272381	106372407	-	1.20094	0.514847	0.838859
chr1	106372407	106472433	-	0.979845	0.166291	0.833479
chr1	106472433	106572459	-	1.1103	0.432926	0.833508
chr1	106572459	106672485	-	1.11388	0.487621	0.823769
chr1	106672485	106772511	-	1.06745	0.33648	0.837023
chr1	106772511	106872537	LINC01661	1.13042	0.439167	0.840661
chr1	106872537	106972563	-	1.20061	0.543414	0.835701
chr1	106972563	107072589	PRMT6	1.1569	0.452238	0.842716
chr1	107072589	107172615	NTNG1	1.0697	0.357955	0.838543
chr1	107172615	107272641	NTNG1	1.16122	0.483291	0.834849
chr1	107272641	107372667	NTNG1	1.10387	0.426545	0.834047
chr1	107372667	107472693	NTNG1	1.07963	0.368495	0.837628
chr1	107472693	107572719	NTNG1,VAV3	1.16101	0.515651	0.819737
chr1	107572719	107672745	VAV3	1.08524	0.340739	0.836028
chr1	107672745	107772771	VAV3	1.15122	0.464183	0.839133
chr1	107772771	107872797	VAV3	1.15658	0.472438	0.836507
chr1	107872797	107972822	VAV3,MIR7852,VAV3-AS1	1.09021	0.354131	0.84073
chr1	107972822	108072848	VAV3-AS1	1.08489	0.410929	0.825567
chr1	108072848	108172874	SLC25A24	1.14723	0.439993	0.836597
chr1	108172874	108272900	SLC25A24,NBPF4	1.0942	0.279494	0.822953
chr1	108272900	108372926	-	1.0221	0.213203	0.827063
chr1	108372926	108472952	NBPF6	1.15242	0.400488	0.830173
chr1	108472952	108572978	FAM102B	1.0636	0.317205	0.841211
chr1	108572978	108673004	FAM102B,HENMT1	1.08718	0.349099	0.841354
chr1	108673004	108773030	PRPF38B,FNDC7,STXBP3	1.06004	0.253344	0.829066
chr1	108773030	108873056	STXBP3,AKNAD1,SPATA42	1.1031	0.277634	0.821606
chr1	108873056	108973082	GPSM2,CLCC1,WDR47	1.10805	0.298804	0.826787
chr1	108973082	109073108	WDR47,TAF13	1.0579	0.111982	0.804052
chr1	109073108	109173134	TAF13,TMEM167B,SCARNA2,C1orf194,KIAA1324	1.20459	0.349019	0.820747
chr1	109173134	109273160	KIAA1324,SARS1,CELSR2	1.13043	0.299242	0.842672
chr1	109273160	109373186	CELSR2,PSRC1,MYBPHL,SORT1	1.1409	0.347964	0.83873
chr1	109373186	109473212	SORT1,PSMA5,SYPL2	1.13656	0.319462	0.828238
chr1	109473212	109573238	SYPL2,ATXN7L2,CYB561D1,AMIGO1,GPR61,GNAI3	1.20462	0.445303	0.839134
chr1	109573238	109673264	GNAI3,MIR197,GNAT2,AMPD2,GSTM4,GSTM2	1.04515	0.239877	0.840471
chr1	109673264	109773290	GSTM2,GSTM1,GSTM5,GSTM3,EPS8L3	1.0258	0.445998	0.785076
chr1	109773290	109873316	-	1.19393	0.417412	0.841528
chr1	109873316	109973342	CSF1	1.26472	0.51979	0.838959
chr1	109973342	110073368	AHCYL1,STRIP1,ALX3	1.28931	0.550876	0.838789
chr1	110073368	110173394	LINC01397,UBL4B,SLC6A17	1.20902	0.49023	0.819115
chr1	110173394	110273420	SLC6A17,LINC02586,KCNC4	1.18352	0.402655	0.828169
chr1	110273420	110373446	RBM15-AS1,RBM15,SLC16A4	1.1065	0.291061	0.829651
chr1	110373446	110473472	SLC16A4,LAMTOR5,LAMTOR5-AS1,PROK1	1.15215	0.365175	0.838794
chr1	110473472	110573498	CYMP,CYMP-AS1,KCNA10	1.1663	0.449683	0.821504
chr1	110573498	110673524	KCNA2,KCNA3	1.17573	0.473085	0.831402
chr1	110673524	110773550	KCNA3	1.1353	0.401677	0.838614
chr1	110773550	110873576	CD53	1.08007	0.33935	0.838949
chr1	110873576	110973602	CD53,LRIF1	1.04426	0.196103	0.818809
chr1	110973602	111073628	-	1.15519	0.356271	0.820667
chr1	111073628	111173654	DRAM2,CEPT1	1.13459	0.304038	0.814209
chr1	111173654	111273680	CEPT1,DENND2D,CHI3L2	1.15715	0.409669	0.842268
chr1	111273680	111373706	CHIAP2,CHIA,PIFO	1.10233	0.3521	0.83899
chr1	111373706	111473731	PGBP,OVGP1,WDR77,ATP5PB	1.17063	0.43873	0.841022
chr1	111473731	111573757	C1orf162,TMIGD3,ADORA3,RAP1A	1.23727	0.472322	0.832953
chr1	111573757	111673783	RAP1A,LINC01160,LOC107985184	1.07113	0.231643	0.821467
chr1	111673783	111773809	RAP1A,INKA2,INKA2-AS1,LOC101928718,DDX20	1.11287	0.332306	0.838885
chr1	111773809	111873835	KCND3,KCND3-IT1	1.14775	0.428815	0.827947
chr1	111873835	111973861	KCND3,KCND3-AS1	1.21688	0.501306	0.828683
chr1	111973861	112073887	KCND3,LINC01750	1.24797	0.551704	0.825695
chr1	112073887	112173913	-	0.865485	0.095871	0.816042
chr1	112173913	112273939	-	1.05922	0.282677	0.841931
chr1	112273939	112373965	-	1.086	0.356946	0.829203
chr1	112373965	112473991	CTTNBP2NL,MIR4256,WNT2B	1.13666	0.346247	0.825488
chr1	112473991	112574017	WNT2B,ST7L	1.10072	0.254467	0.825438
chr1	112574017	112674043	ST7L,CAPZA1	1.12527	0.278318	0.815749
chr1	112674043	112774069	MOV10,RHOC,PPM1J,TAFA3	1.08735	0.160045	0.816178
chr1	112774069	112874095	LINC01356	1.16699	0.304568	0.820745
chr1	112874095	112974121	MIR11399,SLC16A1,AKR7A2P1,SLC16A1-AS1	1.14273	0.274912	0.815967
chr1	112974121	113074147	LRIG2-DT,LRIG2	1.09851	0.195992	0.814606
chr1	113074147	113174173	LRIG2	1.08074	0.250451	0.828392
chr1	113174173	113274199	LOC643441	1.14106	0.384813	0.841724
chr1	113274199	113374225	-	1.03854	0.278337	0.841875
chr1	113374225	113474251	MAGI3	1.10246	0.313877	0.82331
chr1	113474251	113574277	MAGI3	1.01667	0.160265	0.818396
chr1	113574277	113674303	MAGI3	1.01829	0.229022	0.832567
chr1	113674303	113774329	MAGI3,PHTF1,RSBN1	1.08292	0.282137	0.826544
chr1	113774329	113874355	RSBN1,AP4B1-AS1,PTPN22	1.086	0.192792	0.805237
chr1	113874355	113974381	AP4B1-AS1,BCL2L15,AP4B1,DCLRE1B,HIPK1-AS1,HIPK1	1.1441	0.35408	0.832121
chr1	113974381	114074407	HIPK1,OLFML3	1.2358	0.562251	0.824487
chr1	114074407	114174433	SYT6	1.13462	0.418529	0.824632
chr1	114174433	114274459	-	1.09708	0.328419	0.841287
chr1	114274459	114374485	-	1.16487	0.430636	0.836797
chr1	114374485	114474511	TRIM33	1.06486	0.239658	0.821255
chr1	114474511	114574537	TRIM33,BCAS2	1.12341	0.3268	0.827773
chr1	114574537	114674563	BCAS2,DENND2C,AMPD1	1.0972	0.268413	0.822644
chr1	114674563	114774589	AMPD1,NRAS,CSDE1,SIKE1	1.03854	0.256976	0.836191
chr1	114774589	114874615	SIKE1,SYCP1	1.03622	0.211235	0.824558
chr1	114874615	114974640	SYCP1	1.09915	0.309262	0.824301
chr1	114974640	115074666	SYCP1,TSHB,TSPAN2	1.06082	0.330108	0.840295
chr1	115074666	115174692	TSPAN2	1.16376	0.498267	0.822563
chr1	115174692	115274718	-	1.21534	0.562295	0.828482
chr1	115274718	115374744	NGF-AS1,NGF	1.16608	0.50324	0.816989
chr1	115374744	115474770	-	1.03775	0.347333	0.821836
chr1	115474770	115574796	-	1.04682	0.342864	0.822946
chr1	115574796	115674822	VANGL1	1.12562	0.426654	0.82867
chr1	115674822	115774848	VANGL1,CASQ2	1.1771	0.498525	0.826948
chr1	115774848	115874874	NHLH2	1.06927	0.335646	0.837946
chr1	115874874	115974900	LINC01649,LOC101928977	1.12654	0.382837	0.838809
chr1	115974900	116074926	LOC101928977,SLC22A15	1.06764	0.292607	0.837185
chr1	116074926	116174952	MAB21L3	1.08233	0.310126	0.841503
chr1	116174952	116274978	-	1.16071	0.46536	0.828163
chr1	116274978	116375004	ATP1A1	1.09832	0.355521	0.837048
chr1	116375004	116475030	ATP1A1,ATP1A1-AS1,LINC01762	1.07117	0.32548	0.833557
chr1	116475030	116575056	LINC01762,CD58,MIR548AC,IGSF3	1.13355	0.403998	0.83326
chr1	116575056	116675082	IGSF3,MIR320B1	1.24312	0.523946	0.833331
chr1	116675082	116775108	LINC02868,CD2	1.1404	0.374123	0.841747
chr1	116775108	116875134	-	1.07452	0.270548	0.835931
chr1	116875134	116975160	PTGFRN	1.069	0.330133	0.831479
chr1	116975160	117075186	PTGFRN,CD101,LOC101929099,TTF2	1.25598	0.516071	0.840324
chr1	117075186	117175212	TTF2,MIR942,TRIM45,VTCN1	1.13158	0.431918	0.828855
chr1	117175212	117275238	VTCN1	1.15806	0.432866	0.836268
chr1	117275238	117375264	LINC01525,MAN1A2	1.07823	0.347669	0.840452
chr1	117375264	117475290	MAN1A2	1.0395	0.224212	0.823442
chr1	117475290	117575316	MAN1A2	1.05524	0.35763	0.830393
chr1	117575316	117675342	LOC100996263,TENT5C	1.15519	0.478484	0.818425
chr1	117675342	117775368	-	1.23304	0.540564	0.833874
chr1	117775368	117875394	GDAP2	1.10088	0.438883	0.823175
chr1	117875394	117975420	GDAP2,WDR3,SPAG17	1.14032	0.41993	0.836798
chr1	117975420	118075446	SPAG17	1.17575	0.504328	0.838463
chr1	118075446	118175472	SPAG17	1.13683	0.468322	0.830488
chr1	118175472	118275498	SPAG17	1.16362	0.4887	0.832755
chr1	118275498	118375524	-	1.2092	0.551129	0.832201
chr1	118375524	118475549	-	1.13415	0.428194	0.841337
chr1	118475549	118575575	-	1.10442	0.393992	0.839351
chr1	118575575	118675601	-	1.06008	0.331335	0.842813
chr1	118675601	118775627	-	1.10082	0.404087	0.839069
chr1	118775627	118875653	-	1.10021	0.376838	0.83912
chr1	118875653	118975679	TBX15	1.18339	0.530595	0.826813
chr1	118975679	119075705	TBX15,LOC105378933,WARS2,WARS2-IT1	1.18743	0.443524	0.842061
chr1	119075705	119175731	WARS2,WARS2-AS1	1.1166	0.397422	0.838603
chr1	119175731	119275757	WARS2-AS1	1.17536	0.457151	0.841178
chr1	119275757	119375783	WARS2-AS1,LINC01780,HAO2,HAO2-IT1	1.05834	0.336632	0.828106
chr1	119375783	119475809	HAO2,HSD3B2	1.10397	0.42255	0.820668
chr1	119475809	119575835	HSD3B1,HSD3BP4	1.18247	0.514027	0.823122
chr1	119575835	119675861	LINC00622,ZNF697	1.10393	0.363297	0.835786
chr1	119675861	119775887	PHGDH,HMGCS2	1.18882	0.50115	0.825669
chr1	119775887	119875913	REG4,NBPF7	1.25116	0.546394	0.842319
chr1	119875913	119975939	ADAM30,NOTCH2	1.20286	0.519892	0.836845
chr1	119975939	120075965	NOTCH2	1.00227	0.214287	0.837442
chr1	120075965	120175991	SEC22B	1.09789	0.284864	0.824768
chr1	120175991	120276017	SEC22B	0.899586	0.0517893	0.828234
chr1	120276017	120376043	-	0.839152	0.120366	0.793403
chr1	120376043	120476069	NBPF8,PFN1P2,LOC100996724	1.17639	0.507027	0.82084
chr1	120476069	120576095	LOC100996724	1.07776	0.391696	0.822804
chr1	120576095	120676121	LOC100996724	0.803061	0.0324425	0.777985
chr1	120676121	120776147	NOTCH2NLR	0.734979	-0.0123095	0.740486
chr1	120776147	120876173	NOTCH2NLR,NBPF26,RNVU1-19	0.792204	-0.148488	0.79394
chr1	120876173	120976199	PPIAL4A,LINC00623,LOC100996720,RNVU1-20,RNVU1-4,LOC105369199	0.836672	0.0838748	0.788475
chr1	120976199	121076225	LOC101929798,H3P4	1.06682	0.285386	0.84078
chr1	121076225	121176251	H3P4,FCGR1B,LOC100996318,H2BP1,FAM72B	0.914052	0.056721	0.834973
chr1	121176251	121276277	FAM72B,SRGAP2C	1.16519	0.424568	0.834204
chr1	121276277	121376303	SRGAP2C,SRGAP2-AS1	1.15676	0.490183	0.822451
chr1	121376303	121476329	SRGAP2C,SRGAP2-AS1	1.09453	0.237743	0.812769
chr1	121476329	121576355	EMBP1	1.07855	0.34024	0.841569
chr1	121576355	121676381	-	0.689051	0.281006	0.667393
chr1	121676381	121776407	-	2.17108	0.0569451	0.578386
chr1	121776407	121876433	-	0.522224	0.358653	0.621237
chr1	121876433	121976459	-	0.406684	0.0952512	0.610158
chr1	122026459	122125150	-	0.479416	0.350474	0.574926
chr1	122125150	122223842	-	0.425019	0.34421	0.576513
chr1	122223842	122322533	-	1.64754	0.428194	0.6735
chr1	122322533	122421225	-	1.38192	0.162906	0.681801
chr1	122421225	122519916	-	1.45563	0.00670109	0.676148
chr1	122519916	122618608	-	3.82552	0.0682217	0.562581
chr1	122618608	122717299	-	3.76329	0.0487066	0.553853
chr1	122717299	122815991	-	3.39978	0.0366368	0.565496
chr1	122815991	122914682	-	4.82502	0.0256048	0.54317
chr1	122914682	123013374	-	3.90472	0.0831527	0.568913
chr1	123013374	123112065	-	4.5176	-0.000548655	0.542004
chr1	123112065	123210757	-	4.75499	0.00233309	0.542432
chr1	123210757	123309448	-	3.54439	0.028688	0.571897
chr1	123309448	123408140	-	3.5316	-0.070959	0.561551
chr1	123408140	123506831	-	4.09424	0.0479842	0.558917
chr1	123506831	123605523	-	5.21482	0.217874	0.55361
chr1	123605523	123704214	-	3.99745	0.0354327	0.551482
chr1	123704214	123802906	-	3.8304	-0.230207	0.531926
chr1	123802906	123901597	-	4.27703	0.0940505	0.557624
chr1	123901597	124000289	-	3.55833	-0.245599	0.516869
chr1	124000289	124098980	-	5.14627	0.0256877	0.532283
chr1	124098980	124197672	-	5.03358	-0.00219066	0.538265
chr1	124197672	124296363	-	5.05764	-0.0275419	0.537404
chr1	124296363	124395055	-	5.50029	0.0401604	0.541043
chr1	124395055	124493746	-	5.48935	0.100651	0.542834
chr1	124493746	124592438	-	6.67032	0.129776	0.532759
chr1	124592438	124691129	-	7.35802	0.135209	0.525439
chr1	124691129	124789821	-	11.043	0.107544	0.510426
chr1	124789821	124888512	-	1.21117	0.227777	0.725863
chr1	124888512	124987204	-	1.28964	0.233831	0.724293
chr1	124987204	125085895	-	1.25849	0.150521	0.753302
chr1	143284555	143384523	-	0.982194	0.338321	0.782358
chr1	143384523	143484491	LSP1P5	1.04406	0.263296	0.830296
chr1	143484491	143584459	-	1.19838	0.386194	0.818048
chr1	143584459	143684427	-	1.137	0.478117	0.81609
chr1	143684427	143784395	RNVU1-17,RNVU1-18,RNU1-3,RNU1-4,RNU1-2,RNU1-1,LOC105369140	1.06389	0.276999	0.838339
chr1	143784395	143884363	LINC02591,LOC644634,H2BP2,FCGR1CP	1.06728	0.277164	0.840512
chr1	143884363	143984331	H2BP2,H3-2,FAM72C,SRGAP2D	1.21136	0.433109	0.83077
chr1	143984331	144084299	SRGAP2D	1.13693	0.33187	0.821844
chr1	144084299	144184267	-	1.3832	0.225736	0.752185
chr1	144184267	144284236	LSP1P5,LOC101060524,DRD5P2,LOC101927429	1.12389	0.405218	0.823383
chr1	144284236	144384204	LOC101927429,LOC105371215,PPIAL4D,PPIAL4F,PPIAL4E	0.93624	0.2413	0.816401
chr1	144384204	144484172	RNVU1-15,NBPF15	1.14731	0.339317	0.827855
chr1	144484172	144584140	RNVU1-2A	0.637394	0.151681	0.723312
chr1	144584140	144684108	PPIAL4D,PPIAL4E,PPIAL4F,SRGAP2-AS1,LOC105371215,LOC101927429	0.84464	0.084884	0.819741
chr1	144684108	144784076	SRGAP2-AS1,LOC101927429,LOC101060524,DRD5P2,LSP1P5	1.05336	0.315039	0.823831
chr1	144784076	144884044	SRGAP2-AS1	1.09672	0.258064	0.822863
chr1	144884044	144984012	SRGAP2-AS1,SRGAP2B	1.13779	0.291886	0.814988
chr1	144984012	145083980	SRGAP2B	1.11737	0.308143	0.830159
chr1	145083980	145183948	SRGAP2B,FAM72D,FAM72C,LINC01145,LOC644634	1.18829	0.354453	0.81574
chr1	145183948	145283916	LINC01145,LOC100996740,PPIAL4E,PPIAL4D,PPIAL4F,RNVU1-14	1.17205	0.326234	0.809363
chr1	145283916	145383885	NBPF20	1.35112	0.315066	0.750873
chr1	145383885	145483853	NBPF20	1.18703	0.338975	0.8221
chr1	145483853	145583821	NBPF25P	1.18868	0.378637	0.82681
chr1	145583821	145683789	NBPF25P,GPR89A,PDZK1	1.07667	0.298211	0.834961
chr1	145683789	145783757	PDZK1,CD160,RNF115	1.09975	0.261786	0.826786
chr1	145783757	145883725	RNF115,POLR3C,NUDT17,PIAS3,MIR6736,ANKRD35	1.15925	0.310527	0.822448
chr1	145883725	145983693	ANKRD35,ITGA10,PEX11B,GNRHR2,RBM8A,LIX1L-AS1,LIX1L,ANKRD34A,POLR3GL	1.29772	0.508606	0.83254
chr1	145983693	146083661	TXNIP,HJV,RNVU1-6,LINC01719,NBPF10	1.26494	0.346721	0.802865
chr1	146083661	146183629	NBPF10,NOTCH2NLA	1.14608	0.330716	0.825391
chr1	146183629	146283597	NOTCH2NLA	0.903089	0.099138	0.836711
chr1	146283597	146383566	NUDT4P2,NUDT4B,PPIAL4H,RNVU1-18,RNU1-3,RNU1-4,RNU1-2,RNU1-1	0.993288	0.133718	0.819595
chr1	146383566	146483534	-	1.01067	0.200423	0.839506
chr1	146483534	146583502	HYDIN2	1.14637	0.371787	0.827684
chr1	146583502	146683470	HYDIN2	1.07941	0.343451	0.841454
chr1	146683470	146783438	HYDIN2	1.12838	0.368458	0.841125
chr1	146783438	146883406	HYDIN2	1.05435	0.242567	0.835138
chr1	146883406	146983374	NBPF12	1.01724	0.275729	0.82572
chr1	146983374	147083342	NBPF12,LOC728989	1.2348	0.443599	0.827416
chr1	147083342	147183310	RNVU1-8,NBPF13P,PRKAB2,CHD1L,PDIA3P1	1.00122	0.218143	0.839222
chr1	147183310	147283278	CHD1L,FMO5	0.997279	0.236298	0.837655
chr1	147283278	147383246	CHD1L,LINC00624	1.12203	0.401782	0.838296
chr1	147383246	147483215	LINC00624	1.05995	0.29086	0.837174
chr1	147483215	147583183	LINC00624,BCL9	1.09433	0.388172	0.828355
chr1	147583183	147683151	BCL9,ACP6	1.17105	0.471395	0.830811
chr1	147683151	147783119	GJA5	1.23906	0.609485	0.816989
chr1	147783119	147883087	-	1.27941	0.624841	0.825354
chr1	147883087	147983055	GJA8,GPR89B	1.13993	0.378183	0.835733
chr1	147983055	148083023	GPR89B,PDZK1P1,RNVU1-7,PDE4DIPP1	1.15295	0.353572	0.830611
chr1	148083023	148182991	PDE4DIPP1,NBPF11,LINC02805	1.13678	0.301543	0.820549
chr1	148182991	148282959	LOC101927468	1.04109	0.221177	0.833163
chr1	148282959	148382927	MIR5087,RNVU1-1	1.17884	0.433853	0.839503
chr1	148382927	148482896	MIR6077,LOC100132057,RNVU1-3,LINC01138,PPIAL4G	1.02318	0.188924	0.825611
chr1	148482896	148582864	PPIAL4G,NBPF14	1.35579	0.293382	0.763864
chr1	148582864	148682832	NBPF14,NOTCH2NLB	0.933209	0.0832537	0.829016
chr1	148682832	148782800	NUDT4P2,NUDT4B,SEC22B2P,SEC22B3P	1.00424	0.194609	0.832444
chr1	148782800	148882768	SEC22B2P,SEC22B3P,PDE4DIP	0.919634	-0.0302735	0.809571
chr1	148882768	148982736	PDE4DIP,LOC653513	0.946913	-0.0028454	0.80727
chr1	148982736	149082704	PDE4DIP,NBPF9	0.941571	0.0793822	0.832977
chr1	149082704	149182672	-	1.1131	0.295398	0.827002
chr1	149182672	149282640	LOC653513	1.09995	0.266436	0.816863
chr1	149282640	149382608	SEC22B3P,SEC22B2P	1.10192	0.284247	0.820535
chr1	149382608	149482576	NOTCH2NLC,NBPF19	1.13637	0.361204	0.82817
chr1	149482576	149582545	NBPF19	1.25501	0.396311	0.803552
chr1	149582545	149682513	PPIAL4C,LINC00869	1.08947	0.248539	0.817216
chr1	149682513	149782481	LINC02591,LOC644634	1.21688	0.492269	0.834063
chr1	149782481	149882449	H2BC18,FCGR1A,H3C13,H4C14,H4C15,H3C15,H3C14,H2AC18,H2AC19,H2BC20P	1.12484	0.238597	0.817295
chr1	149882449	149982417	H2BC21,H2AC20,H2AC21,BOLA1,SV2A,SF3B4,MTMR11,OTUD7B	1.11637	0.292077	0.832402
chr1	149982417	150082385	OTUD7B,VPS45	1.00541	0.11933	0.816708
chr1	150082385	150182353	VPS45,PLEKHO1,LOC105371433	1.02202	0.158799	0.826482
chr1	150182353	150282321	ANP32E,CA14,SNORD13C,APH1A,C1orf54	1.07554	0.149742	0.81193
chr1	150282321	150382289	CIART,MRPS21,PRPF3,RPRD2	1.0473	0.0792468	0.804392
chr1	150382289	150482257	RPRD2	1.09464	0.167305	0.80364
chr1	150482257	150582225	TARS2,MIR6878,ECM1,FALEC,ADAMTSL4,MIR4257,ADAMTSL4-AS1,MCL1	1.14184	0.189888	0.813755
chr1	150582225	150682194	ENSA,GOLPH3L	1.06897	0.14068	0.805289
chr1	150682194	150782162	GOLPH3L,HORMAD1,CTSS	1.04034	0.148381	0.812555
chr1	150782162	150882130	CTSK,ARNT	1.06083	0.12576	0.804397
chr1	150882130	150982098	CTXND2,SETDB1,CERS2	1.16531	0.241342	0.805746
chr1	150982098	151082066	ANXA9,MINDY1,PRUNE1,BNIPL,C1orf56,CDC42SE1,MLLT11,GABPB2	1.11398	0.203168	0.815645
chr1	151082066	151182034	GABPB2,SEMA6C,TNFAIP8L2,TNFAIP8L2-SCNM1,LYSMD1,SCNM1,TMOD4,VPS72	1.14338	0.22445	0.811525
chr1	151182034	151282002	VPS72,PIP5K1A,PSMD4,ZNF687-AS1,ZNF687	1.13593	0.173574	0.799746
chr1	151282002	151381970	ZNF687,PI4KB,RFX5,GBAT2,SELENBP1	1.09946	0.230697	0.829296
chr1	151381970	151481938	PSMB4,POGZ	1.10086	0.156226	0.800916
chr1	151481938	151581906	CGN,TUFT1,MIR554	1.17419	0.334057	0.824981
chr1	151581906	151681875	TUFT1,SNX27	1.03526	0.108034	0.808553
chr1	151681875	151781843	SNX27,CELF3,RIIAD1,MRPL9,OAZ3,TDRKH	1.11077	0.307293	0.83839
chr1	151781843	151881811	TDRKH,TDRKH-AS1,LINGO4,RORC,C2CD4D,C2CD4D-AS1,THEM5,THEM4	1.19869	0.446183	0.833381
chr1	151881811	151981779	THEM4	1.10313	0.302657	0.830555
chr1	151981779	152081747	S100A10,NBPF18P,S100A11,LOC100131107	1.08392	0.329261	0.836658
chr1	152081747	152181715	TCHHL1,TCHH,RPTN	1.17391	0.501266	0.830977
chr1	152181715	152281683	HRNR	1.082	0.311438	0.830678
chr1	152281683	152381651	FLG,FLG-AS1,FLG2	1.08933	0.393579	0.829176
chr1	152381651	152481619	CRNN	1.21642	0.519522	0.832061
chr1	152481619	152581587	LCE5A,CRCT1,LCE3E,LCE3D	1.1938	0.477194	0.835727
chr1	152581587	152681555	LCE3C,LCE3B,LCE3A,LINC00302,LCE2D,LCE2C	1.23117	0.959136	0.724199
chr1	152681555	152781524	LCE2B,LCE2A,LCE4A,C1orf68,KPRP,LCE1F	1.29216	0.669594	0.818035
chr1	152781524	152881492	LCE1E,LCE1D,LCE1C,LCE1B,LCE1A,LCE6A,SMCP	1.03756	0.380118	0.813475
chr1	152881492	152981460	SMCP,IVL,SPRR4	1.18423	0.478247	0.831872
chr1	152981460	153081428	SPRR1A,SPRR3,SPRR1B,SPRR2D,SPRR2A,SPRR2B	1.09575	0.349469	0.839742
chr1	153081428	153181396	SPRR2E,SPRR2F,SPRR2C,SPRR2G,LOC101928009	1.06211	0.287179	0.833592
chr1	153181396	153281364	LOC101928009,LELP1,PRR9,LORICRIN	1.23994	0.545288	0.832587
chr1	153281364	153381332	PGLYRP3,PGLYRP4,S100A9,S100A12	1.13909	0.39711	0.832193
chr1	153381332	153481300	S100A8,S100A7A,S100A7	1.14651	0.417659	0.829668
chr1	153481300	153581268	S100A6,S100A5,S100A4,LOC101928034,S100A3,S100A2	1.21863	0.390519	0.830738
chr1	153581268	153681236	S100A16,S100A14,S100A13,S100A1,CHTOP,SNAPIN,ILF2,NPR1	1.0856	0.149024	0.814874
chr1	153681236	153781205	NPR1,MIR8083,INTS3,SLC27A3	0.653843	0.12693	0.7199
chr1	153781205	153881173	LOC343052,GATAD2B	0.633863	0.131956	0.718622
chr1	153881173	153981141	GATAD2B,DENND4B,CRTC2,SLC39A1,MIR6737,CREB3L4,JTB	1.07349	0.122879	0.811509
chr1	153981141	154081109	RAB13,RPS27,NUP210L	1.07181	0.123926	0.804129
chr1	154081109	154181077	NUP210L,MIR5698,TPM3	1.15448	0.279486	0.813499
chr1	154181077	154281045	TPM3,MIR190B,C1orf189,C1orf43,UBAP2L,SNORA58B,HAX1	1.12564	0.230498	0.813897
chr1	154281045	154381013	AQP10,ATP8B2	1.20864	0.306127	0.812739
chr1	154381013	154480981	IL6R-AS1,IL6R,SHE	1.12466	0.254546	0.823815
chr1	154480981	154580949	SHE,TDRD10,UBE2Q1,UBE2Q1-AS1,CHRNB2	1.06756	0.198501	0.828859
chr1	154580949	154680917	ADAR	1.04909	0.206707	0.827032
chr1	154680917	154780885	KCNN3	1.09112	0.277123	0.838333
chr1	154780885	154880854	KCNN3	1.22007	0.447764	0.829135
chr1	154880854	154980822	PMVK,PBXIP1,PYGO2,LOC101928120,SHC1,CKS1B,MIR4258	1.21281	0.349392	0.824767
chr1	154980822	155080790	FLAD1,LENEP,ZBTB7B,DCST2,DCST1,DCST1-AS1,ADAM15,EFNA4,EFNA3	1.16643	0.270953	0.839142
chr1	155080790	155180758	EFNA3,EFNA1,SLC50A1,DPM3,KRTCAP2,TRIM46	1.20585	0.284072	0.820114
chr1	155180758	155280726	TRIM46,MUC1,MIR92B,THBS3,MTX1,GBAP1,GBA,FAM189B,SCAMP3,CLK2,HCN3	0.8429	0.395827	0.724781
chr1	155280726	155380694	HCN3,PKLR,FDPS,RUSC1-AS1,RUSC1,ASH1L,MIR555	0.965029	0.140491	0.833873
chr1	155380694	155480662	ASH1L,POU5F1P4	1.06401	0.121202	0.799114
chr1	155480662	155580630	ASH1L,ASH1L-AS1	1.03716	0.0805024	0.802463
chr1	155580630	155680598	MSTO1,MSTO2P,YY1AP1,SCARNA26A	0.982714	0.0540612	0.819896
chr1	155680598	155780566	YY1AP1,DAP3,MSTO2P,GON4L	1.15772	0.270275	0.815029
chr1	155780566	155880535	GON4L,SCARNA26B,SYT11	1.01238	0.045671	0.80495
chr1	155880535	155980503	SYT11,RIT1,KHDC4,SNORA80E,SCARNA4,RXFP4,ARHGEF2,MIR6738	1.25547	0.361546	0.811377
chr1	155980503	156080471	SSR2,UBQLN4,LAMTOR2,RAB25,MEX3A	1.06211	0.126758	0.821401
chr1	156080471	156180439	MEX3A,LMNA,SEMA4A	1.12544	0.188569	0.827207
chr1	156180439	156280407	SLC25A44,PMF1,PMF1-BGLAP,BGLAP,PAQR6,SMG5	1.24068	0.402396	0.834065
chr1	156280407	156380375	SMG5,TMEM79,GLMP,VHLL,CCT3,TSACC,RHBG	1.15925	0.251835	0.813582
chr1	156380375	156480343	RHBG,C1orf61,MIR9-1,MEF2D	1.12878	0.243865	0.834514
chr1	156480343	156580311	MEF2D,IQGAP3	1.32355	0.559129	0.828925
chr1	156580311	156680279	TTC24,NAXE,GPATCH4,LOC101928177,HAPLN2,BCAN,NES	1.12812	0.221085	0.831532
chr1	156680279	156780247	CRABP2,ISG20L2,RRNAD1,MRPL24,HDGF,PRCC	1.15394	0.235988	0.825629
chr1	156780247	156880215	PRCC,SH2D2A,NTRK1,INSRR	1.21588	0.415967	0.830949
chr1	156880215	156980184	NTRK1,PEAR1,LRRC71,ARHGEF11,MIR765	1.37978	0.600409	0.831186
chr1	156980184	157080152	ARHGEF11	1.09542	0.310847	0.839299
chr1	157080152	157180120	ETV3L,ETV3,CYCSP52	1.1803	0.437814	0.833814
chr1	157180120	157280088	-	1.17145	0.496694	0.824306
chr1	157280088	157380056	-	1.1335	0.41109	0.833769
chr1	157380056	157480024	-	1.24037	0.52961	0.83564
chr1	157480024	157579992	FCRL5,FCRL4	1.22699	0.484427	0.84011
chr1	157579992	157679960	FCRL4,FCRL3	1.09951	0.321723	0.831149
chr1	157679960	157779928	FCRL3,FCRL2	1.08334	0.336172	0.841747
chr1	157779928	157879896	FCRL1,CD5L	1.10578	0.378418	0.838459
chr1	157879896	157979864	LOC105371458	1.24009	0.536701	0.834886
chr1	157979864	158079833	KIRREL1,KIRREL1-IT1	1.18752	0.473292	0.825249
chr1	158079833	158179801	KIRREL1,LINC01704,CD1D	1.15787	0.415597	0.833434
chr1	158179801	158279769	CD1D,CD1A	1.11894	0.351509	0.834352
chr1	158279769	158379737	CD1C,CD1B,CD1E	1.16804	0.412219	0.8353
chr1	158379737	158479705	OR10T2,OR10K2,OR10K1	1.09571	0.328456	0.828984
chr1	158479705	158579673	OR10R2,OR6Y1,OR6P1,OR10X1	0.951945	0.163512	0.835919
chr1	158579673	158679641	OR10X1,OR10Z1,SPTA1	1.06859	0.360194	0.838794
chr1	158679641	158779609	SPTA1,OR6K2,OR6K3,OR6K6,OR6N1,OR6N2	1.1627	0.480882	0.838969
chr1	158779609	158879577	MNDA	1.09299	0.358283	0.838686
chr1	158879577	158979545	PYHIN1	1.08224	0.400665	0.831112
chr1	158979545	159079514	PYDC5,IFI16,AIM2	1.18521	0.500685	0.835894
chr1	159079514	159179482	CADM3	1.10081	0.444803	0.824689
chr1	159179482	159279450	CADM3,CADM3-AS1,ACKR1	1.16135	0.464836	0.828928
chr1	159279450	159379418	FCER1A,OR10J3	1.08388	0.33404	0.834411
chr1	159379418	159479386	OR10J1,OR10J4	1.18101	0.460944	0.837726
chr1	159479386	159579354	OR10J5	1.1734	0.457384	0.839608
chr1	159579354	159679322	APCS	1.05474	0.296688	0.83815
chr1	159679322	159779290	CRP	1.01246	0.203536	0.833504
chr1	159779290	159879258	DUSP23,FCRL6,SLAMF8,SNHG28,VSIG8,CFAP45	1.21435	0.51593	0.822294
chr1	159879258	159979226	CFAP45,MIR4259,TAGLN2,IGSF9,SLAMF9,LINC01133	1.14427	0.381999	0.831686
chr1	159979226	160079194	PIGM,KCNJ10	1.10342	0.326646	0.840823
chr1	160079194	160179163	KCNJ9,IGSF8,ATP1A2,ATP1A4	1.16581	0.399531	0.832552
chr1	160179163	160279131	ATP1A4,CASQ1,LOC729867,PEA15,DCAF8,LOC100287049,PEX19	1.14869	0.38392	0.841504
chr1	160279131	160379099	PEX19,COPA,SUMO1P3,NCSTN,NHLH1	1.08409	0.270366	0.833523
chr1	160379099	160479067	VANGL2	1.15523	0.381664	0.837098
chr1	160479067	160579035	SLAMF6,CD84	1.11173	0.341476	0.832497
chr1	160579035	160679003	CD84,SLAMF1,CD48	1.06041	0.283647	0.833616
chr1	160679003	160778971	CD48,SLAMF7	1.1882	0.455184	0.838752
chr1	160778971	160878939	LY9,CD244,ITLN1	1.04372	0.219106	0.833826
chr1	160878939	160978907	ITLN1,LOC101928372,ITLN2	1.12891	0.30111	0.828099
chr1	160978907	161078875	F11R,TSTD1,USF1,ARHGAP30,NECTIN4	1.10232	0.202278	0.81968
chr1	161078875	161178844	NECTIN4,KLHDC9,PFDN2,NIT1,DEDD,LOC112543491,UFC1,USP21,PPOX,B4GALT3	1.17032	0.329144	0.830488
chr1	161178844	161278812	ADAMTS4,NDUFS2,FCER1G,APOA2,TOMM40L,MIR5187,NR1I3,PCP4L1	1.10418	0.244149	0.827864
chr1	161278812	161378780	PCP4L1,MPZ,SDHC,CFAP126	1.13737	0.264989	0.815038
chr1	161378780	161478748	-	2.0807	-0.0939434	0.625442
chr1	161478748	161578716	FCGR2A,HSPA6,FCGR3A	1.2533	0.460918	0.824842
chr1	161578716	161678684	FCGR2C,HSPA7,FCGR3B,FCGR2B	1.04357	0.213035	0.833282
chr1	161678684	161778652	RPL31P11,FCRLA,FCRLB,DUSP12,ATF6	1.16376	0.341623	0.824236
chr1	161778652	161878620	ATF6	1.12016	0.290413	0.814725
chr1	161878620	161978588	ATF6	0.980384	0.132202	0.82796
chr1	161978588	162078556	OLFML2B,NOS1AP	1.17935	0.465357	0.829354
chr1	162078556	162178524	NOS1AP,MIR4654	1.15949	0.43918	0.838139
chr1	162178524	162278493	NOS1AP	1.1515	0.444101	0.830215
chr1	162278493	162378461	NOS1AP,MIR556,SPATA46	1.22242	0.547633	0.823335
chr1	162378461	162478429	C1orf226,SH2D1B	1.11872	0.336837	0.837506
chr1	162478429	162578397	UHMK1,UAP1	1.00772	0.17233	0.825001
chr1	162578397	162678365	UAP1,DDR2	1.13797	0.388079	0.837396
chr1	162678365	162778333	DDR2	1.07904	0.407091	0.824599
chr1	162778333	162878301	DDR2,HSD17B7,CCDC190	1.19093	0.471041	0.841736
chr1	162878301	162978269	-	1.18252	0.483935	0.836811
chr1	162978269	163078237	RGS4	1.13091	0.462536	0.829583
chr1	163078237	163178205	RGS5,LOC101928404	1.11322	0.387989	0.840023
chr1	163178205	163278174	RGS5,LOC101928404	1.10246	0.387341	0.838366
chr1	163278174	163378142	RGS5,NUF2	1.18243	0.492823	0.839139
chr1	163378142	163478110	LOC100422212	1.12696	0.440569	0.831986
chr1	163478110	163578078	-	1.1195	0.411049	0.840086
chr1	163578078	163678046	-	1.14121	0.481944	0.827362
chr1	163678046	163778014	-	1.14143	0.480776	0.833562
chr1	163778014	163877982	-	1.11702	0.497733	0.820756
chr1	163877982	163977950	-	1.17864	0.488676	0.841386
chr1	163977950	164077918	-	1.08937	0.424131	0.829669
chr1	164077918	164177886	-	1.13507	0.498558	0.82741
chr1	164177886	164277854	-	1.11862	0.468176	0.82855
chr1	164277854	164377823	-	0.997619	0.269285	0.833382
chr1	164377823	164477791	-	1.08016	0.388121	0.832273
chr1	164477791	164577759	PBX1	1.13708	0.471622	0.829113
chr1	164577759	164677727	PBX1	1.19639	0.543587	0.820723
chr1	164677727	164777695	PBX1,PBX1-AS1	1.13896	0.548267	0.811858
chr1	164777695	164877663	PBX1	1.11204	0.441608	0.822072
chr1	164877663	164977631	PBX1	1.10818	0.486568	0.817323
chr1	164977631	165077599	-	1.00074	0.267148	0.830894
chr1	165077599	165177567	-	1.19804	0.529943	0.82761
chr1	165177567	165277535	LMX1A	1.21098	0.59302	0.814742
chr1	165277535	165377503	LMX1A	1.21637	0.55374	0.822424
chr1	165377503	165477472	RXRG,LRRC52-AS1	1.24869	0.59421	0.822292
chr1	165477472	165577440	LRRC52-AS1,LRRC52	1.06893	0.36161	0.826367
chr1	165577440	165677408	LRRC52-AS1,MGST3,ALDH9A1	1.05891	0.34004	0.827807
chr1	165677408	165777376	ALDH9A1,LOC440700,TMCO1,TMCO1-AS1	1.05695	0.224487	0.823039
chr1	165777376	165877344	UCK2	1.14869	0.375586	0.83624
chr1	165877344	165977312	UCK2,MIR3658	1.14658	0.413823	0.834156
chr1	165977312	166077280	FAM78B	1.0885	0.378318	0.826633
chr1	166077280	166177248	FAM78B,MIR921	1.13156	0.48385	0.811245
chr1	166177248	166277216	-	1.06952	0.335839	0.838565
chr1	166277216	166377184	-	1.14074	0.41118	0.842337
chr1	166377184	166477153	LINC01675	1.19101	0.544096	0.825173
chr1	166477153	166577121	LINC01675	1.14248	0.413208	0.835023
chr1	166577121	166677089	FMO9P	1.05898	0.336158	0.839239
chr1	166677089	166777057	-	1.08313	0.352218	0.840368
chr1	166777057	166877025	POGK,TADA1	1.26598	0.556811	0.837259
chr1	166877025	166976993	ILDR2,MAEL	1.01254	0.240563	0.835324
chr1	166976993	167076961	MAEL,GPA33	1.11809	0.383573	0.841058
chr1	167076961	167176929	GPA33,DUSP27,LINC01363	1.16229	0.452203	0.832699
chr1	167176929	167276897	LINC01363,POU2F1	1.18138	0.419346	0.831097
chr1	167276897	167376865	POU2F1	1.10302	0.296798	0.822165
chr1	167376865	167476833	POU2F1,CD247	1.0204	0.111418	0.816472
chr1	167476833	167576802	CD247,CREG1	1.13326	0.313737	0.831332
chr1	167576802	167676770	RCSD1	1.2134	0.433346	0.836059
chr1	167676770	167776738	RCSD1,MPZL1	1.17999	0.355947	0.825231
chr1	167776738	167876706	MPZL1,ADCY10	1.20588	0.422293	0.833013
chr1	167876706	167976674	ADCY10,MPC2,DCAF6	1.05562	0.215905	0.820968
chr1	167976674	168076642	DCAF6,MIR1255B2	1.00377	0.092529	0.804692
chr1	168076642	168176610	GPR161	1.15711	0.384184	0.839651
chr1	168176610	168276578	TIPRL,SFT2D2,ANKRD36BP1	1.12533	0.30215	0.827746
chr1	168276578	168376546	TBX19,MIR557	1.14463	0.377556	0.838235
chr1	168376546	168476514	LOC100505918,LOC101928565	1.04448	0.310039	0.828002
chr1	168476514	168576483	LOC101928565,XCL2	1.11742	0.414158	0.835649
chr1	168576483	168676451	XCL1	1.12156	0.414654	0.833697
chr1	168676451	168776419	DPT	1.2131	0.520976	0.839788
chr1	168776419	168876387	LINC00626	1.06933	0.302204	0.835996
chr1	168876387	168976355	LINC00970	1.08136	0.353725	0.838577
chr1	168976355	169076323	LINC00970	1.05753	0.264742	0.831046
chr1	169076323	169176291	LINC00970,LOC101928596,ATP1B1,NME7	1.15933	0.419047	0.834418
chr1	169176291	169276259	NME7	1.07063	0.36679	0.827073
chr1	169276259	169376227	NME7,BLZF1	1.1208	0.35452	0.825383
chr1	169376227	169476195	BLZF1,CCDC181,SLC19A2	1.2034	0.448414	0.82544
chr1	169476195	169576163	SLC19A2,F5	1.12126	0.362053	0.833507
chr1	169576163	169676132	F5,SELP	1.18248	0.466003	0.842517
chr1	169676132	169776100	SELL,SELE	1.03996	0.250988	0.83629
chr1	169776100	169876068	METTL18,C1orf112,SCYL3	1.13388	0.341424	0.825526
chr1	169876068	169976036	SCYL3,KIFAP3	1.01452	0.168484	0.816949
chr1	169976036	170076004	KIFAP3	0.977993	0.0896141	0.815318
chr1	170076004	170175972	METTL11B,MIR3119-1,MIR3119-2,LINC01681	1.06968	0.291526	0.830155
chr1	170175972	170275940	LINC01681,LINC01142	1.17201	0.47923	0.835521
chr1	170275940	170375908	LINC01142	1.05556	0.317777	0.841208
chr1	170375908	170475876	GORAB-AS1	1.15554	0.40368	0.831511
chr1	170475876	170575844	GORAB-AS1,GORAB	1.07786	0.351807	0.841087
chr1	170575844	170675812	PRRX1	1.18736	0.433992	0.833147
chr1	170675812	170775781	PRRX1	1.10778	0.419084	0.83378
chr1	170775781	170875749	-	1.16256	0.43071	0.837283
chr1	170875749	170975717	MROH9	0.946403	0.153698	0.838135
chr1	170975717	171075685	MROH9	1.05109	0.310765	0.841546
chr1	171075685	171175653	FMO3,MIR1295A,MIR1295B,FMO6P	1.15592	0.441595	0.840896
chr1	171175653	171275621	FMO2,FMO1	1.10229	0.383772	0.836362
chr1	171275621	171375589	FMO1,FMO4,TOP1P1	1.1353	0.422262	0.840265
chr1	171375589	171475557	-	1.14397	0.351154	0.832254
chr1	171475557	171575525	PRRC2C	1.05905	0.251165	0.8287
chr1	171575525	171675493	PRRC2C,MYOCOS,MYOC	1.18434	0.462114	0.834882
chr1	171675493	171775462	VAMP4	1.16429	0.405782	0.83442
chr1	171775462	171875430	EEF1AKNMT,DNM3,DNM3-IT1	1.09574	0.368224	0.839618
chr1	171875430	171975398	DNM3	1.22592	0.497808	0.835947
chr1	171975398	172075366	DNM3	1.12764	0.360453	0.828982
chr1	172075366	172175334	DNM3,DNM3OS,MIR214,MIR3120,MIR199A2	1.08803	0.320981	0.830321
chr1	172175334	172275302	DNM3	1.11611	0.359588	0.830838
chr1	172275302	172375270	DNM3	1.02413	0.223744	0.82682
chr1	172375270	172475238	DNM3,C1orf105,PIGC	1.16067	0.417232	0.836897
chr1	172475238	172575206	SUCO	1.00654	0.220553	0.83691
chr1	172575206	172675174	SUCO,FASLG	1.0942	0.359969	0.840097
chr1	172675174	172775142	-	1.13172	0.386996	0.838737
chr1	172775142	172875111	-	1.06783	0.301452	0.835135
chr1	172875111	172975079	-	1.10471	0.383182	0.841357
chr1	172975079	173075047	TNFSF18	0.942552	0.139305	0.839614
chr1	173075047	173175015	-	1.08992	0.379309	0.835022
chr1	173175015	173274983	TNFSF4,LOC100506023	1.17787	0.466477	0.842741
chr1	173274983	173374951	LOC100506023	1.11427	0.381749	0.842462
chr1	173374951	173474919	LOC100506023,LOC101928673	1.19805	0.45671	0.837228
chr1	173474919	173574887	LOC100506023,PRDX6,SLC9C2	1.11156	0.362823	0.840366
chr1	173574887	173674855	SLC9C2,ANKRD45,TEX50	1.1027	0.30306	0.826643
chr1	173674855	173774823	KLHL20	1.08046	0.266523	0.824685
chr1	173774823	173874792	KLHL20,CENPL,DARS2,GAS5-AS1,GAS5,SNORD81,SNORD47,SNORD80,SNORD79,SNORD78,SNORD44,SNORA103,SNORD77,SNORD76,SNORD75,SNORD74,ZBTB37	1.14909	0.313985	0.813781
chr1	173874792	173974760	ZBTB37,SERPINC1,RC3H1	1.1491	0.305684	0.814953
chr1	173974760	174074728	RC3H1	1.07376	0.208961	0.813386
chr1	174074728	174174696	RABGAP1L-DT,RABGAP1L	1.10743	0.307165	0.825885
chr1	174174696	174274664	RABGAP1L	1.11019	0.256537	0.811002
chr1	174274664	174374632	RABGAP1L	1.10729	0.283122	0.817237
chr1	174374632	174474600	RABGAP1L,GPR52	1.01044	0.169538	0.818892
chr1	174474600	174574568	RABGAP1L	1.17723	0.412239	0.826111
chr1	174574568	174674536	RABGAP1L	1.13819	0.36694	0.830191
chr1	174674536	174774504	RABGAP1L	1.06688	0.295642	0.834726
chr1	174774504	174874472	RABGAP1L	1.03538	0.221189	0.829671
chr1	174874472	174974441	RABGAP1L,LOC101928696	0.99918	0.1353	0.821235
chr1	174974441	175074409	RABGAP1L,CACYBP,MRPS14,TNN	1.15367	0.414288	0.83663
chr1	175074409	175174377	TNN,KIAA0040	1.25809	0.577058	0.824403
chr1	175174377	175274345	KIAA0040	1.09178	0.382121	0.826823
chr1	175274345	175374313	TNR	1.15728	0.396354	0.838811
chr1	175374313	175474281	TNR	1.17901	0.491631	0.827988
chr1	175474281	175574249	TNR	1.25423	0.591821	0.82458
chr1	175574249	175674217	TNR	1.17473	0.562201	0.807299
chr1	175674217	175774185	TNR	1.14983	0.488077	0.815662
chr1	175774185	175874153	-	1.09479	0.387571	0.827015
chr1	175874153	175974122	LINC01657,COP1,MIR1843,SCARNA3	1.27626	0.597111	0.837094
chr1	175974122	176074090	COP1	1.08587	0.295495	0.823462
chr1	176074090	176174058	COP1	1.07692	0.286985	0.827833
chr1	176174058	176274026	COP1	1.22597	0.482752	0.832294
chr1	176274026	176373994	-	1.06609	0.349715	0.83667
chr1	176373994	176473962	PAPPA2	1.14713	0.492074	0.825502
chr1	176473962	176573930	PAPPA2	1.05089	0.420464	0.814068
chr1	176573930	176673898	PAPPA2	1.15372	0.487141	0.83238
chr1	176673898	176773866	PAPPA2	1.08949	0.445815	0.819409
chr1	176773866	176873834	PAPPA2,ASTN1	1.20985	0.609609	0.816919
chr1	176873834	176973802	ASTN1	1.15396	0.562873	0.804107
chr1	176973802	177073771	ASTN1,MIR488	1.19352	0.578592	0.811541
chr1	177073771	177173739	ASTN1,BRINP2	1.21136	0.613515	0.813829
chr1	177173739	177273707	BRINP2	1.15274	0.542619	0.814249
chr1	177273707	177373675	BRINP2,LINC01645	1.17516	0.595802	0.803893
chr1	177373675	177473643	-	1.05059	0.439528	0.807618
chr1	177473643	177573611	-	1.18832	0.559925	0.824794
chr1	177573611	177673579	-	1.0515	0.377824	0.822556
chr1	177673579	177773547	LINC01741	1.1984	0.526072	0.830723
chr1	177773547	177873515	-	1.17988	0.551273	0.814412
chr1	177873515	177973483	SEC16B,CRYZL2P-SEC16B	1.19951	0.576593	0.813304
chr1	177973483	178073451	SEC16B,CRYZL2P-SEC16B,CRYZL2P	1.19834	0.530223	0.825767
chr1	178073451	178173420	RASAL2-AS1,RASAL2	1.14593	0.414758	0.836967
chr1	178173420	178273388	RASAL2	1.12078	0.379368	0.834731
chr1	178273388	178373356	RASAL2	1.016	0.217791	0.830541
chr1	178373356	178473324	RASAL2	1.0103	0.191386	0.825309
chr1	178473324	178573292	RASAL2,TEX35,C1orf220	1.25391	0.518928	0.836704
chr1	178573292	178673260	-	1.08658	0.320131	0.839909
chr1	178673260	178773228	MIR4424,RALGPS2	1.08186	0.264084	0.825201
chr1	178773228	178873196	RALGPS2,ANGPTL1	1.11347	0.337109	0.825421
chr1	178873196	178973164	RALGPS2	1.20113	0.452406	0.831402
chr1	178973164	179073132	FAM20B	1.16458	0.404432	0.839522
chr1	179073132	179173101	FAM20B,TOR3A,ABL2	1.18001	0.387657	0.831692
chr1	179173101	179273069	ABL2	1.14963	0.296478	0.815346
chr1	179273069	179373037	SOAT1,AXDND1	1.06714	0.239187	0.824169
chr1	179373037	179473005	AXDND1	1.11421	0.276125	0.818451
chr1	179473005	179572973	AXDND1,NPHS2	1.08925	0.328518	0.8386
chr1	179572973	179672941	NPHS2,TDRD5	1.11708	0.326764	0.826378
chr1	179672941	179772909	TDRD5,FAM163A	1.1727	0.408601	0.836381
chr1	179772909	179872877	FAM163A,MIR12116,TOR1AIP2	1.07942	0.293967	0.840187
chr1	179872877	179972845	TOR1AIP2,TOR1AIP1,CEP350	1.1441	0.283236	0.811964
chr1	179972845	180072813	CEP350	1.0147	0.149657	0.81257
chr1	180072813	180172781	CEP350,QSOX1	1.15077	0.358362	0.8331
chr1	180172781	180272750	QSOX1,LHX4,LHX4-AS1	1.31561	0.492607	0.83972
chr1	180272750	180372718	LHX4,LHX4-AS1,ACBD6	1.1502	0.364585	0.826551
chr1	180372718	180472686	ACBD6,MIR3121	1.03005	0.209594	0.820633
chr1	180472686	180572654	ACBD6,OVAAL	0.987856	0.168483	0.832644
chr1	180572654	180672622	XPR1	1.23694	0.495458	0.832009
chr1	180672622	180772590	XPR1	1.03903	0.138184	0.803218
chr1	180772590	180872558	XPR1	1.07197	0.221385	0.811776
chr1	180872558	180972526	XPR1,KIAA1614,KIAA1614-AS1	1.24476	0.424846	0.833591
chr1	180972526	181072494	STX6,MR1	1.19784	0.370362	0.821565
chr1	181072494	181172462	IER5	1.3109	0.557326	0.842631
chr1	181172462	181272431	LINC01732,LINC01699	1.21905	0.495057	0.832948
chr1	181272431	181372399	-	1.10226	0.329922	0.840641
chr1	181372399	181472367	-	1.11219	0.38565	0.831775
chr1	181472367	181572335	CACNA1E	1.18181	0.49269	0.829021
chr1	181572335	181672303	CACNA1E	1.21489	0.550247	0.822872
chr1	181672303	181772271	CACNA1E	1.12576	0.466668	0.816176
chr1	181772271	181872239	CACNA1E	1.10905	0.38549	0.841507
chr1	181872239	181972207	-	1.09831	0.38357	0.834428
chr1	181972207	182072175	ZNF648	1.04866	0.25017	0.836343
chr1	182072175	182172143	-	1.16266	0.411532	0.842416
chr1	182172143	182272111	LINC01344	1.19756	0.4607	0.841225
chr1	182272111	182372080	LINC01344	1.20669	0.41849	0.832183
chr1	182372080	182472048	GLUL,TEDDM1,LINC00272,RGSL1	1.19411	0.417178	0.834047
chr1	182472048	182572016	RGSL1	1.07932	0.340028	0.839828
chr1	182572016	182671984	RNASEL,RGS16,LINC01686,RGS8	1.1991	0.468207	0.835745
chr1	182671984	182771952	RGS8,LINC01688	1.09863	0.339374	0.839963
chr1	182771952	182871920	NPL,LOC647070,DHX9	1.03013	0.188779	0.82397
chr1	182871920	182971888	DHX9,SHCBP1L	1.12235	0.295424	0.818838
chr1	182971888	183071856	LAMC1	1.14007	0.349477	0.828005
chr1	183071856	183171824	LAMC1,LAMC1-AS1	1.10413	0.348486	0.835897
chr1	183171824	183271792	LAMC2,NMNAT2	1.03235	0.204298	0.833538
chr1	183271792	183371761	NMNAT2	1.16691	0.416329	0.836225
chr1	183371761	183471729	NMNAT2,SMG7-AS1	1.1592	0.373826	0.825073
chr1	183471729	183571697	SMG7-AS1,SMG7,NCF2	1.09687	0.284404	0.823391
chr1	183571697	183671665	NCF2,ARPC5,RGL1,APOBEC4	1.16528	0.351663	0.825922
chr1	183671665	183771633	RGL1	1.11095	0.351474	0.836839
chr1	183771633	183871601	RGL1	1.01365	0.21099	0.83543
chr1	183871601	183971569	RGL1,COLGALT2	1.09343	0.336984	0.84193
chr1	183971569	184071537	COLGALT2,TSEN15	1.11935	0.34088	0.828594
chr1	184071537	184171505	TSEN15	1.12569	0.41479	0.838352
chr1	184171505	184271473	-	1.15447	0.434014	0.842045
chr1	184271473	184371441	-	1.16415	0.435252	0.839062
chr1	184371441	184471410	C1orf21	1.10292	0.361635	0.839268
chr1	184471410	184571378	C1orf21	1.04935	0.290288	0.843245
chr1	184571378	184671346	C1orf21	1.1721	0.445324	0.837384
chr1	184671346	184771314	EDEM3	1.12798	0.332961	0.821764
chr1	184771314	184871282	NIBAN1	1.18509	0.456547	0.83793
chr1	184871282	184971250	NIBAN1	1.0572	0.288308	0.838503
chr1	184971250	185071218	NIBAN1,LINC01633,RNF2	1.14657	0.345246	0.82651
chr1	185071218	185171186	RNF2,TRMT1L,SWT1	1.1478	0.359202	0.823287
chr1	185171186	185271154	SWT1	1.1068	0.324488	0.825344
chr1	185271154	185371122	SWT1,IVNS1ABP,GS1-279B7.1	1.10547	0.360193	0.83842
chr1	185371122	185471090	-	1.14452	0.409537	0.841709
chr1	185471090	185571059	LINC01350	1.09852	0.369644	0.842
chr1	185571059	185671027	LINC01350	1.0576	0.317187	0.840596
chr1	185671027	185770995	HMCN1	1.09373	0.365443	0.840932
chr1	185770995	185870963	HMCN1	1.14396	0.42755	0.838716
chr1	185870963	185970931	HMCN1	1.13296	0.381794	0.829735
chr1	185970931	186070899	HMCN1	1.12642	0.376394	0.835918
chr1	186070899	186170867	HMCN1	1.09095	0.387301	0.838235
chr1	186170867	186270835	HMCN1	1.15678	0.478577	0.833873
chr1	186270835	186370803	PRG4,TPR	1.08258	0.329198	0.833659
chr1	186370803	186470771	TPR,ODR4,PDC-AS1,PDC	1.04164	0.18258	0.815
chr1	186470771	186570740	-	1.1647	0.45404	0.839543
chr1	186570740	186670708	-	1.17961	0.409365	0.827584
chr1	186670708	186770676	PTGS2,PACERR	1.24083	0.541452	0.837172
chr1	186770676	186870644	PLA2G4A	1.09184	0.327409	0.830146
chr1	186870644	186970612	PLA2G4A	1.13096	0.433686	0.840581
chr1	186970612	187070580	PLA2G4A	1.05929	0.313774	0.835742
chr1	187070580	187170548	LINC01036	1.0697	0.334949	0.838995
chr1	187170548	187270516	LINC01036	1.02779	0.269909	0.841138
chr1	187270516	187370484	LINC01036	1.1312	0.375243	0.834422
chr1	187370484	187470452	LINC01037	1.11876	0.390118	0.837934
chr1	187470452	187570420	LINC01037	1.03084	0.379953	0.820958
chr1	187570420	187670389	-	1.15555	0.447601	0.838741
chr1	187670389	187770357	-	0.965839	0.279374	0.822195
chr1	187770357	187870325	-	1.04854	0.33485	0.838941
chr1	187870325	187970293	-	1.15142	0.367727	0.831741
chr1	187970293	188070261	-	1.04785	0.276389	0.841933
chr1	188070261	188170229	-	1.08522	0.334904	0.839515
chr1	188170229	188270197	-	1.08742	0.37152	0.835196
chr1	188270197	188370165	-	1.12507	0.395931	0.841758
chr1	188370165	188470133	-	0.995399	0.182312	0.839946
chr1	188470133	188570101	-	1.06037	0.297727	0.83913
chr1	188570101	188670070	-	1.12891	0.393149	0.837997
chr1	188670070	188770038	-	1.09596	0.413641	0.833299
chr1	188770038	188870006	-	1.06484	0.324655	0.842064
chr1	188870006	188969974	-	1.08665	0.341613	0.83658
chr1	188969974	189069942	-	1.11446	0.355409	0.842453
chr1	189069942	189169910	-	1.24614	0.506397	0.838199
chr1	189169910	189269878	-	1.08885	0.340997	0.836518
chr1	189269878	189369846	-	0.989467	0.209033	0.837048
chr1	189369846	189469814	-	1.09489	0.360514	0.834376
chr1	189469814	189569782	-	1.08409	0.315983	0.840891
chr1	189569782	189669750	-	1.07864	0.333942	0.836601
chr1	189669750	189769719	-	1.09018	0.346251	0.838677
chr1	189769719	189869687	-	1.18858	0.44338	0.840811
chr1	189869687	189969655	-	1.10467	0.349989	0.840168
chr1	189969655	190069623	-	1.15224	0.400699	0.840898
chr1	190069623	190169591	BRINP3	1.03028	0.238022	0.839816
chr1	190169591	190269559	BRINP3	1.15928	0.399654	0.837853
chr1	190269559	190369527	BRINP3	1.0947	0.34108	0.838824
chr1	190369527	190469495	BRINP3	1.07716	0.264151	0.83112
chr1	190469495	190569463	BRINP3,LINC01351	1.07282	0.314068	0.840181
chr1	190569463	190669431	LINC01720	1.17225	0.403642	0.834688
chr1	190669431	190769399	LINC01720	1.03436	0.252099	0.841657
chr1	190769399	190869368	LINC01720	1.11497	0.36786	0.837292
chr1	190869368	190969336	-	1.04728	0.278306	0.84104
chr1	190969336	191069304	-	1.22911	0.49156	0.838992
chr1	191069304	191169272	-	1.07483	0.287246	0.838684
chr1	191169272	191269240	LINC01680	1.03872	0.229974	0.837286
chr1	191269240	191369208	-	1.07591	0.259903	0.830403
chr1	191369208	191469176	-	1.14243	0.397868	0.837342
chr1	191469176	191569144	-	1.08805	0.27018	0.830492
chr1	191569144	191669112	-	1.08732	0.28399	0.833756
chr1	191669112	191769080	-	1.13163	0.364365	0.82594
chr1	191769080	191869049	-	1.155	0.378195	0.834137
chr1	191869049	191969017	-	1.14632	0.352067	0.824511
chr1	191969017	192068985	-	1.04949	0.148532	0.813284
chr1	192068985	192168953	RGS18	1.13839	0.350423	0.82272
chr1	192168953	192268921	RGS18	1.11934	0.304204	0.824257
chr1	192268921	192368889	RGS21	1.12738	0.277484	0.818097
chr1	192368889	192468857	-	1.16822	0.374704	0.820835
chr1	192468857	192568825	-	1.04008	0.214966	0.821564
chr1	192568825	192668793	RGS1,RGS13	1.06516	0.268321	0.823578
chr1	192668793	192768761	MIR4426	1.17829	0.442047	0.831687
chr1	192768761	192868729	RGS2	1.1112	0.302975	0.822614
chr1	192868729	192968698	RGS2-AS1	1.08667	0.30791	0.831208
chr1	192968698	193068666	UCHL5,SCARNA18B,RO60	1.11472	0.302448	0.820048
chr1	193068666	193168634	RO60,GLRX2,CDC73,MIR1278	1.11876	0.293155	0.813153
chr1	193168634	193268602	CDC73,B3GALT2	1.06621	0.233532	0.816726
chr1	193268602	193368570	LINC01031	1.02013	0.211197	0.829264
chr1	193368570	193468538	-	1.18704	0.479383	0.840674
chr1	193468538	193568506	-	1.05016	0.333749	0.839386
chr1	193568506	193668474	-	1.03697	0.269515	0.834452
chr1	193668474	193768442	-	1.06948	0.339283	0.840561
chr1	193768442	193868410	-	1.15644	0.4252	0.832583
chr1	193868410	193968379	-	1.07439	0.376132	0.83635
chr1	193968379	194068347	-	1.06112	0.301908	0.83415
chr1	194068347	194168315	-	1.08316	0.287333	0.833683
chr1	194168315	194268283	-	1.03545	0.297819	0.837071
chr1	194268283	194368251	-	1.168	0.433305	0.841011
chr1	194368251	194468219	-	1.1631	0.487231	0.837472
chr1	194468219	194568187	-	1.03096	0.280843	0.834019
chr1	194568187	194668155	-	1.15307	0.369066	0.833206
chr1	194668155	194768123	-	0.879591	0.00046187	0.838496
chr1	194768123	194868091	-	1.15611	0.435963	0.836135
chr1	194868091	194968059	-	1.13441	0.397022	0.839678
chr1	194968059	195068028	-	1.04571	0.269047	0.841138
chr1	195068028	195167996	-	1.08408	0.304422	0.839894
chr1	195167996	195267964	-	1.09186	0.32488	0.842792
chr1	195267964	195367932	-	1.02274	0.217068	0.837612
chr1	195367932	195467900	-	1.09353	0.350168	0.837056
chr1	195467900	195567868	-	1.03981	0.284134	0.835063
chr1	195567868	195667836	-	1.03756	0.257931	0.840073
chr1	195667836	195767804	-	1.14081	0.383106	0.837542
chr1	195767804	195867772	-	1.0529	0.285831	0.839615
chr1	195867772	195967740	-	1.13824	0.445905	0.838015
chr1	195967740	196067709	LINC01724	1.13566	0.461813	0.830819
chr1	196067709	196167677	LINC01724	1.15882	0.499606	0.833635
chr1	196167677	196267645	KCNT2	1.03404	0.294455	0.839932
chr1	196267645	196367613	KCNT2	0.986486	0.174357	0.840193
chr1	196367613	196467581	KCNT2	1.01601	0.18492	0.832186
chr1	196467581	196567549	KCNT2	1.01525	0.210356	0.838959
chr1	196567549	196667517	KCNT2,MIR4735,CFH	1.08672	0.305563	0.834689
chr1	196667517	196767485	CFH	1.03904	0.270972	0.837615
chr1	196767485	196867453	CFHR3,CFHR1	0.747299	-0.130971	0.820538
chr1	196867453	196967421	CFHR4,CFHR2	1.12289	0.410159	0.839582
chr1	196967421	197067389	CFHR5,F13B	1.03608	0.272327	0.835754
chr1	197067389	197167358	ASPM,ZBTB41	1.10713	0.390234	0.840851
chr1	197167358	197267326	ZBTB41,CRB1	1.12015	0.365239	0.830575
chr1	197267326	197367294	CRB1	1.11136	0.361647	0.832672
chr1	197367294	197467262	CRB1	1.09214	0.364435	0.839934
chr1	197467262	197567230	CRB1,DENND1B	1.03509	0.258316	0.834392
chr1	197567230	197667198	DENND1B	0.975302	0.0743577	0.821852
chr1	197667198	197767166	DENND1B	1.10294	0.272901	0.82408
chr1	197767166	197867134	DENND1B	1.14407	0.368841	0.82894
chr1	197867134	197967102	C1orf53,LHX9	1.09985	0.332483	0.83504
chr1	197967102	198067070	-	1.18114	0.466007	0.839986
chr1	198067070	198167038	NEK7	1.03056	0.220935	0.824937
chr1	198167038	198267007	NEK7	1.01702	0.192604	0.821339
chr1	198267007	198366975	NEK7	1.04064	0.220554	0.823104
chr1	198366975	198466943	-	0.599622	0.333891	0.692847
chr1	198466943	198566911	ATP6V1G3	0.53096	0.212217	0.683696
chr1	198566911	198666879	PTPRC	0.555768	0.194301	0.692828
chr1	198666879	198766847	PTPRC	0.736476	0.101995	0.766568
chr1	198766847	198866815	MIR181A1HG,MIR181B1,MIR181A1	1.07802	0.296134	0.826914
chr1	198866815	198966783	MIR181A1HG	1.09009	0.232321	0.817838
chr1	198966783	199066751	LINC01222,LINC01221	1.11678	0.286178	0.817802
chr1	199066751	199166719	LINC01221,LINC02789	0.978763	0.140072	0.825549
chr1	199166719	199266688	LINC02789	1.06144	0.279644	0.828161
chr1	199266688	199366656	LINC02789	1.05811	0.306525	0.834703
chr1	199366656	199466624	LINC02789	1.15527	0.414846	0.832218
chr1	199466624	199566592	-	1.03498	0.253923	0.829347
chr1	199566592	199666560	-	1.13719	0.405226	0.834179
chr1	199666560	199766528	-	1.06878	0.303581	0.831667
chr1	199766528	199866496	-	1.10732	0.333752	0.82803
chr1	199866496	199966464	-	1.1954	0.405911	0.826097
chr1	199966464	200066432	NR5A2	1.22357	0.371682	0.81423
chr1	200066432	200166400	NR5A2	1.11019	0.322028	0.83056
chr1	200166400	200266368	NR5A2	1.09301	0.321487	0.834674
chr1	200266368	200366337	LINC00862	1.19083	0.411891	0.833076
chr1	200366337	200466305	LINC00862,ZNF281	1.15887	0.292063	0.810664
chr1	200466305	200566273	KIF14	1.02494	0.0785437	0.806655
chr1	200566273	200666241	KIF14,DDX59	0.991027	0.0620622	0.807684
chr1	200666241	200766209	DDX59,DDX59-AS1,CAMSAP2	1.02241	0.117471	0.809383
chr1	200766209	200866177	CAMSAP2	1.0789	0.174473	0.800731
chr1	200866177	200966145	GPR25,INAVA,MROH3P	1.2887	0.46815	0.829544
chr1	200966145	201066113	MROH3P,KIF21B,CACNA1S	1.24318	0.472786	0.822321
chr1	201066113	201166081	CACNA1S,ASCL5,TMEM9	1.16437	0.395359	0.825516
chr1	201166081	201266049	TMEM9,IGFN1	1.26255	0.489717	0.839294
chr1	201266049	201366018	PKP1,TNNT2	1.16055	0.382682	0.825349
chr1	201366018	201465986	TNNT2,LAD1,TNNI1,PHLDA3	1.21203	0.3974	0.837364
chr1	201465986	201565954	PHLDA3,CSRP1,LOC107985246,RPS10P7	1.23335	0.449776	0.841311
chr1	201565954	201665922	NAV1	1.18684	0.403677	0.835777
chr1	201665922	201765890	NAV1,IPO9-AS1,MIR5191	1.11417	0.365654	0.830913
chr1	201765890	201865858	NAV1,IPO9-AS1,MIR1231,IPO9,MIR6739	1.21211	0.450073	0.837116
chr1	201865858	201965826	IPO9,SHISA4,LMOD1,TIMM17A	1.12817	0.352957	0.837185
chr1	201965826	202065794	TIMM17A,SNORA70H,RNPEP,ELF3-AS1,MIR6740,ELF3	1.17147	0.311553	0.824151
chr1	202065794	202165762	GPR37L1,ARL8A,PTPN7	1.26068	0.389171	0.833683
chr1	202165762	202265730	PTPRVP,LGR6	1.25943	0.484146	0.82755
chr1	202265730	202365698	LGR6,UBE2T,PPP1R12B	1.10282	0.314425	0.839788
chr1	202365698	202465667	PPP1R12B	1.08906	0.300897	0.830264
chr1	202465667	202565635	PPP1R12B	1.10352	0.351286	0.835648
chr1	202565635	202665603	PPP1R12B,SYT2	1.16538	0.432841	0.824716
chr1	202665603	202765571	SYT2,KDM5B	1.04867	0.287721	0.833401
chr1	202765571	202865539	KDM5B,PCAT6,MGAT4EP,LOC148709	1.13202	0.266814	0.823569
chr1	202865539	202965507	LOC148709,RABIF,KLHL12,ADIPOR1,CYB5R1	1.17397	0.349242	0.824467
chr1	202965507	203065475	CYB5R1,MGAT4FP,TMEM183A,PPFIA4	1.25061	0.466678	0.836088
chr1	203065475	203165443	PPFIA4,MYOG,MYOPARR,ADORA1	1.12304	0.367346	0.830023
chr1	203165443	203265411	ADORA1,MYBPH,CHI3L1,CHIT1	1.20924	0.441656	0.842084
chr1	203265411	203365379	LINC01353,LINC01136,BTG2,FMOD	1.04021	0.235008	0.836133
chr1	203365379	203465348	-	1.15112	0.365291	0.837538
chr1	203465348	203565316	PRELP,OPTC	1.24827	0.465362	0.840664
chr1	203565316	203665284	ATP2B4	1.1243	0.285841	0.831903
chr1	203665284	203765252	ATP2B4,SNORA77,LINC00260,LAX1	1.10436	0.283434	0.834568
chr1	203765252	203865220	LAX1,ZC3H11A,ZBED6,SNRPE	1.07941	0.181767	0.813072
chr1	203865220	203965188	SNRPE	1.09752	0.234198	0.819173
chr1	203965188	204065156	LINC00303	1.19729	0.361617	0.822018
chr1	204065156	204165124	SOX13,ETNK2,ERLNC1,REN	1.17387	0.397352	0.821961
chr1	204165124	204265092	REN,KISS1,GOLT1A,PLEKHA6	1.30142	0.577243	0.827713
chr1	204265092	204365060	PLEKHA6	1.20594	0.507487	0.823029
chr1	204365060	204465028	LINC00628,PPP1R15B,PIK3C2B	1.23911	0.469866	0.840129
chr1	204465028	204564997	PIK3C2B,MDM4	1.08333	0.210984	0.822971
chr1	204564997	204664965	LRRN2	1.14643	0.387053	0.831609
chr1	204664965	204764933	LRRN2	1.16455	0.429848	0.831627
chr1	204764933	204864901	NFASC	1.0473	0.324634	0.82169
chr1	204864901	204964869	NFASC	1.25073	0.547213	0.828968
chr1	204964869	205064837	NFASC,CNTN2	1.15628	0.432089	0.808919
chr1	205064837	205164805	CNTN2,TMEM81,RBBP5,DSTYK	1.07346	0.232251	0.82858
chr1	205164805	205264773	DSTYK,TMCC2	1.07387	0.243482	0.835531
chr1	205264773	205364741	TMCC2,NUAK2,KLHDC8A	1.21465	0.394075	0.840007
chr1	205364741	205464709	LEMD1-AS1,LEMD1,BLACAT1,MIR135B,LEMD1-DT	1.11911	0.336848	0.840098
chr1	205464709	205564677	LEMD1-DT,CDK18,MFSD4A-AS1	1.19671	0.40872	0.832766
chr1	205564677	205664646	MFSD4A-AS1,MFSD4A,ELK4,SLC45A3	1.20785	0.394426	0.82996
chr1	205664646	205764614	SLC45A3,NUCKS1	1.09878	0.197413	0.813519
chr1	205764614	205864582	RAB29,SLC41A1,PM20D1,LOC284581	1.22441	0.471531	0.840677
chr1	205864582	205964550	LOC284581,SLC26A9,SLC26A9-AS1,LOC103021295	1.24577	0.55249	0.826665
chr1	205964550	206064518	SLC26A9-AS1,RAB7B,CTSE,RHEX	1.18173	0.377392	0.833364
chr1	206064518	206164486	RHEX,AVPR1B	1.07044	0.251388	0.833033
chr1	206164486	206264454	FAM72A,SRGAP2	1.18068	0.391798	0.830384
chr1	206264454	206364422	SRGAP2	1.14284	0.303026	0.815619
chr1	206364422	206464390	SRGAP2	1.13045	0.32457	0.832331
chr1	206464390	206564358	SRGAP2,IKBKE,MIR6769B,RASSF5	1.19908	0.42067	0.833982
chr1	206564358	206664327	RASSF5,EIF2D,DYRK3	1.14044	0.313333	0.829682
chr1	206664327	206764295	MAPKAPK2	1.21764	0.460346	0.839929
chr1	206764295	206864263	IL10,IL19	1.07421	0.293436	0.840391
chr1	206864263	206964231	IL20,IL24,FCMR,PIGR,FCAMR	1.08294	0.292224	0.839761
chr1	206964231	207064199	FCAMR,C1orf116,YOD1,PFKFB2	1.12364	0.346296	0.837567
chr1	207064199	207164167	PFKFB2,C4BPB,C4BPA	1.0602	0.26342	0.830797
chr1	207164167	207264135	-	1.07261	0.289118	0.829747
chr1	207264135	207364103	CD55	1.12994	0.352117	0.827072
chr1	207364103	207464071	CR2	1.03452	0.190438	0.818457
chr1	207464071	207564039	CR2,CR1	0.950024	0.376445	0.788809
chr1	207564039	207664007	CR1,CR1L	1.04188	0.238217	0.831411
chr1	207664007	207763976	CR1L,CD46	1.02391	0.172939	0.823177
chr1	207763976	207863944	CD46,MIR29B2CHG,MIR29C,MIR29B2,LOC148696	1.13413	0.401207	0.836418
chr1	207863944	207963912	CD34	1.14137	0.343386	0.829648
chr1	207963912	208063880	PLXNA2	1.16484	0.434425	0.832319
chr1	208063880	208163848	PLXNA2	1.33718	0.701914	0.814727
chr1	208163848	208263816	PLXNA2	1.30359	0.613357	0.826919
chr1	208263816	208363784	-	1.10482	0.411579	0.823512
chr1	208363784	208463752	-	1.07269	0.38768	0.827564
chr1	208463752	208563720	-	1.20196	0.557263	0.827145
chr1	208563720	208663688	-	1.18348	0.511458	0.827173
chr1	208663688	208763657	LINC01717	1.10455	0.386586	0.83919
chr1	208763657	208863625	-	1.08805	0.407363	0.827122
chr1	208863625	208963593	-	1.02261	0.249539	0.840452
chr1	208963593	209063561	LINC01774	1.15924	0.488283	0.829042
chr1	209063561	209163529	-	1.05177	0.316148	0.839606
chr1	209163529	209263497	-	1.18264	0.526648	0.828655
chr1	209263497	209363465	LINC01696	1.15559	0.504083	0.827193
chr1	209363465	209463433	LINC01698,MIR205HG,MIR205	1.21145	0.543687	0.824663
chr1	209463433	209563401	-	1.13107	0.447731	0.824125
chr1	209563401	209663369	CAMK1G,LAMB3,MIR4260,HSD11B1-AS1	1.2274	0.583619	0.813179
chr1	209663369	209763337	HSD11B1-AS1,G0S2,HSD11B1,TRAF3IP3	1.1942	0.474291	0.834788
chr1	209763337	209863306	TRAF3IP3,C1orf74,IRF6,UTP25	1.08485	0.383049	0.82429
chr1	209863306	209963274	SYT14	1.0312	0.341272	0.822341
chr1	209963274	210063242	SYT14	1.13332	0.349035	0.822311
chr1	210063242	210163210	SYT14	1.07374	0.303702	0.830057
chr1	210163210	210263178	SYT14,SERTAD4-AS1,SERTAD4	1.06315	0.266829	0.836879
chr1	210263178	210363146	HHAT	1.3052	0.563915	0.837324
chr1	210363146	210463114	HHAT	1.12739	0.433434	0.826867
chr1	210463114	210563082	HHAT	1.15238	0.501445	0.818178
chr1	210563082	210663050	HHAT	1.15525	0.499508	0.81941
chr1	210663050	210763018	HHAT,KCNH1	1.12267	0.477608	0.811456
chr1	210763018	210862986	KCNH1	1.1809	0.539906	0.825321
chr1	210862986	210962955	KCNH1	1.15792	0.473007	0.831163
chr1	210962955	211062923	KCNH1	1.1396	0.382734	0.832348
chr1	211062923	211162891	KCNH1,KCNH1-IT1	1.23704	0.517443	0.836191
chr1	211162891	211262859	RCOR3	1.1357	0.30742	0.826435
chr1	211262859	211362827	RCOR3,TRAF5	1.13682	0.350244	0.829838
chr1	211362827	211462795	TRAF5,LINC00467	1.18374	0.343524	0.813934
chr1	211462795	211562763	RD3	1.28942	0.509777	0.837607
chr1	211562763	211662731	SLC30A1,LINC01693,NEK2	1.29533	0.481023	0.826939
chr1	211662731	211762699	NEK2,LOC91548,LPGAT1	1.14692	0.364132	0.834028
chr1	211762699	211862667	LPGAT1,LPGAT1-AS1	1.0452	0.15835	0.812264
chr1	211862667	211962636	INTS7	1.16442	0.349634	0.827523
chr1	211962636	212062604	INTS7,DTL,RPL21P28	1.07152	0.205768	0.81091
chr1	212062604	212162572	DTL,MIR3122	1.11603	0.305232	0.830152
chr1	212162572	212262540	LINC02608	1.12694	0.316899	0.833706
chr1	212262540	212362508	LINC02608,PPP2R5A,SNORA16B	1.06461	0.171008	0.809763
chr1	212362508	212462476	PACC1,NENF	1.23991	0.425357	0.828621
chr1	212462476	212562444	LINC01740	1.23223	0.450627	0.837714
chr1	212562444	212662412	ATF3,FAM71A	1.2201	0.447114	0.836516
chr1	212662412	212762380	BATF3,NSL1	1.12642	0.323151	0.830907
chr1	212762380	212862348	NSL1,TATDN3,SPATA45,FLVCR1-DT,FLVCR1	1.15378	0.256616	0.807927
chr1	212862348	212962316	FLVCR1,VASH2	1.02431	0.157946	0.824719
chr1	212962316	213062285	VASH2,ANGEL2,RPS6KC1	1.17298	0.343279	0.822405
chr1	213062285	213162253	RPS6KC1	1.06229	0.228617	0.819183
chr1	213162253	213262221	RPS6KC1	1.0919	0.251683	0.812714
chr1	213262221	213362189	RPS6KC1	1.26112	0.496494	0.831115
chr1	213362189	213462157	-	1.13805	0.421255	0.829993
chr1	213462157	213562125	-	1.14786	0.467632	0.83286
chr1	213562125	213662093	-	1.20667	0.480356	0.841711
chr1	213662093	213762061	-	1.22596	0.561981	0.824274
chr1	213762061	213862029	PROX1-AS1	1.07602	0.391617	0.821948
chr1	213862029	213961997	PROX1-AS1,LINC00538	1.11872	0.472982	0.823243
chr1	213961997	214061966	PROX1-AS1,PROX1	1.08465	0.359751	0.838959
chr1	214061966	214161934	-	1.19088	0.491382	0.835785
chr1	214161934	214261902	-	1.06442	0.337288	0.835282
chr1	214261902	214361870	SMYD2,PTPN14	1.22648	0.525011	0.833677
chr1	214361870	214461838	PTPN14	1.14128	0.411731	0.840871
chr1	214461838	214561806	PTPN14	1.0476	0.298962	0.837566
chr1	214561806	214661774	CENPF	1.12339	0.358248	0.833355
chr1	214661774	214761742	CENPF	1.06918	0.332745	0.841076
chr1	214761742	214861710	-	1.12121	0.450432	0.829857
chr1	214861710	214961678	-	1.04896	0.327644	0.836786
chr1	214961678	215061646	KCNK2	1.19243	0.510632	0.839032
chr1	215061646	215161615	KCNK2	1.04898	0.360145	0.833239
chr1	215161615	215261583	KCNK2	1.12241	0.466085	0.831298
chr1	215261583	215361551	-	0.963398	0.215069	0.838624
chr1	215361551	215461519	-	1.31039	0.662518	0.833292
chr1	215461519	215561487	-	1.14488	0.488413	0.832657
chr1	215561487	215661455	KCTD3,USH2A	1.1921	0.503247	0.839131
chr1	215661455	215761423	USH2A	1.13563	0.466771	0.828613
chr1	215761423	215861391	USH2A	1.17952	0.521773	0.834822
chr1	215861391	215961359	USH2A	1.08123	0.378861	0.836143
chr1	215961359	216061327	USH2A	1.11247	0.497911	0.819574
chr1	216061327	216161296	USH2A,LOC102723833	1.05819	0.377538	0.831001
chr1	216161296	216261264	USH2A	1.11531	0.446501	0.833174
chr1	216261264	216361232	USH2A	1.21348	0.562144	0.831478
chr1	216361232	216461200	USH2A	1.05105	0.362701	0.83285
chr1	216461200	216561168	ESRRG	1.14725	0.51877	0.825802
chr1	216561168	216661136	ESRRG	1.16435	0.530306	0.828033
chr1	216661136	216761104	ESRRG	1.19421	0.55624	0.829799
chr1	216761104	216861072	ESRRG	1.05205	0.409269	0.819113
chr1	216861072	216961040	ESRRG	1.23519	0.624003	0.821999
chr1	216961040	217061008	ESRRG	1.1215	0.503723	0.815201
chr1	217061008	217160976	ESRRG	1.11563	0.439683	0.826547
chr1	217160976	217260945	-	1.12455	0.492053	0.821821
chr1	217260945	217360913	-	1.14671	0.5278	0.817109
chr1	217360913	217460881	GPATCH2	1.14658	0.499135	0.824931
chr1	217460881	217560849	GPATCH2	1.11559	0.422019	0.837208
chr1	217560849	217660817	GPATCH2,SPATA17	1.08392	0.322312	0.831385
chr1	217660817	217760785	SPATA17	1.08875	0.335922	0.83371
chr1	217760785	217860753	SPATA17,SPATA17-AS1	1.13688	0.393311	0.836272
chr1	217860753	217960721	SPATA17,LINC00210	1.16484	0.515661	0.825769
chr1	217960721	218060689	LINC01653	1.05321	0.336852	0.835809
chr1	218060689	218160657	-	1.15864	0.468463	0.838469
chr1	218160657	218260625	-	1.16108	0.458965	0.840068
chr1	218260625	218360594	RRP15,TGFB2-AS1,TGFB2	1.16716	0.44918	0.841655
[truncated: 27,253 more rows]

## Sheet: P8
chromosome	start	end	gene	depth	log2	weight
chr1	10000	108833	DDX11L1,WASH7P,MIR6859-1,MIR6859-2,MIR6859-3,MIR6859-4,MIR1302-2,MIR1302-9,MIR1302-10,MIR1302-11,FAM138A,FAM138F,FAM138C,OR4F5	0.336527	-1.15826	0.769755
chr1	108833	207666	LOC729737,LOC102725121,MIR6859-1,MIR6859-2,MIR6859-3,MIR6859-4,FAM138D	0.605941	-0.224707	0.817174
chr1	257666	297968	-	0.874026	0.0912431	0.575703
chr1	347968	441978	-	0.492022	0.0205133	0.706151
chr1	441978	535988	OR4F29,OR4F16,OR4F3,LOC100132287,LOC100132062	0.497958	-0.0633898	0.752496
chr1	585988	686787	LOC101928626,MIR12136,OR4F29,OR4F16,OR4F3	0.933273	-0.720939	0.601018
chr1	686787	787587	LOC100133331,LOC100288069	0.560258	-0.157646	0.832927
chr1	787587	888387	FAM87B,LINC00115,LINC01128,FAM41C	0.798036	0.20246	0.8245
chr1	888387	989186	LINC02593,SAMD11,NOC2L,KLHL17,PLEKHN1,PERM1	0.740384	0.0908818	0.836361
chr1	989186	1089986	HES4,ISG15,AGRN,LOC100288175,RNF223,C1orf159	0.709673	0.0224238	0.839303
chr1	1089986	1190786	C1orf159,LINC01342,MIR200B,MIR200A,MIR429,TTLL10	0.74378	0.0421317	0.838774
chr1	1190786	1291585	TTLL10,TNFRSF18,TNFRSF4,SDF4,B3GALT6,C1QTNF12,UBE2J2,SCNN1D	0.755146	0.0891697	0.843468
chr1	1291585	1392385	SCNN1D,ACAP3,MIR6726,SNORD167,PUSL1,INTS11,MIR6727,CPTP,TAS1R3,DVL1,MIR6808,MXRA8,AURKAIP1,CCNL2	0.767202	0.114691	0.844108
chr1	1392385	1493185	CCNL2,MRPL20-AS1,MRPL20,ANKRD65,TMEM88B,LINC01770,VWA1,ATAD3C,ATAD3B	0.750952	-0.0292697	0.819131
chr1	1493185	1593984	ATAD3B,ATAD3A,TMEM240,SSU72	0.75589	-0.0266489	0.818215
chr1	1593984	1694784	FNDC10,LOC105378586,MIB2,MMP23B,MMP23A,CDK11B,SLC35E2B	0.762927	-0.0614221	0.804521
chr1	1694784	1795584	MMP23A,CDK11A,SLC35E2A,NADK,GNB1	0.727996	-0.0227699	0.829186
chr1	1795584	1896383	GNB1	0.717279	-0.0413394	0.814619
chr1	1896383	1997183	CALML6,TMEM52,CFAP74	0.718145	-0.0174217	0.837399
chr1	1997183	2097983	CFAP74,GABRD,LOC105378591,PRKCZ	0.705069	-0.0596318	0.833091
chr1	2097983	2198782	PRKCZ,PRKCZ-AS1,FAAP20	0.749531	0.128643	0.832401
chr1	2198782	2299582	FAAP20,SKI	0.852996	0.244015	0.839412
chr1	2299582	2400382	SKI,MORN1,LOC100129534,RER1	0.653899	-0.12763	0.843479
chr1	2400382	2501181	RER1,PEX10,PLCH2	0.530134	0.095841	0.738773
chr1	2501181	2601981	PLCH2,PANK4,HES5,TNFRSF14-AS1,TNFRSF14,LOC100996583,PRXL2B,MMEL1	0.396796	0.150859	0.668062
chr1	2601981	2702781	MMEL1,TTC34	0.478214	-0.0482434	0.685054
chr1	2746290	2846369	TTC34	0.586207	0.0988956	0.760566
chr1	2846369	2946448	-	0.74711	0.190788	0.813416
chr1	2946448	3046528	ACTRT2	0.728028	0.0990044	0.827789
chr1	3046528	3146607	PRDM16-DT,PRDM16,MIR4251	0.817254	0.253755	0.828615
chr1	3146607	3246686	PRDM16	0.777526	0.216818	0.82114
chr1	3246686	3346766	PRDM16	0.770574	0.248251	0.810699
chr1	3346766	3446845	PRDM16	0.790945	0.235043	0.822906
chr1	3446845	3546924	ARHGEF16,MEGF6	0.753934	0.216272	0.809717
chr1	3546924	3647004	MEGF6,MIR551A,TPRG1L,WRAP73	0.714279	0.129831	0.813511
chr1	3647004	3747083	WRAP73,TP73,TP73-AS1	0.693812	0.0532927	0.821925
chr1	3747083	3847162	TP73-AS1,CCDC27,SMIM1,LRRC47,CEP104	0.736088	0.0510613	0.838565
chr1	3847162	3947242	CEP104,DFFB,C1orf174,LINC01134,LINC01346,LINC01345	0.696183	0.0296931	0.831942
chr1	3947242	4047321	LINC01346,LINC01345	0.729114	0.194715	0.815634
chr1	4047321	4147400	-	0.685079	0.0781199	0.816738
chr1	4147400	4247480	-	0.640717	0.0332436	0.820006
chr1	4247480	4347559	-	0.642333	0.0817643	0.806118
chr1	4347559	4447639	LINC01777	0.648261	0.0970528	0.806291
chr1	4447639	4547718	-	0.705113	0.197981	0.808571
chr1	4547718	4647797	LINC01646	0.660538	0.0870046	0.812729
chr1	4647797	4747877	AJAP1	0.817856	0.33892	0.809364
chr1	4747877	4847956	AJAP1	0.719092	0.258465	0.805504
chr1	4847956	4948035	-	0.779065	0.36697	0.809628
chr1	4948035	5048115	-	0.673661	0.135379	0.818759
chr1	5048115	5148194	-	0.655242	0.109223	0.826474
chr1	5148194	5248273	-	0.668262	0.159103	0.812909
chr1	5248273	5348353	-	0.656275	0.0649293	0.817663
chr1	5348353	5448432	-	0.663746	0.0943573	0.813892
chr1	5448432	5548511	-	0.659869	0.0693007	0.816598
chr1	5548511	5648591	-	0.647262	0.0377425	0.825594
chr1	5648591	5748670	-	0.678064	0.0602451	0.819791
chr1	5748670	5848749	-	0.629283	-0.0784806	0.824285
chr1	5848749	5948829	MIR4689,NPHP4	0.740717	0.135708	0.829079
chr1	5948829	6048908	NPHP4,KCNAB2	0.704304	0.0560559	0.827798
chr1	6048908	6148988	KCNAB2,CHD5	0.794804	0.200704	0.834004
chr1	6148988	6249067	CHD5,RPL22,LOC102724450,RNF207,ICMT,LINC00337,HES3,GPR153	0.684529	-0.120756	0.825321
chr1	6249067	6349146	GPR153,ACOT7	0.800418	0.183842	0.839587
chr1	6349146	6449226	ACOT7,HES2,ESPN,MIR4252	0.747442	0.00155133	0.825508
chr1	6449226	6549305	ESPN,TNFRSF25,PLEKHG5,NOL9	0.751946	0.060824	0.837673
chr1	6549305	6649384	NOL9,TAS1R1,ZBTB48,KLHL21,PHF13,THAP3,DNAJC11	0.752146	0.0420826	0.832874
chr1	6649384	6749464	DNAJC11,LINC01672	0.703907	0.0129607	0.828085
chr1	6749464	6849543	CAMTA1-DT,CAMTA1	0.623447	-0.155802	0.821196
chr1	6849543	6949622	CAMTA1	0.795931	0.28759	0.838913
chr1	6949622	7049702	CAMTA1	0.742326	0.125683	0.842096
chr1	7049702	7149781	CAMTA1	0.660358	0.0545316	0.817761
chr1	7149781	7249860	CAMTA1	0.629762	-0.0308389	0.834584
chr1	7249860	7349940	CAMTA1	0.752398	0.235434	0.832713
chr1	7349940	7450019	CAMTA1,CAMTA1-AS2	0.723418	0.132226	0.825908
chr1	7450019	7550098	CAMTA1	0.694731	0.0905951	0.814553
chr1	7550098	7650178	CAMTA1	0.749201	0.191787	0.815806
chr1	7650178	7750257	CAMTA1	0.741694	0.107814	0.838632
chr1	7750257	7850337	CAMTA1,VAMP3,PER3,UTS2	0.597722	-0.14857	0.828074
chr1	7850337	7950416	UTS2,TNFRSF9	0.654073	-0.0724252	0.827975
chr1	7950416	8050495	PARK7,ERRFI1	0.663066	-0.104001	0.814527
chr1	8050495	8150575	-	0.664548	-0.0572849	0.825062
chr1	8150575	8250654	LINC01714	0.644851	-0.15176	0.823425
chr1	8250654	8350733	SLC45A1	0.687887	-0.109523	0.814849
chr1	8350733	8450813	RERE,RERE-AS1	0.678987	0.00640454	0.83953
chr1	8450813	8550892	RERE,SNORD128	0.634369	-0.0773983	0.825837
chr1	8550892	8650971	RERE	0.619501	-0.067992	0.831159
chr1	8650971	8751051	RERE	0.645204	-0.0469632	0.824239
chr1	8751051	8851130	RERE	0.677984	-0.0925033	0.805576
chr1	8851130	8951209	ENO1,MIR6728,ENO1-AS1,CA6	0.730693	0.0106997	0.821745
chr1	8951209	9051289	CA6,SLC2A7,SLC2A5	0.647382	-0.12996	0.831902
chr1	9051289	9151368	SLC2A5,GPR157,MIR34AHG	0.659579	-0.0837571	0.833069
chr1	9151368	9251447	MIR34AHG,MIR34A,LNCTAM34A,H6PD	0.694391	-0.0734569	0.827339
chr1	9251447	9351527	H6PD,SPSB1	0.806635	0.198067	0.840099
chr1	9351527	9451606	SPSB1,LINC02606	0.742713	0.0134968	0.827404
chr1	9451606	9551686	SLC25A33	0.782764	0.0597069	0.81202
chr1	9551686	9651765	SLC25A33,TMEM201,PIK3CD	0.632221	-0.27947	0.810651
chr1	9651765	9751844	PIK3CD,PIK3CD-AS1,PIK3CD-AS2,CLSTN1	0.725487	-0.0631472	0.815518
chr1	9751844	9851924	CLSTN1,CTNNBIP1	0.790088	0.0970466	0.815331
chr1	9851924	9952003	CTNNBIP1,LZIC,NMNAT1,TMEM274P	0.672609	-0.117664	0.820673
chr1	9952003	10052082	NMNAT1,TMEM274P,MIR5697,RBP7,UBE4B	0.6455	-0.250025	0.799889
chr1	10052082	10152162	UBE4B	0.604986	-0.19998	0.819496
chr1	10152162	10252241	UBE4B,KIF1B	0.704184	-0.0341688	0.812252
chr1	10252241	10352320	KIF1B,RNU6-1,RNU6-9,RNU6-7,RNU6-8,RNU6-2	0.566862	-0.289456	0.811877
chr1	10352320	10452400	KIF1B,PGD,CENPS,CENPS-CORT,CORT	0.648811	-0.170458	0.813891
chr1	10452400	10552479	DFFA,PEX14	0.639185	-0.136307	0.824188
chr1	10552479	10652558	PEX14,CASZ1	0.698938	-0.0521318	0.822739
chr1	10652558	10752638	CASZ1	0.792186	0.181607	0.836443
chr1	10752638	10852717	CASZ1	0.672449	-0.104172	0.834038
chr1	10852717	10952796	C1orf127	0.698128	-0.0413466	0.836798
chr1	10952796	11052876	C1orf127,TARDBP,MASP2	0.648032	-0.217588	0.810467
chr1	11052876	11152955	SRM,EXOSC10,EXOSC10-AS1,MTOR,MTOR-AS1	0.657091	-0.0830522	0.832093
chr1	11152955	11253035	MTOR,ANGPTL7	0.630506	-0.0511593	0.843356
chr1	11253035	11353114	MTOR,UBIAD1	0.702985	0.0190927	0.84174
chr1	11353114	11453193	-	0.702075	0.0322246	0.839316
chr1	11453193	11553273	DISP3	0.704496	0.0462069	0.83156
chr1	11553273	11653352	LINC01647,FBXO2	0.628324	-0.14788	0.841932
chr1	11653352	11753431	FBXO2,FBXO44,FBXO6,MAD2L2,DRAXIN,AGTRAP	0.720291	-0.00812003	0.834895
chr1	11753431	11853511	C1orf167,C1orf167-AS1,MTHFR,CLCN6,NPPA-AS1,NPPA	0.657834	-0.135838	0.831759
chr1	11853511	11953590	NPPB,RNU5E-1,KIAA2013,PLOD1	0.67114	-0.155745	0.822078
chr1	11953590	12053669	PLOD1,MFN2,MIIP,MIR6729	0.705223	-0.0795478	0.823027
chr1	12053669	12153749	TNFRSF8	0.663559	-0.108099	0.833133
chr1	12153749	12253828	MIR7846,TNFRSF1B,MIR4632,VPS13D	0.680323	-0.0798318	0.831423
chr1	12253828	12353907	VPS13D	0.611447	-0.134613	0.823893
chr1	12353907	12453987	VPS13D	0.606894	-0.119755	0.830649
chr1	12453987	12554066	VPS13D,SNORA59B,SNORA59A	0.64529	-0.100109	0.83353
chr1	12554066	12654145	DHRS3,MIR6730,AADACL4	0.672199	-0.0701687	0.837585
chr1	12654145	12754225	AADACL4,AADACL3,C1orf158	0.695024	0.0685608	0.836077
chr1	12754225	12854304	C1orf158,PRAMEF12,PRAMEF1,LINC01784,PRAMEF11,HNRNPCL1	0.472247	-0.439317	0.829614
chr1	12854304	12954384	PRAMEF2,PRAMEF4,PRAMEF10,PRAMEF7,PRAMEF6	0.418345	-0.503013	0.795614
chr1	13004384	13104246	PRAMEF27,HNRNPCL4,HNRNPCL3,PRAMEF26,PRAMEF25,PRAMEF36P,PRAMEF34P	0.496215	0.338518	0.682111
chr1	13104246	13204109	HNRNPCL3,HNRNPCL2,PRAMEF36P,PRAMEF34P,PRAMEF25,PRAMEF26,HNRNPCL4,PRAMEF9,PRAMEF13	0.539189	0.426863	0.656915
chr1	13204109	13303971	PRAMEF18,PRAMEF22,PRAMEF5,PRAMEF8,PRAMEF33	0.378262	-0.0749055	0.685298
chr1	13303971	13403834	PRAMEF33,PRAMEF15,PRAMEF14,PRAMEF19,PRAMEF17	0.585001	-0.148643	0.829302
chr1	13403834	13503697	PRAMEF20,LRRC38	0.714669	0.0544896	0.837553
chr1	13503697	13603559	LRRC38,PDPN	0.661753	-0.00958687	0.836462
chr1	13603559	13703422	PDPN,PRDM2	0.683607	0.00976238	0.828046
chr1	13703422	13803284	PRDM2	0.671577	0.0568999	0.837038
chr1	13803284	13903147	PRDM2	0.665922	0.0758805	0.825528
chr1	13903147	14003010	-	0.636071	0.00654162	0.834034
chr1	14003010	14102872	-	0.58001	-0.0820264	0.824101
chr1	14102872	14202735	-	0.70775	0.215538	0.820149
chr1	14202735	14302597	-	0.703941	0.189174	0.830508
chr1	14302597	14402460	KAZN-AS1	0.629903	0.0532565	0.82461
chr1	14402460	14502323	KAZN-AS1	0.58415	-0.0933153	0.826974
chr1	14502323	14602185	KAZN	0.697863	0.161458	0.823969
chr1	14602185	14702048	KAZN	0.626829	-0.0059806	0.820618
chr1	14702048	14801910	KAZN	0.684765	0.0877641	0.826439
chr1	14801910	14901773	KAZN	0.715	0.184938	0.814407
chr1	14901773	15001636	KAZN	0.667615	-0.0364036	0.829574
chr1	15001636	15101498	KAZN	0.765186	0.161373	0.832931
chr1	15101498	15201361	KAZN,TMEM51-AS1,TMEM51,C1orf195	0.667154	0.00766826	0.8309
chr1	15201361	15301223	TMEM51,FHAD1	0.657557	-0.0221191	0.840564
chr1	15301223	15401086	FHAD1,FHAD1-AS1	0.692739	0.00323023	0.838891
chr1	15401086	15500949	EFHD2,CTRC,CELA2A,CELA2B,CASP9	0.690256	-0.0402801	0.835384
chr1	15500949	15600811	CASP9,DNAJC16,SCARNA21B,AGMAT	0.701899	-0.0380979	0.815232
chr1	15600811	15700674	DDI2,RSC1A1,PLEKHM2	0.688143	-0.0508181	0.815092
chr1	15700674	15800536	PLEKHM2,SLC25A34,SLC25A34-AS1,TMEM82,FBLIM1	0.728055	0.0109597	0.835239
chr1	15800536	15900399	UQCRHL,FLJ37453,SPEN	0.633918	-0.230616	0.802509
chr1	15900399	16000262	SPEN,ZBTB17	0.764888	0.118655	0.828329
chr1	16000262	16100124	SRARP,HSPB7,CLCNKA,CLCNKB,FAM131C	0.748022	0.115905	0.831437
chr1	16100124	16199987	EPHA2,ARHGEF19	0.695032	-0.00533843	0.835776
chr1	16199987	16299849	ARHGEF19,CPLANE2,FBXO42	0.757836	0.0779219	0.82377
chr1	16299849	16399712	FBXO42,SZRD1,SPATA21	0.738582	0.00136656	0.808456
chr1	16399712	16499575	SPATA21,NECAP2,LINC01772,CROCCP3	0.561319	-0.361105	0.828618
chr1	16499575	16599437	RNVU1-18,RNU1-3,RNU1-4,RNU1-2,RNU1-1,LINC01783,MIR3675,NBPF1	1.06136	-0.0264476	0.697401
chr1	16599437	16699300	NBPF1,CROCCP2,MST1P2,RNVU1-18,RNU1-3,RNU1-4,RNU1-2,RNU1-1,MIR3675,ESPNP	1.58064	-0.0567438	0.625079
chr1	16699300	16799163	ESPNP,RNVU1-18,RNU1-3,RNU1-4,RNU1-2,RNU1-1,MST1L	1.46032	0.188712	0.64784
chr1	16849163	16949188	MIR3675,LOC112267871,LOC105376805,RNVU1-18,RNU1-3,RNU1-4,RNU1-2,RNU1-1,CROCC	1.41985	0.458467	0.681693
chr1	16949188	17049214	CROCC,MFAP2,ATP13A2,SDHB	0.760462	0.0815436	0.835589
chr1	17049214	17149240	SDHB,PADI2	0.750985	0.139602	0.838829
chr1	17149240	17249266	LINC02783,PADI1,PADI3	0.644852	-0.0376129	0.82494
chr1	17249266	17349292	PADI3,MIR3972,PADI4	0.644892	-0.0590347	0.83538
chr1	17349292	17449318	PADI4,PADI6,RCC2	0.721182	0.0839495	0.830767
chr1	17449318	17549344	ARHGEF10L	0.786296	0.117607	0.824829
chr1	17549344	17649370	ARHGEF10L	0.718493	0.151419	0.810443
chr1	17649370	17749396	ARHGEF10L	0.73182	0.162976	0.815705
chr1	17749396	17849422	ACTL8	0.659848	0.0854506	0.809603
chr1	17849422	17949448	-	0.661178	0.0914495	0.811791
chr1	17949448	18049474	-	0.741657	0.268754	0.808702
chr1	18049474	18149500	LINC01654,IGSF21	0.73006	0.236616	0.802269
chr1	18149500	18249526	IGSF21	0.752264	0.304763	0.802509
chr1	18249526	18349552	IGSF21	0.714774	0.194125	0.809188
chr1	18349552	18449578	IGSF21	0.73083	0.225215	0.813564
chr1	18449578	18549604	KLHDC7A	0.710985	0.174246	0.821106
chr1	18549604	18649630	PAX7	0.672375	-0.0147023	0.83333
chr1	18649630	18749656	PAX7	0.772319	0.202767	0.825777
chr1	18749656	18849682	TAS1R2	0.736968	0.214993	0.815787
chr1	18849682	18949708	TAS1R2,ALDH4A1,MIR4695,MIR1290,IFFO2	0.741737	0.129001	0.826497
chr1	18949708	19049734	IFFO2	0.65347	-0.0461004	0.841861
chr1	19049734	19149760	UBR4	0.699878	0.0964129	0.830175
chr1	19149760	19249786	UBR4,EMC1-AS1,EMC1	0.648981	0.00400903	0.840068
chr1	19249786	19349812	EMC1,MRTO4,AKR7L,AKR7A3,LOC100506730,AKR7A2,SLC66A1,CAPZB	0.628986	-0.212296	0.829808
chr1	19349812	19449838	CAPZB	0.633085	-0.105043	0.840807
chr1	19449838	19549864	CAPZB	0.671185	-0.00861551	0.838566
chr1	19549864	19649890	LOC105378614,MICOS10,MICOS10-NBL1,RPS14P3,NBL1	0.629096	-0.165481	0.822726
chr1	19649890	19749916	MICOS10-NBL1,NBL1,HTR6,TMCO4	0.662988	-0.0690289	0.841102
chr1	19749916	19849942	TMCO4,RNF186	0.645592	-0.0950409	0.831022
chr1	19849942	19949968	OTUD3,PLA2G2E	0.642843	-0.0324796	0.839951
chr1	19949968	20049994	PLA2G2A	0.589757	-0.124687	0.838809
chr1	20049994	20150020	PLA2G5,PLA2G2D,PLA2G2F	0.643303	-0.0231307	0.831956
chr1	20150020	20250046	PLA2G2F,PLA2G2C,UBXN10-AS1,UBXN10,LINC01757	0.713744	0.158121	0.824032
chr1	20250046	20350072	VWA5B1	0.641003	0.0372641	0.811887
chr1	20350072	20450097	VWA5B1,LINC01141	0.657216	0.0321855	0.819752
chr1	20450097	20550123	CAMK2N1,MUL1	0.710135	0.0563602	0.840219
chr1	20550123	20650149	FAM43B,CDA,PINK1,MIR6084,PINK1-AS	0.661028	-0.0750636	0.836956
chr1	20650149	20750175	PINK1,PINK1-AS,DDOST,KIF17,SH2D5,HP1BP3	0.742397	0.0540999	0.836198
chr1	20750175	20850201	HP1BP3,EIF4G3	0.604863	-0.19313	0.816074
chr1	20850201	20950227	EIF4G3	0.642653	-0.0336727	0.820985
chr1	20950227	21050253	EIF4G3,MIR1256	0.641903	-0.0211078	0.826082
chr1	21050253	21150279	EIF4G3	0.601144	-0.165316	0.817104
chr1	21150279	21250305	EIF4G3,ECE1	0.587407	-0.263802	0.826522
chr1	21250305	21350331	ECE1,ECE1-AS1	0.676854	-0.0228655	0.831207
chr1	21350331	21450357	NBPF3	0.660288	-0.093532	0.826836
chr1	21450357	21550383	NBPF3,ALPL	0.657599	-0.0425705	0.84101
chr1	21550383	21650409	ALPL,RAP1GAP	0.650141	-0.0545292	0.822401
chr1	21650409	21750435	RAP1GAP,USP48	0.579779	-0.244454	0.827729
chr1	21750435	21850461	USP48,LDLRAD2,HSPG2	0.629746	-0.217016	0.822237
chr1	21850461	21950487	HSPG2	0.741247	0.118804	0.829962
chr1	21950487	22050513	CELA3B,CELA3A,LINC01635,LINC00339	0.669126	-0.0944033	0.829366
chr1	22050513	22150539	CDC42,WNT4	0.679153	-0.0212655	0.834265
chr1	22150539	22250565	-	0.720723	0.0663314	0.834882
chr1	22250565	22350591	MIR4418	0.657729	-0.0374772	0.831684
chr1	22350591	22450617	-	0.61562	-0.0950813	0.836463
chr1	22450617	22550643	ZBTB40	0.661788	0.0651149	0.826909
chr1	22550643	22650669	EPHA8,MIR6127,C1QA,C1QC	0.702867	0.0835179	0.819284
chr1	22650669	22750695	C1QB,EPHB2,MIR4684	0.747676	0.153474	0.830515
chr1	22750695	22850721	EPHB2	0.672305	0.0438489	0.81723
chr1	22850721	22950747	EPHB2,MIR4253	0.704167	0.0681091	0.830723
chr1	22950747	23050773	LACTBL1,TEX46,KDM1A,MIR3115	0.681933	-0.023564	0.822634
chr1	23050773	23150799	KDM1A,LUZP1	0.609122	-0.079763	0.83989
chr1	23150799	23250825	LUZP1,HTR1D	0.645402	-0.127217	0.827083
chr1	23250825	23350851	LINC01355,HNRNPR	0.61718	-0.201141	0.806263
chr1	23350851	23450877	ZNF436,ZNF436-AS1,TCEA3,ASAP3	0.751615	0.0771356	0.828395
chr1	23450877	23550903	ASAP3,E2F2,LOC101928163	0.612081	-0.241698	0.824129
chr1	23550903	23650929	ID3,MDS2	0.597015	-0.22168	0.838289
chr1	23650929	23750955	RPL11,ELOA	0.627527	-0.205764	0.81719
chr1	23750955	23850981	ELOA,ELOA-AS1,PITHD1,LYPLA2,GALE,HMGCL,FUCA1	0.650131	-0.133985	0.824737
chr1	23850981	23951006	FUCA1,CNR2,MIR378F	0.597221	-0.308643	0.809123
chr1	23951006	24051032	PNRC2,SRSF10	0.644652	-0.138638	0.816481
chr1	24051032	24151058	MYOM3,IL22RA1	0.735559	0.0897377	0.838039
chr1	24151058	24251084	IFNLR1,LINC02800	0.624078	-0.172918	0.828693
chr1	24251084	24351110	GRHL3	0.681823	0.0478841	0.834334
chr1	24351110	24451136	GRHL3,STPG1,NIPAL3	0.581039	-0.240188	0.827536
chr1	24451136	24551162	NIPAL3,RCAN3AS,RCAN3,NCMAP-DT	0.618879	-0.198907	0.815758
chr1	24551162	24651188	NCMAP-DT,NCMAP,SRRM1	0.61538	-0.225175	0.816146
chr1	24651188	24751214	SRRM1,CLIC4	0.662818	-0.148233	0.812884
chr1	24751214	24851240	CLIC4	0.637024	-0.146926	0.808775
chr1	24851240	24951266	RUNX3,MIR6731	0.744936	0.0468242	0.831996
chr1	24951266	25051292	RUNX3,MIR4425	0.668006	-0.0332601	0.82949
chr1	25051292	25151318	-	0.675764	-0.014274	0.84113
chr1	25151318	25251344	SYF2,RSRP1	0.642203	-0.144541	0.820247
chr1	25251344	25351370	RSRP1,RHD,TMEM50A	0.722892	0.399139	0.638661
chr1	25351370	25451396	TMEM50A,RHCE,MACO1	0.561674	-0.24493	0.838283
chr1	25451396	25551422	MACO1,LDLRAP1	0.708956	0.0123959	0.820595
chr1	25551422	25651448	LDLRAP1,MAN1C1	0.612491	-0.173372	0.840239
chr1	25651448	25751474	MAN1C1	0.649461	-0.0453473	0.835743
chr1	25751474	25851500	MAN1C1,SELENON,MTFR1L,LOC646471,AUNIP	0.744456	0.120995	0.837228
chr1	25851500	25951526	AUNIP,PAQR7,STMN1,MIR3917	0.626237	-0.178153	0.827351
chr1	25951526	26051552	PAFAH2,EXTL1,SLC30A2,TRIM63	0.759353	0.110095	0.835394
chr1	26051552	26151578	TRIM63,PDIK1L	0.682253	-0.0454815	0.822787
chr1	26151578	26251604	FAM110D,C1orf232,ZNF593,CNKSR1,CATSPER4,ZPLD2P,CEP85	0.682832	-0.0881801	0.823388
chr1	26251604	26351630	CEP85,SH3BGRL3,UBXN11,CD52,CRYBG2	0.724632	-0.0213386	0.825673
chr1	26351630	26451656	CRYBG2,ZNF683,LIN28A,DHDDS	0.588847	-0.28026	0.824306
chr1	26451656	26551682	DHDDS,DHDDS-AS1,HMGN2,RPS6KA1	0.663108	-0.116968	0.825828
chr1	26551682	26651708	RPS6KA1,MIR1976	0.684362	-0.135043	0.806223
chr1	26651708	26751734	LOC101928728,ARID1A	0.631026	-0.174423	0.815543
chr1	26751734	26851760	ARID1A,PIGV,ZDHHC18	0.611901	-0.255537	0.819097
chr1	26851760	26951786	ZDHHC18,SFN,GPN2,GPATCH3,NR0B2,NUDC,KDF1	0.641123	-0.220254	0.817549
chr1	26951786	27051812	KDF1,TRNP1,TENT5B	0.678254	-0.116725	0.823758
chr1	27051812	27151838	SLC9A1	0.631636	-0.189261	0.833576
chr1	27151838	27251864	SLC9A1,WDTC1	0.591296	-0.334104	0.804972
chr1	27251864	27351890	WDTC1,TMEM222,ACTG1P20,SYTL1	0.678454	-0.0829656	0.826078
chr1	27351890	27451915	SYTL1,MAP3K6,FCN3,CD164L2,GPR3,WASF2	0.671162	-0.0708847	0.83598
chr1	27451915	27551941	WASF2,AHDC1	0.675154	-0.149116	0.813751
chr1	27551941	27651967	AHDC1,FGR	0.659638	-0.0606714	0.831016
chr1	27651967	27751993	LINC02574,IFI6,FAM76A	0.667287	-0.119208	0.812764
chr1	27751993	27852019	FAM76A,STX12,PPP1R8,SCARNA1	0.61556	-0.201647	0.812415
chr1	27852019	27952045	THEMIS2,RPA2,SMPDL3B	0.646432	-0.208562	0.813575
chr1	27952045	28052071	SMPDL3B,XKR8,EYA3	0.660208	-0.0735999	0.816576
chr1	28052071	28152097	EYA3,PTAFR	0.571441	-0.326579	0.807331
chr1	28152097	28252123	PTAFR,DNAJC8,ATP5IF1	0.660058	-0.147501	0.812315
chr1	28252123	28352149	SESN2,MED18	0.65375	-0.215808	0.800904
chr1	28352149	28452175	PHACTR4	0.620169	-0.260231	0.797854
chr1	28452175	28552201	PHACTR4,SNHG3,RCC1,SNORA73A,SNORA73B	0.690001	-0.114188	0.807473
chr1	28552201	28652227	TRNAU1AP,SNHG12,SNORD99,SNORA61,SNORA44,SNORA16A,RAB42,TAF12,LINC01715,RNU11	0.675754	-0.170122	0.803123
chr1	28652227	28752253	GMEB1,YTHDF2	0.646552	-0.220434	0.803168
chr1	28752253	28852279	YTHDF2,OPRD1	0.665277	-0.119515	0.819619
chr1	28852279	28952305	OPRD1,EPB41	0.687251	-0.0503642	0.82371
chr1	28952305	29052331	EPB41	0.61627	-0.16047	0.811408
chr1	29052331	29152357	EPB41,TMEM200B,SRSF4	0.649171	-0.165409	0.810425
chr1	29152357	29252383	SRSF4,MECR,PTPRU	0.65387	-0.0835798	0.834252
chr1	29252383	29352409	PTPRU,LINC01756	0.760772	0.189456	0.829772
chr1	29352409	29452435	-	0.670836	0.0474658	0.826967
chr1	29452435	29552461	-	0.726141	0.216598	0.810997
chr1	29552461	29652487	-	0.605563	-0.046225	0.815632
chr1	29652487	29752513	-	0.682273	0.132861	0.808571
chr1	29752513	29852539	-	0.715404	0.213499	0.815578
chr1	29852539	29952565	-	0.588197	-0.091342	0.813625
chr1	29952565	30052591	LINC01648	0.6153	-0.0254931	0.818123
chr1	30052591	30152617	-	0.679433	0.0817063	0.817451
chr1	30152617	30252643	-	0.620669	-0.0622616	0.834687
chr1	30252643	30352669	-	0.694779	0.126399	0.822135
chr1	30352669	30452695	-	0.405974	0.29464	0.652576
chr1	30452695	30552721	-	0.666167	0.0542833	0.82164
chr1	30552721	30652747	-	0.674885	0.0733634	0.832174
chr1	30652747	30752773	MATN1,MATN1-AS1,LAPTM5,MIR4420	0.762922	0.18148	0.82533
chr1	30752773	30852799	LAPTM5,LINC01778	0.661618	-0.0516343	0.835678
chr1	30852799	30952824	SDC3,PUM1,SNORD103A,SNORD103B	0.743094	0.127345	0.836102
chr1	30952824	31052850	PUM1,SNORD103C	0.684152	0.0408683	0.823438
chr1	31052850	31152876	PUM1	0.647792	-0.195366	0.80734
chr1	31152876	31252902	NKAIN1	0.677964	-0.097326	0.826099
chr1	31252902	31352928	SNRNP40,ZCCHC17	0.57658	-0.215624	0.829601
chr1	31352928	31452954	ZCCHC17,FABP3,SERINC2	0.646752	-0.0853557	0.839957
chr1	31452954	31552980	LDC1P,LINC01226	0.69391	0.0758413	0.840852
chr1	31552980	31653006	TINAGL1,HCRTR1,PEF1,COL16A1	0.687301	-0.00239037	0.839844
chr1	31653006	31753032	COL16A1,ADGRB2	0.716134	0.120126	0.817589
chr1	31753032	31853058	ADGRB2,MIR4254,SPOCD1	0.697549	-0.0272314	0.835303
chr1	31853058	31953084	PTP4A2	0.670896	-0.0658114	0.816813
chr1	31953084	32053110	KHDRBS1	0.648291	-0.138643	0.816471
chr1	32053110	32153136	KHDRBS1,TMEM39B,MIR5585,KPNA6	0.657559	-0.142654	0.814175
chr1	32153136	32253162	KPNA6,TXLNA,CCDC28B,IQCC,DCDC2B,TMEM234,EIF3I,MTMR9LP,FAM167B,LCK	0.639464	-0.170623	0.830239
chr1	32253162	32353188	LCK,HDAC1,MARCKSL1	0.707486	-0.0755691	0.815145
chr1	32353188	32453214	FAM229A,TSSK3,BSDC1	0.690131	0.00558236	0.835153
chr1	32453214	32553240	ZBTB8B,ZBTB8A	0.675684	-0.127178	0.806374
chr1	32553240	32653266	ZBTB8A,ZBTB8OS,RBBP4	0.57821	-0.312512	0.810199
chr1	32653266	32753292	RBBP4,SYNC,KIAA1522	0.595695	-0.295886	0.819192
chr1	32753292	32853318	KIAA1522,YARS1,S100PBP	0.640873	-0.168675	0.815813
chr1	32853318	32953344	S100PBP,FNDC5,HPCA,TMEM54,RNF19B	0.73209	0.0700454	0.837323
chr1	32953344	33053370	RNF19B,AK2	0.666157	-0.0995266	0.823859
chr1	33053370	33153396	AZIN2,TRIM62	0.65268	-0.0539369	0.838722
chr1	33153396	33253422	TRIM62	0.644892	0.00136277	0.833227
chr1	33253422	33353448	ZNF362,A3GALT2,PHC2,MIR3605,PHC2-AS1	0.760572	0.155995	0.836236
chr1	33353448	33453474	PHC2,PHC2-AS1	0.686751	0.119054	0.831468
chr1	33453474	33553500	ZSCAN20,CSMD2	0.61631	-0.059639	0.831677
chr1	33553500	33653526	CSMD2	0.710345	0.164624	0.824825
chr1	33653526	33753552	CSMD2	0.76758	0.33007	0.819544
chr1	33753552	33853578	CSMD2	0.612721	0.0133606	0.812321
chr1	33853578	33953604	CSMD2,HMGB4,CSMD2-AS1	0.647842	0.12574	0.803774
chr1	33953604	34053630	CSMD2	0.596155	0.0308335	0.798388
chr1	34053630	34153656	CSMD2	0.680033	0.140768	0.820291
chr1	34153656	34253682	CSMD2,C1orf94	0.708816	0.203391	0.814311
chr1	34253682	34353708	-	0.695389	0.243157	0.809921
chr1	34353708	34453733	-	0.717671	0.240322	0.815378
chr1	34453733	34553759	-	0.664447	0.148614	0.818973
chr1	34553759	34653785	-	0.704307	0.244249	0.807604
chr1	34653785	34753811	MIR552	0.678504	0.145386	0.814392
chr1	34753811	34853837	GJB5,GJB4,GJB3,GJA4,SMIM12	0.718613	0.154223	0.826069
chr1	34853837	34953863	SMIM12,DLGAP3	0.721153	0.103311	0.842107
chr1	34953863	35053889	LOC653160,TMEM35B,ZMYM6	0.701128	0.012887	0.813855
chr1	35053889	35153915	ZMYM1	0.658939	-0.112949	0.810857
chr1	35153915	35253941	SFPQ	0.689971	-0.050353	0.808998
chr1	35253941	35353967	ZMYM4	0.596515	-0.21928	0.809408
chr1	35353967	35453993	ZMYM4,ZMYM4-AS1,KIAA0319L	0.558645	-0.289576	0.815533
chr1	35453993	35554019	KIAA0319L	0.6926	0.0555915	0.820949
chr1	35554019	35654045	KIAA0319L,NCDN,TFAP2E,PSMB2	0.643653	-0.0836198	0.833983
chr1	35654045	35754071	C1orf216,CLSPN	0.673425	-0.0622172	0.825923
chr1	35754071	35854097	CLSPN,AGO4	0.684632	-0.0314732	0.816208
chr1	35854097	35954123	AGO4,AGO1,AGO3	0.663288	-0.041624	0.825428
chr1	35954123	36054149	AGO3	0.630086	-0.12978	0.808069
chr1	36054149	36154175	AGO3,TEKT2,ADPRS,COL8A2,TRAPPC3	0.590027	-0.318486	0.820397
chr1	36154175	36254201	TRAPPC3,MAP7D1,THRAP3	0.689021	-0.0992034	0.817934
chr1	36254201	36354227	THRAP3,SH3D21,EVA1B,STK40	0.636944	-0.163855	0.828117
chr1	36354227	36454253	STK40,LSM10,OSCP1,SNORA63C	0.702797	-0.0210583	0.825747
chr1	36454253	36554279	MRPS15,CSF3R	0.671175	0.00385903	0.837048
chr1	36554279	36654305	-	0.590237	-0.110728	0.815753
chr1	36654305	36754331	-	0.637364	-0.0316903	0.830722
chr1	36754331	36854357	GRIK3	0.633695	-0.00719274	0.811234
chr1	36854357	36954383	GRIK3	0.649791	0.0500118	0.816246
chr1	36954383	37054409	GRIK3	0.697759	0.118228	0.813916
chr1	37054409	37154435	-	0.629656	0.0167332	0.810245
chr1	37154435	37254461	MIR4255	0.611881	-0.0444907	0.837702
chr1	37254461	37354487	-	0.690011	0.10356	0.82216
chr1	37354487	37454513	-	0.722242	0.157769	0.824825
chr1	37454513	37554539	LINC01137,ZC3H12A,MIR6732,MEAF6,MIR5581,SNIP1	0.666667	-0.108921	0.818878
chr1	37554539	37654565	DNALI1,GNL2,RSPO1	0.678933	-0.00390685	0.840037
chr1	37654565	37754591	C1orf109,CDCA8,EPHA10	0.674055	-0.0311382	0.841549
chr1	37754591	37854617	EPHA10,MANEAL,YRDC,C1orf122,MTF1	0.725231	0.0644314	0.83053
chr1	37854617	37954642	MTF1,INPP5B	0.71895	-0.00229043	0.820062
chr1	37954642	38054668	SF3A3,FHL3,UTP11,POU3F1	0.69112	-0.0905998	0.819723
chr1	38054668	38154694	MIR3659	0.583838	-0.154224	0.821431
chr1	38154694	38254720	LINC01343	0.683442	0.0531031	0.833364
chr1	38254720	38354746	-	0.604203	-0.0763807	0.833022
chr1	38354746	38454772	-	0.717653	0.180058	0.841528
chr1	38454772	38554798	LINC01685	0.618039	-0.00893599	0.823905
chr1	38554798	38654824	-	0.643753	-0.00573027	0.831263
chr1	38654824	38754850	-	0.720243	0.169175	0.835864
chr1	38754850	38854876	RRAGC	0.699208	0.0392831	0.83081
chr1	38854876	38954902	RRAGC,MYCBP,GJA9-MYCBP,LOC105378663,GJA9,RHBDL2	0.621348	-0.186179	0.816246
chr1	38954902	39054928	AKIRIN1,NDUFS5	0.651341	-0.206657	0.800198
chr1	39054928	39154954	MACF1	0.69134	-0.0647901	0.813803
chr1	39154954	39254980	MACF1	0.635335	-0.0949235	0.825929
chr1	39254980	39355006	MACF1	0.662748	0.00987901	0.828028
chr1	39355006	39455032	MACF1,KIAA0754	0.658019	-0.0719	0.816176
chr1	39455032	39555058	MACF1,BMP8A,OXCT2P1,PPIEL	0.590456	-0.251903	0.832851
chr1	39555058	39655084	PPIEL,PABPC4,PABPC4-AS1,SNORA55,HEYL	0.613421	-0.200664	0.832089
chr1	39655084	39755110	NT5C1A,HPCAL4,PPIE	0.725911	0.103416	0.841062
chr1	39755110	39855136	PPIE,BMP8B,OXCT2,LOC101929536,TRIT1	0.714824	0.00897299	0.830043
chr1	39855136	39955162	TRIT1,MYCL,MFSD2A	0.632646	-0.203976	0.814631
chr1	39955162	40055188	MFSD2A,CAP1	0.611141	-0.206722	0.821676
chr1	40055188	40155214	CAP1,PPT1	0.61632	-0.10965	0.830895
chr1	40155214	40255240	RLF,TMCO2	0.662068	-0.0673909	0.810057
chr1	40255240	40355266	ZMPSTE24,COL9A2	0.619499	-0.191207	0.819957
chr1	40355266	40455292	SMAP2,ZFP69B	0.585208	-0.215805	0.823319
chr1	40455292	40555318	ZFP69B,ZFP69,EXO5,ZNF684	0.659888	-0.0536141	0.81882
chr1	40555318	40655344	RIMS3	0.711545	0.0745508	0.836658
chr1	40655344	40755370	RIMS3,NFYC-AS1,NFYC,MIR30E	0.688361	0.0278199	0.829742
chr1	40755370	40855396	NFYC,MIR30C1,KCNQ4	0.666527	-0.0124668	0.826147
chr1	40855396	40955422	CITED4	0.667906	-0.0815503	0.825534
chr1	40955422	41055448	CTPS1,SLFNL1-AS1,SLFNL1,SCMH1	0.631876	-0.0747955	0.839203
chr1	41055448	41155474	SCMH1	0.606962	-0.0771511	0.830389
chr1	41155474	41255500	SCMH1	0.632945	-0.0207886	0.833194
chr1	41255500	41355526	-	0.661128	0.00832827	0.838085
chr1	41355526	41455551	FOXO6,FOXO6-AS1	0.742354	0.125726	0.828205
chr1	41455551	41555577	EDN2,HIVEP3	0.754854	0.148904	0.829118
chr1	41555577	41655603	HIVEP3	0.734369	0.173918	0.831461
chr1	41655603	41755629	HIVEP3	0.733419	0.157369	0.822314
chr1	41755629	41855655	HIVEP3	0.704857	0.115507	0.833832
chr1	41855655	41955681	HIVEP3	0.600114	-0.101103	0.839236
chr1	41955681	42055707	HIVEP3	0.591536	-0.084549	0.834829
chr1	42055707	42155733	GUCA2B	0.560034	-0.211627	0.8348
chr1	42155733	42255759	GUCA2B,GUCA2A,FOXJ3	0.589427	-0.139706	0.834348
chr1	42255759	42355785	FOXJ3	0.604043	-0.0931217	0.831433
chr1	42355785	42455811	RIMKLA,ZMYND12	0.606982	-0.1049	0.83922
chr1	42455811	42555837	ZMYND12,CCDC30,PPCS	0.669796	0.0374839	0.827145
chr1	42555837	42655863	CCDC30	0.703967	0.109432	0.830453
chr1	42655863	42755889	CCDC30,PPIH,YBX1,CLDN19,P3H1	0.662628	-0.0693706	0.826493
chr1	42755889	42855915	P3H1,C1orf50,TMEM269-DT,TMEM269,SVBP,ERMAP,ZNF691	0.634275	-0.0804325	0.834595
chr1	42855915	42955941	LOC339539,SLC2A1	0.679843	0.0542793	0.837282
chr1	42955941	43055967	SLC2A1,SLC2A1-AS1	0.677054	-0.00387645	0.840925
chr1	43055967	43155993	FAM183A	0.624758	-0.0182403	0.831239
chr1	43155993	43256019	FAM183A,EBNA1BP2,MIR6733,CFAP57	0.640803	-0.0184176	0.840209
chr1	43256019	43356045	TMEM125,C1orf210,TIE1,MPL	0.636215	-0.07958	0.834528
chr1	43356045	43456071	CDC20,ELOVL1,MIR6734,MED8,SZT2,SZT2-AS1,MIR6735,HYI	0.698828	0.0842524	0.827063
chr1	43456071	43556097	PTPRF	0.649491	-0.0575249	0.840449
chr1	43556097	43656123	PTPRF,KDM4A	0.664807	-0.0618941	0.835648
chr1	43656123	43756149	KDM4A,KDM4A-AS1,ST3GAL3,LOC101929592	0.668596	-0.0197427	0.833801
chr1	43756149	43856175	ST3GAL3,MIR6079	0.737288	0.160523	0.832093
chr1	43856175	43956201	ST3GAL3,ARTN,IPO13	0.647512	-0.00983248	0.822712
chr1	43956201	44056227	IPO13,DPH2,ATP6V0B,B4GALT2,CCDC24,SLC6A9	0.764581	0.166683	0.828245
chr1	44056227	44156253	KLF17,KLF18	0.661768	-0.048689	0.827193
chr1	44156253	44256279	DMAP1,ERI3,ERI3-IT1,SNORA110	0.633065	-0.107088	0.832641
chr1	44256279	44356305	ERI3	0.724792	0.213284	0.818003
chr1	44356305	44456331	RNF220	0.760152	0.190064	0.835966
chr1	44456331	44556357	RNF220,MIR5584	0.697449	0.0737652	0.84067
chr1	44556357	44656383	RNF220,TMEM53	0.696689	0.0640065	0.824439
chr1	44656383	44756409	TMEM53,SNORD145,ARMH1,RNU5F-1,RNU5D-1,KIF2C	0.700408	-0.047137	0.820759
chr1	44756409	44856435	KIF2C,SNORD160,RPS8,SNORD55,SNORD46,SNORD38A,SNORD38B,BEST4,PLK3,TCTEX1D4,BTBD19,PTCH2,EIF2B3	0.672555	-0.078043	0.836789
chr1	44856435	44956460	EIF2B3	0.696786	0.0167148	0.818115
chr1	44956460	45056486	EIF2B3,HECTD3,UROD,ZSWIM5	0.745136	0.127239	0.829917
chr1	45056486	45156512	ZSWIM5	0.672605	0.012553	0.822301
chr1	45156512	45256538	ZSWIM5	0.664267	-0.0369683	0.816184
chr1	45256538	45356564	LINC01144,HPDL,MUTYH,TOE1,TESK2	0.681303	-0.0126445	0.831572
chr1	45356564	45456590	TESK2	0.61572	-0.18228	0.811252
chr1	45456590	45556616	TESK2,CCDC163,MMACHC,PRDX1,AKR1A1	0.603693	-0.299846	0.806286
chr1	45556616	45656642	AKR1A1,NASP,CCDC17,GPBP1L1,RPS15AP10	0.738598	0.0545408	0.814619
chr1	45656642	45756668	GPBP1L1,TMEM69,IPP	0.644033	-0.168171	0.803485
chr1	45756668	45856694	MAST2	0.670046	-0.0722448	0.809483
chr1	45856694	45956720	MAST2	0.57617	-0.233214	0.816072
chr1	45956720	46056746	MAST2,PIK3R3,P3R3URF-PIK3R3	0.713804	0.100037	0.834714
chr1	46056746	46156772	PIK3R3,P3R3URF-PIK3R3,LOC101929626	0.690171	0.0435874	0.825042
chr1	46156772	46256798	PIK3R3,P3R3URF-PIK3R3,TSPAN1,P3R3URF,POMGNT1,LURAP1,RAD54L	0.649141	-0.195985	0.815492
chr1	46256798	46356824	RAD54L,LRRC41,UQCRH,NSUN4	0.622058	-0.230517	0.814626
chr1	46356824	46456850	NSUN4,FAAH,FAAHP1,LINC01398	0.658489	-0.0620025	0.838917
chr1	46456850	46556876	DMBX1,TMEM275,MKNK1-AS1,KNCN	0.663497	-0.0563584	0.831917
chr1	46556876	46656902	MKNK1-AS1,MKNK1,MOB3C,ATPAF1	0.734269	0.188591	0.82953
chr1	46656902	46756928	ATPAF1,TEX38,EFCAB14-AS1,EFCAB14	0.678744	0.0842562	0.84255
chr1	46756928	46856954	CYP4B1,CYP4Z2P	0.620089	-0.0692726	0.840109
chr1	46856954	46956980	CYP4Z2P,CYP4A11	0.686781	0.129651	0.835555
chr1	46956980	47057006	CYP4X1	0.649831	0.0386966	0.842347
chr1	47057006	47157032	CYP4Z1,CYP4A22	0.658909	0.0553862	0.840754
chr1	47157032	47257058	LINC00853,PDZK1IP1,TAL1,STIL	0.660658	-0.014625	0.837159
chr1	47257058	47357084	STIL,CMPK1	0.635665	-0.144183	0.812221
chr1	47357084	47457110	CMPK1,LINC01389,FOXE3,FOXD2-AS1,FOXD2	0.750625	0.126814	0.834383
chr1	47457110	47557136	-	0.670746	0.11755	0.812756
chr1	47557136	47657162	-	0.748715	0.242446	0.81956
chr1	47657162	47757188	-	0.685832	0.0908107	0.827857
chr1	47757188	47857214	TRABD2B	0.690291	0.206308	0.789795
chr1	47857214	47957240	TRABD2B	0.685112	0.16374	0.808544
chr1	47957240	48057266	TRABD2B	0.65468	0.0826786	0.814058
chr1	48057266	48157292	SKINT1L	0.638254	0.072486	0.825198
chr1	48157292	48257318	SKINT1L,SLC5A9	0.596735	0.00190572	0.811213
chr1	48257318	48357344	SPATA6	0.602813	0.00384888	0.838736
chr1	48357344	48457369	SPATA6	0.606578	-0.0464804	0.837133
chr1	48457369	48557395	SPATA6,AGBL4	0.647892	0.151688	0.810781
chr1	48557395	48657421	AGBL4	0.685342	0.21348	0.809929
chr1	48657421	48757447	AGBL4,BEND5	0.686861	0.185981	0.812484
chr1	48757447	48857473	AGBL4,BEND5	0.621728	0.0846354	0.814411
chr1	48857473	48957499	AGBL4	0.69331	0.262127	0.812659
chr1	48957499	49057525	AGBL4	0.618759	0.103372	0.814787
chr1	49057525	49157551	AGBL4	0.589437	0.0401201	0.812772
chr1	49157551	49257577	AGBL4,AGBL4-AS1	0.65568	0.169822	0.822904
chr1	49257577	49357603	AGBL4,AGBL4-AS1	0.636554	0.0728428	0.835599
chr1	49357603	49457629	AGBL4,AGBL4-IT1	0.623648	0.106044	0.824774
chr1	49457629	49557655	AGBL4,AGBL4-IT1	0.659798	0.170174	0.828471
chr1	49557655	49657681	AGBL4	0.612791	0.0671119	0.824191
chr1	49657681	49757707	AGBL4	0.561494	-0.0867035	0.842215
chr1	49757707	49857733	AGBL4	0.597055	0.0130257	0.833687
chr1	49857733	49957759	AGBL4	0.633945	0.0730174	0.840009
chr1	49957759	50057785	AGBL4,ELAVL4	0.639924	0.0428167	0.838161
chr1	50057785	50157811	ELAVL4	0.604213	0.00303233	0.829135
chr1	50157811	50257837	ELAVL4	0.670366	0.152003	0.817674
chr1	50257837	50357863	-	0.73261	0.223382	0.823376
chr1	50357863	50457889	DMRTA2,FAF1	0.698128	0.102455	0.840917
chr1	50457889	50557915	FAF1	0.677174	0.127875	0.837195
chr1	50557915	50657941	FAF1	0.642503	-0.0215536	0.824107
chr1	50657941	50757967	FAF1	0.568752	-0.221033	0.82143
chr1	50757967	50857993	FAF1	0.639194	-0.0329106	0.81466
chr1	50857993	50958019	FAF1	0.601254	-0.119808	0.827117
chr1	50958019	51058045	FAF1,CDKN2C	0.667846	-0.0471618	0.808348
chr1	51058045	51158071	MIR4421,MIR6500,C1orf185	0.65536	-0.00846233	0.82401
chr1	51158071	51258097	LINC01562,RNF11	0.653	-0.0868825	0.817949
chr1	51258097	51358123	RNF11,TTC39A,TTC39A-AS1,EPS15	0.610491	-0.199308	0.829062
chr1	51358123	51458149	EPS15	0.648002	-0.0580429	0.812121
chr1	51458149	51558175	EPS15	0.649261	-0.0740343	0.814092
chr1	51558175	51658201	CALR4P,OSBPL9	0.589317	-0.215567	0.82219
chr1	51658201	51758227	OSBPL9	0.559894	-0.239233	0.821972
chr1	51758227	51858253	OSBPL9,NRDC,MIR761	0.700578	0.0712356	0.819609
chr1	51858253	51958278	NRDC,RAB3B	0.653437	-0.00167364	0.840439
chr1	51958278	52058304	RAB3B,TXNDC12,KTI12,TXNDC12-AS1,BTF3L4	0.626227	-0.117967	0.831467
chr1	52058304	52158330	BTF3L4,ZFYVE9	0.671116	-0.0631495	0.814114
chr1	52158330	52258356	ZFYVE9	0.604893	-0.144644	0.822919
chr1	52258356	52358382	ZFYVE9,CC2D1B	0.65253	-0.0744175	0.818104
chr1	52358382	52458408	CC2D1B,ORC1,PRPF38A,TUT4	0.596895	-0.175574	0.829537
chr1	52458408	52558434	TUT4	0.625947	-0.14262	0.806874
chr1	52558434	52658460	GPX7,SHISAL2A	0.685692	0.0124387	0.831164
chr1	52658460	52758486	SHISAL2A,COA7,ZYG11B	0.644592	-0.10689	0.826313
chr1	52758486	52858512	ZYG11B,ZYG11A	0.566713	-0.296432	0.812899
chr1	52858512	52958538	ZYG11A,ECHDC2,SCP2	0.642243	-0.127032	0.818351
chr1	52958538	53058564	SCP2	0.667526	0.0215497	0.828003
chr1	53058564	53158590	PODN,SLC1A7	0.751245	0.188087	0.818095
chr1	53158590	53258616	CPT2,CZIB,MAGOH,LOC100507564,LRP8	0.610981	-0.114934	0.83994
chr1	53258616	53358642	LRP8,LINC01771	0.716124	0.0735982	0.830336
chr1	53358642	53458668	SLC25A3P1	0.702817	0.0957661	0.834774
chr1	53458668	53558694	DMRTB1,GLIS1	0.698958	0.0723832	0.819155
chr1	53558694	53658720	GLIS1	0.675514	0.038174	0.829186
chr1	53658720	53758746	GLIS1	0.677344	0.0336762	0.829767
chr1	53758746	53858772	NDC1,YIPF1	0.580959	-0.197612	0.825864
chr1	53858772	53958798	YIPF1,DIO1,HSPB11,LRRC42	0.708086	0.0979586	0.836972
chr1	53958798	54058824	LRRC42,LDLRAD1,TMEM59,TCEANC2,MIR4781	0.658819	-0.0166439	0.836592
chr1	54058824	54158850	TCEANC2,CDCP2	0.669996	0.0512586	0.831195
chr1	54158850	54258876	CYB5RL,MRPL37,SSBP3,SSBP3-AS1	0.703067	0.0681011	0.830049
chr1	54258876	54358902	SSBP3	0.698428	0.0768899	0.824013
chr1	54358902	54458928	SSBP3	0.73107	0.0561718	0.832939
chr1	54458928	54558954	ACOT11	0.651361	-0.104872	0.836814
chr1	54558954	54658980	ACOT11,FAM151A,MROH7,MROH7-TTC4	0.679923	-0.00284824	0.835995
chr1	54658980	54759006	MROH7,MROH7-TTC4,TTC4,PARS2	0.699848	0.0797141	0.83447
chr1	54759006	54859032	PARS2,TTC22,LEXM,DHCR24	0.671925	-0.0110201	0.837533
chr1	54859032	54959058	DHCR24	0.701458	0.128147	0.832467
chr1	54959058	55059084	TMEM61,BSND,PCSK9	0.697059	0.0719888	0.825458
chr1	55059084	55159110	PCSK9,USP24	0.61388	-0.0276418	0.842002
chr1	55159110	55259136	USP24,LOC100507634,MIR4422HG,MIR4422	0.673865	0.0715062	0.833838
chr1	55259136	55359162	-	0.704527	0.178646	0.824798
chr1	55359162	55459187	-	0.609078	-0.0332346	0.834256
chr1	55459187	55559213	-	0.671885	0.211887	0.805079
chr1	55559213	55659239	-	0.581599	-0.0511214	0.823233
chr1	55659239	55759265	-	0.605053	0.105884	0.807225
chr1	55759265	55859291	-	0.677384	0.207812	0.815867
chr1	55859291	55959317	LINC01753,LINC01755	0.638334	0.114571	0.823834
chr1	55959317	56059343	-	0.664907	0.209162	0.812985
chr1	56059343	56159369	-	0.585428	-0.0430286	0.830445
chr1	56159369	56259395	-	0.617949	0.0507254	0.826058
chr1	56259395	56359421	-	0.720293	0.312822	0.812553
chr1	56359421	56459447	LINC01767	0.694929	0.245481	0.808278
chr1	56459447	56559473	PLPP3	0.720653	0.27504	0.812429
chr1	56559473	56659499	PLPP3,LOC101929935,PRKAA2	0.650601	0.0298893	0.838449
chr1	56659499	56759525	PRKAA2,FYB2	0.57574	-0.0491586	0.839047
chr1	56759525	56859551	FYB2,C8A	0.580499	-0.0633994	0.826024
chr1	56859551	56959577	C8A,C8B	0.676354	0.261523	0.800423
chr1	56959577	57059603	C8B,DAB1	0.650321	0.171819	0.804592
chr1	57059603	57159629	DAB1	0.713714	0.347222	0.802476
chr1	57159629	57259655	DAB1	0.596775	0.0398667	0.813436
chr1	57259655	57359681	DAB1	0.647622	0.167911	0.808802
chr1	57359681	57459707	DAB1	0.690191	0.244523	0.815865
chr1	57459707	57559733	DAB1	0.597405	0.0267547	0.817037
chr1	57559733	57659759	DAB1	0.619699	0.0617361	0.819351
chr1	57659759	57759785	DAB1	0.679353	0.182612	0.826201
chr1	57759785	57859811	DAB1	0.666867	0.202011	0.815151
chr1	57859811	57959837	DAB1,DAB1-AS1	0.667726	0.224848	0.807695
chr1	57959837	58059863	DAB1	0.629876	0.106833	0.815295
chr1	58059863	58159889	DAB1	0.627477	0.071882	0.814307
chr1	58159889	58259915	DAB1	0.669686	0.190938	0.812198
chr1	58259915	58359941	-	0.630126	0.0860152	0.81895
chr1	58359941	58459967	-	0.669366	0.150357	0.816528
chr1	58459967	58559993	OMA1	0.587137	-0.110643	0.834425
chr1	58559993	58660019	TACSTD2,MYSM1	0.612501	-0.0597022	0.837448
chr1	58660019	58760045	MYSM1	0.583408	-0.115777	0.837299
chr1	58760045	58860071	JUN,LINC01135	0.587667	-0.0989766	0.830906
chr1	58860071	58960096	LINC01135	0.612347	-0.0357942	0.83091
chr1	58960096	59060122	LINC01358	0.686781	0.162137	0.821594
chr1	59060122	59160148	LINC01358,HSD52	0.668976	0.0964251	0.834717
chr1	59160148	59260174	-	0.669566	0.101952	0.837133
chr1	59260174	59360200	FGGY	0.574411	-0.10765	0.837185
chr1	59360200	59460226	FGGY	0.65253	0.0890316	0.832573
chr1	59460226	59560252	FGGY	0.638944	0.0198067	0.841456
chr1	59560252	59660278	FGGY	0.700328	0.195603	0.831376
chr1	59660278	59760304	FGGY,MIR4711	0.670386	0.125273	0.829932
chr1	59760304	59860330	FGGY,LOC101926944,HOOK1	0.598654	-0.0682133	0.826387
chr1	59860330	59960356	HOOK1,CYP2J2	0.597035	-0.0169148	0.832495
chr1	59960356	60060382	C1orf87	0.570542	-0.0964319	0.83088
chr1	60060382	60160408	C1orf87	0.649311	0.152379	0.825299
chr1	60160408	60260434	-	0.611821	0.039973	0.833042
chr1	60260434	60360460	-	0.603303	0.00645728	0.837439
chr1	60360460	60460486	-	0.649511	0.120589	0.832248
chr1	60460486	60560512	LINC01748	0.518845	-0.211621	0.839645
chr1	60560512	60660538	LINC01748,LOC101926964	0.599134	-0.0122653	0.835972
chr1	60660538	60760564	LOC101926964	0.720413	0.312056	0.817006
chr1	60760564	60860590	LOC101926964	0.549707	-0.0809343	0.81561
chr1	60860590	60960616	NFIA-AS2	0.61467	0.0272558	0.823499
chr1	60960616	61060642	NFIA-AS2	0.587827	-0.101354	0.832009
chr1	61060642	61160668	NFIA	0.604243	-0.0658912	0.837483
chr1	61160668	61260694	NFIA,NFIA-AS1	0.640423	0.0178006	0.833279
chr1	61260694	61360720	NFIA	0.617829	0.00838276	0.836018
chr1	61360720	61460746	NFIA	0.603633	-0.021742	0.834766
chr1	61460746	61560772	NFIA	0.657179	0.0678413	0.837974
chr1	61560772	61660798	MGC34796	0.723742	0.217651	0.834405
chr1	61660798	61760824	TM2D1,PATJ	0.701258	0.043246	0.820982
chr1	61760824	61860850	PATJ,MIR12132	0.65321	0.0252721	0.832145
chr1	61860850	61960876	PATJ	0.606462	-0.300087	0.785012
chr1	61960876	62060902	PATJ	0.667866	0.0757358	0.839525
chr1	62060902	62160928	PATJ,MIR3116-1,MIR3116-2	0.640104	-0.0546013	0.831743
chr1	62160928	62260954	PATJ,L1TD1,KANK4	0.646792	-0.088752	0.832249
chr1	62260954	62360980	KANK4	0.646412	-0.0117349	0.831493
chr1	62360980	62461005	USP1,DOCK7	0.708243	0.0804673	0.827444
chr1	62461005	62561031	DOCK7	0.598824	-0.0866211	0.820535
chr1	62561031	62661057	DOCK7,ANGPTL3	0.570252	-0.165336	0.813812
chr1	62661057	62761083	DOCK7	0.685102	0.0551222	0.828894
chr1	62761083	62861109	ATG4C	0.596425	-0.0639706	0.83038
chr1	62861109	62961135	ATG4C	0.655879	0.0901819	0.838486
chr1	62961135	63061161	LINC01739	0.65339	0.0834339	0.826114
chr1	63061161	63161187	LINC00466	0.622278	0.031689	0.832534
chr1	63161187	63261213	LINC00466	0.622758	-0.0226311	0.835161
chr1	63261213	63361239	LINC00466,FOXD3-AS1,FOXD3,MIR6068	0.650081	-0.0385281	0.832719
chr1	63361239	63461265	ALG6,ITGB3BP	0.627937	0.00437404	0.836844
chr1	63461265	63561291	ITGB3BP,EFCAB7,DLEU2L	0.618439	-0.0425983	0.823737
chr1	63561291	63661317	EFCAB7,PGM1	0.630776	0.0250872	0.836504
chr1	63661317	63761343	-	0.686681	0.147307	0.823687
chr1	63761343	63861369	ROR1	0.592836	-0.0621794	0.829429
chr1	63861369	63961395	ROR1	0.605932	0.0184132	0.82151
chr1	63961395	64061421	ROR1	0.61571	0.0268247	0.828181
chr1	64061421	64161447	ROR1,ROR1-AS1	0.601314	-0.00141327	0.825828
chr1	64161447	64261473	ROR1,UBE2U	0.666417	0.11257	0.835523
chr1	64261473	64361499	UBE2U	0.673775	0.134405	0.824828
chr1	64361499	64461525	-	0.557945	-0.158116	0.838799
chr1	64461525	64561551	CACHD1	0.666907	0.123083	0.832797
chr1	64561551	64661577	CACHD1,MIR4794	0.613411	0.0336585	0.824634
chr1	64661577	64761603	CACHD1,RAVER2	0.649871	0.0685576	0.835752
chr1	64761603	64861629	RAVER2,JAK1	0.612821	0.00991942	0.831091
chr1	64861629	64961655	JAK1	0.648331	0.0795859	0.830425
chr1	64961655	65061681	JAK1,LINC01359,MIR3671,MIR101-1	0.707836	0.111101	0.837386
chr1	65061681	65161707	JAK1,AK4	0.626977	-0.0897106	0.834541
chr1	65161707	65261733	AK4	0.587217	-0.133943	0.838597
chr1	65261733	65361759	DNAJC6	0.588137	-0.0631339	0.833842
chr1	65361759	65461785	DNAJC6,LEPR,LEPROT	0.587407	-0.0584998	0.832665
chr1	65461785	65561811	LEPR	0.625667	-0.00437894	0.83829
chr1	65561811	65661837	LEPR	0.600874	-0.073409	0.825658
chr1	65661837	65761863	-	0.582808	-0.128656	0.831952
chr1	65761863	65861889	PDE4B	0.573681	-0.150807	0.821997
chr1	65861889	65961914	PDE4B	0.581825	-0.0894915	0.835157
chr1	65961914	66061940	PDE4B,PDE4B-AS1	0.517495	-0.280893	0.827239
chr1	66061940	66161966	PDE4B	0.610971	-0.0203293	0.833468
chr1	66161966	66261992	PDE4B	0.61365	-0.0937675	0.822743
chr1	66261992	66362018	PDE4B	0.574481	-0.168097	0.830138
chr1	66362018	66462044	PDE4B	0.649521	0.0548576	0.840438
chr1	66462044	66562070	SGIP1	0.582399	-0.123807	0.833469
chr1	66562070	66662096	SGIP1,MIR3117	0.566463	-0.196236	0.825517
chr1	66662096	66762122	SGIP1,TCTEX1D1	0.552006	-0.216041	0.824592
chr1	66762122	66862148	TCTEX1D1,INSL5,WDR78	0.625737	-0.0849052	0.80714
chr1	66862148	66962174	WDR78,MIER1	0.643063	-0.0433254	0.81534
chr1	66962174	67062200	MIER1,SLC35D1	0.594186	-0.150309	0.819512
chr1	67062200	67162226	C1orf141	0.648851	-0.00568843	0.828001
chr1	67162226	67262252	IL23R	0.664137	0.0125317	0.826785
chr1	67262252	67362278	IL12RB2	0.606232	-0.0981823	0.833448
chr1	67362278	67462304	IL12RB2,SERBP1	0.639464	-0.0451416	0.830897
chr1	67462304	67562330	-	0.702537	0.0641154	0.834052
chr1	67562330	67662356	-	0.600924	-0.0665844	0.833071
chr1	67662356	67762382	GADD45A,GNG12	0.596465	-0.0338181	0.824478
chr1	67762382	67862408	GNG12,GNG12-AS1	0.677954	0.125499	0.836226
chr1	67862408	67962434	GNG12-AS1	0.707676	0.193061	0.835657
chr1	67962434	68062460	GNG12-AS1,DIRAS3	0.608042	0.00776179	0.832262
chr1	68062460	68162486	GNG12-AS1,WLS	0.628367	0.0564202	0.825023
chr1	68162486	68262512	GNG12-AS1,WLS,MIR1262	0.594395	-0.090076	0.841589
chr1	68262512	68362538	-	0.591986	-0.0711422	0.836122
chr1	68362538	68462564	RPE65	0.633455	0.060906	0.833822
chr1	68462564	68562590	DEPDC1,DEPDC1-AS1	0.623668	0.0546933	0.842564
chr1	68562590	68662616	-	0.531862	-0.131679	0.834744
chr1	68662616	68762642	-	0.605882	-0.00805656	0.838259
chr1	68762642	68862668	-	0.612201	0.07341	0.822795
chr1	68862668	68962694	-	0.565443	-0.0657072	0.827111
chr1	68962694	69062720	LINC01707	0.581869	-0.0350037	0.834481
chr1	69062720	69162746	LINC01707	0.601034	-0.0085123	0.837194
chr1	69162746	69262772	LINC01707	0.605882	0.0458907	0.833178
chr1	69262772	69362798	-	0.588807	-0.00465949	0.834714
chr1	69362798	69462823	LINC01758	0.596301	0.0383551	0.823763
chr1	69462823	69562849	-	0.57644	-0.0736504	0.837069
chr1	69562849	69662875	LRRC7	0.542799	-0.142636	0.834698
chr1	69662875	69762901	LRRC7	0.65435	0.116147	0.837429
chr1	69762901	69862927	LRRC7	0.665167	0.154673	0.837573
chr1	69862927	69962953	LRRC7,PIN1P1	0.561494	-0.0949295	0.840786
chr1	69962953	70062979	LRRC7	0.541509	-0.165748	0.833839
chr1	70062979	70163005	LRRC7,LRRC40	0.545168	-0.182987	0.827498
chr1	70163005	70263031	LRRC40,SRSF11,ANKRD13C	0.562114	-0.168336	0.825387
chr1	70263031	70363057	ANKRD13C,HHLA3	0.597045	-0.202836	0.806476
chr1	70363057	70463083	HHLA3,CTH	0.700598	0.116084	0.834438
chr1	70463083	70563109	-	0.525363	-0.249143	0.838653
chr1	70563109	70663135	-	0.627437	0.0677395	0.832399
chr1	70663135	70763161	LINC01788	0.623738	-0.0271419	0.830961
chr1	70763161	70863187	LINC01788,PTGER3	0.613301	0.0387904	0.830527
chr1	70863187	70963213	PTGER3	0.659918	0.142878	0.830476
chr1	70963213	71063239	PTGER3,ZRANB2-AS1	0.627817	0.0644647	0.831326
chr1	71063239	71163265	ZRANB2-AS1,ZRANB2,MIR186,ZRANB2-AS2	0.546618	-0.116862	0.836573
chr1	71163265	71263291	ZRANB2-AS2	0.600964	0.0265117	0.828943
chr1	71263291	71363317	-	0.601024	0.00364545	0.841479
chr1	71363317	71463343	NEGR1	0.621608	0.0610204	0.839691
chr1	71463343	71563369	NEGR1	0.647542	0.15531	0.83319
chr1	71563369	71663395	NEGR1	0.599064	0.0766005	0.825203
chr1	71663395	71763421	NEGR1	0.548517	-0.118622	0.839507
chr1	71763421	71863447	NEGR1,NEGR1-IT1	0.566373	-0.0151754	0.828275
chr1	71863447	71963473	NEGR1	0.623278	0.0798001	0.841198
chr1	71963473	72063499	NEGR1	0.553796	-0.0871303	0.841472
chr1	72063499	72163525	NEGR1	0.508118	-0.205758	0.841891
chr1	72163525	72263551	NEGR1	0.583998	0.0165993	0.836898
chr1	72263551	72363577	NEGR1	0.469678	0.221213	0.675301
chr1	72363577	72463603	-	0.610501	0.0844703	0.832321
chr1	72463603	72563629	-	0.604243	0.0833732	0.828462
chr1	72563629	72663655	-	0.550937	-0.0689808	0.838634
chr1	72663655	72763681	-	0.57709	-0.010983	0.83552
chr1	72763681	72863707	-	0.604663	0.0759308	0.829373
chr1	72863707	72963732	-	0.52121	-0.142835	0.836127
chr1	72963732	73063758	-	0.53994	-0.101301	0.831358
chr1	73063758	73163784	-	0.623768	0.10596	0.83439
chr1	73163784	73263810	-	0.606082	0.0643134	0.83261
chr1	73263810	73363836	LINC01360	0.57618	-0.0524595	0.836305
chr1	73363836	73463862	-	0.535391	-0.133738	0.840092
chr1	73463862	73563888	-	0.593226	0.0328003	0.838028
chr1	73563888	73663914	-	0.586328	0.0267985	0.828423
chr1	73663914	73763940	LINC02238	0.569072	-0.0231254	0.836498
chr1	73763940	73863966	-	0.505878	-0.202907	0.832161
chr1	73863966	73963992	-	0.606892	0.0714485	0.8308
chr1	73963992	74064018	LRRIQ3	0.61378	0.11161	0.824025
chr1	74064018	74164044	LRRIQ3	0.612391	0.0881957	0.836692
chr1	74164044	74264070	LRRIQ3,FPGT,FPGT-TNNI3K,TNNI3K	0.574011	-0.0599165	0.835768
chr1	74264070	74364096	FPGT-TNNI3K,TNNI3K	0.612591	0.0756808	0.832279
chr1	74364096	74464122	FPGT-TNNI3K,TNNI3K	0.529002	-0.158103	0.83631
chr1	74464122	74564148	FPGT-TNNI3K,TNNI3K,LRRC53	0.645592	0.0984785	0.832904
chr1	74564148	74664174	ERICH3,ERICH3-AS1	0.563244	-0.0812589	0.839854
chr1	74664174	74764200	ERICH3,CRYZ,TYW3	0.706566	0.228941	0.829842
chr1	74764200	74864226	TYW3	0.588707	-0.00986232	0.841665
chr1	74864226	74964252	-	0.645512	0.08837	0.836507
chr1	74964252	75064278	-	0.685372	0.21266	0.833504
chr1	75064278	75164304	LHX8	0.606422	-0.0290809	0.83791
chr1	75164304	75264330	SLC44A5	0.665747	0.150548	0.833664
chr1	75264330	75364356	SLC44A5	0.61588	0.0545091	0.838938
chr1	75364356	75464382	SLC44A5	0.635695	0.0924039	0.829369
chr1	75464382	75564408	SLC44A5	0.605842	0.00732401	0.841573
chr1	75564408	75664434	SLC44A5	0.590207	-0.0202078	0.831743
chr1	75664434	75764460	ACADM,DLSTP1	0.57608	-0.119942	0.840176
chr1	75764460	75864486	RABGGTB,SNORD45C,SNORD45A,SNORD45B,MSH4	0.647102	0.064368	0.838256
chr1	75864486	75964512	MSH4,ASB17	0.624168	0.0769171	0.841004
chr1	75964512	76064538	LOC101927342	0.584518	-0.0221792	0.82531
chr1	76064538	76164564	ST6GALNAC3	0.721652	0.233851	0.826259
chr1	76164564	76264590	ST6GALNAC3	0.550727	-0.103915	0.824881
chr1	76264590	76364616	ST6GALNAC3	0.617429	0.0969817	0.817239
chr1	76364616	76464641	ST6GALNAC3	0.643649	0.102049	0.838296
chr1	76464641	76564667	ST6GALNAC3	0.640054	0.132122	0.823176
chr1	76564667	76664693	ST6GALNAC3	0.624148	0.0826374	0.827223
chr1	76664693	76764719	LINC02567	0.628307	0.0913611	0.826094
chr1	76764719	76864745	LINC02567	0.529322	-0.148116	0.825171
chr1	76864745	76964771	ST6GALNAC5	0.587657	-0.0323879	0.829863
chr1	76964771	77064797	ST6GALNAC5,MIR7156	0.73162	0.237565	0.836012
chr1	77064797	77164823	ST6GALNAC5,PIGK	0.648841	0.0631138	0.829363
chr1	77164823	77264849	PIGK	0.57819	-0.103493	0.833847
chr1	77264849	77364875	AK5	0.532462	-0.251681	0.833225
chr1	77364875	77464901	AK5	0.549497	-0.170821	0.841711
chr1	77464901	77564927	AK5,ZZZ3	0.645522	0.0255146	0.836173
chr1	77564927	77664953	ZZZ3	0.608602	-0.102203	0.817771
chr1	77664953	77764979	ZZZ3,USP33	0.590017	-0.196279	0.817299
chr1	77764979	77865005	MIGA1	0.686771	0.0178983	0.81723
chr1	77865005	77965031	MIGA1,NEXN-AS1,NEXN,FUBP1	0.534091	-0.336494	0.816812
chr1	77965031	78065057	FUBP1,DNAJB4,GIPC2	0.704637	0.0827164	0.817855
chr1	78065057	78165083	GIPC2	0.513976	-0.303403	0.836752
chr1	78165083	78265109	MGC27382	0.659159	0.0623301	0.84076
chr1	78265109	78365135	MGC27382	0.646952	0.0544582	0.838331
chr1	78365135	78465161	MGC27382	0.65237	0.101212	0.839739
chr1	78465161	78565187	PTGFR	0.65377	0.0787275	0.840731
chr1	78565187	78665213	IFI44L,IFI44	0.561084	-0.141289	0.827657
chr1	78665213	78765239	-	0.621528	0.0277444	0.840218
chr1	78765239	78865265	-	0.580949	-0.0510666	0.83885
chr1	78865265	78965291	ADGRL4	0.560164	-0.0857677	0.842282
chr1	78965291	79065317	ADGRL4	0.594166	-0.0662527	0.825149
chr1	79065317	79165343	-	0.623848	0.0463016	0.836943
chr1	79165343	79265369	-	0.650061	0.133997	0.841177
chr1	79265369	79365395	-	0.626307	0.0659197	0.841248
chr1	79365395	79465421	-	0.642063	0.0970172	0.841516
chr1	79465421	79565447	-	0.642223	0.0884888	0.841341
chr1	79565447	79665473	-	0.590706	-0.0314369	0.833424
chr1	79665473	79765499	-	0.57844	-0.0694349	0.834501
chr1	79765499	79865525	-	0.596365	-0.00473672	0.835305
chr1	79865525	79965550	-	0.556811	-0.11791	0.835363
chr1	79965550	80065576	-	0.590157	-0.00096132	0.841843
chr1	80065576	80165602	-	0.546858	-0.144973	0.838819
chr1	80165602	80265628	-	0.657309	0.160845	0.837182
chr1	80265628	80365654	-	0.627447	0.0984573	0.841601
chr1	80365654	80465680	-	0.57803	-0.053634	0.836746
chr1	80465680	80565706	LINC01781	0.569872	-0.0325455	0.841544
chr1	80565706	80665732	LINC01781	0.550117	-0.0999161	0.8416
chr1	80665732	80765758	-	0.622128	0.10244	0.835589
chr1	80765758	80865784	-	0.546438	-0.0604943	0.829272
chr1	80865784	80965810	-	0.622228	0.090928	0.834647
chr1	80965810	81065836	-	0.644742	0.153167	0.831493
chr1	81065836	81165862	-	0.522264	-0.163739	0.833764
chr1	81165862	81265888	-	0.566213	-0.101494	0.84033
chr1	81265888	81365914	ADGRL2	0.594365	0.0302249	0.830559
chr1	81365914	81465940	ADGRL2	0.663018	0.117955	0.838334
chr1	81465940	81565966	ADGRL2,LOC101927434	0.591156	-0.0245881	0.832961
chr1	81565966	81665992	ADGRL2	0.657909	0.169491	0.821814
chr1	81665992	81766018	ADGRL2	0.565193	-0.106767	0.83689
chr1	81766018	81866044	ADGRL2	0.558755	-0.149176	0.828898
chr1	81866044	81966070	ADGRL2	0.556235	-0.0768752	0.841249
chr1	81966070	82066096	ADGRL2	0.618659	0.0725166	0.831666
chr1	82066096	82166122	-	0.61594	0.0512566	0.830096
chr1	82166122	82266148	-	0.573271	-0.0172833	0.825342
chr1	82266148	82366174	-	0.619489	0.0652003	0.829282
chr1	82366174	82466200	-	0.555646	-0.0384323	0.827763
chr1	82466200	82566226	-	0.610001	0.0525007	0.835525
chr1	82566226	82666252	-	0.531622	-0.178466	0.838939
chr1	82666252	82766278	-	0.581039	0.00944401	0.837309
chr1	82766278	82866304	-	0.514496	-0.171741	0.826947
chr1	82866304	82966330	LINC01362	0.61666	0.0905398	0.826966
chr1	82966330	83066356	LINC01362,LINC01361	0.679073	0.233164	0.820675
chr1	83066356	83166382	LINC01362	0.604933	0.0576493	0.831498
chr1	83166382	83266408	LINC01362	0.61694	0.0883353	0.830424
chr1	83266408	83366434	-	0.668836	0.131378	0.834046
chr1	83366434	83466459	LINC01712	0.557311	-0.109427	0.841656
chr1	83466459	83566485	-	0.661378	0.116719	0.838528
chr1	83566485	83666511	LINC01725	0.668496	0.155443	0.829528
chr1	83666511	83766537	LINC01725	0.648351	0.151138	0.81765
chr1	83766537	83866563	LINC01725,LOC101927560,TTLL7	0.585458	-0.0363199	0.833259
chr1	83866563	83966589	TTLL7	0.563943	-0.114522	0.831413
chr1	83966589	84066615	TTLL7	0.643843	0.0565605	0.839901
chr1	84066615	84166641	PRKACB	0.525483	-0.210883	0.832851
chr1	84166641	84266667	PRKACB	0.608202	-0.0337972	0.828436
chr1	84266667	84366693	SAMD13,UOX	0.629456	0.00149595	0.838227
chr1	84366693	84466719	UOX,DNASE2B	0.533911	-0.179717	0.829624
chr1	84466719	84566745	RPF1,GNG5,SPATA1,CTBS	0.588017	-0.137671	0.818233
chr1	84566745	84666771	CTBS,LINC01461,LINC01555,SSX2IP	0.65537	0.0445549	0.839927
chr1	84666771	84766797	SSX2IP	0.603513	-0.0751936	0.840324
chr1	84766797	84866823	LPAR3	0.559285	-0.159115	0.833635
chr1	84866823	84966849	LPAR3,MCOLN2	0.610821	-0.0678987	0.840403
chr1	84966849	85066875	MCOLN2,MCOLN3,WDR63	0.636205	-0.0230497	0.833842
chr1	85066875	85166901	WDR63,MIR4423,SYDE2	0.61379	-0.0539454	0.831414
chr1	85166901	85266927	SYDE2,C1orf52,BCL10	0.688871	0.0361708	0.817913
chr1	85266927	85366953	BCL10,LOC646626,DDAH1	0.65497	0.045288	0.841485
chr1	85366953	85466979	DDAH1	0.742567	0.23856	0.838974
chr1	85466979	85567005	DDAH1	0.669076	0.129745	0.835468
chr1	85567005	85667031	DDAH1,CCN1,ZNHIT6	0.717044	0.226687	0.828054
chr1	85667031	85767057	ZNHIT6,COL24A1	0.658819	0.0524636	0.826505
chr1	85767057	85867083	COL24A1	0.559275	-0.120613	0.837907
chr1	85867083	85967109	COL24A1	0.590616	-0.042449	0.838521
chr1	85967109	86067135	COL24A1	0.531782	-0.199758	0.832964
chr1	86067135	86167161	COL24A1	0.581609	-0.0961454	0.836012
chr1	86167161	86267187	-	0.625217	-0.0236948	0.832743
chr1	86267187	86367213	ODF2L,MIR7856	0.567123	-0.14593	0.83036
chr1	86367213	86467239	ODF2L,CLCA2	0.600264	-0.0272439	0.83767
chr1	86467239	86567265	CLCA1,CLCA4	0.557035	-0.146689	0.837973
chr1	86567265	86667291	CLCA4,CLCA4-AS1,CLCA3P	0.623258	-0.000839685	0.83856
chr1	86667291	86767317	CLCA4-AS1,SH3GLB1	0.552316	-0.220757	0.825665
chr1	86767317	86867343	SELENOF	0.61529	-0.0908315	0.834444
chr1	86867343	86967368	SELENOF,HS2ST1	0.586653	-0.186721	0.814978
chr1	86967368	87067394	HS2ST1	0.627807	-0.00767725	0.825784
chr1	87067394	87167420	HS2ST1,LINC01140	0.649931	0.0419915	0.838856
chr1	87167420	87267446	LINC01140,LINC02801	0.624028	0.0195441	0.830391
chr1	87267446	87367472	LMO4,LINC01364	0.663617	0.0770119	0.837476
chr1	87367472	87467498	LINC01364	0.727341	0.210716	0.841839
chr1	87467498	87567524	-	0.620289	0.0133167	0.836149
chr1	87567524	87667550	-	0.639334	0.014597	0.838995
chr1	87667550	87767576	-	0.514316	-0.231723	0.83345
chr1	87767576	87867602	-	0.629726	0.0928573	0.834473
chr1	87867602	87967628	-	0.61666	-0.0147157	0.839025
chr1	87967628	88067654	-	0.613401	-0.00938089	0.841662
chr1	88067654	88167680	-	0.657649	0.13255	0.835408
chr1	88167680	88267706	-	0.643663	0.0933561	0.838534
chr1	88267706	88367732	-	0.540389	-0.174298	0.84102
chr1	88367732	88467758	-	0.685942	0.144286	0.837808
chr1	88467758	88567784	PKN2-AS1	0.650081	0.0555279	0.834443
chr1	88567784	88667810	PKN2-AS1	0.662918	0.0748401	0.836877
chr1	88667810	88767836	PKN2-AS1,PKN2	0.650211	0.0417387	0.824482
chr1	88767836	88867862	PKN2,GTF2B	0.61698	-0.0981998	0.818967
chr1	88867862	88967888	GTF2B,KYAT3	0.674345	0.0995765	0.841753
chr1	88967888	89067914	KYAT3,RBMXL1,GBP3,GBP1	0.664917	0.0569204	0.836855
chr1	89067914	89167940	GBP2,GBP7	0.668406	0.0951152	0.834786
chr1	89167940	89267966	GBP7,GBP4,GBP5	0.559425	-0.179115	0.833322
chr1	89267966	89367992	GBP5,LOC729930,GBP6	0.605603	-0.0345945	0.836077
chr1	89367992	89468018	GBP6,GBP1P1	0.554746	-0.187495	0.838513
chr1	89468018	89568044	LRRC8B	0.669286	0.0638936	0.834042
chr1	89568044	89668070	LRRC8B,LRRC8C-DT,LRRC8C	0.672205	0.0912464	0.840522
chr1	89668070	89768096	LRRC8C	0.661418	0.0359742	0.834729
chr1	89768096	89868122	LRRC8D	0.635625	-0.0347713	0.836057
chr1	89868122	89968148	LRRC8D	0.622658	-0.0394875	0.837646
chr1	89968148	90068174	GEMIN8P4,ZNF326	0.579049	-0.203459	0.816274
chr1	90068174	90168200	-	0.618599	-0.0583243	0.831921
chr1	90168200	90268226	-	0.661618	0.048662	0.834158
chr1	90268226	90368252	-	0.664707	0.126975	0.830926
chr1	90368252	90468277	-	0.556071	-0.125206	0.838436
chr1	90468277	90568303	-	0.622478	0.0355422	0.839418
chr1	90568303	90668329	SNORD3G	0.61439	-0.0537569	0.830622
chr1	90668329	90768355	BARHL2	0.563044	-0.204951	0.835089
chr1	90768355	90868381	LINC02609,LINC01763	0.609641	-0.0655695	0.842338
chr1	90868381	90968407	ZNF644	0.57703	-0.115079	0.831576
chr1	90968407	91068433	ZNF644	0.622088	0.000635527	0.840825
chr1	91068433	91168459	-	0.642153	0.00701133	0.840202
chr1	91168459	91268485	HFM1	0.636924	0.0363928	0.836065
chr1	91268485	91368511	HFM1	0.627567	0.0110282	0.8389
chr1	91368511	91468537	HFM1	0.601464	-0.0832961	0.830867
chr1	91468537	91568563	CDC7	0.601554	-0.0038939	0.827188
chr1	91568563	91668589	-	0.647542	0.046717	0.830517
chr1	91668589	91768615	TGFBR3	0.581589	-0.134737	0.84253
chr1	91768615	91868641	TGFBR3	0.623858	-0.0621021	0.839556
chr1	91868641	91968667	TGFBR3,BRDT	0.626127	-0.159854	0.816961
chr1	91968667	92068693	BRDT,EPHX4	0.609112	-0.113001	0.823367
chr1	92068693	92168719	SETSIP,BTBD8	0.598624	-0.125851	0.826577
chr1	92168719	92268745	BTBD8,C1orf146,GLMN	0.604413	-0.156708	0.812505
chr1	92268745	92368771	GLMN,RPAP2	0.619589	-0.0974294	0.819276
chr1	92368771	92468797	RPAP2	0.663438	-0.00585489	0.82846
chr1	92468797	92568823	GFI1,EVI5	0.61603	-0.136993	0.818241
chr1	92568823	92668849	EVI5	0.584608	-0.15605	0.820734
chr1	92668849	92768875	EVI5	0.511847	-0.359691	0.820604
chr1	92768875	92868901	EVI5,RPL5,DIPK1A,SNORD21,SNORA66	0.636155	-0.135879	0.81404
chr1	92868901	92968927	DIPK1A	0.580539	-0.178549	0.826147
chr1	92968927	93068953	-	0.649581	-0.0586741	0.820222
chr1	93068953	93168979	MTF2,TMED5	0.568062	-0.217882	0.818368
chr1	93168979	93269005	TMED5,CCDC18	0.602693	-0.13009	0.815494
chr1	93269005	93369031	CCDC18,CCDC18-AS1,DR1	0.667017	0.0028748	0.818232
chr1	93369031	93469057	DR1,FNBP1L	0.650221	-0.00321842	0.831513
chr1	93469057	93569083	FNBP1L,BCAR3	0.612051	-0.0986477	0.817454
chr1	93569083	93669109	BCAR3,BCAR3-AS1	0.621298	-0.107232	0.839185
chr1	93669109	93769135	BCAR3,MIG7	0.69256	0.103819	0.831537
chr1	93769135	93869161	BCAR3,MIG7,MIR760,DNTTIP2	0.673385	0.110143	0.827505
chr1	93869161	93969186	DNTTIP2,GCLM	0.658565	0.035901	0.832079
chr1	93969186	94069212	ABCA4	0.645642	0.0604259	0.8195
chr1	94069212	94169238	ABCA4,ARHGAP29	0.711575	0.193914	0.825217
chr1	94169238	94269264	ARHGAP29	0.601694	-0.0802377	0.828611
chr1	94269264	94369290	-	0.642593	0.0791674	0.825924
chr1	94369290	94469316	ABCD3	0.667227	0.109957	0.837917
chr1	94469316	94569342	ABCD3,F3,MIR12133	0.585788	-0.110798	0.836722
chr1	94569342	94669368	SLC44A3-AS1	0.700788	0.150465	0.831989
chr1	94669368	94769394	SLC44A3-AS1,MIR378G	0.65552	0.0827079	0.827546
chr1	94769394	94869420	SLC44A3-AS1,SLC44A3	0.695949	0.133078	0.838469
chr1	94869420	94969446	SLC44A3,CNN3,LOC729970	0.660668	0.0347469	0.840907
chr1	94969446	95069472	ALG14,ALG14-AS1	0.632016	0.0176993	0.838364
chr1	95069472	95169498	ALG14,TLCD4,TLCD4-RWDD3,LOC101928118	0.638494	0.0463486	0.835645
chr1	95169498	95269524	TLCD4,TLCD4-RWDD3,LOC101928118,RWDD3	0.568362	-0.127704	0.842654
chr1	95269524	95369550	LINC01760,LINC01650	0.592036	-0.0419314	0.838004
chr1	95369550	95469576	-	0.584348	0.00954775	0.819184
chr1	95469576	95569602	LINC01761,LINC02607	0.644282	0.120804	0.826337
chr1	95569602	95669628	-	0.641983	0.113314	0.826732
chr1	95669628	95769654	-	0.681173	0.192829	0.831568
chr1	95769654	95869680	-	0.591366	-0.0139046	0.834905
chr1	95869680	95969706	-	0.573451	-0.0606656	0.83735
chr1	95969706	96069732	LINC02790	0.667167	0.156681	0.842095
chr1	96069732	96169758	-	0.61657	0.00503052	0.841245
chr1	96169758	96269784	LINC01787	0.581319	-0.0299565	0.834983
chr1	96269784	96369810	LINC01787	0.568172	-0.035777	0.832449
chr1	96369810	96469836	LINC01787	0.603693	0.0101803	0.833851
chr1	96469836	96569862	-	0.594345	0.0224609	0.822726
chr1	96569862	96669888	-	0.683342	0.162582	0.839825
chr1	96669888	96769914	PTBP2	0.565963	-0.121268	0.842121
chr1	96769914	96869940	PTBP2	0.631256	0.0744737	0.839865
chr1	96869940	96969966	-	0.609052	0.0287005	0.839732
chr1	96969966	97069992	-	0.482645	-0.31761	0.833125
chr1	97069992	97170018	DPYD,DPYD-AS1	0.636125	0.102967	0.836967
chr1	97170018	97270044	DPYD,DPYD-AS1	0.556125	-0.0660719	0.833943
chr1	97270044	97370070	DPYD,DPYD-AS1	0.674145	0.214805	0.830778
chr1	97370070	97470095	DPYD	0.620625	0.0508123	0.841158
chr1	97470095	97570121	DPYD	0.555486	-0.0955447	0.839841
chr1	97570121	97670147	DPYD	0.543879	-0.124808	0.838748
chr1	97670147	97770173	DPYD	0.549007	-0.128267	0.833899
chr1	97770173	97870199	DPYD,DPYD-AS2	0.570602	-0.062861	0.836345
chr1	97870199	97970225	DPYD,LINC01930	0.57716	-0.0782572	0.830551
chr1	97970225	98070251	MIR137HG,MIR2682,MIR137	0.606682	-0.0380987	0.825106
chr1	98070251	98170277	-	0.558845	-0.0699838	0.837601
chr1	98170277	98270303	LINC01776	0.661538	0.14576	0.841587
chr1	98270303	98370329	LINC01776	0.637814	0.0954985	0.834485
chr1	98370329	98470355	-	0.563444	-0.0914872	0.83878
chr1	98470355	98570381	-	0.649011	0.122013	0.839813
chr1	98570381	98670407	SNX7	0.619689	-0.019133	0.828903
chr1	98670407	98770433	SNX7	0.637494	0.0964764	0.843207
chr1	98770433	98870459	-	0.582049	-0.0515249	0.83684
chr1	98870459	98970485	PLPPR5	0.557055	-0.0730241	0.826649
chr1	98970485	99070511	PLPPR5,LOC100129620	0.531432	-0.175017	0.838101
chr1	99070511	99170537	LOC100129620	0.556465	-0.134449	0.840111
chr1	99170537	99270563	PLPPR4	0.633755	0.0611169	0.838555
chr1	99270563	99370589	PLPPR4	0.583978	-0.0548104	0.836162
chr1	99370589	99470615	-	0.656239	0.0785968	0.836714
chr1	99470615	99570641	LINC01708,MIR548N	0.628367	-0.0215227	0.829222
chr1	99570641	99670667	MIR548N,PALMD	0.609102	-0.0546265	0.834167
chr1	99670667	99770693	MIR548N,PALMD,FRRS1	0.53921	-0.241744	0.831135
chr1	99770693	99870719	AGL	0.633855	-0.0451949	0.829271
chr1	99870719	99970745	AGL,SLC35A3	0.597955	-0.145683	0.819288
chr1	99970745	100070771	SLC35A3,MFSD14A	0.605403	-0.185941	0.806478
chr1	100070771	100170797	MFSD14A,SASS6,TRMT13,LRRC39	0.596175	-0.165516	0.808701
chr1	100170797	100270823	LRRC39,DBT,RTCA-AS1,RTCA	0.65438	-0.0146757	0.824069
chr1	100270823	100370849	RTCA,MIR553,CDC14A	0.680763	0.0486103	0.828786
chr1	100370849	100470875	CDC14A	0.668406	0.0603777	0.829495
chr1	100470875	100570901	CDC14A,GPR88	0.599444	-0.108009	0.827849
chr1	100570901	100670927	LINC01349	0.656049	0.0388164	0.834869
chr1	100670927	100770953	VCAM1	0.602453	-0.0706598	0.82868
chr1	100770953	100870979	-	0.599054	-0.113912	0.823982
chr1	100870979	100971004	EXTL2,SLC30A7	0.551512	-0.261991	0.810383
chr1	100971004	101071030	SLC30A7,DPH5,LOC102606465	0.669716	0.0444741	0.818452
chr1	101071030	101171056	LOC102606465	0.570702	-0.153947	0.824812
chr1	101171056	101271082	LOC101928370,S1PR1	0.600024	-0.153311	0.822159
chr1	101271082	101371108	LINC01307	0.647392	0.0103486	0.839668
chr1	101371108	101471134	LINC01307	0.607952	-0.0757024	0.83106
chr1	101471134	101571160	-	0.646782	0.0422631	0.826943
chr1	101571160	101671186	-	0.610041	-0.0717728	0.824448
chr1	101671186	101771212	-	0.572801	-0.1606	0.815231
chr1	101771212	101871238	OLFM3	0.649721	0.0315372	0.820508
chr1	101871238	101971264	OLFM3,DNAJA1P5	0.568972	-0.157234	0.814781
chr1	101971264	102071290	OLFM3	0.607012	-0.0427067	0.82798
chr1	102071290	102171316	-	0.636804	0.0383269	0.825192
chr1	102171316	102271342	-	0.343971	-0.833985	0.827421
chr1	102271342	102371368	-	0.249905	-1.28032	0.829838
chr1	102371368	102471394	-	0.53831	-0.174386	0.829784
chr1	102471394	102571420	-	0.582139	-0.0398555	0.836626
chr1	102571420	102671446	-	0.574981	-0.0578209	0.839473
chr1	102671446	102771472	-	0.568402	-0.0380641	0.839877
chr1	102771472	102871498	-	0.583868	-0.0566236	0.8405
chr1	102871498	102971524	COL11A1	0.582698	-0.0373489	0.834819
chr1	102971524	103071550	COL11A1	0.510237	-0.285762	0.821657
chr1	103071550	103171576	COL11A1	0.551857	-0.0799883	0.839694
chr1	103171576	103271602	-	0.562824	-0.036173	0.835841
chr1	103271602	103371628	-	0.550157	-0.072239	0.837527
chr1	103371628	103471654	LOC101928436	0.650101	0.111742	0.837445
chr1	103471654	103571680	LOC101928436,RNPC3,AMY2B,ACTG1P4	0.601224	0.0479223	0.834869
chr1	103571680	103671706	AMY2B,AMY2A,AMY1C,AMY1A,AMY1B	0.852938	0.296006	0.680607
chr1	103671706	103771732	AMY1C,AMY1A,AMY1B	0.928958	0.463453	0.60579
chr1	103771732	103871758	-	0.512637	-0.246866	0.829326
chr1	103871758	103971784	-	0.509937	-0.268237	0.828088
chr1	103971784	104071810	-	0.625857	0.0614451	0.834059
chr1	104071810	104171836	LOC100129138	0.639034	0.116684	0.84026
chr1	104171836	104271862	-	0.661438	0.146821	0.840329
chr1	104271862	104371888	-	0.617969	0.0507794	0.837425
chr1	104371888	104471913	-	0.563969	-0.0614363	0.834214
chr1	104471913	104571939	-	0.61659	0.0919733	0.838358
chr1	104571939	104671965	-	0.565863	-0.0885871	0.840106
chr1	104671965	104771991	-	0.661628	0.160182	0.839064
chr1	104771991	104872017	-	0.627177	0.111314	0.835892
chr1	104872017	104972043	-	0.587337	0.000986052	0.840174
chr1	104972043	105072069	-	0.61478	0.0310018	0.832963
chr1	105072069	105172095	-	0.506588	-0.215935	0.840554
chr1	105172095	105272121	-	0.609002	0.0598873	0.841005
chr1	105272121	105372147	-	0.601724	0.0472826	0.841272
chr1	105372147	105472173	-	0.639634	0.110286	0.838214
chr1	105472173	105572199	-	0.5381	-0.103439	0.838684
chr1	105572199	105672225	LINC01676	0.554646	-0.0794761	0.841772
chr1	105672225	105772251	-	0.621288	0.0835352	0.840217
chr1	105772251	105872277	-	0.569702	0.00922164	0.828075
chr1	105872277	105972303	LINC01677	0.626717	0.103136	0.832667
chr1	105972303	106072329	LINC01677	0.579829	-0.0325296	0.838644
chr1	106072329	106172355	-	0.611351	0.0773374	0.835028
chr1	106172355	106272381	-	0.592676	0.0542714	0.829262
chr1	106272381	106372407	-	0.553916	-0.085719	0.838859
chr1	106372407	106472433	-	0.628667	0.047506	0.833479
chr1	106472433	106572459	-	0.557575	-0.0531799	0.833508
chr1	106572459	106672485	-	0.579029	0.0114073	0.823769
chr1	106672485	106772511	-	0.61443	0.0838643	0.837023
chr1	106772511	106872537	LINC01661	0.632666	0.0916284	0.840661
chr1	106872537	106972563	-	0.656359	0.157768	0.835701
chr1	106972563	107072589	PRMT6	0.650471	0.0853422	0.842716
chr1	107072589	107172615	NTNG1	0.591266	-0.0112643	0.838543
chr1	107172615	107272641	NTNG1	0.557525	-0.113935	0.834849
chr1	107272641	107372667	NTNG1	0.579439	-0.0188929	0.834047
chr1	107372667	107472693	NTNG1	0.660968	0.121361	0.837628
chr1	107472693	107572719	NTNG1,VAV3	0.650111	0.112974	0.819737
chr1	107572719	107672745	VAV3	0.635725	0.0586337	0.836028
chr1	107672745	107772771	VAV3	0.631956	0.0672565	0.839133
chr1	107772771	107872797	VAV3	0.589347	-0.039757	0.836507
chr1	107872797	107972822	VAV3,MIR7852,VAV3-AS1	0.628943	0.00890903	0.84073
chr1	107972822	108072848	VAV3-AS1	0.572371	-0.0642321	0.825567
chr1	108072848	108172874	SLC25A24	0.597495	-0.0554818	0.836597
chr1	108172874	108272900	SLC25A24,NBPF4	0.603133	-0.127805	0.822953
chr1	108272900	108372926	-	0.637754	-0.00379883	0.827063
chr1	108372926	108472952	NBPF6	0.634145	-0.00942269	0.830173
chr1	108472952	108572978	FAM102B	0.585888	-0.101524	0.841211
chr1	108572978	108673004	FAM102B,HENMT1	0.642443	0.0236055	0.841354
chr1	108673004	108773030	PRPF38B,FNDC7,STXBP3	0.579409	-0.176355	0.829066
chr1	108773030	108873056	STXBP3,AKNAD1,SPATA42	0.603673	-0.151509	0.821606
chr1	108873056	108973082	GPSM2,CLCC1,WDR47	0.678903	0.0412677	0.826787
chr1	108973082	109073108	WDR47,TAF13	0.617799	-0.225147	0.804052
chr1	109073108	109173134	TAF13,TMEM167B,SCARNA2,C1orf194,KIAA1324	0.720823	0.0274698	0.820747
chr1	109173134	109273160	KIAA1324,SARS1,CELSR2	0.764721	0.146256	0.842672
chr1	109273160	109373186	CELSR2,PSRC1,MYBPHL,SORT1	0.651601	-0.0397851	0.83873
chr1	109373186	109473212	SORT1,PSMA5,SYPL2	0.601004	-0.153784	0.828238
chr1	109473212	109573238	SYPL2,ATXN7L2,CYB561D1,AMIGO1,GPR61,GNAI3	0.675274	0.00980751	0.839134
chr1	109573238	109673264	GNAI3,MIR197,GNAT2,AMPD2,GSTM4,GSTM2	0.679833	0.035954	0.840471
chr1	109673264	109773290	GSTM2,GSTM1,GSTM5,GSTM3,EPS8L3	0.532682	-0.0982452	0.785076
chr1	109773290	109873316	-	0.69106	0.034455	0.841528
chr1	109873316	109973342	CSF1	0.73068	0.130845	0.838959
chr1	109973342	110073368	AHCYL1,STRIP1,ALX3	0.667336	0.0127191	0.838789
chr1	110073368	110173394	LINC01397,UBL4B,SLC6A17	0.755923	0.224521	0.819115
chr1	110173394	110273420	SLC6A17,LINC02586,KCNC4	0.65446	-0.0376953	0.828169
chr1	110273420	110373446	RBM15-AS1,RBM15,SLC16A4	0.599064	-0.159695	0.829651
chr1	110373446	110473472	SLC16A4,LAMTOR5,LAMTOR5-AS1,PROK1	0.671086	0.00178391	0.838794
chr1	110473472	110573498	CYMP,CYMP-AS1,KCNA10	0.761222	0.234912	0.821504
chr1	110573498	110673524	KCNA2,KCNA3	0.608492	-0.0522761	0.831402
chr1	110673524	110773550	KCNA3	0.688271	0.122422	0.838614
chr1	110773550	110873576	CD53	0.623328	0.00185641	0.838949
chr1	110873576	110973602	CD53,LRIF1	0.542389	-0.287545	0.818809
chr1	110973602	111073628	-	0.670446	0.0334593	0.820667
chr1	111073628	111173654	DRAM2,CEPT1	0.711045	0.0931085	0.814209
chr1	111173654	111273680	CEPT1,DENND2D,CHI3L2	0.631336	-0.0399699	0.842268
chr1	111273680	111373706	CHIAP2,CHIA,PIFO	0.635465	-0.00199089	0.83899
chr1	111373706	111473731	PGBP,OVGP1,WDR77,ATP5PB	0.614586	-0.0552677	0.841022
chr1	111473731	111573757	C1orf162,TMIGD3,ADORA3,RAP1A	0.675094	0.0425563	0.832953
chr1	111573757	111673783	RAP1A,LINC01160,LOC107985184	0.664917	-0.00883219	0.821467
chr1	111673783	111773809	RAP1A,INKA2,INKA2-AS1,LOC101928718,DDX20	0.713654	0.124025	0.838885
chr1	111773809	111873835	KCND3,KCND3-IT1	0.69101	0.100875	0.827947
chr1	111873835	111973861	KCND3,KCND3-AS1	0.65342	0.00516873	0.828683
chr1	111973861	112073887	KCND3,LINC01750	0.733959	0.198831	0.825695
chr1	112073887	112173913	-	0.626767	0.0755075	0.816042
chr1	112173913	112273939	-	0.644223	0.0103777	0.841931
chr1	112273939	112373965	-	0.682173	0.114727	0.829203
chr1	112373965	112473991	CTTNBP2NL,MIR4256,WNT2B	0.65232	-0.0279489	0.825488
chr1	112473991	112574017	WNT2B,ST7L	0.61678	-0.133536	0.825438
chr1	112574017	112674043	ST7L,CAPZA1	0.61716	-0.137839	0.815749
chr1	112674043	112774069	MOV10,RHOC,PPM1J,TAFA3	0.679103	-0.119741	0.816178
chr1	112774069	112874095	LINC01356	0.663657	-0.104982	0.820745
chr1	112874095	112974121	MIR11399,SLC16A1,AKR7A2P1,SLC16A1-AS1	0.755394	0.10044	0.815967
chr1	112974121	113074147	LRIG2-DT,LRIG2	0.612491	-0.223851	0.814606
chr1	113074147	113174173	LRIG2	0.580149	-0.200124	0.828392
chr1	113174173	113274199	LOC643441	0.619269	-0.0611509	0.841724
chr1	113274199	113374225	-	0.613141	-0.0261316	0.841875
chr1	113374225	113474251	MAGI3	0.686831	0.101708	0.82331
chr1	113474251	113574277	MAGI3	0.600574	-0.1356	0.818396
chr1	113574277	113674303	MAGI3	0.569922	-0.140558	0.832567
chr1	113674303	113774329	MAGI3,PHTF1,RSBN1	0.605633	-0.0988633	0.826544
chr1	113774329	113874355	RSBN1,AP4B1-AS1,PTPN22	0.607112	-0.189194	0.805237
chr1	113874355	113974381	AP4B1-AS1,BCL2L15,AP4B1,DCLRE1B,HIPK1-AS1,HIPK1	0.543999	-0.274375	0.832121
chr1	113974381	114074407	HIPK1,OLFML3	0.668916	0.0999762	0.824487
chr1	114074407	114174433	SYT6	0.648591	0.010723	0.824632
chr1	114174433	114274459	-	0.661308	0.0214542	0.841287
chr1	114274459	114374485	-	0.681693	0.100584	0.836797
chr1	114374485	114474511	TRIM33	0.669856	0.0340914	0.821255
chr1	114474511	114574537	TRIM33,BCAS2	0.688341	0.0521167	0.827773
chr1	114574537	114674563	BCAS2,DENND2C,AMPD1	0.630036	-0.0837506	0.822644
chr1	114674563	114774589	AMPD1,NRAS,CSDE1,SIKE1	0.596585	-0.0906606	0.836191
chr1	114774589	114874615	SIKE1,SYCP1	0.53994	-0.268878	0.824558
chr1	114874615	114974640	SYCP1	0.603269	-0.0596497	0.824301
chr1	114974640	115074666	SYCP1,TSHB,TSPAN2	0.659429	0.10327	0.840295
chr1	115074666	115174692	TSPAN2	0.631206	0.0561319	0.822563
chr1	115174692	115274718	-	0.625787	0.0356795	0.828482
chr1	115274718	115374744	NGF-AS1,NGF	0.673095	0.137717	0.816989
chr1	115374744	115474770	-	0.686931	0.191776	0.821836
chr1	115474770	115574796	-	0.618459	0.0250621	0.822946
chr1	115574796	115674822	VANGL1	0.760912	0.294634	0.82867
chr1	115674822	115774848	VANGL1,CASQ2	0.668136	0.10347	0.826948
chr1	115774848	115874874	NHLH2	0.605633	-0.0341716	0.837946
chr1	115874874	115974900	LINC01649,LOC101928977	0.600924	-0.0745919	0.838809
chr1	115974900	116074926	LOC101928977,SLC22A15	0.671096	0.0786772	0.837185
chr1	116074926	116174952	MAB21L3	0.558495	-0.197426	0.841503
chr1	116174952	116274978	-	0.636425	0.0326609	0.828163
chr1	116274978	116375004	ATP1A1	0.648961	0.0403665	0.837048
chr1	116375004	116475030	ATP1A1,ATP1A1-AS1,LINC01762	0.704117	0.148352	0.833557
chr1	116475030	116575056	LINC01762,CD58,MIR548AC,IGSF3	0.610861	-0.0655688	0.83326
chr1	116575056	116675082	IGSF3,MIR320B1	0.678174	0.0624311	0.833331
chr1	116675082	116775108	LINC02868,CD2	0.697059	0.0891315	0.841747
chr1	116775108	116875134	-	0.622168	-0.0839629	0.835931
chr1	116875134	116975160	PTGFRN	0.651281	0.0389851	0.831479
chr1	116975160	117075186	PTGFRN,CD101,LOC101929099,TTF2	0.633685	-0.0232062	0.840324
chr1	117075186	117175212	TTF2,MIR942,TRIM45,VTCN1	0.600344	-0.0372688	0.828855
chr1	117175212	117275238	VTCN1	0.632296	-0.0142789	0.836268
chr1	117275238	117375264	LINC01525,MAN1A2	0.61477	-0.0294522	0.840452
chr1	117375264	117475290	MAN1A2	0.57778	-0.122638	0.823442
chr1	117475290	117575316	MAN1A2	0.65522	0.127188	0.830393
chr1	117575316	117675342	LOC100996263,TENT5C	0.611901	-0.0340002	0.818425
chr1	117675342	117775368	-	0.647012	0.0537917	0.833874
chr1	117775368	117875394	GDAP2	0.610141	0.0356141	0.823175
chr1	117875394	117975420	GDAP2,WDR3,SPAG17	0.622898	0.0190637	0.836798
chr1	117975420	118075446	SPAG17	0.620099	0.0480584	0.838463
chr1	118075446	118175472	SPAG17	0.599194	0.00654922	0.830488
chr1	118175472	118275498	SPAG17	0.648281	0.0937251	0.832755
chr1	118275498	118375524	-	0.547698	-0.129982	0.832201
chr1	118375524	118475549	-	0.68183	0.179438	0.841337
chr1	118475549	118575575	-	0.569982	-0.0966056	0.839351
chr1	118575575	118675601	-	0.579169	-0.0546435	0.842813
chr1	118675601	118775627	-	0.558985	-0.0837241	0.839069
chr1	118775627	118875653	-	0.621728	0.0106148	0.83912
chr1	118875653	118975679	TBX15	0.599214	-0.00274319	0.826813
chr1	118975679	119075705	TBX15,LOC105378933,WARS2,WARS2-IT1	0.714214	0.142543	0.842061
chr1	119075705	119175731	WARS2,WARS2-AS1	0.644322	0.0552629	0.838603
chr1	119175731	119275757	WARS2-AS1	0.603403	-0.05537	0.841178
chr1	119275757	119375783	WARS2-AS1,LINC01780,HAO2,HAO2-IT1	0.718553	0.225555	0.828106
chr1	119375783	119475809	HAO2,HSD3B2	0.571311	-0.0806104	0.820668
chr1	119475809	119575835	HSD3B1,HSD3BP4	0.671116	0.131129	0.823122
chr1	119575835	119675861	LINC00622,ZNF697	0.684962	0.0977841	0.835786
chr1	119675861	119775887	PHGDH,HMGCS2	0.673325	0.109836	0.825669
chr1	119775887	119875913	REG4,NBPF7	0.720963	0.181078	0.842319
chr1	119875913	119975939	ADAM30,NOTCH2	0.664227	0.0908507	0.836845
chr1	119975939	120075965	NOTCH2	0.565993	-0.154838	0.837442
chr1	120075965	120175991	SEC22B	0.712545	0.114199	0.824768
chr1	120175991	120276017	SEC22B	0.65238	0.0322318	0.828234
chr1	120276017	120376043	-	0.510147	-0.155885	0.793403
chr1	120376043	120476069	NBPF8,PFN1P2,LOC100996724	0.65223	0.0841382	0.82084
chr1	120476069	120576095	LOC100996724	0.703837	0.217095	0.822804
chr1	120576095	120676121	LOC100996724	0.449143	-0.375245	0.777985
chr1	120676121	120776147	NOTCH2NLR	0.42384	-0.35505	0.740486
chr1	120776147	120876173	NOTCH2NLR,NBPF26,RNVU1-19	0.481605	-0.422624	0.79394
chr1	120876173	120976199	PPIAL4A,LINC00623,LOC100996720,RNVU1-20,RNVU1-4,LOC105369199	0.53665	-0.109121	0.788475
chr1	120976199	121076225	LOC101929798,H3P4	0.649521	0.0015637	0.84078
chr1	121076225	121176251	H3P4,FCGR1B,LOC100996318,H2BP1,FAM72B	0.636435	-0.0277646	0.834973
chr1	121176251	121276277	FAM72B,SRGAP2C	0.709466	0.157081	0.834204
chr1	121276277	121376303	SRGAP2C,SRGAP2-AS1	0.620379	0.0354811	0.822451
chr1	121376303	121476329	SRGAP2C,SRGAP2-AS1	0.592816	-0.18532	0.812769
chr1	121476329	121576355	EMBP1	0.684342	0.141605	0.841569
chr1	121576355	121676381	-	0.432118	0.0379129	0.667393
chr1	121676381	121776407	-	1.24922	-0.305677	0.578386
chr1	121776407	121876433	-	0.30615	0.0292024	0.621237
chr1	121876433	121976459	-	0.243927	-0.207506	0.610158
chr1	122026459	122125150	-	0.243082	-0.198751	0.574926
chr1	122125150	122223842	-	0.253668	0.0290558	0.576513
chr1	122223842	122322533	-	0.858396	-0.0831735	0.6735
chr1	122322533	122421225	-	0.732825	-0.323701	0.681801
chr1	122421225	122519916	-	0.738689	-0.540002	0.676148
chr1	122519916	122618608	-	2.43291	-0.133349	0.562581
chr1	122618608	122717299	-	2.26224	-0.23483	0.553853
chr1	122717299	122815991	-	1.99107	-0.284759	0.565496
chr1	122815991	122914682	-	2.90687	-0.250843	0.54317
chr1	122914682	123013374	-	2.4026	-0.161907	0.568913
chr1	123013374	123112065	-	2.45237	-0.428853	0.542004
chr1	123112065	123210757	-	2.85392	-0.279314	0.542432
chr1	123210757	123309448	-	2.15589	-0.233438	0.571897
chr1	123309448	123408140	-	2.1619	-0.325525	0.561551
chr1	123408140	123506831	-	2.39747	-0.270866	0.558917
chr1	123506831	123605523	-	3.16318	-0.0481911	0.55361
chr1	123605523	123704214	-	2.29491	-0.311901	0.551482
chr1	123704214	123802906	-	2.38455	-0.460538	0.531926
chr1	123802906	123901597	-	2.34183	-0.31987	0.557624
chr1	123901597	124000289	-	2.32465	-0.403564	0.516869
chr1	124000289	124098980	-	3.03355	-0.281382	0.532283
chr1	124098980	124197672	-	2.96003	-0.313675	0.538265
chr1	124197672	124296363	-	3.05407	-0.300227	0.537404
chr1	124296363	124395055	-	3.46626	-0.169469	0.541043
chr1	124395055	124493746	-	3.5072	-0.0904894	0.542834
chr1	124493746	124592438	-	3.78451	-0.231502	0.532759
chr1	124592438	124691129	-	4.9393	0.0152685	0.525439
chr1	124691129	124789821	-	6.70955	-0.156553	0.510426
chr1	124789821	124888512	-	0.702445	-0.109748	0.725863
chr1	124888512	124987204	-	0.670784	-0.25892	0.724293
chr1	124987204	125085895	-	0.861274	0.0657591	0.753302
chr1	143284555	143384523	-	0.609005	0.0704963	0.782358
chr1	143384523	143484491	LSP1P5	0.711548	0.144471	0.830296
chr1	143484491	143584459	-	0.716839	0.0926374	0.818048
chr1	143584459	143684427	-	0.589099	-0.0487226	0.81609
chr1	143684427	143784395	RNVU1-17,RNVU1-18,RNU1-3,RNU1-4,RNU1-2,RNU1-1,LOC105369140	0.706516	0.110068	0.838339
chr1	143784395	143884363	LINC02591,LOC644634,H2BP2,FCGR1CP	0.676436	0.0593702	0.840512
chr1	143884363	143984331	H2BP2,H3-2,FAM72C,SRGAP2D	0.622159	-0.0891004	0.83077
chr1	143984331	144084299	SRGAP2D	0.689461	0.0520844	0.821844
chr1	144084299	144184267	-	0.861386	-0.0397084	0.752185
chr1	144184267	144284236	LSP1P5,LOC101060524,DRD5P2,LOC101927429	0.597885	-0.0787733	0.823383
chr1	144284236	144384204	LOC101927429,LOC105371215,PPIAL4D,PPIAL4F,PPIAL4E	0.586798	0.051158	0.816401
chr1	144384204	144484172	RNVU1-15,NBPF15	0.681388	0.0346964	0.827855
chr1	144484172	144584140	RNVU1-2A	0.382292	-0.146231	0.723312
chr1	144584140	144684108	PPIAL4D,PPIAL4E,PPIAL4F,SRGAP2-AS1,LOC105371215,LOC101927429	0.507692	-0.170885	0.819741
chr1	144684108	144784076	SRGAP2-AS1,LOC101927429,LOC101060524,DRD5P2,LSP1P5	0.56378	-0.165963	0.823831
chr1	144784076	144884044	SRGAP2-AS1	0.673506	-0.0243641	0.822863
chr1	144884044	144984012	SRGAP2-AS1,SRGAP2B	0.618818	-0.153035	0.814988
chr1	144984012	145083980	SRGAP2B	0.608765	-0.120433	0.830159
chr1	145083980	145183948	SRGAP2B,FAM72D,FAM72C,LINC01145,LOC644634	0.647397	-0.0983615	0.81574
chr1	145183948	145283916	LINC01145,LOC100996740,PPIAL4E,PPIAL4D,PPIAL4F,RNVU1-14	0.587298	-0.217179	0.809363
chr1	145283916	145383885	NBPF20	0.736848	-0.134699	0.750873
chr1	145383885	145483853	NBPF20	0.626861	-0.165731	0.8221
chr1	145483853	145583821	NBPF25P	0.727003	0.11443	0.82681
chr1	145583821	145683789	NBPF25P,GPR89A,PDZK1	0.633573	-0.0194873	0.834961
chr1	145683789	145783757	PDZK1,CD160,RNF115	0.654319	-0.0637291	0.826786
chr1	145783757	145883725	RNF115,POLR3C,NUDT17,PIAS3,MIR6736,ANKRD35	0.699734	0.00540758	0.822448
chr1	145883725	145983693	ANKRD35,ITGA10,PEX11B,GNRHR2,RBM8A,LIX1L-AS1,LIX1L,ANKRD34A,POLR3GL	0.734005	0.0990673	0.83254
chr1	145983693	146083661	TXNIP,HJV,RNVU1-6,LINC01719,NBPF10	0.646527	-0.198204	0.802865
chr1	146083661	146183629	NBPF10,NOTCH2NLA	0.618858	-0.11853	0.825391
chr1	146183629	146283597	NOTCH2NLA	0.62362	-0.00133267	0.836711
chr1	146283597	146383566	NUDT4P2,NUDT4B,PPIAL4H,RNVU1-18,RNU1-3,RNU1-4,RNU1-2,RNU1-1	0.606978	-0.124604	0.819595
chr1	146383566	146483534	-	0.62632	-0.0508607	0.839506
chr1	146483534	146583502	HYDIN2	0.648708	-0.0104332	0.827684
chr1	146583502	146683470	HYDIN2	0.647697	0.0607899	0.841454
chr1	146683470	146783438	HYDIN2	0.665953	0.0289933	0.841125
chr1	146783438	146883406	HYDIN2	0.703675	0.081879	0.835138
chr1	146883406	146983374	NBPF12	0.575064	-0.0983011	0.82572
chr1	146983374	147083342	NBPF12,LOC728989	0.707646	0.0840155	0.827416
chr1	147083342	147183310	RNVU1-8,NBPF13P,PRKAB2,CHD1L,PDIA3P1	0.674846	0.0856536	0.839222
chr1	147183310	147283278	CHD1L,FMO5	0.641255	0.0399046	0.837655
chr1	147283278	147383246	CHD1L,LINC00624	0.615067	-0.0105622	0.838296
chr1	147383246	147483215	LINC00624	0.568186	-0.146674	0.837174
chr1	147483215	147583183	LINC00624,BCL9	0.642246	0.064405	0.828355
chr1	147583183	147683151	BCL9,ACP6	0.570413	-0.144648	0.830811
chr1	147683151	147783119	GJA5	0.667163	0.156622	0.816989
chr1	147783119	147883087	-	0.633403	0.05568	0.825354
chr1	147883087	147983055	GJA8,GPR89B	0.627521	-0.0478128	0.835733
chr1	147983055	148083023	GPR89B,PDZK1P1,RNVU1-7,PDE4DIPP1	0.575124	-0.22491	0.830611
chr1	148083023	148182991	PDE4DIPP1,NBPF11,LINC02805	0.722531	0.0704153	0.820549
chr1	148182991	148282959	LOC101927468	0.730664	0.155577	0.833163
chr1	148282959	148382927	MIR5087,RNVU1-1	0.59323	-0.134252	0.839503
chr1	148382927	148482896	MIR6077,LOC100132057,RNVU1-3,LINC01138,PPIAL4G	0.635957	-0.0684072	0.825611
chr1	148482896	148582864	PPIAL4G,NBPF14	0.912062	0.165041	0.763864
chr1	148582864	148682832	NBPF14,NOTCH2NLB	0.556588	-0.214839	0.829016
chr1	148682832	148782800	NUDT4P2,NUDT4B,SEC22B2P,SEC22B3P	0.59234	-0.13075	0.832444
chr1	148782800	148882768	SEC22B2P,SEC22B3P,PDE4DIP	0.59414	-0.211518	0.809571
chr1	148882768	148982736	PDE4DIP,LOC653513	0.609875	-0.188121	0.80727
chr1	148982736	149082704	PDE4DIP,NBPF9	0.611036	-0.121406	0.832977
chr1	149082704	149182672	-	0.565711	-0.235672	0.827002
chr1	149182672	149282640	LOC653513	0.570052	-0.233444	0.816863
chr1	149282640	149382608	SEC22B3P,SEC22B2P	0.638254	-0.050103	0.820535
chr1	149382608	149482576	NOTCH2NLC,NBPF19	0.580246	-0.160978	0.82817
chr1	149482576	149582545	NBPF19	0.783173	0.155031	0.803552
chr1	149582545	149682513	PPIAL4C,LINC00869	0.638944	-0.0873492	0.817216
chr1	149682513	149782481	LINC02591,LOC644634	0.666763	0.0637045	0.834063
chr1	149782481	149882449	H2BC18,FCGR1A,H3C13,H4C14,H4C15,H3C15,H3C14,H2AC18,H2AC19,H2BC20P	0.633133	-0.169532	0.817295
chr1	149882449	149982417	H2BC21,H2AC20,H2AC21,BOLA1,SV2A,SF3B4,MTMR11,OTUD7B	0.621469	-0.139392	0.832402
chr1	149982417	150082385	OTUD7B,VPS45	0.658531	-0.0418162	0.816708
chr1	150082385	150182353	VPS45,PLEKHO1,LOC105371433	0.614217	-0.136017	0.826482
chr1	150182353	150282321	ANP32E,CA14,SNORD13C,APH1A,C1orf54	0.629752	-0.198335	0.81193
chr1	150282321	150382289	CIART,MRPS21,PRPF3,RPRD2	0.620799	-0.248977	0.804392
chr1	150382289	150482257	RPRD2	0.604163	-0.243378	0.80364
chr1	150482257	150582225	TARS2,MIR6878,ECM1,FALEC,ADAMTSL4,MIR4257,ADAMTSL4-AS1,MCL1	0.659681	-0.185466	0.813755
chr1	150582225	150682194	ENSA,GOLPH3L	0.61354	-0.235491	0.805289
chr1	150682194	150782162	GOLPH3L,HORMAD1,CTSS	0.519836	-0.405637	0.812555
chr1	150782162	150882130	CTSK,ARNT	0.608565	-0.230712	0.804397
chr1	150882130	150982098	CTXND2,SETDB1,CERS2	0.671345	-0.135438	0.805746
chr1	150982098	151082066	ANXA9,MINDY1,PRUNE1,BNIPL,C1orf56,CDC42SE1,MLLT11,GABPB2	0.635053	-0.208165	0.815645
chr1	151082066	151182034	GABPB2,SEMA6C,TNFAIP8L2,TNFAIP8L2-SCNM1,LYSMD1,SCNM1,TMOD4,VPS72	0.623279	-0.2494	0.811525
chr1	151182034	151282002	VPS72,PIP5K1A,PSMD4,ZNF687-AS1,ZNF687	0.56271	-0.42422	0.799746
chr1	151282002	151381970	ZNF687,PI4KB,RFX5,GBAT2,SELENBP1	0.680098	-0.0604736	0.829296
chr1	151381970	151481938	PSMB4,POGZ	0.71842	-0.0249208	0.800916
chr1	151481938	151581906	CGN,TUFT1,MIR554	0.628061	-0.164322	0.824981
chr1	151581906	151681875	TUFT1,SNX27	0.600236	-0.233572	0.808553
chr1	151681875	151781843	SNX27,CELF3,RIIAD1,MRPL9,OAZ3,TDRKH	0.703595	0.0578318	0.83839
chr1	151781843	151881811	TDRKH,TDRKH-AS1,LINGO4,RORC,C2CD4D,C2CD4D-AS1,THEM5,THEM4	0.709237	0.0884561	0.833381
chr1	151881811	151981779	THEM4	0.639685	-0.0467136	0.830555
chr1	151981779	152081747	S100A10,NBPF18P,S100A11,LOC100131107	0.614367	-0.0644019	0.836658
chr1	152081747	152181715	TCHHL1,TCHH,RPTN	0.648918	0.0771307	0.830977
chr1	152181715	152281683	HRNR	0.68635	0.0818495	0.830678
chr1	152281683	152381651	FLG,FLG-AS1,FLG2	0.666323	0.13258	0.829176
chr1	152381651	152481619	CRNN	0.680938	0.130139	0.832061
chr1	152481619	152581587	LCE5A,CRCT1,LCE3E,LCE3D	0.701544	0.151087	0.835727
chr1	152581587	152681555	LCE3C,LCE3B,LCE3A,LINC00302,LCE2D,LCE2C	0.417684	-0.17043	0.724199
chr1	152681555	152781524	LCE2B,LCE2A,LCE4A,C1orf68,KPRP,LCE1F	0.61216	0.0372319	0.818035
chr1	152781524	152881492	LCE1E,LCE1D,LCE1C,LCE1B,LCE1A,LCE6A,SMCP	0.617678	0.0824598	0.813475
chr1	152881492	152981460	SMCP,IVL,SPRR4	0.603703	-0.0649097	0.831872
chr1	152981460	153081428	SPRR1A,SPRR3,SPRR1B,SPRR2D,SPRR2A,SPRR2B	0.608825	-0.0405251	0.839742
chr1	153081428	153181396	SPRR2E,SPRR2F,SPRR2C,SPRR2G,LOC101928009	0.707416	0.162674	0.833592
chr1	153181396	153281364	LOC101928009,LELP1,PRR9,LORICRIN	0.672895	0.0872519	0.832587
chr1	153281364	153381332	PGLYRP3,PGLYRP4,S100A9,S100A12	0.638614	-0.0147254	0.832193
chr1	153381332	153481300	S100A8,S100A7A,S100A7	0.720591	0.163242	0.829668
chr1	153481300	153581268	S100A6,S100A5,S100A4,LOC101928034,S100A3,S100A2	0.658811	-0.096972	0.830738
chr1	153581268	153681236	S100A16,S100A14,S100A13,S100A1,CHTOP,SNAPIN,ILF2,NPR1	0.705376	-0.0755977	0.814874
chr1	153681236	153781205	NPR1,MIR8083,INTS3,SLC27A3	0.379568	-0.254163	0.7199
chr1	153781205	153881173	LOC343052,GATAD2B	0.379261	-0.190193	0.718622
chr1	153881173	153981141	GATAD2B,DENND4B,CRTC2,SLC39A1,MIR6737,CREB3L4,JTB	0.683399	-0.127601	0.811509
chr1	153981141	154081109	RAB13,RPS27,NUP210L	0.639095	-0.197212	0.804129
chr1	154081109	154181077	NUP210L,MIR5698,TPM3	0.65604	-0.106469	0.813499
chr1	154181077	154281045	TPM3,MIR190B,C1orf189,C1orf43,UBAP2L,SNORA58B,HAX1	0.633273	-0.178842	0.813897
chr1	154281045	154381013	AQP10,ATP8B2	0.6866	-0.111349	0.812739
chr1	154381013	154480981	IL6R-AS1,IL6R,SHE	0.629481	-0.183469	0.823815
chr1	154480981	154580949	SHE,TDRD10,UBE2Q1,UBE2Q1-AS1,CHRNB2	0.608935	-0.21204	0.828859
chr1	154580949	154680917	ADAR	0.645417	-0.0709698	0.827032
chr1	154680917	154780885	KCNN3	0.564471	-0.25977	0.838333
chr1	154780885	154880854	KCNN3	0.680361	0.0175799	0.829135
chr1	154880854	154980822	PMVK,PBXIP1,PYGO2,LOC101928120,SHC1,CKS1B,MIR4258	0.691241	-0.0574605	0.824767
chr1	154980822	155080790	FLAD1,LENEP,ZBTB7B,DCST2,DCST1,DCST1-AS1,ADAM15,EFNA4,EFNA3	0.753941	0.074069	0.839142
chr1	155080790	155180758	EFNA3,EFNA1,SLC50A1,DPM3,KRTCAP2,TRIM46	0.729323	-0.029308	0.820114
chr1	155180758	155280726	TRIM46,MUC1,MIR92B,THBS3,MTX1,GBAP1,GBA,FAM189B,SCAMP3,CLK2,HCN3	0.502811	0.0796236	0.724781
chr1	155280726	155380694	HCN3,PKLR,FDPS,RUSC1-AS1,RUSC1,ASH1L,MIR555	0.621639	-0.0946734	0.833873
chr1	155380694	155480662	ASH1L,POU5F1P4	0.611106	-0.248364	0.799114
chr1	155480662	155580630	ASH1L,ASH1L-AS1	0.652759	-0.14202	0.802463
chr1	155580630	155680598	MSTO1,MSTO2P,YY1AP1,SCARNA26A	0.665953	-0.0886065	0.819896
chr1	155680598	155780566	YY1AP1,DAP3,MSTO2P,GON4L	0.693942	-0.0476957	0.815029
chr1	155780566	155880535	GON4L,SCARNA26B,SYT11	0.595655	-0.291414	0.80495
chr1	155880535	155980503	SYT11,RIT1,KHDC4,SNORA80E,SCARNA4,RXFP4,ARHGEF2,MIR6738	0.664563	-0.153438	0.811377
chr1	155980503	156080471	SSR2,UBQLN4,LAMTOR2,RAB25,MEX3A	0.641935	-0.189246	0.821401
chr1	156080471	156180439	MEX3A,LMNA,SEMA4A	0.647477	-0.188271	0.827207
chr1	156180439	156280407	SLC25A44,PMF1,PMF1-BGLAP,BGLAP,PAQR6,SMG5	0.673596	-0.0711471	0.834065
chr1	156280407	156380375	SMG5,TMEM79,GLMP,VHLL,CCT3,TSACC,RHBG	0.68599	-0.103622	0.813582
chr1	156380375	156480343	RHBG,C1orf61,MIR9-1,MEF2D	0.699334	-0.0347978	0.834514
chr1	156480343	156580311	MEF2D,IQGAP3	0.695052	0.0431462	0.828925
chr1	156580311	156680279	TTC24,NAXE,GPATCH4,LOC101928177,HAPLN2,BCAN,NES	0.636914	-0.18818	0.831532
chr1	156680279	156780247	CRABP2,ISG20L2,RRNAD1,MRPL24,HDGF,PRCC	0.640905	-0.198555	0.825629
chr1	156780247	156880215	PRCC,SH2D2A,NTRK1,INSRR	0.660431	-0.0507014	0.830949
chr1	156880215	156980184	NTRK1,PEAR1,LRRC71,ARHGEF11,MIR765	0.697616	0.0302805	0.831186
chr1	156980184	157080152	ARHGEF11	0.665943	0.0406364	0.839299
chr1	157080152	157180120	ETV3L,ETV3,CYCSP52	0.729543	0.143204	0.833814
chr1	157180120	157280088	-	0.709937	0.197155	0.824306
chr1	157280088	157380056	-	0.619468	-0.0177355	0.833769
chr1	157380056	157480024	-	0.694032	0.125482	0.83564
chr1	157480024	157579992	FCRL5,FCRL4	0.725682	0.172448	0.84011
chr1	157579992	157679960	FCRL4,FCRL3	0.630472	-0.024138	0.831149
chr1	157679960	157779928	FCRL3,FCRL2	0.670825	0.0992184	0.841747
chr1	157779928	157879896	FCRL1,CD5L	0.732945	0.234598	0.838459
chr1	157879896	157979864	LOC105371458	0.696773	0.152266	0.834886
chr1	157979864	158079833	KIRREL1,KIRREL1-IT1	0.658994	0.0213408	0.825249
chr1	158079833	158179801	KIRREL1,LINC01704,CD1D	0.643786	-0.00670677	0.833434
chr1	158179801	158279769	CD1D,CD1A	0.654119	0.0264413	0.834352
chr1	158279769	158379737	CD1C,CD1B,CD1E	0.56299	-0.190171	0.8353
chr1	158379737	158479705	OR10T2,OR10K2,OR10K1	0.596561	-0.0534566	0.828984
chr1	158479705	158579673	OR10R2,OR6Y1,OR6P1,OR10X1	0.654069	0.106275	0.835919
chr1	158579673	158679641	OR10X1,OR10Z1,SPTA1	0.642906	0.093909	0.838794
chr1	158679641	158779609	SPTA1,OR6K2,OR6K3,OR6K6,OR6N1,OR6N2	0.645827	0.117937	0.838969
chr1	158779609	158879577	MNDA	0.65524	0.083182	0.838686
chr1	158879577	158979545	PYHIN1	0.56154	-0.0847294	0.831112
chr1	158979545	159079514	PYDC5,IFI16,AIM2	0.591713	-0.0415228	0.835894
chr1	159079514	159179482	CADM3	0.62371	0.0569669	0.824689
chr1	159179482	159279450	CADM3,CADM3-AS1,ACKR1	0.674466	0.12815	0.828928
chr1	159279450	159379418	FCER1A,OR10J3	0.635273	0.0429147	0.834411
chr1	159379418	159479386	OR10J1,OR10J4	0.650878	0.0625221	0.837726
chr1	159479386	159579354	OR10J5	0.71776	0.208344	0.839608
chr1	159579354	159679322	APCS	0.667804	0.0990818	0.83815
chr1	159679322	159779290	CRP	0.665233	0.0460433	0.833504
chr1	159779290	159879258	DUSP23,FCRL6,SLAMF8,SNHG28,VSIG8,CFAP45	0.772687	0.260214	0.822294
chr1	159879258	159979226	CFAP45,MIR4259,TAGLN2,IGSF9,SLAMF9,LINC01133	0.666373	0.00234782	0.831686
chr1	159979226	160079194	PIGM,KCNJ10	0.607865	-0.106122	0.840823
chr1	160079194	160179163	KCNJ9,IGSF8,ATP1A2,ATP1A4	0.756485	0.179917	0.832552
chr1	160179163	160279131	ATP1A4,CASQ1,LOC729867,PEA15,DCAF8,LOC100287049,PEX19	0.633453	-0.0544383	0.841504
chr1	160279131	160379099	PEX19,COPA,SUMO1P3,NCSTN,NHLH1	0.591999	-0.176485	0.833523
chr1	160379099	160479067	VANGL2	0.62479	-0.081672	0.837098
chr1	160479067	160579035	SLAMF6,CD84	0.620459	-0.0671401	0.832497
chr1	160579035	160679003	CD84,SLAMF1,CD48	0.556198	-0.219092	0.833616
chr1	160679003	160778971	CD48,SLAMF7	0.600962	-0.0900292	0.838752
chr1	160778971	160878939	LY9,CD244,ITLN1	0.682839	0.0295646	0.833826
chr1	160878939	160978907	ITLN1,LOC101928372,ITLN2	0.664012	-0.0361808	0.828099
chr1	160978907	161078875	F11R,TSTD1,USF1,ARHGAP30,NECTIN4	0.676116	-0.103489	0.81968
chr1	161078875	161178844	NECTIN4,KLHDC9,PFDN2,NIT1,DEDD,LOC112543491,UFC1,USP21,PPOX,B4GALT3	0.654553	-0.112411	0.830488
chr1	161178844	161278812	ADAMTS4,NDUFS2,FCER1G,APOA2,TOMM40L,MIR5187,NR1I3,PCP4L1	0.692181	-0.0301314	0.827864
chr1	161278812	161378780	PCP4L1,MPZ,SDHC,CFAP126	0.599622	-0.23525	0.815038
chr1	161378780	161478748	-	1.61096	-0.0488797	0.625442
chr1	161478748	161578716	FCGR2A,HSPA6,FCGR3A	0.670074	-0.0201315	0.824842
chr1	161578716	161678684	FCGR2C,HSPA7,FCGR3B,FCGR2B	0.675746	0.00848404	0.833282
chr1	161678684	161778652	RPL31P11,FCRLA,FCRLB,DUSP12,ATF6	0.575354	-0.229417	0.824236
chr1	161778652	161878620	ATF6	0.583377	-0.161256	0.814725
chr1	161878620	161978588	ATF6	0.599122	-0.123832	0.82796
chr1	161978588	162078556	OLFML2B,NOS1AP	0.588068	-0.118209	0.829354
chr1	162078556	162178524	NOS1AP,MIR4654	0.613636	-0.0407447	0.838139
chr1	162178524	162278493	NOS1AP	0.651032	0.0702309	0.830215
chr1	162278493	162378461	NOS1AP,MIR556,SPATA46	0.75024	0.267538	0.823335
chr1	162378461	162478429	C1orf226,SH2D1B	0.708947	0.120291	0.837506
chr1	162478429	162578397	UHMK1,UAP1	0.637794	-0.0562953	0.825001
chr1	162578397	162678365	UAP1,DDR2	0.660761	0.0494497	0.837396
chr1	162678365	162778333	DDR2	0.621209	0.0502874	0.824599
chr1	162778333	162878301	DDR2,HSD17B7,CCDC190	0.603753	-0.0544508	0.841736
chr1	162878301	162978269	-	0.639395	0.0458443	0.836811
chr1	162978269	163078237	RGS4	0.602473	0.0122528	0.829583
chr1	163078237	163178205	RGS5,LOC101928404	0.611206	-0.0105792	0.840023
chr1	163178205	163278174	RGS5,LOC101928404	0.629155	0.0409697	0.838366
chr1	163278174	163378142	RGS5,NUF2	0.678227	0.174006	0.839139
chr1	163378142	163478110	LOC100422212	0.678497	0.164251	0.831986
chr1	163478110	163578078	-	0.637944	0.0610302	0.840086
chr1	163578078	163678046	-	0.605694	0.0261752	0.827362
chr1	163678046	163778014	-	0.668784	0.182639	0.833562
chr1	163778014	163877982	-	0.583467	0.0288758	0.820756
chr1	163877982	163977950	-	0.571213	-0.0837559	0.841386
chr1	163977950	164077918	-	0.632132	0.1249	0.829669
chr1	164077918	164177886	-	0.630422	0.120695	0.82741
chr1	164177886	164277854	-	0.600872	0.044271	0.82855
chr1	164277854	164377823	-	0.626454	0.0600041	0.833382
chr1	164377823	164477791	-	0.571683	-0.0678862	0.832273
chr1	164477791	164577759	PBX1	0.652169	0.0960932	0.829113
chr1	164577759	164677727	PBX1	0.634063	0.0599156	0.820723
chr1	164677727	164777695	PBX1,PBX1-AS1	0.683039	0.239046	0.811858
chr1	164777695	164877663	PBX1	0.633213	0.0710802	0.822072
chr1	164877663	164977631	PBX1	0.602293	0.0415758	0.817323
chr1	164977631	165077599	-	0.576104	-0.0811682	0.830894
chr1	165077599	165177567	-	0.62386	0.0286803	0.82761
chr1	165177567	165277535	LMX1A	0.668404	0.164277	0.814742
chr1	165277535	165377503	LMX1A	0.746449	0.271952	0.822424
chr1	165377503	165477472	RXRG,LRRC52-AS1	0.67618	0.132862	0.822292
chr1	165477472	165577440	LRRC52-AS1,LRRC52	0.668834	0.130419	0.826367
chr1	165577440	165677408	LRRC52-AS1,MGST3,ALDH9A1	0.59409	-0.0519218	0.827807
chr1	165677408	165777376	ALDH9A1,LOC440700,TMCO1,TMCO1-AS1	0.602173	-0.149168	0.823039
chr1	165777376	165877344	UCK2	0.682238	0.0692072	0.83624
chr1	165877344	165977312	UCK2,MIR3658	0.676056	0.0761453	0.834156
chr1	165977312	166077280	FAM78B	0.618208	0.00189368	0.826633
chr1	166077280	166177248	FAM78B,MIR921	0.706206	0.225474	0.811245
chr1	166177248	166277216	-	0.693612	0.159467	0.838565
chr1	166277216	166377184	-	0.565781	-0.161304	0.842337
chr1	166377184	166477153	LINC01675	0.588032	-0.0195538	0.825173
chr1	166477153	166577121	LINC01675	0.643106	0.0556993	0.835023
chr1	166577121	166677089	FMO9P	0.642005	0.0748356	0.839239
chr1	166677089	166777057	-	0.556778	-0.13613	0.840368
chr1	166777057	166877025	POGK,TADA1	0.630012	-0.00247526	0.837259
chr1	166877025	166976993	ILDR2,MAEL	0.673846	0.0935742	0.835324
chr1	166976993	167076961	MAEL,GPA33	0.62583	-0.0208448	0.841058
chr1	167076961	167176929	GPA33,DUSP27,LINC01363	0.645076	0.0248588	0.832699
chr1	167176929	167276897	LINC01363,POU2F1	0.685749	0.0795891	0.831097
chr1	167276897	167376865	POU2F1	0.610996	-0.0971619	0.822165
chr1	167376865	167476833	POU2F1,CD247	0.673606	-0.0550895	0.816472
chr1	167476833	167576802	CD247,CREG1	0.666617	-0.028009	0.831332
chr1	167576802	167676770	RCSD1	0.721081	0.109318	0.836059
chr1	167676770	167776738	RCSD1,MPZL1	0.689	0.00317606	0.825231
chr1	167776738	167876706	MPZL1,ADCY10	0.68833	0.0608588	0.833013
chr1	167876706	167976674	ADCY10,MPC2,DCAF6	0.629181	-0.0747332	0.820968
chr1	167976674	168076642	DCAF6,MIR1255B2	0.621169	-0.0830897	0.804692
chr1	168076642	168176610	GPR161	0.669014	0.0171189	0.839651
chr1	168176610	168276578	TIPRL,SFT2D2,ANKRD36BP1	0.631512	-0.0841493	0.827746
chr1	168276578	168376546	TBX19,MIR557	0.603493	-0.100789	0.838235
chr1	168376546	168476514	LOC100505918,LOC101928565	0.623269	0.00645185	0.828002
chr1	168476514	168576483	LOC101928565,XCL2	0.526663	-0.213301	0.835649
chr1	168576483	168676451	XCL1	0.603673	-0.0317523	0.833697
chr1	168676451	168776419	DPT	0.610715	-0.0403244	0.839788
chr1	168776419	168876387	LINC00626	0.597441	-0.0760295	0.835996
chr1	168876387	168976355	LINC00970	0.68651	0.156903	0.838577
chr1	168976355	169076323	LINC00970	0.59524	-0.129379	0.831046
chr1	169076323	169176291	LINC00970,LOC101928596,ATP1B1,NME7	0.639435	-0.0124338	0.834418
chr1	169176291	169276259	NME7	0.565011	-0.0677124	0.827073
chr1	169276259	169376227	NME7,BLZF1	0.59292	-0.06878	0.825383
chr1	169376227	169476195	BLZF1,CCDC181,SLC19A2	0.599372	-0.081074	0.82544
chr1	169476195	169576163	SLC19A2,F5	0.658261	0.0543433	0.833507
chr1	169576163	169676132	F5,SELP	0.58008	-0.121697	0.842517
chr1	169676132	169776100	SELL,SELE	0.673806	0.0761198	0.83629
chr1	169776100	169876068	METTL18,C1orf112,SCYL3	0.626921	-0.0543774	0.825526
chr1	169876068	169976036	SCYL3,KIFAP3	0.558069	-0.218475	0.816949
chr1	169976036	170076004	KIFAP3	0.594	-0.101449	0.815318
chr1	170076004	170175972	METTL11B,MIR3119-1,MIR3119-2,LINC01681	0.65579	0.0441324	0.830155
chr1	170175972	170275940	LINC01681,LINC01142	0.62594	0.0290968	0.835521
chr1	170275940	170375908	LINC01142	0.556828	-0.13772	0.841208
chr1	170375908	170475876	GORAB-AS1	0.617117	-0.0339342	0.831511
chr1	170475876	170575844	GORAB-AS1,GORAB	0.604163	-0.0177054	0.841087
chr1	170575844	170675812	PRRX1	0.581976	-0.1461	0.833147
chr1	170675812	170775781	PRRX1	0.631436	0.0685813	0.83378
chr1	170775781	170875749	-	0.693542	0.147693	0.837283
chr1	170875749	170975717	MROH9	0.621829	0.0355916	0.838135
chr1	170975717	171075685	MROH9	0.648458	0.0744805	0.841546
chr1	171075685	171175653	FMO3,MIR1295A,MIR1295B,FMO6P	0.605264	-0.0308477	0.840896
chr1	171175653	171275621	FMO2,FMO1	0.654589	0.0847727	0.836362
chr1	171275621	171375589	FMO1,FMO4,TOP1P1	0.704806	0.165033	0.840265
chr1	171375589	171475557	-	0.614757	-0.0980151	0.832254
chr1	171475557	171575525	PRRC2C	0.644326	-0.00970651	0.8287
chr1	171575525	171675493	PRRC2C,MYOCOS,MYOC	0.649908	0.0328308	0.834882
chr1	171675493	171775462	VAMP4	0.638538	-0.0113828	0.83442
chr1	171775462	171875430	EEF1AKNMT,DNM3,DNM3-IT1	0.575964	-0.132371	0.839618
chr1	171875430	171975398	DNM3	0.583967	-0.109709	0.835947
chr1	171975398	172075366	DNM3	0.620138	-0.0399737	0.828982
chr1	172075366	172175334	DNM3,DNM3OS,MIR214,MIR3120,MIR199A2	0.576194	-0.124743	0.830321
chr1	172175334	172275302	DNM3	0.620258	-0.00661742	0.830838
chr1	172275302	172375270	DNM3	0.578255	-0.130057	0.82682
chr1	172375270	172475238	DNM3,C1orf105,PIGC	0.631922	-0.00473442	0.836897
chr1	172475238	172575206	SUCO	0.664833	0.0728964	0.83691
chr1	172575206	172675174	SUCO,FASLG	0.566881	-0.131725	0.840097
chr1	172675174	172775142	-	0.669474	0.0847086	0.838737
chr1	172775142	172875111	-	0.621733	-0.0175657	0.835135
chr1	172875111	172975079	-	0.59511	-0.0509724	0.841357
chr1	172975079	173075047	TNFSF18	0.544774	-0.189832	0.839614
chr1	173075047	173175015	-	0.612596	0.00532841	0.835022
chr1	173175015	173274983	TNFSF4,LOC100506023	0.573063	-0.120793	0.842741
chr1	173274983	173374951	LOC100506023	0.651168	0.064805	0.842462
chr1	173374951	173474919	LOC100506023,LOC101928673	0.669544	0.0507115	0.837228
chr1	173474919	173574887	LOC100506023,PRDX6,SLC9C2	0.587858	-0.106319	0.840366
chr1	173574887	173674855	SLC9C2,ANKRD45,TEX50	0.699584	0.0957745	0.826643
chr1	173674855	173774823	KLHL20	0.631702	-0.0561068	0.824685
chr1	173774823	173874792	KLHL20,CENPL,DARS2,GAS5-AS1,GAS5,SNORD81,SNORD47,SNORD80,SNORD79,SNORD78,SNORD44,SNORA103,SNORD77,SNORD76,SNORD75,SNORD74,ZBTB37	0.607708	-0.170133	0.813781
chr1	173874792	173974760	ZBTB37,SERPINC1,RC3H1	0.601983	-0.186259	0.814953
chr1	173974760	174074728	RC3H1	0.638424	-0.10537	0.813386
chr1	174074728	174174696	RABGAP1L-DT,RABGAP1L	0.670795	0.0277883	0.825885
chr1	174174696	174274664	RABGAP1L	0.615547	-0.126893	0.811002
chr1	174274664	174374632	RABGAP1L	0.542834	-0.279098	0.817237
chr1	174374632	174474600	RABGAP1L,GPR52	0.551767	-0.207619	0.818892
chr1	174474600	174574568	RABGAP1L	0.65558	0.0529971	0.826111
chr1	174574568	174674536	RABGAP1L	0.667794	0.0591072	0.830191
chr1	174674536	174774504	RABGAP1L	0.580216	-0.123637	0.834726
chr1	174774504	174874472	RABGAP1L	0.56181	-0.209941	0.829671
chr1	174874472	174974441	RABGAP1L,LOC101928696	0.588793	-0.172614	0.821235
chr1	174974441	175074409	RABGAP1L,CACYBP,MRPS14,TNN	0.589229	-0.123185	0.83663
chr1	175074409	175174377	TNN,KIAA0040	0.671205	0.086316	0.824403
chr1	175174377	175274345	KIAA0040	0.675366	0.137232	0.826823
chr1	175274345	175374313	TNR	0.606174	-0.0912315	0.838811
chr1	175374313	175474281	TNR	0.752551	0.267559	0.827988
chr1	175474281	175574249	TNR	0.663422	0.0962599	0.82458
chr1	175574249	175674217	TNR	0.723692	0.287875	0.807299
chr1	175674217	175774185	TNR	0.747489	0.285576	0.815662
chr1	175774185	175874153	-	0.560339	-0.145736	0.827015
chr1	175874153	175974122	LINC01657,COP1,MIR1843,SCARNA3	0.624594	-0.00421213	0.837094
chr1	175974122	176074090	COP1	0.632812	-0.0129863	0.823462
chr1	176074090	176174058	COP1	0.551126	-0.167912	0.827833
chr1	176174058	176274026	COP1	0.589559	-0.112769	0.832294
chr1	176274026	176373994	-	0.619918	0.0290935	0.83667
chr1	176373994	176473962	PAPPA2	0.663092	0.149024	0.825502
chr1	176473962	176573930	PAPPA2	0.669284	0.197881	0.814068
chr1	176573930	176673898	PAPPA2	0.622119	0.0573245	0.83238
chr1	176673898	176773866	PAPPA2	0.621899	0.0947732	0.819409
chr1	176773866	176873834	PAPPA2,ASTN1	0.606334	0.0469187	0.816919
chr1	176873834	176973802	ASTN1	0.59231	0.0344944	0.804107
chr1	176973802	177073771	ASTN1,MIR488	0.647151	0.143175	0.811541
chr1	177073771	177173739	ASTN1,BRINP2	0.641085	0.143354	0.813829
chr1	177173739	177273707	BRINP2	0.65588	0.163043	0.814249
chr1	177273707	177373675	BRINP2,LINC01645	0.614797	0.104155	0.803893
chr1	177373675	177473643	-	0.6262	0.141965	0.807618
chr1	177473643	177573611	-	0.621739	0.0865173	0.824794
chr1	177573611	177673579	-	0.643066	0.124088	0.822556
chr1	177673579	177773547	LINC01741	0.59506	-0.0280103	0.830723
chr1	177773547	177873515	-	0.653109	0.130658	0.814412
chr1	177873515	177973483	SEC16B,CRYZL2P-SEC16B	0.65694	0.137219	0.813304
chr1	177973483	178073451	SEC16B,CRYZL2P-SEC16B,CRYZL2P	0.620449	0.0277966	0.825767
chr1	178073451	178173420	RASAL2-AS1,RASAL2	0.595885	-0.0675435	0.836967
chr1	178173420	178273388	RASAL2	0.597341	-0.0599429	0.834731
chr1	178273388	178373356	RASAL2	0.659751	0.062007	0.830541
chr1	178373356	178473324	RASAL2	0.554197	-0.186962	0.825309
chr1	178473324	178573292	RASAL2,TEX35,C1orf220	0.68836	0.0567318	0.836704
chr1	178573292	178673260	-	0.761134	0.241246	0.839909
chr1	178673260	178773228	MIR4424,RALGPS2	0.62372	-0.0760509	0.825201
chr1	178773228	178873196	RALGPS2,ANGPTL1	0.652729	0.0516314	0.825421
chr1	178873196	178973164	RALGPS2	0.618338	-0.0732884	0.831402
chr1	178973164	179073132	FAM20B	0.604523	-0.116845	0.839522
chr1	179073132	179173101	FAM20B,TOR3A,ABL2	0.650362	-0.0486307	0.831692
chr1	179173101	179273069	ABL2	0.662552	-0.058828	0.815346
chr1	179273069	179373037	SOAT1,AXDND1	0.598892	-0.163952	0.824169
chr1	179373037	179473005	AXDND1	0.610735	-0.132225	0.818451
chr1	179473005	179572973	AXDND1,NPHS2	0.622239	-0.030553	0.8386
chr1	179572973	179672941	NPHS2,TDRD5	0.646647	-0.000861897	0.826378
chr1	179672941	179772909	TDRD5,FAM163A	0.612776	-0.0837901	0.836381
chr1	179772909	179872877	FAM163A,MIR12116,TOR1AIP2	0.669784	0.027702	0.840187
chr1	179872877	179972845	TOR1AIP2,TOR1AIP1,CEP350	0.586408	-0.227615	0.811964
chr1	179972845	180072813	CEP350	0.608755	-0.0920217	0.81257
chr1	180072813	180172781	CEP350,QSOX1	0.59488	-0.151468	0.8331
chr1	180172781	180272750	QSOX1,LHX4,LHX4-AS1	0.67819	-0.0469667	0.83972
chr1	180272750	180372718	LHX4,LHX4-AS1,ACBD6	0.65655	0.0172879	0.826551
chr1	180372718	180472686	ACBD6,MIR3121	0.626941	-0.0305113	0.820633
chr1	180472686	180572654	ACBD6,OVAAL	0.638464	-0.0327696	0.832644
chr1	180572654	180672622	XPR1	0.628571	-0.0465421	0.832009
chr1	180672622	180772590	XPR1	0.566781	-0.264416	0.803218
chr1	180772590	180872558	XPR1	0.608345	-0.107522	0.811776
chr1	180872558	180972526	XPR1,KIAA1614,KIAA1614-AS1	0.673986	-0.0593504	0.833591
chr1	180972526	181072494	STX6,MR1	0.740757	0.111271	0.821565
chr1	181072494	181172462	IER5	0.629271	-0.0994827	0.842631
chr1	181172462	181272431	LINC01732,LINC01699	0.754254	0.219286	0.832948
chr1	181272431	181372399	-	0.651378	-0.00498188	0.840641
chr1	181372399	181472367	-	0.728733	0.198697	0.831775
chr1	181472367	181572335	CACNA1E	0.691481	0.141492	0.829021
chr1	181572335	181672303	CACNA1E	0.634153	0.0522731	0.822872
chr1	181672303	181772271	CACNA1E	0.652879	0.107863	0.816176
chr1	181772271	181872239	CACNA1E	0.608715	-0.0512754	0.841507
chr1	181872239	181972207	-	0.592069	-0.0588052	0.834428
chr1	181972207	182072175	ZNF648	0.658361	0.0221621	0.836343
chr1	182072175	182172143	-	0.670124	0.0445187	0.842416
chr1	182172143	182272111	LINC01344	0.665503	0.0582176	0.841225
chr1	182272111	182372080	LINC01344	0.707969	0.0723399	0.832183
chr1	182372080	182472048	GLUL,TEDDM1,LINC00272,RGSL1	0.654079	-0.0154736	0.834047
chr1	182472048	182572016	RGSL1	0.596891	-0.0665617	0.839828
chr1	182572016	182671984	RNASEL,RGS16,LINC01686,RGS8	0.648177	0.00280431	0.835745
chr1	182671984	182771952	RGS8,LINC01688	0.617788	-0.0479969	0.839963
chr1	182771952	182871920	NPL,LOC647070,DHX9	0.645947	-0.0482246	0.82397
chr1	182871920	182971888	DHX9,SHCBP1L	0.620549	-0.107535	0.818838
chr1	182971888	183071856	LAMC1	0.598121	-0.127438	0.828005
chr1	183071856	183171824	LAMC1,LAMC1-AS1	0.669814	0.0544277	0.835897
chr1	183171824	183271792	LAMC2,NMNAT2	0.566711	-0.232357	0.833538
chr1	183271792	183371761	NMNAT2	0.641719	-0.0284447	0.836225
chr1	183371761	183471729	NMNAT2,SMG7-AS1	0.644856	-0.0445941	0.825073
chr1	183471729	183571697	SMG7-AS1,SMG7,NCF2	0.644426	-0.0261977	0.823391
chr1	183571697	183671665	NCF2,ARPC5,RGL1,APOBEC4	0.598812	-0.161867	0.825922
chr1	183671665	183771633	RGL1	0.580466	-0.13549	0.836839
chr1	183771633	183871601	RGL1	0.710207	0.144493	0.83543
chr1	183871601	183971569	RGL1,COLGALT2	0.637454	-0.00154059	0.84193
chr1	183971569	184071537	COLGALT2,TSEN15	0.698433	0.118522	0.828594
chr1	184071537	184171505	TSEN15	0.5935	-0.0737428	0.838352
chr1	184171505	184271473	-	0.609225	-0.0596142	0.842045
chr1	184271473	184371441	-	0.667314	0.0839662	0.839062
chr1	184371441	184471410	C1orf21	0.511969	-0.315546	0.839268
chr1	184471410	184571378	C1orf21	0.773257	0.300975	0.843245
chr1	184571378	184671346	C1orf21	0.708927	0.160769	0.837384
chr1	184671346	184771314	EDEM3	0.662302	0.0539942	0.821764
chr1	184771314	184871282	NIBAN1	0.646207	0.0157055	0.83793
chr1	184871282	184971250	NIBAN1	0.579355	-0.1249	0.838503
chr1	184971250	185071218	NIBAN1,LINC01633,RNF2	0.582506	-0.182535	0.82651
chr1	185071218	185171186	RNF2,TRMT1L,SWT1	0.569342	-0.19098	0.823287
chr1	185171186	185271154	SWT1	0.62572	-0.0321453	0.825344
chr1	185271154	185371122	SWT1,IVNS1ABP,GS1-279B7.1	0.642145	0.0347343	0.83842
chr1	185371122	185471090	-	0.572283	-0.140642	0.841709
chr1	185471090	185571059	LINC01350	0.641239	0.0554078	0.842
chr1	185571059	185671027	LINC01350	0.691961	0.163488	0.840596
chr1	185671027	185770995	HMCN1	0.631372	0.0389139	0.840932
chr1	185770995	185870963	HMCN1	0.557859	-0.117704	0.838716
chr1	185870963	185970931	HMCN1	0.638464	0.0396788	0.829735
chr1	185970931	186070899	HMCN1	0.585857	-0.0388347	0.835918
chr1	186070899	186170867	HMCN1	0.502551	-0.241973	0.838235
chr1	186170867	186270835	HMCN1	0.639665	0.075969	0.833873
chr1	186270835	186370803	PRG4,TPR	0.630772	0.0455476	0.833659
chr1	186370803	186470771	TPR,ODR4,PDC-AS1,PDC	0.628401	-0.0404061	0.815
chr1	186470771	186570740	-	0.521442	-0.234083	0.839543
chr1	186570740	186670708	-	0.574494	-0.171704	0.827584
chr1	186670708	186770676	PTGS2,PACERR	0.577925	-0.0913894	0.837172
chr1	186770676	186870644	PLA2G4A	0.514685	-0.256643	0.830146
chr1	186870644	186970612	PLA2G4A	0.564451	-0.0831191	0.840581
chr1	186970612	187070580	PLA2G4A	0.619478	0.0296109	0.835742
chr1	187070580	187170548	LINC01036	0.538062	-0.170105	0.838995
chr1	187170548	187270516	LINC01036	0.681168	0.204671	0.841138
chr1	187270516	187370484	LINC01036	0.644536	0.0920238	0.834422
chr1	187370484	187470452	LINC01037	0.565131	-0.106931	0.837934
chr1	187470452	187570420	LINC01037	0.612366	0.113871	0.820958
chr1	187570420	187670389	-	0.564125	-0.10941	0.838741
chr1	187670389	187770357	-	0.553927	-0.0346275	0.822195
chr1	187770357	187870325	-	0.510123	-0.208138	0.838941
chr1	187870325	187970293	-	0.584957	-0.0386219	0.831741
chr1	187970293	188070261	-	0.588668	0.000985804	0.841933
chr1	188070261	188170229	-	0.640075	0.138295	0.839515
chr1	188170229	188270197	-	0.613216	0.0817857	0.835196
chr1	188270197	188370165	-	0.580326	-0.0148237	0.841758
chr1	188370165	188470133	-	0.618048	0.0652828	0.839946
chr1	188470133	188570101	-	0.661412	0.187725	0.83913
chr1	188570101	188670070	-	0.496454	-0.221112	0.837997
chr1	188670070	188770038	-	0.568072	-0.0229372	0.833299
chr1	188770038	188870006	-	0.574114	-0.0360988	0.842064
chr1	188870006	188969974	-	0.567252	-0.0221092	0.83658
chr1	188969974	189069942	-	0.643996	0.135872	0.842453
chr1	189069942	189169910	-	0.56095	-0.0745974	0.838199
chr1	189169910	189269878	-	0.626641	0.120484	0.836518
chr1	189269878	189369846	-	0.642946	0.15815	0.837048
chr1	189369846	189469814	-	0.571143	-0.00730069	0.834376
chr1	189469814	189569782	-	0.554247	-0.0804014	0.840891
chr1	189569782	189669750	-	0.524438	-0.137202	0.836601
chr1	189669750	189769719	-	0.578439	-0.0427899	0.838677
chr1	189769719	189869687	-	0.65567	0.155718	0.840811
chr1	189869687	189969655	-	0.544294	-0.0970702	0.840168
chr1	189969655	190069623	-	0.631982	0.104898	0.840898
chr1	190069623	190169591	BRINP3	0.578685	-0.023357	0.839816
chr1	190169591	190269559	BRINP3	0.640735	0.118635	0.837853
chr1	190269559	190369527	BRINP3	0.575384	-0.0163229	0.838824
chr1	190369527	190469495	BRINP3	0.590099	-0.0347162	0.83112
chr1	190469495	190569463	BRINP3,LINC01351	0.560479	-0.051209	0.840181
chr1	190569463	190669431	LINC01720	0.651498	0.127048	0.834688
chr1	190669431	190769399	LINC01720	0.610055	0.0627373	0.841657
chr1	190769399	190869368	LINC01720	0.563225	-0.0758282	0.837292
chr1	190869368	190969336	-	0.542844	-0.100383	0.84104
chr1	190969336	191069304	-	0.583117	-0.0129874	0.838992
chr1	191069304	191169272	-	0.576905	-0.0358256	0.838684
chr1	191169272	191269240	LINC01680	0.640325	0.103319	0.837286
chr1	191269240	191369208	-	0.628271	0.0528711	0.830403
chr1	191369208	191469176	-	0.609515	0.0360553	0.837342
chr1	191469176	191569144	-	0.600912	-0.0139703	0.830492
chr1	191569144	191669112	-	0.667244	0.150037	0.833756
chr1	191669112	191769080	-	0.614767	-0.0218589	0.82594
chr1	191769080	191869049	-	0.567396	-0.0765853	0.834137
chr1	191869049	191969017	-	0.554427	-0.16015	0.824511
chr1	191969017	192068985	-	0.552187	-0.206668	0.813284
chr1	192068985	192168953	RGS18	0.65523	0.0607307	0.82272
chr1	192168953	192268921	RGS18	0.510944	-0.278545	0.824257
chr1	192268921	192368889	RGS21	0.602213	-0.0502951	0.818097
chr1	192368889	192468857	-	0.578015	-0.125292	0.820835
chr1	192468857	192568825	-	0.660691	0.0277197	0.821564
chr1	192568825	192668793	RGS1,RGS13	0.568462	-0.152246	0.823578
chr1	192668793	192768761	MIR4426	0.581866	-0.104212	0.831687
chr1	192768761	192868729	RGS2	0.554447	-0.238124	0.822614
chr1	192868729	192968698	RGS2-AS1	0.561164	-0.184777	0.831208
chr1	192968698	193068666	UCHL5,SCARNA18B,RO60	0.646337	-0.020649	0.820048
chr1	193068666	193168634	RO60,GLRX2,CDC73,MIR1278	0.566901	-0.214494	0.813153
chr1	193168634	193268602	CDC73,B3GALT2	0.540713	-0.23907	0.816726
chr1	193268602	193368570	LINC01031	0.670985	0.0715667	0.829264
chr1	193368570	193468538	-	0.588188	-0.0734544	0.840674
chr1	193468538	193568506	-	0.622969	0.0547889	0.839386
chr1	193568506	193668474	-	0.558009	-0.136758	0.834452
chr1	193668474	193768442	-	0.618148	0.0647493	0.840561
chr1	193768442	193868410	-	0.601573	-0.0225753	0.832583
chr1	193868410	193968379	-	0.673309	0.17805	0.83635
chr1	193968379	194068347	-	0.549986	-0.148337	0.83415
chr1	194068347	194168315	-	0.518286	-0.219979	0.833683
chr1	194168315	194268283	-	0.598492	0.049146	0.837071
chr1	194268283	194368251	-	0.543824	-0.11883	0.841011
chr1	194368251	194468219	-	0.635013	0.110387	0.837472
chr1	194468219	194568187	-	0.600462	0.0715358	0.834019
chr1	194568187	194668155	-	0.567712	-0.0818199	0.833206
chr1	194668155	194768123	-	0.595911	0.00806709	0.838496
chr1	194768123	194868091	-	0.5304	-0.118522	0.836135
chr1	194868091	194968059	-	0.705076	0.282289	0.839678
chr1	194968059	195068028	-	0.577179	-0.0332852	0.841138
chr1	195068028	195167996	-	0.600882	0.0237696	0.839894
chr1	195167996	195267964	-	0.626711	0.0976506	0.842792
chr1	195267964	195367932	-	0.629982	0.087444	0.837612
chr1	195367932	195467900	-	0.538862	-0.0992079	0.837056
chr1	195467900	195567868	-	0.567292	-0.0187887	0.835063
chr1	195567868	195667836	-	0.604784	0.0409028	0.840073
chr1	195667836	195767804	-	0.620168	0.0610153	0.837542
chr1	195767804	195867772	-	0.578465	-0.00598906	0.839615
chr1	195867772	195967740	-	0.557388	-0.071322	0.838015
chr1	195967740	196067709	LINC01724	0.587072	0.0456168	0.830819
chr1	196067709	196167677	LINC01724	0.564081	-0.0381308	0.833635
chr1	196167677	196267645	KCNT2	0.613686	0.054746	0.839932
chr1	196267645	196367613	KCNT2	0.555828	-0.082776	0.840193
chr1	196367613	196467581	KCNT2	0.539713	-0.157197	0.832186
chr1	196467581	196567549	KCNT2	0.583047	-0.0167984	0.838959
chr1	196567549	196667517	KCNT2,MIR4735,CFH	0.598962	0.00140532	0.834689
chr1	196667517	196767485	CFH	0.560439	-0.091596	0.837615
chr1	196767485	196867453	CFHR3,CFHR1	0.536292	-0.110406	0.820538
chr1	196867453	196967421	CFHR4,CFHR2	0.597871	-0.013884	0.839582
chr1	196967421	197067389	CFHR5,F13B	0.567852	-0.0800264	0.835754
chr1	197067389	197167358	ASPM,ZBTB41	0.568556	-0.075229	0.840851
chr1	197167358	197267326	ZBTB41,CRB1	0.692812	0.166996	0.830575
chr1	197267326	197367294	CRB1	0.619318	0.00730159	0.832672
chr1	197367294	197467262	CRB1	0.542434	-0.160082	0.839934
chr1	197467262	197567230	CRB1,DENND1B	0.68804	0.180816	0.834392
chr1	197567230	197667198	DENND1B	0.617127	-0.0138274	0.821852
chr1	197667198	197767166	DENND1B	0.559449	-0.149244	0.82408
chr1	197767166	197867134	DENND1B	0.534331	-0.276165	0.82894
chr1	197867134	197967102	C1orf53,LHX9	0.683979	0.0966397	0.83504
chr1	197967102	198067070	-	0.658671	0.0846417	0.839986
chr1	198067070	198167038	NEK7	0.578335	-0.146022	0.824937
chr1	198167038	198267007	NEK7	0.486661	-0.381478	0.821339
chr1	198267007	198366975	NEK7	0.645897	0.0449373	0.823104
chr1	198366975	198466943	-	0.309089	-0.132052	0.692847
chr1	198466943	198566911	ATP6V1G3	0.257342	-0.344744	0.683696
chr1	198566911	198666879	PTPRC	0.332136	-0.0543257	0.692828
chr1	198666879	198766847	PTPRC	0.43672	-0.0785817	0.766568
chr1	198766847	198866815	MIR181A1HG,MIR181B1,MIR181A1	0.672225	0.0922358	0.826914
chr1	198866815	198966783	MIR181A1HG	0.644876	0.0325164	0.817838
chr1	198966783	199066751	LINC01222,LINC01221	0.572023	-0.149561	0.817802
chr1	199066751	199166719	LINC01221,LINC02789	0.589639	-0.0849076	0.825549
chr1	199166719	199266688	LINC02789	0.567156	-0.138589	0.828161
chr1	199266688	199366656	LINC02789	0.65575	0.10603	0.834703
chr1	199366656	199466624	LINC02789	0.50006	-0.303057	0.832218
chr1	199466624	199566592	-	0.608685	-0.0214267	0.829347
chr1	199566592	199666560	-	0.59285	-0.0679651	0.834179
chr1	199666560	199766528	-	0.586138	-0.0865256	0.831667
chr1	199766528	199866496	-	0.634613	-0.000221298	0.82803
chr1	199866496	199966464	-	0.611016	-0.126689	0.826097
chr1	199966464	200066432	NR5A2	0.619528	-0.188253	0.81423
chr1	200066432	200166400	NR5A2	0.554467	-0.230324	0.83056
chr1	200166400	200266368	NR5A2	0.600942	-0.111917	0.834674
chr1	200266368	200366337	LINC00862	0.657464	-0.0106917	0.833076
chr1	200366337	200466305	LINC00862,ZNF281	0.658161	-0.0767375	0.810664
chr1	200466305	200566273	KIF14	0.617578	-0.209957	0.806655
chr1	200566273	200666241	KIF14,DDX59	0.709887	0.0321461	0.807684
chr1	200666241	200766209	DDX59,DDX59-AS1,CAMSAP2	0.556948	-0.31994	0.809383
chr1	200766209	200866177	CAMSAP2	0.605594	-0.191548	0.800731
chr1	200866177	200966145	GPR25,INAVA,MROH3P	0.649328	-0.123058	0.829544
chr1	200966145	201066113	MROH3P,KIF21B,CACNA1S	0.697003	0.0605672	0.822321
chr1	201066113	201166081	CACNA1S,ASCL5,TMEM9	0.678027	0.0325609	0.825516
chr1	201166081	201266049	TMEM9,IGFN1	0.723201	0.0834333	0.839294
chr1	201266049	201366018	PKP1,TNNT2	0.622893	-0.101597	0.825349
chr1	201366018	201465986	TNNT2,LAD1,TNNI1,PHLDA3	0.785231	0.184008	0.837364
chr1	201465986	201565954	PHLDA3,CSRP1,LOC107985246,RPS10P7	0.707296	0.0461133	0.841311
chr1	201565954	201665922	NAV1	0.68607	0.0186227	0.835777
chr1	201665922	201765890	NAV1,IPO9-AS1,MIR5191	0.703935	0.104699	0.830913
chr1	201765890	201865858	NAV1,IPO9-AS1,MIR1231,IPO9,MIR6739	0.673836	0.024261	0.837116
chr1	201865858	201965826	IPO9,SHISA4,LMOD1,TIMM17A	0.671255	0.00287885	0.837185
chr1	201965826	202065794	TIMM17A,SNORA70H,RNPEP,ELF3-AS1,MIR6740,ELF3	0.734045	0.0366445	0.824151
chr1	202065794	202165762	GPR37L1,ARL8A,PTPN7	0.657911	-0.1329	0.833683
chr1	202165762	202265730	PTPRVP,LGR6	0.726332	0.10445	0.82755
chr1	202265730	202365698	LGR6,UBE2T,PPP1R12B	0.65767	-0.0156102	0.839788
chr1	202365698	202465667	PPP1R12B	0.57977	-0.153838	0.830264
chr1	202465667	202565635	PPP1R12B	0.573714	-0.130862	0.835648
chr1	202565635	202665603	PPP1R12B,SYT2	0.784081	0.261817	0.824716
chr1	202665603	202765571	SYT2,KDM5B	0.674786	0.0747546	0.833401
chr1	202765571	202865539	KDM5B,PCAT6,MGAT4EP,LOC148709	0.65469	-0.107592	0.823569
chr1	202865539	202965507	LOC148709,RABIF,KLHL12,ADIPOR1,CYB5R1	0.619018	-0.150605	0.824467
chr1	202965507	203065475	CYB5R1,MGAT4FP,TMEM183A,PPFIA4	0.71798	0.0701306	0.836088
chr1	203065475	203165443	PPFIA4,MYOG,MYOPARR,ADORA1	0.766025	0.214376	0.830023
chr1	203165443	203265411	ADORA1,MYBPH,CHI3L1,CHIT1	0.641915	-0.0703042	0.842084
chr1	203265411	203365379	LINC01353,LINC01136,BTG2,FMOD	0.699164	0.0580598	0.836133
chr1	203365379	203465348	-	0.660485	-0.0120335	0.837538
chr1	203465348	203565316	PRELP,OPTC	0.622579	-0.136947	0.840664
chr1	203565316	203665284	ATP2B4	0.585907	-0.255945	0.831903
chr1	203665284	203765252	ATP2B4,SNORA77,LINC00260,LAX1	0.708927	0.0509788	0.834568
chr1	203765252	203865220	LAX1,ZC3H11A,ZBED6,SNRPE	0.678077	-0.0493099	0.813072
chr1	203865220	203965188	SNRPE	0.617047	-0.149419	0.819173
chr1	203965188	204065156	LINC00303	0.68635	-0.0169994	0.822018
chr1	204065156	204165124	SOX13,ETNK2,ERLNC1,REN	0.742838	0.154751	0.821961
chr1	204165124	204265092	REN,KISS1,GOLT1A,PLEKHA6	0.691091	0.0656711	0.827713
chr1	204265092	204365060	PLEKHA6	0.679998	0.0766397	0.823029
chr1	204365060	204465028	LINC00628,PPP1R15B,PIK3C2B	0.745889	0.14642	0.840129
chr1	204465028	204564997	PIK3C2B,MDM4	0.685853	-0.0255033	0.822971
chr1	204564997	204664965	LRRN2	0.733205	0.140226	0.831609
chr1	204664965	204764933	LRRN2	0.705756	0.110337	0.831627
chr1	204764933	204864901	NFASC	0.600272	-0.0565848	0.82169
chr1	204864901	204964869	NFASC	0.638304	-0.00529968	0.828968
chr1	204964869	205064837	NFASC,CNTN2	0.734315	0.194447	0.808919
chr1	205064837	205164805	CNTN2,TMEM81,RBBP5,DSTYK	0.663442	-0.0349878	0.82858
chr1	205164805	205264773	DSTYK,TMCC2	0.630522	-0.106922	0.835531
chr1	205264773	205364741	TMCC2,NUAK2,KLHDC8A	0.65664	-0.0789983	0.840007
chr1	205364741	205464709	LEMD1-AS1,LEMD1,BLACAT1,MIR135B,LEMD1-DT	0.668584	-0.00221267	0.840098
chr1	205464709	205564677	LEMD1-DT,CDK18,MFSD4A-AS1	0.692992	0.0341013	0.832766
chr1	205564677	205664646	MFSD4A-AS1,MFSD4A,ELK4,SLC45A3	0.635287	-0.128537	0.82996
chr1	205664646	205764614	SLC45A3,NUCKS1	0.766865	0.102236	0.813519
chr1	205764614	205864582	RAB29,SLC41A1,PM20D1,LOC284581	0.714589	0.112677	0.840677
chr1	205864582	205964550	LOC284581,SLC26A9,SLC26A9-AS1,LOC103021295	0.637274	-0.00774823	0.826665
chr1	205964550	206064518	SLC26A9-AS1,RAB7B,CTSE,RHEX	0.714429	0.0683307	0.833364
chr1	206064518	206164486	RHEX,AVPR1B	0.674566	0.012431	0.833033
chr1	206164486	206264454	FAM72A,SRGAP2	0.635613	-0.0529371	0.830384
chr1	206264454	206364422	SRGAP2	0.631752	-0.114795	0.815619
chr1	206364422	206464390	SRGAP2	0.627491	-0.100719	0.832331
chr1	206464390	206564358	SRGAP2,IKBKE,MIR6769B,RASSF5	0.733895	0.122052	0.833982
chr1	206564358	206664327	RASSF5,EIF2D,DYRK3	0.636957	-0.106321	0.829682
chr1	206664327	206764295	MAPKAPK2	0.605094	-0.142297	0.839929
chr1	206764295	206864263	IL10,IL19	0.704786	0.109687	0.840391
chr1	206864263	206964231	IL20,IL24,FCMR,PIGR,FCAMR	0.567312	-0.22875	0.839761
chr1	206964231	207064199	FCAMR,C1orf116,YOD1,PFKFB2	0.62487	-0.0769056	0.837567
chr1	207064199	207164167	PFKFB2,C4BPB,C4BPA	0.65671	0.0216136	0.830797
chr1	207164167	207264135	-	0.614577	-0.0562875	0.829747
chr1	207264135	207364103	CD55	0.553767	-0.215607	0.827072
chr1	207364103	207464071	CR2	0.512554	-0.359382	0.818457
chr1	207464071	207564039	CR2,CR1	0.602693	0.171411	0.788809
chr1	207564039	207664007	CR1,CR1L	0.635933	-0.0213858	0.831411
chr1	207664007	207763976	CR1L,CD46	0.64668	-0.0428469	0.823177
chr1	207763976	207863944	CD46,MIR29B2CHG,MIR29C,MIR29B2,LOC148696	0.675326	0.0755583	0.836418
chr1	207863944	207963912	CD34	0.598081	-0.167483	0.829648
chr1	207963912	208063880	PLXNA2	0.692462	0.0884593	0.832319
chr1	208063880	208163848	PLXNA2	0.636514	0.0338464	0.814727
chr1	208163848	208263816	PLXNA2	0.678847	0.0750991	0.826919
chr1	208263816	208363784	-	0.682168	0.155714	0.823512
chr1	208363784	208463752	-	0.649868	0.0940742	0.827564
chr1	208463752	208563720	-	0.618958	0.0288183	0.827145
chr1	208563720	208663688	-	0.548215	-0.153607	0.827173
chr1	208663688	208763657	LINC01717	0.689014	0.162419	0.83919
chr1	208763657	208863625	-	0.643836	0.0842148	0.827122
chr1	208863625	208963593	-	0.62587	-0.00316703	0.840452
chr1	208963593	209063561	LINC01774	0.637374	0.0706851	0.829042
chr1	209063561	209163529	-	0.638504	0.0296882	0.839606
chr1	209163529	209263497	-	0.708167	0.215185	0.828655
chr1	209263497	209363465	LINC01696	0.668014	0.145368	0.827193
chr1	209363465	209463433	LINC01698,MIR205HG,MIR205	0.668494	0.108467	0.824663
chr1	209463433	209563401	-	0.639275	0.0587636	0.824125
chr1	209563401	209663369	CAMK1G,LAMB3,MIR4260,HSD11B1-AS1	0.743508	0.259353	0.813179
chr1	209663369	209763337	HSD11B1-AS1,G0S2,HSD11B1,TRAF3IP3	0.68661	0.11933	0.834788
chr1	209763337	209863306	TRAF3IP3,C1orf74,IRF6,UTP25	0.663206	0.0966484	0.82429
chr1	209863306	209963274	SYT14	0.4998	-0.256259	0.822341
chr1	209963274	210063242	SYT14	0.585347	-0.116296	0.822311
chr1	210063242	210163210	SYT14	0.605264	-0.0524947	0.830057
chr1	210163210	210263178	SYT14,SERTAD4-AS1,SERTAD4	0.637344	-0.0246613	0.836879
chr1	210263178	210363146	HHAT	0.659811	0.00316707	0.837324
chr1	210363146	210463114	HHAT	0.654359	0.0937143	0.826867
chr1	210463114	210563082	HHAT	0.62403	0.0560223	0.818178
chr1	210563082	210663050	HHAT	0.647757	0.108654	0.81941
chr1	210663050	210763018	HHAT,KCNH1	0.664863	0.146321	0.811456
chr1	210763018	210862986	KCNH1	0.581326	-0.0553256	0.825321
chr1	210862986	210962955	KCNH1	0.638378	0.0597854	0.831163
chr1	210962955	211062923	KCNH1	0.65629	0.03392	0.832348
chr1	211062923	211162891	KCNH1,KCNH1-IT1	0.653639	0.0243695	0.836191
chr1	211162891	211262859	RCOR3	0.672235	-0.00703046	0.826435
chr1	211262859	211362827	RCOR3,TRAF5	0.587258	-0.150787	0.829838
chr1	211362827	211462795	TRAF5,LINC00467	0.648397	-0.0778244	0.813934
chr1	211462795	211562763	RD3	0.753191	0.133266	0.837607
chr1	211562763	211662731	SLC30A1,LINC01693,NEK2	0.622879	-0.158222	0.826939
chr1	211662731	211762699	NEK2,LOC91548,LPGAT1	0.631652	-0.0738474	0.834028
chr1	211762699	211862667	LPGAT1,LPGAT1-AS1	0.591029	-0.208176	0.812264
chr1	211862667	211962636	INTS7	0.574928	-0.242299	0.827523
chr1	211962636	212062604	INTS7,DTL,RPL21P28	0.642406	-0.0701324	0.81091
chr1	212062604	212162572	DTL,MIR3122	0.638744	-0.0541041	0.830152
chr1	212162572	212262540	LINC02608	0.630642	-0.0931272	0.833706
chr1	212262540	212362508	LINC02608,PPP2R5A,SNORA16B	0.65705	-0.0737039	0.809763
chr1	212362508	212462476	PACC1,NENF	0.620989	-0.155315	0.828621
chr1	212462476	212562444	LINC01740	0.709247	0.0713317	0.837714
chr1	212562444	212662412	ATF3,FAM71A	0.59265	-0.170011	0.836516
chr1	212662412	212762380	BATF3,NSL1	0.702615	0.0679678	0.830907
chr1	212762380	212862348	NSL1,TATDN3,SPATA45,FLVCR1-DT,FLVCR1	0.603103	-0.235509	0.807927
chr1	212862348	212962316	FLVCR1,VASH2	0.613076	-0.16093	0.824719
chr1	212962316	213062285	VASH2,ANGEL2,RPS6KC1	0.682842	0.00953115	0.822405
chr1	213062285	213162253	RPS6KC1	0.616497	-0.094214	0.819183
chr1	213162253	213262221	RPS6KC1	0.620118	-0.0929197	0.812714
chr1	213262221	213362189	RPS6KC1	0.697223	0.0817695	0.831115
chr1	213362189	213462157	-	0.612706	-0.0478245	0.829993
chr1	213462157	213562125	-	0.589709	-0.0588448	0.83286
chr1	213562125	213662093	-	0.645377	0.0197361	0.841711
chr1	213662093	213762061	-	0.627381	0.04107	0.824274
chr1	213762061	213862029	PROX1-AS1	0.620929	0.0410593	0.821948
chr1	213862029	213961997	PROX1-AS1,LINC00538	0.709897	0.249679	0.823243
chr1	213961997	214061966	PROX1-AS1,PROX1	0.564975	-0.15334	0.838959
chr1	214061966	214161934	-	0.628181	0.00570081	0.835785
chr1	214161934	214261902	-	0.695523	0.171112	0.835282
chr1	214261902	214361870	SMYD2,PTPN14	0.700384	0.144984	0.833677
chr1	214361870	214461838	PTPN14	0.679677	0.0929223	0.840871
chr1	214461838	214561806	PTPN14	0.678277	0.109228	0.837566
chr1	214561806	214661774	CENPF	0.71832	0.147006	0.833355
chr1	214661774	214761742	CENPF	0.715669	0.213308	0.841076
chr1	214761742	214861710	-	0.574654	-0.0561785	0.829857
chr1	214861710	214961678	-	0.658221	0.116664	0.836786
chr1	214961678	215061646	KCNK2	0.565901	-0.096335	0.839032
chr1	215061646	215161615	KCNK2	0.651332	0.146667	0.833239
chr1	215161615	215261583	KCNK2	0.533521	-0.130064	0.831298
chr1	215261583	215361551	-	0.62466	0.0784267	0.838624
chr1	215361551	215461519	-	0.601432	-0.0013476	0.833292
chr1	215461519	215561487	-	0.666803	0.185173	0.832657
chr1	215561487	215661455	KCTD3,USH2A	0.636294	0.0575531	0.839131
chr1	215661455	215761423	USH2A	0.544034	-0.13344	0.828613
chr1	215761423	215861391	USH2A	0.583637	-0.00488001	0.834822
chr1	215861391	215961359	USH2A	0.556818	-0.067351	0.836143
chr1	215961359	216061327	USH2A	0.611626	0.120092	0.819574
chr1	216061327	216161296	USH2A,LOC102723833	0.556543	-0.0609749	0.831001
chr1	216161296	216261264	USH2A	0.535691	-0.116537	0.833174
chr1	216261264	216361232	USH2A	0.575004	0.00273017	0.831478
chr1	216361232	216461200	USH2A	0.586598	0.0108264	0.83285
chr1	216461200	216561168	ESRRG	0.578065	0.013459	0.825802
chr1	216561168	216661136	ESRRG	0.635513	0.125112	0.828033
chr1	216661136	216761104	ESRRG	0.518496	-0.175401	0.829799
chr1	216761104	216861072	ESRRG	0.614217	0.0935839	0.819113
chr1	216861072	216961040	ESRRG	0.629021	0.109324	0.821999
chr1	216961040	217061008	ESRRG	0.597491	0.0512364	0.815201
chr1	217061008	217160976	ESRRG	0.610015	0.0170538	0.826547
chr1	217160976	217260945	-	0.628015	0.114447	0.821821
chr1	217260945	217360913	-	0.663442	0.201483	0.817109
chr1	217360913	217460881	GPATCH2	0.643926	0.124846	0.824931
chr1	217460881	217560849	GPATCH2	0.598802	0.0105102	0.837208
chr1	217560849	217660817	GPATCH2,SPATA17	0.585107	-0.0762049	0.831385
chr1	217660817	217760785	SPATA17	0.62619	0.0260453	0.83371
chr1	217760785	217860753	SPATA17,SPATA17-AS1	0.608955	0.0229577	0.836272
chr1	217860753	217960721	SPATA17,LINC00210	0.638454	0.104193	0.825769
chr1	217960721	218060689	LINC01653	0.649578	0.100203	0.835809
chr1	218060689	218160657	-	0.590249	-0.0368979	0.838469
chr1	218160657	218260625	-	0.618578	0.0279988	0.840068
chr1	218260625	218360594	RRP15,TGFB2-AS1,TGFB2	0.586192	-0.0909327	0.841655
[truncated: 27,253 more rows]

## Sheet: P9
chromosome	start	end	gene	depth	log2	weight
chr1	10000	108833	DDX11L1,WASH7P,MIR6859-1,MIR6859-2,MIR6859-3,MIR6859-4,MIR1302-2,MIR1302-9,MIR1302-10,MIR1302-11,FAM138A,FAM138F,FAM138C,OR4F5	0.824795	-0.616518	0.769755
chr1	108833	207666	LOC729737,LOC102725121,MIR6859-1,MIR6859-2,MIR6859-3,MIR6859-4,FAM138D	1.09917	-0.0685918	0.817174
chr1	257666	297968	-	1.2648	-0.168057	0.575703
chr1	347968	441978	-	0.727082	-0.149981	0.706151
chr1	441978	535988	OR4F29,OR4F16,OR4F3,LOC100132287,LOC100132062	0.744208	-0.234054	0.752496
chr1	585988	686787	LOC101928626,MIR12136,OR4F29,OR4F16,OR4F3	0.959504	-1.41536	0.601018
chr1	686787	787587	LOC100133331,LOC100288069	1.03662	-0.016	0.832927
chr1	787587	888387	FAM87B,LINC00115,LINC01128,FAM41C	1.31551	0.19416	0.8245
chr1	888387	989186	LINC02593,SAMD11,NOC2L,KLHL17,PLEKHN1,PERM1	1.19879	0.133928	0.836361
chr1	989186	1089986	HES4,ISG15,AGRN,LOC100288175,RNF223,C1orf159	1.13881	0.0530297	0.839303
chr1	1089986	1190786	C1orf159,LINC01342,MIR200B,MIR200A,MIR429,TTLL10	1.08792	-0.0608225	0.838774
chr1	1190786	1291585	TTLL10,TNFRSF18,TNFRSF4,SDF4,B3GALT6,C1QTNF12,UBE2J2,SCNN1D	1.12782	0.0160236	0.843468
chr1	1291585	1392385	SCNN1D,ACAP3,MIR6726,SNORD167,PUSL1,INTS11,MIR6727,CPTP,TAS1R3,DVL1,MIR6808,MXRA8,AURKAIP1,CCNL2	1.07432	-0.0517538	0.844108
chr1	1392385	1493185	CCNL2,MRPL20-AS1,MRPL20,ANKRD65,TMEM88B,LINC01770,VWA1,ATAD3C,ATAD3B	1.12552	-0.0981717	0.819131
chr1	1493185	1593984	ATAD3B,ATAD3A,TMEM240,SSU72	1.1286	-0.101837	0.818215
chr1	1593984	1694784	FNDC10,LOC105378586,MIB2,MMP23B,MMP23A,CDK11B,SLC35E2B	1.14704	-0.125799	0.804521
chr1	1694784	1795584	MMP23A,CDK11A,SLC35E2A,NADK,GNB1	1.33737	0.201702	0.829186
chr1	1795584	1896383	GNB1	1.13116	-0.0811284	0.814619
chr1	1896383	1997183	CALML6,TMEM52,CFAP74	1.06532	-0.101002	0.837399
chr1	1997183	2097983	CFAP74,GABRD,LOC105378591,PRKCZ	1.21971	0.0785521	0.833091
chr1	2097983	2198782	PRKCZ,PRKCZ-AS1,FAAP20	1.08471	0.00921458	0.832401
chr1	2198782	2299582	FAAP20,SKI	1.10689	-0.0324333	0.839412
chr1	2299582	2400382	SKI,MORN1,LOC100129534,RER1	1.17688	0.0680152	0.843479
chr1	2400382	2501181	RER1,PEX10,PLCH2	0.958154	0.297869	0.738773
chr1	2501181	2601981	PLCH2,PANK4,HES5,TNFRSF14-AS1,TNFRSF14,LOC100996583,PRXL2B,MMEL1	0.679464	0.274677	0.668062
chr1	2601981	2702781	MMEL1,TTC34	1.06357	0.45337	0.685054
chr1	2746290	2846369	TTC34	0.94935	0.141906	0.760566
chr1	2846369	2946448	-	1.09878	0.095622	0.813416
chr1	2946448	3046528	ACTRT2	1.12119	0.0691616	0.827789
chr1	3046528	3146607	PRDM16-DT,PRDM16,MIR4251	1.22948	0.190346	0.828615
chr1	3146607	3246686	PRDM16	1.09756	0.0613587	0.82114
chr1	3246686	3346766	PRDM16	1.11824	0.132024	0.810699
chr1	3346766	3446845	PRDM16	1.10478	0.0651825	0.822906
chr1	3446845	3546924	ARHGEF16,MEGF6	1.12286	0.13909	0.809717
chr1	3546924	3647004	MEGF6,MIR551A,TPRG1L,WRAP73	1.21228	0.241421	0.813511
chr1	3647004	3747083	WRAP73,TP73,TP73-AS1	1.21488	0.209565	0.821925
chr1	3747083	3847162	TP73-AS1,CCDC27,SMIM1,LRRC47,CEP104	1.14953	0.0369689	0.838565
chr1	3847162	3947242	CEP104,DFFB,C1orf174,LINC01134,LINC01346,LINC01345	1.2093	0.16871	0.831942
chr1	3947242	4047321	LINC01346,LINC01345	1.08648	0.0876209	0.815634
chr1	4047321	4147400	-	1.04196	0.0173043	0.816738
chr1	4147400	4247480	-	1.09346	0.0981193	0.820006
chr1	4247480	4347559	-	1.19027	0.277122	0.806118
chr1	4347559	4447639	LINC01777	1.05487	0.101979	0.806291
chr1	4447639	4547718	-	1.01862	0.0361884	0.808571
chr1	4547718	4647797	LINC01646	1.09847	0.132549	0.812729
chr1	4647797	4747877	AJAP1	1.15872	0.189571	0.809364
chr1	4747877	4847956	AJAP1	1.09795	0.165944	0.805504
chr1	4847956	4948035	-	1.09422	0.141063	0.809628
chr1	4948035	5048115	-	1.05996	0.0605647	0.818759
chr1	5048115	5148194	-	1.00748	-0.0323981	0.826474
chr1	5148194	5248273	-	1.11385	0.157743	0.812909
chr1	5248273	5348353	-	1.04872	0.0432608	0.817663
chr1	5348353	5448432	-	1.17717	0.232112	0.813892
chr1	5448432	5548511	-	1.13513	0.162954	0.816598
chr1	5548511	5648591	-	1.07186	0.047868	0.825594
chr1	5648591	5748670	-	1.08689	0.0690025	0.819791
chr1	5748670	5848749	-	1.0527	0.0053884	0.824285
chr1	5848749	5948829	MIR4689,NPHP4	1.15079	0.107027	0.829079
chr1	5948829	6048908	NPHP4,KCNAB2	1.09356	0.0378412	0.827798
chr1	6048908	6148988	KCNAB2,CHD5	1.25049	0.20108	0.834004
chr1	6148988	6249067	CHD5,RPL22,LOC102724450,RNF207,ICMT,LINC00337,HES3,GPR153	1.06197	-0.138408	0.825321
chr1	6249067	6349146	GPR153,ACOT7	1.07877	-0.0391397	0.839587
chr1	6349146	6449226	ACOT7,HES2,ESPN,MIR4252	1.15778	-0.0196203	0.825508
chr1	6449226	6549305	ESPN,TNFRSF25,PLEKHG5,NOL9	1.16864	0.0436699	0.837673
chr1	6549305	6649384	NOL9,TAS1R1,ZBTB48,KLHL21,PHF13,THAP3,DNAJC11	1.15249	0.00499272	0.832874
chr1	6649384	6749464	DNAJC11,LINC01672	1.03613	-0.138796	0.828085
chr1	6749464	6849543	CAMTA1-DT,CAMTA1	1.10111	-0.0744768	0.821196
chr1	6849543	6949622	CAMTA1	1.15396	0.100065	0.838913
chr1	6949622	7049702	CAMTA1	1.14419	0.0623206	0.842096
chr1	7049702	7149781	CAMTA1	1.07925	0.0768951	0.817761
chr1	7149781	7249860	CAMTA1	0.995404	-0.0940657	0.834584
chr1	7249860	7349940	CAMTA1	1.08876	0.0434554	0.832713
chr1	7349940	7450019	CAMTA1,CAMTA1-AS2	1.12199	0.0939904	0.825908
chr1	7450019	7550098	CAMTA1	1.2226	0.252619	0.814553
chr1	7550098	7650178	CAMTA1	1.19983	0.217653	0.815806
chr1	7650178	7750257	CAMTA1	1.15039	0.0717395	0.838632
chr1	7750257	7850337	CAMTA1,VAMP3,PER3,UTS2	1.03088	-0.126817	0.828074
chr1	7850337	7950416	UTS2,TNFRSF9	1.08742	-0.0622903	0.827975
chr1	7950416	8050495	PARK7,ERRFI1	1.06738	-0.145407	0.814527
chr1	8050495	8150575	-	0.994285	-0.20445	0.825062
chr1	8150575	8250654	LINC01714	1.07085	-0.111812	0.823425
chr1	8250654	8350733	SLC45A1	0.980565	-0.282858	0.814849
chr1	8350733	8450813	RERE,RERE-AS1	1.05226	-0.0681421	0.83953
chr1	8450813	8550892	RERE,SNORD128	1.06364	-0.0922531	0.825837
chr1	8550892	8650971	RERE	0.991187	-0.177852	0.831159
chr1	8650971	8751051	RERE	1.00051	-0.180493	0.824239
chr1	8751051	8851130	RERE	1.12946	-0.0955717	0.805576
chr1	8851130	8951209	ENO1,MIR6728,ENO1-AS1,CA6	1.01927	-0.195652	0.821745
chr1	8951209	9051289	CA6,SLC2A7,SLC2A5	1.10509	-0.0396397	0.831902
chr1	9051289	9151368	SLC2A5,GPR157,MIR34AHG	1.0326	-0.124589	0.833069
chr1	9151368	9251447	MIR34AHG,MIR34A,LNCTAM34A,H6PD	1.09995	-0.0723779	0.827339
chr1	9251447	9351527	H6PD,SPSB1	1.14399	0.0469771	0.840099
chr1	9351527	9451606	SPSB1,LINC02606	1.10507	-0.068272	0.827404
chr1	9451606	9551686	SLC25A33	1.00512	-0.260738	0.81202
chr1	9551686	9651765	SLC25A33,TMEM201,PIK3CD	1.16356	-0.059529	0.810651
chr1	9651765	9751844	PIK3CD,PIK3CD-AS1,PIK3CD-AS2,CLSTN1	1.1897	-0.0121031	0.815518
chr1	9751844	9851924	CLSTN1,CTNNBIP1	1.10129	-0.110372	0.815331
chr1	9851924	9952003	CTNNBIP1,LZIC,NMNAT1,TMEM274P	1.06967	-0.133207	0.820673
chr1	9952003	10052082	NMNAT1,TMEM274P,MIR5697,RBP7,UBE4B	1.04972	-0.246328	0.799889
chr1	10052082	10152162	UBE4B	1.00062	-0.213822	0.819496
chr1	10152162	10252241	UBE4B,KIF1B	1.07426	-0.148718	0.812252
chr1	10252241	10352320	KIF1B,RNU6-1,RNU6-9,RNU6-7,RNU6-8,RNU6-2	1.03935	-0.181915	0.811877
chr1	10352320	10452400	KIF1B,PGD,CENPS,CENPS-CORT,CORT	1.0518	-0.172831	0.813891
chr1	10452400	10552479	DFFA,PEX14	1.06037	-0.119699	0.824188
chr1	10552479	10652558	PEX14,CASZ1	1.06284	-0.131771	0.822739
chr1	10652558	10752638	CASZ1	1.24998	0.187245	0.836443
chr1	10752638	10852717	CASZ1	1.08903	-0.0633562	0.834038
chr1	10852717	10952796	C1orf127	1.16181	0.0384261	0.836798
chr1	10952796	11052876	C1orf127,TARDBP,MASP2	1.09046	-0.151587	0.810467
chr1	11052876	11152955	SRM,EXOSC10,EXOSC10-AS1,MTOR,MTOR-AS1	1.17548	0.0599116	0.832093
chr1	11152955	11253035	MTOR,ANGPTL7	1.02979	-0.0762641	0.843356
chr1	11253035	11353114	MTOR,UBIAD1	1.09554	-0.0133129	0.84174
chr1	11353114	11453193	-	1.15888	0.0818761	0.839316
chr1	11453193	11553273	DISP3	1.0906	0.0212055	0.83156
chr1	11553273	11653352	LINC01647,FBXO2	1.15408	0.0649708	0.841932
chr1	11653352	11753431	FBXO2,FBXO44,FBXO6,MAD2L2,DRAXIN,AGTRAP	1.13289	-0.00783458	0.834895
chr1	11753431	11853511	C1orf167,C1orf167-AS1,MTHFR,CLCN6,NPPA-AS1,NPPA	1.07966	-0.0809523	0.831759
chr1	11853511	11953590	NPPB,RNU5E-1,KIAA2013,PLOD1	1.13748	-0.052478	0.822078
chr1	11953590	12053669	PLOD1,MFN2,MIIP,MIR6729	1.03412	-0.182237	0.823027
chr1	12053669	12153749	TNFRSF8	1.04745	-0.113448	0.833133
chr1	12153749	12253828	MIR7846,TNFRSF1B,MIR4632,VPS13D	1.05404	-0.111626	0.831423
chr1	12253828	12353907	VPS13D	0.984482	-0.208821	0.823893
chr1	12353907	12453987	VPS13D	1.03282	-0.111902	0.830649
chr1	12453987	12554066	VPS13D,SNORA59B,SNORA59A	1.10316	-0.0275772	0.83353
chr1	12554066	12654145	DHRS3,MIR6730,AADACL4	1.1243	0.00463914	0.837585
chr1	12654145	12754225	AADACL4,AADACL3,C1orf158	1.07234	-0.0452351	0.836077
chr1	12754225	12854304	C1orf158,PRAMEF12,PRAMEF1,LINC01784,PRAMEF11,HNRNPCL1	1.06524	0.0170744	0.829614
chr1	12854304	12954384	PRAMEF2,PRAMEF4,PRAMEF10,PRAMEF7,PRAMEF6	1.11398	0.196659	0.795614
chr1	13004384	13104246	PRAMEF27,HNRNPCL4,HNRNPCL3,PRAMEF26,PRAMEF25,PRAMEF36P,PRAMEF34P	0.802217	0.316859	0.682111
chr1	13104246	13204109	HNRNPCL3,HNRNPCL2,PRAMEF36P,PRAMEF34P,PRAMEF25,PRAMEF26,HNRNPCL4,PRAMEF9,PRAMEF13	0.696344	0.0773663	0.656915
chr1	13204109	13303971	PRAMEF18,PRAMEF22,PRAMEF5,PRAMEF8,PRAMEF33	0.552162	-0.237347	0.685298
chr1	13303971	13403834	PRAMEF33,PRAMEF15,PRAMEF14,PRAMEF19,PRAMEF17	1.00324	-0.0774378	0.829302
chr1	13403834	13503697	PRAMEF20,LRRC38	1.15147	0.0541796	0.837553
chr1	13503697	13603559	LRRC38,PDPN	1.09632	0.0219533	0.836462
chr1	13603559	13703422	PDPN,PRDM2	1.08628	-0.0577467	0.828046
chr1	13703422	13803284	PRDM2	1.00416	-0.122196	0.837038
chr1	13803284	13903147	PRDM2	1.07588	0.0533337	0.825528
chr1	13903147	14003010	-	1.02232	-0.0511131	0.834034
chr1	14003010	14102872	-	1.01999	-0.0183837	0.824101
chr1	14102872	14202735	-	1.13933	0.163394	0.820149
chr1	14202735	14302597	-	1.15333	0.141362	0.830508
chr1	14302597	14402460	KAZN-AS1	1.03872	0.0155916	0.82461
chr1	14402460	14502323	KAZN-AS1	1.05432	0.0169571	0.826974
chr1	14502323	14602185	KAZN	0.988194	-0.0603479	0.823969
chr1	14602185	14702048	KAZN	1.11927	0.118409	0.820618
chr1	14702048	14801910	KAZN	1.01247	-0.0415676	0.826439
chr1	14801910	14901773	KAZN	1.04238	0.0413008	0.814407
chr1	14901773	15001636	KAZN	1.15322	0.094741	0.829574
chr1	15001636	15101498	KAZN	1.2135	0.167842	0.832931
chr1	15101498	15201361	KAZN,TMEM51-AS1,TMEM51,C1orf195	1.09387	0.037852	0.8309
chr1	15201361	15301223	TMEM51,FHAD1	1.07915	-0.0207449	0.840564
chr1	15301223	15401086	FHAD1,FHAD1-AS1	1.12675	0.0208812	0.838891
chr1	15401086	15500949	EFHD2,CTRC,CELA2A,CELA2B,CASP9	1.04786	-0.10297	0.835384
chr1	15500949	15600811	CASP9,DNAJC16,SCARNA21B,AGMAT	1.08949	-0.113688	0.815232
chr1	15600811	15700674	DDI2,RSC1A1,PLEKHM2	1.0332	-0.182087	0.815092
chr1	15700674	15800536	PLEKHM2,SLC25A34,SLC25A34-AS1,TMEM82,FBLIM1	1.11517	-0.0266686	0.835239
chr1	15800536	15900399	UQCRHL,FLJ37453,SPEN	1.08535	-0.172518	0.802509
chr1	15900399	16000262	SPEN,ZBTB17	0.935572	-0.282369	0.828329
chr1	16000262	16100124	SRARP,HSPB7,CLCNKA,CLCNKB,FAM131C	1.16697	0.105054	0.831437
chr1	16100124	16199987	EPHA2,ARHGEF19	1.13602	0.05139	0.835776
chr1	16199987	16299849	ARHGEF19,CPLANE2,FBXO42	1.04049	-0.149684	0.82377
chr1	16299849	16399712	FBXO42,SZRD1,SPATA21	1.13866	-0.0843083	0.808456
chr1	16399712	16499575	SPATA21,NECAP2,LINC01772,CROCCP3	1.13401	-0.0176601	0.828618
chr1	16499575	16599437	RNVU1-18,RNU1-3,RNU1-4,RNU1-2,RNU1-1,LINC01783,MIR3675,NBPF1	2.08355	0.224287	0.697401
chr1	16599437	16699300	NBPF1,CROCCP2,MST1P2,RNVU1-18,RNU1-3,RNU1-4,RNU1-2,RNU1-1,MIR3675,ESPNP	3.19642	0.27624	0.625079
chr1	16699300	16799163	ESPNP,RNVU1-18,RNU1-3,RNU1-4,RNU1-2,RNU1-1,MST1L	2.27018	0.140528	0.64784
chr1	16849163	16949188	MIR3675,LOC112267871,LOC105376805,RNVU1-18,RNU1-3,RNU1-4,RNU1-2,RNU1-1,CROCC	1.35925	-0.285151	0.681693
chr1	16949188	17049214	CROCC,MFAP2,ATP13A2,SDHB	0.99888	-0.179484	0.835589
chr1	17049214	17149240	SDHB,PADI2	1.11983	0.0422735	0.838829
chr1	17149240	17249266	LINC02783,PADI1,PADI3	1.14853	0.124239	0.82494
chr1	17249266	17349292	PADI3,MIR3972,PADI4	1.00061	-0.106822	0.83538
chr1	17349292	17449318	PADI4,PADI6,RCC2	1.07568	0.002181	0.830767
chr1	17449318	17549344	ARHGEF10L	1.15259	-0.00824947	0.824829
chr1	17549344	17649370	ARHGEF10L	1.04272	0.0362192	0.810443
chr1	17649370	17749396	ARHGEF10L	1.08022	0.0730523	0.815705
chr1	17749396	17849422	ACTL8	1.21797	0.284821	0.809603
chr1	17849422	17949448	-	1.02026	0.0288038	0.811791
chr1	17949448	18049474	-	1.20002	0.277561	0.808702
chr1	18049474	18149500	LINC01654,IGSF21	1.14386	0.212177	0.802269
chr1	18149500	18249526	IGSF21	1.11673	0.194262	0.802509
chr1	18249526	18349552	IGSF21	1.10095	0.143708	0.809188
chr1	18349552	18449578	IGSF21	1.14802	0.189134	0.813564
chr1	18449578	18549604	KLHDC7A	1.20461	0.231564	0.821106
chr1	18549604	18649630	PAX7	1.15581	0.0975603	0.83333
chr1	18649630	18749656	PAX7	1.12703	0.0904342	0.825777
chr1	18749656	18849682	TAS1R2	1.14275	0.167382	0.815787
chr1	18849682	18949708	TAS1R2,ALDH4A1,MIR4695,MIR1290,IFFO2	1.05425	-0.0165906	0.826497
chr1	18949708	19049734	IFFO2	1.07827	-0.0171016	0.841861
chr1	19049734	19149760	UBR4	1.01961	-0.0501792	0.830175
chr1	19149760	19249786	UBR4,EMC1-AS1,EMC1	1.08223	0.00343564	0.840068
chr1	19249786	19349812	EMC1,MRTO4,AKR7L,AKR7A3,LOC100506730,AKR7A2,SLC66A1,CAPZB	1.04264	-0.141126	0.829808
chr1	19349812	19449838	CAPZB	1.11079	0.0212521	0.840807
chr1	19449838	19549864	CAPZB	1.08623	-0.0193191	0.838566
chr1	19549864	19649890	LOC105378614,MICOS10,MICOS10-NBL1,RPS14P3,NBL1	1.1226	-0.0417117	0.822726
chr1	19649890	19749916	MICOS10-NBL1,NBL1,HTR6,TMCO4	1.07292	-0.0389409	0.841102
chr1	19749916	19849942	TMCO4,RNF186	1.06141	-0.0827446	0.831022
chr1	19849942	19949968	OTUD3,PLA2G2E	1.06057	-0.0445548	0.839951
chr1	19949968	20049994	PLA2G2A	1.05675	-0.0247853	0.838809
chr1	20049994	20150020	PLA2G5,PLA2G2D,PLA2G2F	1.04503	-0.0192814	0.831956
chr1	20150020	20250046	PLA2G2F,PLA2G2C,UBXN10-AS1,UBXN10,LINC01757	1.01701	-0.0253196	0.824032
chr1	20250046	20350072	VWA5B1	1.03668	0.0475829	0.811887
chr1	20350072	20450097	VWA5B1,LINC01141	1.05076	0.0284156	0.819752
chr1	20450097	20550123	CAMK2N1,MUL1	1.04622	-0.0688964	0.840219
chr1	20550123	20650149	FAM43B,CDA,PINK1,MIR6084,PINK1-AS	1.06002	-0.0783308	0.836956
chr1	20650149	20750175	PINK1,PINK1-AS,DDOST,KIF17,SH2D5,HP1BP3	1.1306	0.00373304	0.836198
chr1	20750175	20850201	HP1BP3,EIF4G3	1.05569	-0.144384	0.816074
chr1	20850201	20950227	EIF4G3	0.994511	-0.206201	0.820985
chr1	20950227	21050253	EIF4G3,MIR1256	1.07017	-0.0791783	0.826082
chr1	21050253	21150279	EIF4G3	1.10815	-0.0736725	0.817104
chr1	21150279	21250305	EIF4G3,ECE1	1.00797	-0.182081	0.826522
chr1	21250305	21350331	ECE1,ECE1-AS1	1.01356	-0.0949221	0.831207
chr1	21350331	21450357	NBPF3	1.02923	-0.151168	0.826836
chr1	21450357	21550383	NBPF3,ALPL	1.11718	0.0282759	0.84101
chr1	21550383	21650409	ALPL,RAP1GAP	1.18087	0.1535	0.822401
chr1	21650409	21750435	RAP1GAP,USP48	1.02125	-0.155314	0.827729
chr1	21750435	21850461	USP48,LDLRAD2,HSPG2	1.02549	-0.189518	0.822237
chr1	21850461	21950487	HSPG2	1.12198	0.0656097	0.829962
chr1	21950487	22050513	CELA3B,CELA3A,LINC01635,LINC00339	0.993432	-0.204193	0.829366
chr1	22050513	22150539	CDC42,WNT4	1.14116	0.0328321	0.834265
chr1	22150539	22250565	-	1.07737	-0.0136935	0.834882
chr1	22250565	22350591	MIR4418	1.07898	0.00553804	0.831684
chr1	22350591	22450617	-	1.11031	0.0487334	0.836463
chr1	22450617	22550643	ZBTB40	1.10738	0.0849158	0.826909
chr1	22550643	22650669	EPHA8,MIR6127,C1QA,C1QC	1.12144	0.105441	0.819284
chr1	22650669	22750695	C1QB,EPHB2,MIR4684	1.12073	0.069511	0.830515
chr1	22750695	22850721	EPHB2	1.12704	0.132931	0.81723
chr1	22850721	22950747	EPHB2,MIR4253	1.00803	-0.085115	0.830723
chr1	22950747	23050773	LACTBL1,TEX46,KDM1A,MIR3115	1.16028	0.00976542	0.822634
chr1	23050773	23150799	KDM1A,LUZP1	1.06306	-0.0359431	0.83989
chr1	23150799	23250825	LUZP1,HTR1D	1.12859	-0.0200168	0.827083
chr1	23250825	23350851	LINC01355,HNRNPR	0.968018	-0.310971	0.806263
chr1	23350851	23450877	ZNF436,ZNF436-AS1,TCEA3,ASAP3	1.03368	-0.148871	0.828395
chr1	23450877	23550903	ASAP3,E2F2,LOC101928163	1.08029	-0.0996162	0.824129
chr1	23550903	23650929	ID3,MDS2	1.04796	-0.0897501	0.838289
chr1	23650929	23750955	RPL11,ELOA	1.05256	-0.161076	0.81719
chr1	23750955	23850981	ELOA,ELOA-AS1,PITHD1,LYPLA2,GALE,HMGCL,FUCA1	1.09293	-0.0782658	0.824737
chr1	23850981	23951006	FUCA1,CNR2,MIR378F	0.967608	-0.313592	0.809123
chr1	23951006	24051032	PNRC2,SRSF10	1.06401	-0.144095	0.816481
chr1	24051032	24151058	MYOM3,IL22RA1	1.18225	0.11216	0.838039
chr1	24151058	24251084	IFNLR1,LINC02800	1.05664	-0.106834	0.828693
chr1	24251084	24351110	GRHL3	1.01301	-0.0774827	0.834334
chr1	24351110	24451136	GRHL3,STPG1,NIPAL3	1.08289	-0.0694007	0.827536
chr1	24451136	24551162	NIPAL3,RCAN3AS,RCAN3,NCMAP-DT	0.941965	-0.325999	0.815758
chr1	24551162	24651188	NCMAP-DT,NCMAP,SRRM1	1.05734	-0.152884	0.816146
chr1	24651188	24751214	SRRM1,CLIC4	1.04597	-0.189836	0.812884
chr1	24751214	24851240	CLIC4	0.991242	-0.268312	0.808775
chr1	24851240	24951266	RUNX3,MIR6731	1.08795	-0.0654716	0.831996
chr1	24951266	25051292	RUNX3,MIR4425	1.0862	0.0136304	0.82949
chr1	25051292	25151318	-	1.06254	-0.0453908	0.84113
chr1	25151318	25251344	SYF2,RSRP1	0.991832	-0.230703	0.820247
chr1	25251344	25351370	RSRP1,RHD,TMEM50A	1.11835	0.318178	0.638661
chr1	25351370	25451396	TMEM50A,RHCE,MACO1	1.00882	-0.12046	0.838283
chr1	25451396	25551422	MACO1,LDLRAP1	1.08843	-0.0825668	0.820595
chr1	25551422	25651448	LDLRAP1,MAN1C1	1.09565	-0.0161103	0.840239
chr1	25651448	25751474	MAN1C1	1.04346	-0.0448069	0.835743
chr1	25751474	25851500	MAN1C1,SELENON,MTFR1L,LOC646471,AUNIP	1.10597	0.0261788	0.837228
chr1	25851500	25951526	AUNIP,PAQR7,STMN1,MIR3917	0.984494	-0.21395	0.827351
chr1	25951526	26051552	PAFAH2,EXTL1,SLC30A2,TRIM63	1.07104	-0.0726384	0.835394
chr1	26051552	26151578	TRIM63,PDIK1L	1.07096	-0.106814	0.822787
chr1	26151578	26251604	FAM110D,C1orf232,ZNF593,CNKSR1,CATSPER4,ZPLD2P,CEP85	1.04984	-0.141598	0.823388
chr1	26251604	26351630	CEP85,SH3BGRL3,UBXN11,CD52,CRYBG2	1.07285	-0.115246	0.825673
chr1	26351630	26451656	CRYBG2,ZNF683,LIN28A,DHDDS	1.04762	-0.137613	0.824306
chr1	26451656	26551682	DHDDS,DHDDS-AS1,HMGN2,RPS6KA1	0.980585	-0.23322	0.825828
chr1	26551682	26651708	RPS6KA1,MIR1976	0.911903	-0.41809	0.806223
chr1	26651708	26751734	LOC101928728,ARID1A	1.00677	-0.223002	0.815543
chr1	26751734	26851760	ARID1A,PIGV,ZDHHC18	1.1178	-0.071222	0.819097
chr1	26851760	26951786	ZDHHC18,SFN,GPN2,GPATCH3,NR0B2,NUDC,KDF1	1.00788	-0.241683	0.817549
chr1	26951786	27051812	KDF1,TRNP1,TENT5B	1.11249	-0.0706877	0.823758
chr1	27051812	27151838	SLC9A1	1.01441	-0.165595	0.833576
chr1	27151838	27251864	SLC9A1,WDTC1	0.992112	-0.297764	0.804972
chr1	27251864	27351890	WDTC1,TMEM222,ACTG1P20,SYTL1	1.08656	-0.088069	0.826078
chr1	27351890	27451915	SYTL1,MAP3K6,FCN3,CD164L2,GPR3,WASF2	1.08695	-0.0457496	0.83598
chr1	27451915	27551941	WASF2,AHDC1	1.0471	-0.195387	0.813751
chr1	27551941	27651967	AHDC1,FGR	1.06799	-0.0176212	0.831016
chr1	27651967	27751993	LINC02574,IFI6,FAM76A	1.07501	-0.143895	0.812764
chr1	27751993	27852019	FAM76A,STX12,PPP1R8,SCARNA1	1.0071	-0.24057	0.812415
chr1	27852019	27952045	THEMIS2,RPA2,SMPDL3B	1.13414	-0.0823463	0.813575
chr1	27952045	28052071	SMPDL3B,XKR8,EYA3	1.09896	-0.0869125	0.816576
chr1	28052071	28152097	EYA3,PTAFR	1.05272	-0.190419	0.807331
chr1	28152097	28252123	PTAFR,DNAJC8,ATP5IF1	0.972937	-0.298174	0.812315
chr1	28252123	28352149	SESN2,MED18	1.08445	-0.185836	0.800904
chr1	28352149	28452175	PHACTR4	1.05698	-0.23323	0.797854
chr1	28452175	28552201	PHACTR4,SNHG3,RCC1,SNORA73A,SNORA73B	1.11329	-0.125317	0.807473
chr1	28552201	28652227	TRNAU1AP,SNHG12,SNORD99,SNORA61,SNORA44,SNORA16A,RAB42,TAF12,LINC01715,RNU11	1.00288	-0.296739	0.803123
chr1	28652227	28752253	GMEB1,YTHDF2	1.03654	-0.245737	0.803168
chr1	28752253	28852279	YTHDF2,OPRD1	1.10517	-0.0818088	0.819619
chr1	28852279	28952305	OPRD1,EPB41	1.05272	-0.132669	0.82371
chr1	28952305	29052331	EPB41	1.08242	-0.131548	0.811408
chr1	29052331	29152357	EPB41,TMEM200B,SRSF4	1.04295	-0.196055	0.810425
chr1	29152357	29252383	SRSF4,MECR,PTPRU	1.08431	-0.046074	0.834252
chr1	29252383	29352409	PTPRU,LINC01756	1.21741	0.19625	0.829772
chr1	29352409	29452435	-	1.14346	0.128405	0.826967
chr1	29452435	29552461	-	1.01941	0.0210376	0.810997
chr1	29552461	29652487	-	1.04226	0.0406467	0.815632
chr1	29652487	29752513	-	1.09862	0.137807	0.808571
chr1	29752513	29852539	-	1.06798	0.0814312	0.815578
chr1	29852539	29952565	-	1.12115	0.151119	0.813625
chr1	29952565	30052591	LINC01648	1.01552	-2.56493e-05	0.818123
chr1	30052591	30152617	-	1.05248	0.0402464	0.817451
chr1	30152617	30252643	-	1.02316	-0.0561071	0.834687
chr1	30252643	30352669	-	1.01342	-0.0224984	0.822135
chr1	30352669	30452695	-	0.492572	-0.111595	0.652576
chr1	30452695	30552721	-	1.14253	0.145062	0.82164
chr1	30552721	30652747	-	1.14746	0.122493	0.832174
chr1	30652747	30752773	MATN1,MATN1-AS1,LAPTM5,MIR4420	1.10038	0.0559248	0.82533
chr1	30752773	30852799	LAPTM5,LINC01778	1.18788	0.129058	0.835678
chr1	30852799	30952824	SDC3,PUM1,SNORD103A,SNORD103B	1.00713	-0.105751	0.836102
chr1	30952824	31052850	PUM1,SNORD103C	1.04318	-0.128099	0.823438
chr1	31052850	31152876	PUM1	1.14623	-0.0833427	0.80734
chr1	31152876	31252902	NKAIN1	0.930038	-0.313383	0.826099
chr1	31252902	31352928	SNRNP40,ZCCHC17	0.951183	-0.243907	0.829601
chr1	31352928	31452954	ZCCHC17,FABP3,SERINC2	1.12523	0.0287561	0.839957
chr1	31452954	31552980	LDC1P,LINC01226	1.06977	-0.0282255	0.840852
chr1	31552980	31653006	TINAGL1,HCRTR1,PEF1,COL16A1	1.06438	-0.0552552	0.839844
chr1	31653006	31753032	COL16A1,ADGRB2	1.24121	0.260123	0.817589
chr1	31753032	31853058	ADGRB2,MIR4254,SPOCD1	1.09967	-0.0400021	0.835303
chr1	31853058	31953084	PTP4A2	1.13169	-0.0498281	0.816813
chr1	31953084	32053110	KHDRBS1	1.08659	-0.110485	0.816471
chr1	32053110	32153136	KHDRBS1,TMEM39B,MIR5585,KPNA6	1.09539	-0.116461	0.814175
chr1	32153136	32253162	KPNA6,TXLNA,CCDC28B,IQCC,DCDC2B,TMEM234,EIF3I,MTMR9LP,FAM167B,LCK	1.01029	-0.182725	0.830239
chr1	32253162	32353188	LCK,HDAC1,MARCKSL1	1.07485	-0.151072	0.815145
chr1	32353188	32453214	FAM229A,TSSK3,BSDC1	1.05459	-0.0808983	0.835153
chr1	32453214	32553240	ZBTB8B,ZBTB8A	1.07806	-0.168473	0.806374
chr1	32553240	32653266	ZBTB8A,ZBTB8OS,RBBP4	1.07664	-0.149686	0.810199
chr1	32653266	32753292	RBBP4,SYNC,KIAA1522	1.02295	-0.199834	0.819192
chr1	32753292	32853318	KIAA1522,YARS1,S100PBP	1.15578	-0.0249579	0.815813
chr1	32853318	32953344	S100PBP,FNDC5,HPCA,TMEM54,RNF19B	1.08992	-0.0380543	0.837323
chr1	32953344	33053370	RNF19B,AK2	1.08516	-0.0893228	0.823859
chr1	33053370	33153396	AZIN2,TRIM62	1.14201	0.0557081	0.838722
chr1	33153396	33253422	TRIM62	1.06752	0.0135607	0.833227
chr1	33253422	33353448	ZNF362,A3GALT2,PHC2,MIR3605,PHC2-AS1	1.11152	0.0338279	0.836236
chr1	33353448	33453474	PHC2,PHC2-AS1	1.06311	0.0170589	0.831468
chr1	33453474	33553500	ZSCAN20,CSMD2	1.12085	0.0860416	0.831677
chr1	33553500	33653526	CSMD2	1.12837	0.114669	0.824825
chr1	33653526	33753552	CSMD2	1.03336	0.0260066	0.819544
chr1	33753552	33853578	CSMD2	1.08082	0.116195	0.812321
chr1	33853578	33953604	CSMD2,HMGB4,CSMD2-AS1	1.09965	0.176028	0.803774
chr1	33953604	34053630	CSMD2	1.06772	0.158537	0.798388
chr1	34053630	34153656	CSMD2	1.13599	0.158058	0.820291
chr1	34153656	34253682	CSMD2,C1orf94	1.01333	0.00588476	0.814311
chr1	34253682	34353708	-	1.19114	0.270331	0.809921
chr1	34353708	34453733	-	1.13768	0.172	0.815378
chr1	34453733	34553759	-	1.08149	0.0953536	0.818973
chr1	34553759	34653785	-	1.13946	0.217358	0.807604
chr1	34653785	34753811	MIR552	1.06629	0.0843256	0.814392
chr1	34753811	34853837	GJB5,GJB4,GJB3,GJA4,SMIM12	1.16319	0.160701	0.826069
chr1	34853837	34953863	SMIM12,DLGAP3	1.14297	0.0691075	0.842107
chr1	34953863	35053889	LOC653160,TMEM35B,ZMYM6	1.13807	-0.0473294	0.813855
chr1	35053889	35153915	ZMYM1	0.949283	-0.332362	0.810857
chr1	35153915	35253941	SFPQ	0.986823	-0.281008	0.808998
chr1	35253941	35353967	ZMYM4	0.984534	-0.277166	0.809408
chr1	35353967	35453993	ZMYM4,ZMYM4-AS1,KIAA0319L	1.06048	-0.142112	0.815533
chr1	35453993	35554019	KIAA0319L	1.02704	-0.147714	0.820949
chr1	35554019	35654045	KIAA0319L,NCDN,TFAP2E,PSMB2	1.06378	-0.068139	0.833983
chr1	35654045	35754071	C1orf216,CLSPN	1.09361	-0.0694916	0.825923
chr1	35754071	35854097	CLSPN,AGO4	1.06282	-0.142291	0.816208
chr1	35854097	35954123	AGO4,AGO1,AGO3	0.990422	-0.204171	0.825428
chr1	35954123	36054149	AGO3	1.0658	-0.165436	0.808069
chr1	36054149	36154175	AGO3,TEKT2,ADPRS,COL8A2,TRAPPC3	1.13264	-0.0535895	0.820397
chr1	36154175	36254201	TRAPPC3,MAP7D1,THRAP3	1.11817	-0.0843845	0.817934
chr1	36254201	36354227	THRAP3,SH3D21,EVA1B,STK40	1.04708	-0.131156	0.828117
chr1	36354227	36454253	STK40,LSM10,OSCP1,SNORA63C	1.06636	-0.107941	0.825747
chr1	36454253	36554279	MRPS15,CSF3R	1.06395	-0.0199725	0.837048
chr1	36554279	36654305	-	0.954162	-0.0916391	0.815753
chr1	36654305	36754331	-	1.08206	0.0351655	0.830722
chr1	36754331	36854357	GRIK3	1.17546	0.216738	0.811234
chr1	36854357	36954383	GRIK3	1.15007	0.180935	0.816246
chr1	36954383	37054409	GRIK3	1.08549	0.09434	0.813916
chr1	37054409	37154435	-	1.22768	0.29623	0.810245
chr1	37154435	37254461	MIR4255	1.14699	0.102184	0.837702
chr1	37254461	37354487	-	1.19969	0.216653	0.82216
chr1	37354487	37454513	-	1.18104	0.179909	0.824825
chr1	37454513	37554539	LINC01137,ZC3H12A,MIR6732,MEAF6,MIR5581,SNIP1	1.10826	-0.0771203	0.818878
chr1	37554539	37654565	DNALI1,GNL2,RSPO1	1.15857	0.0736925	0.840037
chr1	37654565	37754591	C1orf109,CDCA8,EPHA10	1.10733	0.00557411	0.841549
chr1	37754591	37854617	EPHA10,MANEAL,YRDC,C1orf122,MTF1	0.934227	-0.274538	0.83053
chr1	37854617	37954642	MTF1,INPP5B	1.07433	-0.119311	0.820062
chr1	37954642	38054668	SF3A3,FHL3,UTP11,POU3F1	1.06581	-0.145902	0.819723
chr1	38054668	38154694	MIR3659	1.13442	0.128958	0.821431
chr1	38154694	38254720	LINC01343	1.1294	0.0814667	0.833364
chr1	38254720	38354746	-	1.01497	-0.0565849	0.833022
chr1	38354746	38454772	-	0.972157	-0.145504	0.841528
chr1	38454772	38554798	LINC01685	1.0705	0.0496827	0.823905
chr1	38554798	38654824	-	1.05052	-0.00926208	0.831263
chr1	38654824	38754850	-	1.02516	-0.0545732	0.835864
chr1	38754850	38854876	RRAGC	1.12625	0.00381033	0.83081
chr1	38854876	38954902	RRAGC,MYCBP,GJA9-MYCBP,LOC105378663,GJA9,RHBDL2	1.02525	-0.191344	0.816246
chr1	38954902	39054928	AKIRIN1,NDUFS5	0.970958	-0.34659	0.800198
chr1	39054928	39154954	MACF1	0.977916	-0.278465	0.813803
chr1	39154954	39254980	MACF1	1.15197	0.0220496	0.825929
chr1	39254980	39355006	MACF1	1.08297	-0.0487242	0.828028
chr1	39355006	39455032	MACF1,KIAA0754	1.08925	-0.104048	0.816176
chr1	39455032	39555058	MACF1,BMP8A,OXCT2P1,PPIEL	1.04919	-0.10683	0.832851
chr1	39555058	39655084	PPIEL,PABPC4,PABPC4-AS1,SNORA55,HEYL	1.02603	-0.141928	0.832089
chr1	39655084	39755110	NT5C1A,HPCAL4,PPIE	1.06686	-0.0383684	0.841062
chr1	39755110	39855136	PPIE,BMP8B,OXCT2,LOC101929536,TRIT1	1.08587	-0.0726551	0.830043
chr1	39855136	39955162	TRIT1,MYCL,MFSD2A	1.15254	-0.0385653	0.814631
chr1	39955162	40055188	MFSD2A,CAP1	1.13036	-0.0328514	0.821676
chr1	40055188	40155214	CAP1,PPT1	1.03858	-0.11214	0.830895
chr1	40155214	40255240	RLF,TMCO2	1.03054	-0.200001	0.810057
chr1	40255240	40355266	ZMPSTE24,COL9A2	1.01576	-0.195043	0.819957
chr1	40355266	40455292	SMAP2,ZFP69B	1.00933	-0.184288	0.823319
chr1	40455292	40555318	ZFP69B,ZFP69,EXO5,ZNF684	1.07297	-0.112815	0.81882
chr1	40555318	40655344	RIMS3	1.07911	-0.0381931	0.836658
chr1	40655344	40755370	RIMS3,NFYC-AS1,NFYC,MIR30E	0.8853	-0.342612	0.829742
chr1	40755370	40855396	NFYC,MIR30C1,KCNQ4	1.04872	-0.013472	0.826147
chr1	40855396	40955422	CITED4	1.14228	-0.00411884	0.825534
chr1	40955422	41055448	CTPS1,SLFNL1-AS1,SLFNL1,SCMH1	1.1968	0.146244	0.839203
chr1	41055448	41155474	SCMH1	1.00689	-0.149155	0.830389
chr1	41155474	41255500	SCMH1	0.992242	-0.16321	0.833194
chr1	41255500	41355526	-	1.15003	0.0956267	0.838085
chr1	41355526	41455551	FOXO6,FOXO6-AS1	1.14136	0.0934928	0.828205
chr1	41455551	41555577	EDN2,HIVEP3	1.11824	0.0619037	0.829118
chr1	41555577	41655603	HIVEP3	1.22123	0.211284	0.831461
chr1	41655603	41755629	HIVEP3	1.16555	0.15526	0.822314
chr1	41755629	41855655	HIVEP3	1.0982	0.0459055	0.833832
chr1	41855655	41955681	HIVEP3	0.92194	-0.226318	0.839236
chr1	41955681	42055707	HIVEP3	1.04079	-0.026043	0.834829
chr1	42055707	42155733	GUCA2B	1.02911	-0.0960858	0.8348
chr1	42155733	42255759	GUCA2B,GUCA2A,FOXJ3	1.10526	0.00596859	0.834348
chr1	42255759	42355785	FOXJ3	1.01858	-0.131589	0.831433
chr1	42355785	42455811	RIMKLA,ZMYND12	1.08741	-0.00515892	0.83922
chr1	42455811	42555837	ZMYND12,CCDC30,PPCS	1.04223	-0.115862	0.827145
chr1	42555837	42655863	CCDC30	1.0491	-0.0997482	0.830453
chr1	42655863	42755889	CCDC30,PPIH,YBX1,CLDN19,P3H1	1.12104	-0.024149	0.826493
chr1	42755889	42855915	P3H1,C1orf50,TMEM269-DT,TMEM269,SVBP,ERMAP,ZNF691	1.12556	0.0197369	0.834595
chr1	42855915	42955941	LOC339539,SLC2A1	1.03178	-0.0567422	0.837282
chr1	42955941	43055967	SLC2A1,SLC2A1-AS1	1.08716	-0.00834886	0.840925
chr1	43055967	43155993	FAM183A	1.00994	-0.0638341	0.831239
chr1	43155993	43256019	FAM183A,EBNA1BP2,MIR6733,CFAP57	0.953102	-0.179436	0.840209
chr1	43256019	43356045	TMEM125,C1orf210,TIE1,MPL	1.08757	0.0196021	0.834528
chr1	43356045	43456071	CDC20,ELOVL1,MIR6734,MED8,SZT2,SZT2-AS1,MIR6735,HYI	1.15266	0.130726	0.827063
chr1	43456071	43556097	PTPRF	1.01009	-0.117505	0.840449
chr1	43556097	43656123	PTPRF,KDM4A	1.03461	-0.0782082	0.835648
chr1	43656123	43756149	KDM4A,KDM4A-AS1,ST3GAL3,LOC101929592	0.971637	-0.199029	0.833801
chr1	43756149	43856175	ST3GAL3,MIR6079	1.05556	-0.0771342	0.832093
chr1	43856175	43956201	ST3GAL3,ARTN,IPO13	1.19061	0.18992	0.822712
chr1	43956201	44056227	IPO13,DPH2,ATP6V0B,B4GALT2,CCDC24,SLC6A9	1.14766	0.0991772	0.828245
chr1	44056227	44156253	KLF17,KLF18	0.992222	-0.19822	0.827193
chr1	44156253	44256279	DMAP1,ERI3,ERI3-IT1,SNORA110	0.96237	-0.21823	0.832641
chr1	44256279	44356305	ERI3	1.05725	0.0561894	0.818003
chr1	44356305	44456331	RNF220	0.981255	-0.176033	0.835966
chr1	44456331	44556357	RNF220,MIR5584	1.11604	0.0386885	0.84067
chr1	44556357	44656383	RNF220,TMEM53	1.09926	0.0572126	0.824439
chr1	44656383	44756409	TMEM53,SNORD145,ARMH1,RNU5F-1,RNU5D-1,KIF2C	1.08233	-0.10752	0.820759
chr1	44756409	44856435	KIF2C,SNORD160,RPS8,SNORD55,SNORD46,SNORD38A,SNORD38B,BEST4,PLK3,TCTEX1D4,BTBD19,PTCH2,EIF2B3	1.1294	0.0103801	0.836789
chr1	44856435	44956460	EIF2B3	0.986103	-0.232704	0.818115
chr1	44956460	45056486	EIF2B3,HECTD3,UROD,ZSWIM5	1.00685	-0.162276	0.829917
chr1	45056486	45156512	ZSWIM5	0.890069	-0.359959	0.822301
chr1	45156512	45256538	ZSWIM5	0.997461	-0.217117	0.816184
chr1	45256538	45356564	LINC01144,HPDL,MUTYH,TOE1,TESK2	1.15067	0.0317091	0.831572
chr1	45356564	45456590	TESK2	1.08337	-0.127373	0.811252
chr1	45456590	45556616	TESK2,CCDC163,MMACHC,PRDX1,AKR1A1	1.06281	-0.195435	0.806286
chr1	45556616	45656642	AKR1A1,NASP,CCDC17,GPBP1L1,RPS15AP10	1.02301	-0.20782	0.814619
chr1	45656642	45756668	GPBP1L1,TMEM69,IPP	1.15567	-0.0729131	0.803485
chr1	45756668	45856694	MAST2	1.00711	-0.238339	0.809483
chr1	45856694	45956720	MAST2	1.09902	-0.0903222	0.816072
chr1	45956720	46056746	MAST2,PIK3R3,P3R3URF-PIK3R3	1.01013	-0.135321	0.834714
chr1	46056746	46156772	PIK3R3,P3R3URF-PIK3R3,LOC101929626	1.01341	-0.165557	0.825042
chr1	46156772	46256798	PIK3R3,P3R3URF-PIK3R3,TSPAN1,P3R3URF,POMGNT1,LURAP1,RAD54L	1.06508	-0.162609	0.815492
chr1	46256798	46356824	RAD54L,LRRC41,UQCRH,NSUN4	1.17421	-0.0121583	0.814626
chr1	46356824	46456850	NSUN4,FAAH,FAAHP1,LINC01398	0.992192	-0.141312	0.838917
chr1	46456850	46556876	DMBX1,TMEM275,MKNK1-AS1,KNCN	1.07146	-0.0168343	0.831917
chr1	46556876	46656902	MKNK1-AS1,MKNK1,MOB3C,ATPAF1	1.1348	0.107066	0.82953
chr1	46656902	46756928	ATPAF1,TEX38,EFCAB14-AS1,EFCAB14	1.08721	0.00793255	0.84255
chr1	46756928	46856954	CYP4B1,CYP4Z2P	1.10667	0.017196	0.840109
chr1	46856954	46956980	CYP4Z2P,CYP4A11	1.06581	0.00413649	0.835555
chr1	46956980	47057006	CYP4X1	1.07861	0.000891748	0.842347
chr1	47057006	47157032	CYP4Z1,CYP4A22	1.10738	0.0329457	0.840754
chr1	47157032	47257058	LINC00853,PDZK1IP1,TAL1,STIL	1.07025	-0.00688259	0.837159
chr1	47257058	47357084	STIL,CMPK1	1.05709	-0.165388	0.812221
chr1	47357084	47457110	CMPK1,LINC01389,FOXE3,FOXD2-AS1,FOXD2	1.12701	0.0167819	0.834383
chr1	47457110	47557136	-	1.13336	0.17503	0.812756
chr1	47557136	47657162	-	1.13017	0.143091	0.81956
chr1	47657162	47757188	-	1.16877	0.158515	0.827857
chr1	47757188	47857214	TRABD2B	1.17702	0.313921	0.789795
chr1	47857214	47957240	TRABD2B	1.09033	0.140671	0.808544
chr1	47957240	48057266	TRABD2B	1.21902	0.275685	0.814058
chr1	48057266	48157292	SKINT1L	1.08821	0.0833378	0.825198
chr1	48157292	48257318	SKINT1L,SLC5A9	1.11489	0.169533	0.811213
chr1	48257318	48357344	SPATA6	0.959031	-0.157331	0.838736
chr1	48357344	48457369	SPATA6	1.18123	0.113537	0.837133
chr1	48457369	48557395	SPATA6,AGBL4	1.07695	0.125679	0.810781
chr1	48557395	48657421	AGBL4	1.10009	0.160261	0.809929
chr1	48657421	48757447	AGBL4,BEND5	1.14213	0.203067	0.812484
chr1	48757447	48857473	AGBL4,BEND5	1.05239	0.0812329	0.814411
chr1	48857473	48957499	AGBL4	1.07438	0.119557	0.812659
chr1	48957499	49057525	AGBL4	1.11982	0.167199	0.814787
chr1	49057525	49157551	AGBL4	1.03198	0.0565824	0.812772
chr1	49157551	49257577	AGBL4,AGBL4-AS1	1.03715	0.02673	0.822904
chr1	49257577	49357603	AGBL4,AGBL4-AS1	1.0202	-0.0486084	0.835599
chr1	49357603	49457629	AGBL4,AGBL4-IT1	1.06626	0.0543627	0.824774
chr1	49457629	49557655	AGBL4,AGBL4-IT1	1.04978	0.0145611	0.828471
chr1	49557655	49657681	AGBL4	1.14288	0.16425	0.824191
chr1	49657681	49757707	AGBL4	1.0551	-0.0249039	0.842215
chr1	49757707	49857733	AGBL4	1.17395	0.153062	0.833687
chr1	49857733	49957759	AGBL4	1.14156	0.0913709	0.840009
chr1	49957759	50057785	AGBL4,ELAVL4	1.02437	-0.0846661	0.838161
chr1	50057785	50157811	ELAVL4	1.12995	0.114886	0.829135
chr1	50157811	50257837	ELAVL4	1.12447	0.153668	0.817674
chr1	50257837	50357863	-	1.21801	0.239492	0.823376
chr1	50357863	50457889	DMRTA2,FAF1	1.10977	0.0379654	0.840917
chr1	50457889	50557915	FAF1	1.03153	-0.0855691	0.837195
chr1	50557915	50657941	FAF1	1.01206	-0.16857	0.824107
chr1	50657941	50757967	FAF1	1.03334	-0.152553	0.82143
chr1	50757967	50857993	FAF1	1.03297	-0.184048	0.81466
chr1	50857993	50958019	FAF1	1.0287	-0.138439	0.827117
chr1	50958019	51058045	FAF1,CDKN2C	1.016	-0.233696	0.808348
chr1	51058045	51158071	MIR4421,MIR6500,C1orf185	1.09425	-0.0594155	0.82401
chr1	51158071	51258097	LINC01562,RNF11	1.06975	-0.123479	0.817949
chr1	51258097	51358123	RNF11,TTC39A,TTC39A-AS1,EPS15	1.00547	-0.176105	0.829062
chr1	51358123	51458149	EPS15	1.02438	-0.200526	0.812121
chr1	51458149	51558175	EPS15	1.02688	-0.200626	0.814092
chr1	51558175	51658201	CALR4P,OSBPL9	1.04299	-0.142764	0.82219
chr1	51658201	51758227	OSBPL9	1.06923	-0.100565	0.821972
chr1	51758227	51858253	OSBPL9,NRDC,MIR761	0.957501	-0.271602	0.819609
chr1	51858253	51958278	NRDC,RAB3B	0.986523	-0.149431	0.840439
chr1	51958278	52058304	RAB3B,TXNDC12,KTI12,TXNDC12-AS1,BTF3L4	1.08919	-0.0470599	0.831467
chr1	52058304	52158330	BTF3L4,ZFYVE9	1.0587	-0.154563	0.814114
chr1	52158330	52258356	ZFYVE9	1.07535	-0.0837201	0.822919
chr1	52258356	52358382	ZFYVE9,CC2D1B	1.07455	-0.114024	0.818104
chr1	52358382	52458408	CC2D1B,ORC1,PRPF38A,TUT4	0.997321	-0.181674	0.829537
chr1	52458408	52558434	TUT4	1.00058	-0.263552	0.806874
chr1	52558434	52658460	GPX7,SHISAL2A	1.13728	0.0199613	0.831164
chr1	52658460	52758486	SHISAL2A,COA7,ZYG11B	1.13989	-0.00133985	0.826313
chr1	52758486	52858512	ZYG11B,ZYG11A	1.00726	-0.225541	0.812899
chr1	52858512	52958538	ZYG11A,ECHDC2,SCP2	1.09334	-0.0933255	0.818351
chr1	52958538	53058564	SCP2	1.07088	-0.0816019	0.828003
chr1	53058564	53158590	PODN,SLC1A7	1.10346	0.0878694	0.818095
chr1	53158590	53258616	CPT2,CZIB,MAGOH,LOC100507564,LRP8	1.06626	-0.0399554	0.83994
chr1	53258616	53358642	LRP8,LINC01771	1.11211	0.0508752	0.830336
chr1	53358642	53458668	SLC25A3P1	1.15361	0.112925	0.834774
chr1	53458668	53558694	DMRTB1,GLIS1	1.07148	0.0372221	0.819155
chr1	53558694	53658720	GLIS1	1.19965	0.183196	0.829186
chr1	53658720	53758746	GLIS1	1.03844	-0.030548	0.829767
chr1	53758746	53858772	NDC1,YIPF1	1.05938	-0.0948288	0.825864
chr1	53858772	53958798	YIPF1,DIO1,HSPB11,LRRC42	1.07405	-0.0397543	0.836972
chr1	53958798	54058824	LRRC42,LDLRAD1,TMEM59,TCEANC2,MIR4781	1.08429	-0.0313846	0.836592
chr1	54058824	54158850	TCEANC2,CDCP2	1.04964	-0.011019	0.831195
chr1	54158850	54258876	CYB5RL,MRPL37,SSBP3,SSBP3-AS1	1.10404	0.0499129	0.830049
chr1	54258876	54358902	SSBP3	1.14822	0.131902	0.824013
chr1	54358902	54458928	SSBP3	1.08949	-0.0528313	0.832939
chr1	54458928	54558954	ACOT11	1.11069	-0.0116851	0.836814
chr1	54558954	54658980	ACOT11,FAM151A,MROH7,MROH7-TTC4	0.981875	-0.143154	0.835995
chr1	54658980	54759006	MROH7,MROH7-TTC4,TTC4,PARS2	1.08583	0.024467	0.83447
chr1	54759006	54859032	PARS2,TTC22,LEXM,DHCR24	1.11248	0.0333132	0.837533
chr1	54859032	54959058	DHCR24	1.03316	-0.0318595	0.832467
chr1	54959058	55059084	TMEM61,BSND,PCSK9	1.13581	0.109799	0.825458
chr1	55059084	55159110	PCSK9,USP24	1.18693	0.132715	0.842002
chr1	55159110	55259136	USP24,LOC100507634,MIR4422HG,MIR4422	1.04335	-0.0867219	0.833838
chr1	55259136	55359162	-	1.06544	0.0426649	0.824798
chr1	55359162	55459187	-	1.07166	0.0215554	0.834256
chr1	55459187	55559213	-	1.1107	0.186092	0.805079
chr1	55559213	55659239	-	1.25574	0.298296	0.823233
chr1	55659239	55759265	-	1.10743	0.186952	0.807225
chr1	55759265	55859291	-	1.03762	0.0499618	0.815867
chr1	55859291	55959317	LINC01753,LINC01755	1.01116	-0.0183924	0.823834
chr1	55959317	56059343	-	1.05883	0.0887928	0.812985
chr1	56059343	56159369	-	0.913333	-0.193656	0.830445
chr1	56159369	56259395	-	1.00575	-0.0401338	0.826058
chr1	56259395	56359421	-	1.13765	0.194648	0.812553
chr1	56359421	56459447	LINC01767	1.10034	0.169159	0.808278
chr1	56459447	56559473	PLPP3	1.07371	0.108485	0.812429
chr1	56559473	56659499	PLPP3,LOC101929935,PRKAA2	1.16958	0.094179	0.838449
chr1	56659499	56759525	PRKAA2,FYB2	1.12063	0.066557	0.839047
chr1	56759525	56859551	FYB2,C8A	1.08135	0.0720309	0.826024
chr1	56859551	56959577	C8A,C8B	1.116	0.227181	0.800423
chr1	56959577	57059603	C8B,DAB1	1.07552	0.146358	0.804592
chr1	57059603	57159629	DAB1	1.15073	0.268727	0.802476
chr1	57159629	57259655	DAB1	1.05994	0.100625	0.813436
chr1	57259655	57359681	DAB1	1.0063	0.04441	0.808802
chr1	57359681	57459707	DAB1	1.08748	0.114465	0.815865
chr1	57459707	57559733	DAB1	1.14941	0.189051	0.817037
chr1	57559733	57659759	DAB1	1.08949	0.113522	0.819351
chr1	57659759	57759785	DAB1	0.985034	-0.0664643	0.826201
chr1	57759785	57859811	DAB1	1.08261	0.112578	0.815151
chr1	57859811	57959837	DAB1,DAB1-AS1	1.14714	0.23914	0.807695
chr1	57959837	58059863	DAB1	1.16829	0.234685	0.815295
chr1	58059863	58159889	DAB1	1.15117	0.196969	0.814307
chr1	58159889	58259915	DAB1	1.0212	0.039665	0.812198
chr1	58259915	58359941	-	1.05222	0.0622699	0.81895
chr1	58359941	58459967	-	1.12539	0.158711	0.816528
chr1	58459967	58559993	OMA1	1.21139	0.133745	0.834425
chr1	58559993	58660019	TACSTD2,MYSM1	1.11156	0.0539964	0.837448
chr1	58660019	58760045	MYSM1	1.05374	-0.0544208	0.837299
chr1	58760045	58860071	JUN,LINC01135	1.04767	-0.00328795	0.830906
chr1	58860071	58960096	LINC01135	1.0822	0.0461174	0.83091
chr1	58960096	59060122	LINC01358	1.15946	0.17703	0.821594
chr1	59060122	59160148	LINC01358,HSD52	1.04304	-0.0225738	0.834717
chr1	59160148	59260174	-	1.04748	-0.021317	0.837133
chr1	59260174	59360200	FGGY	1.06421	-0.00317813	0.837185
chr1	59360200	59460226	FGGY	1.03002	-0.0258066	0.832573
chr1	59460226	59560252	FGGY	1.13907	0.0849727	0.841456
chr1	59560252	59660278	FGGY	1.18403	0.181711	0.831376
chr1	59660278	59760304	FGGY,MIR4711	1.05389	0.0183543	0.829932
chr1	59760304	59860330	FGGY,LOC101926944,HOOK1	0.979705	-0.202543	0.826387
chr1	59860330	59960356	HOOK1,CYP2J2	1.19123	0.183064	0.832495
chr1	59960356	60060382	C1orf87	1.04977	0.00192896	0.83088
chr1	60060382	60160408	C1orf87	1.11161	0.112396	0.825299
chr1	60160408	60260434	-	1.14504	0.127152	0.833042
chr1	60260434	60360460	-	1.04052	-0.0336122	0.837439
chr1	60360460	60460486	-	1.0824	0.0552474	0.832248
chr1	60460486	60560512	LINC01748	1.11837	0.0634846	0.839645
chr1	60560512	60660538	LINC01748,LOC101926964	1.0102	-0.0645264	0.835972
chr1	60660538	60760564	LOC101926964	1.1477	0.192483	0.817006
chr1	60760564	60860590	LOC101926964	1.17867	0.230544	0.81561
chr1	60860590	60960616	NFIA-AS2	1.08782	0.090967	0.823499
chr1	60960616	61060642	NFIA-AS2	1.08416	0.0423307	0.832009
chr1	61060642	61160668	NFIA	0.990442	-0.146797	0.837483
chr1	61160668	61260694	NFIA,NFIA-AS1	1.15699	0.065985	0.833279
chr1	61260694	61360720	NFIA	1.0295	-0.045634	0.836018
chr1	61360720	61460746	NFIA	1.11672	0.0770512	0.834766
chr1	61460746	61560772	NFIA	1.00724	-0.0797598	0.837974
chr1	61560772	61660798	MGC34796	1.10881	0.0734571	0.834405
chr1	61660798	61760824	TM2D1,PATJ	1.07587	-0.0988072	0.820982
chr1	61760824	61860850	PATJ,MIR12132	1.03395	-0.103361	0.832145
chr1	61860850	61960876	PATJ	1.17068	-0.141851	0.785012
chr1	61960876	62060902	PATJ	1.06113	-0.0359935	0.839525
chr1	62060902	62160928	PATJ,MIR3116-1,MIR3116-2	1.11812	0.000748895	0.831743
chr1	62160928	62260954	PATJ,L1TD1,KANK4	1.14953	0.0303639	0.832249
chr1	62260954	62360980	KANK4	1.12269	0.0881029	0.831493
chr1	62360980	62461005	USP1,DOCK7	1.17019	0.0486261	0.827444
chr1	62461005	62561031	DOCK7	1.02994	-0.152239	0.820535
chr1	62561031	62661057	DOCK7,ANGPTL3	1.09861	-0.0835588	0.813812
chr1	62661057	62761083	DOCK7	1.07491	-0.0593286	0.828894
chr1	62761083	62861109	ATG4C	1.07749	-0.0458843	0.83038
chr1	62861109	62961135	ATG4C	0.995151	-0.100593	0.838486
chr1	62961135	63061161	LINC01739	1.07961	0.0566658	0.826114
chr1	63061161	63161187	LINC00466	1.16824	0.149462	0.832534
chr1	63161187	63261213	LINC00466	1.06421	-0.0515392	0.835161
chr1	63261213	63361239	LINC00466,FOXD3-AS1,FOXD3,MIR6068	1.07357	-0.0564424	0.832719
chr1	63361239	63461265	ALG6,ITGB3BP	1.01543	-0.109067	0.836844
chr1	63461265	63561291	ITGB3BP,EFCAB7,DLEU2L	1.14966	0.0119968	0.823737
chr1	63561291	63661317	EFCAB7,PGM1	0.992482	-0.0924184	0.836504
chr1	63661317	63761343	-	1.06627	0.0495078	0.823687
chr1	63761343	63861369	ROR1	1.00566	-0.0586421	0.829429
chr1	63861369	63961395	ROR1	1.17265	0.211184	0.82151
chr1	63961395	64061421	ROR1	1.09143	0.0714952	0.828181
chr1	64061421	64161447	ROR1,ROR1-AS1	1.1414	0.155401	0.825828
chr1	64161447	64261473	ROR1,UBE2U	1.07646	0.0187647	0.835523
chr1	64261473	64361499	UBE2U	1.00916	-0.0309207	0.824828
chr1	64361499	64461525	-	1.02442	-0.0545815	0.838799
chr1	64461525	64561551	CACHD1	0.988353	-0.087132	0.832797
chr1	64561551	64661577	CACHD1,MIR4794	0.976936	-0.0802472	0.824634
chr1	64661577	64761603	CACHD1,RAVER2	1.08946	0.0463037	0.835752
chr1	64761603	64861629	RAVER2,JAK1	1.08696	0.0507736	0.831091
chr1	64861629	64961655	JAK1	1.01166	-0.0413868	0.830425
chr1	64961655	65061681	JAK1,LINC01359,MIR3671,MIR101-1	1.16351	0.0793776	0.837386
chr1	65061681	65161707	JAK1,AK4	1.17322	0.0812305	0.834541
chr1	65161707	65261733	AK4	1.12582	0.0451112	0.838597
chr1	65261733	65361759	DNAJC6	1.10867	0.0702869	0.833842
chr1	65361759	65461785	DNAJC6,LEPR,LEPROT	1.1122	0.0733598	0.832665
chr1	65461785	65561811	LEPR	0.976246	-0.159304	0.83829
chr1	65561811	65661837	LEPR	1.10897	-0.0336624	0.825658
chr1	65661837	65761863	-	1.09683	-0.0133369	0.831952
chr1	65761863	65861889	PDE4B	1.06912	-0.0970597	0.821997
chr1	65861889	65961914	PDE4B	0.981325	-0.166506	0.835157
chr1	65961914	66061940	PDE4B,PDE4B-AS1	1.00953	-0.161849	0.827239
chr1	66061940	66161966	PDE4B	1.10578	-0.00141744	0.833468
chr1	66161966	66261992	PDE4B	1.12528	-0.020707	0.822743
chr1	66261992	66362018	PDE4B	1.15544	0.0472796	0.830138
chr1	66362018	66462044	PDE4B	1.10351	0.0384352	0.840438
chr1	66462044	66562070	SGIP1	1.14501	0.0529737	0.833469
chr1	66562070	66662096	SGIP1,MIR3117	1.09635	-0.0454574	0.825517
chr1	66662096	66762122	SGIP1,TCTEX1D1	1.08415	-0.0649816	0.824592
chr1	66762122	66862148	TCTEX1D1,INSL5,WDR78	1.0731	-0.153634	0.80714
chr1	66862148	66962174	WDR78,MIER1	1.03857	-0.174069	0.81534
chr1	66962174	67062200	MIER1,SLC35D1	1.14457	-0.0125207	0.819512
chr1	67062200	67162226	C1orf141	1.07275	-0.0722085	0.828001
chr1	67162226	67262252	IL23R	1.07943	-0.0709858	0.826785
chr1	67262252	67362278	IL12RB2	1.14906	0.052468	0.833448
chr1	67362278	67462304	IL12RB2,SERBP1	1.06251	-0.0719965	0.830897
chr1	67462304	67562330	-	1.08116	-0.0470764	0.834052
chr1	67562330	67662356	-	1.12872	0.0958567	0.833071
chr1	67662356	67762382	GADD45A,GNG12	1.10414	0.0983643	0.824478
chr1	67762382	67862408	GNG12,GNG12-AS1	1.05868	0.00254772	0.836226
chr1	67862408	67962434	GNG12-AS1	1.11959	0.0752198	0.835657
chr1	67962434	68062460	GNG12-AS1,DIRAS3	1.06233	0.0220748	0.832262
chr1	68062460	68162486	GNG12-AS1,WLS	1.12396	0.128072	0.825023
chr1	68162486	68262512	GNG12-AS1,WLS,MIR1262	1.1037	0.0289153	0.841589
chr1	68262512	68362538	-	1.18109	0.161014	0.836122
chr1	68362538	68462564	RPE65	1.13855	0.113777	0.833822
chr1	68462564	68562590	DEPDC1,DEPDC1-AS1	1.08737	0.0115394	0.842564
chr1	68562590	68662616	-	1.05164	0.00157414	0.834744
chr1	68662616	68762642	-	1.11677	0.0646737	0.838259
chr1	68762642	68862668	-	1.04224	0.0368644	0.822795
chr1	68862668	68962694	-	1.1021	0.0983365	0.827111
chr1	68962694	69062720	LINC01707	1.08303	0.0357482	0.834481
chr1	69062720	69162746	LINC01707	1.05841	-0.0102396	0.837194
chr1	69162746	69262772	LINC01707	1.12633	0.10063	0.833178
chr1	69262772	69362798	-	1.0072	-0.0732242	0.834714
chr1	69362798	69462823	LINC01758	1.05363	0.0387745	0.823763
chr1	69462823	69562849	-	1.09004	-0.0015424	0.837069
chr1	69562849	69662875	LRRC7	1.15214	0.072177	0.834698
chr1	69662875	69762901	LRRC7	1.14413	0.0711408	0.837429
chr1	69762901	69862927	LRRC7	1.033	-0.0793763	0.837573
chr1	69862927	69962953	LRRC7,PIN1P1	1.09121	0.0201743	0.840786
chr1	69962953	70062979	LRRC7	1.05346	-0.0579899	0.833839
chr1	70062979	70163005	LRRC7,LRRC40	1.14349	0.030397	0.827498
chr1	70163005	70263031	LRRC40,SRSF11,ANKRD13C	1.03579	-0.129683	0.825387
chr1	70263031	70363057	ANKRD13C,HHLA3	1.04843	-0.191845	0.806476
chr1	70363057	70463083	HHLA3,CTH	1.18093	0.0982385	0.834438
chr1	70463083	70563109	-	1.1684	0.10185	0.838653
chr1	70563109	70663135	-	1.11158	0.0859082	0.832399
chr1	70663135	70763161	LINC01788	1.06252	-0.0663336	0.830961
chr1	70763161	70863187	LINC01788,PTGER3	1.06313	0.0264992	0.830527
chr1	70863187	70963213	PTGER3	1.09623	0.0739468	0.830476
chr1	70963213	71063239	PTGER3,ZRANB2-AS1	1.09448	0.0650689	0.831326
chr1	71063239	71163265	ZRANB2-AS1,ZRANB2,MIR186,ZRANB2-AS2	1.10329	0.0526798	0.836573
chr1	71163265	71263291	ZRANB2-AS2	1.14852	0.147757	0.828943
chr1	71263291	71363317	-	1.058	-0.0253634	0.841479
chr1	71363317	71463343	NEGR1	1.12489	0.0706703	0.839691
chr1	71463343	71563369	NEGR1	1.06703	0.027547	0.83319
chr1	71563369	71663395	NEGR1	1.06114	0.0539262	0.825203
chr1	71663395	71763421	NEGR1	1.08357	0.00599972	0.839507
chr1	71763421	71863447	NEGR1,NEGR1-IT1	1.05416	0.0344732	0.828275
chr1	71863447	71963473	NEGR1	1.14912	0.0926372	0.841198
chr1	71963473	72063499	NEGR1	1.08743	0.0101611	0.841472
chr1	72063499	72163525	NEGR1	1.07393	-0.00224059	0.841891
chr1	72163525	72263551	NEGR1	1.11788	0.0768653	0.836898
chr1	72263551	72363577	NEGR1	0.880081	0.263454	0.675301
chr1	72363577	72463603	-	1.03454	-0.00687832	0.832321
chr1	72463603	72563629	-	1.01739	-0.0163852	0.828462
chr1	72563629	72663655	-	1.11419	0.0718819	0.838634
chr1	72663655	72763681	-	0.96137	-0.133763	0.83552
chr1	72763681	72863707	-	1.08026	0.0550892	0.829373
chr1	72863707	72963732	-	1.02598	-0.0369938	0.836127
chr1	72963732	73063758	-	1.11837	0.0993048	0.831358
chr1	73063758	73163784	-	1.12144	0.093321	0.83439
chr1	73163784	73263810	-	1.0403	-0.00653052	0.83261
chr1	73263810	73363836	LINC01360	1.04291	-0.0725522	0.836305
chr1	73363836	73463862	-	1.13658	0.0877434	0.840092
chr1	73463862	73563888	-	1.10255	0.0556847	0.838028
chr1	73563888	73663914	-	1.10988	0.100811	0.828423
chr1	73663914	73763940	LINC02238	0.985154	-0.0949908	0.836498
chr1	73763940	73863966	-	1.08598	0.0508194	0.832161
chr1	73863966	73963992	-	1.04891	0.0123255	0.8308
chr1	73963992	74064018	LRRIQ3	1.05332	0.0442745	0.824025
chr1	74064018	74164044	LRRIQ3	1.16248	0.1364	0.836692
chr1	74164044	74264070	LRRIQ3,FPGT,FPGT-TNNI3K,TNNI3K	1.09193	-0.00350179	0.835768
chr1	74264070	74364096	FPGT-TNNI3K,TNNI3K	1.07582	0.0379081	0.832279
chr1	74364096	74464122	FPGT-TNNI3K,TNNI3K	1.16089	0.133691	0.83631
chr1	74464122	74564148	FPGT-TNNI3K,TNNI3K,LRRC53	1.07518	0.0337063	0.832904
chr1	74564148	74664174	ERICH3,ERICH3-AS1	0.992142	-0.109054	0.839854
chr1	74664174	74764200	ERICH3,CRYZ,TYW3	1.08002	0.0496785	0.829842
chr1	74764200	74864226	TYW3	1.08983	0.026472	0.841665
chr1	74864226	74964252	-	1.11841	0.0771877	0.836507
chr1	74964252	75064278	-	1.12792	0.0982352	0.833504
chr1	75064278	75164304	LHX8	1.13933	0.0611496	0.83791
chr1	75164304	75264330	SLC44A5	1.05816	0.0147406	0.833664
chr1	75264330	75364356	SLC44A5	1.08407	0.0259537	0.838938
chr1	75364356	75464382	SLC44A5	1.09371	0.0731583	0.829369
chr1	75464382	75564408	SLC44A5	1.1502	0.0875689	0.841573
chr1	75564408	75664434	SLC44A5	1.08209	0.0486973	0.831743
chr1	75664434	75764460	ACADM,DLSTP1	1.15556	0.0961542	0.840176
chr1	75764460	75864486	RABGGTB,SNORD45C,SNORD45A,SNORD45B,MSH4	1.08506	0.0183514	0.838256
chr1	75864486	75964512	MSH4,ASB17	0.99822	-0.100781	0.841004
chr1	75964512	76064538	LOC101927342	1.14255	0.151638	0.82531
chr1	76064538	76164564	ST6GALNAC3	1.1222	0.114096	0.826259
chr1	76164564	76264590	ST6GALNAC3	1.11572	0.122036	0.824881
chr1	76264590	76364616	ST6GALNAC3	1.13775	0.184953	0.817239
chr1	76364616	76464641	ST6GALNAC3	1.08576	0.0253975	0.838296
chr1	76464641	76564667	ST6GALNAC3	1.08556	0.0862045	0.823176
chr1	76564667	76664693	ST6GALNAC3	1.06192	0.0453209	0.827223
chr1	76664693	76764719	LINC02567	1.09215	0.0904567	0.826094
chr1	76764719	76864745	LINC02567	1.02025	0.000496756	0.825171
chr1	76864745	76964771	ST6GALNAC5	1.13309	0.121887	0.829863
chr1	76964771	77064797	ST6GALNAC5,MIR7156	1.07488	0.0239761	0.836012
chr1	77064797	77164823	ST6GALNAC5,PIGK	1.16681	0.0624907	0.829363
chr1	77164823	77264849	PIGK	1.06852	-0.0502567	0.833847
chr1	77264849	77364875	AK5	1.13737	0.0411288	0.833225
chr1	77364875	77464901	AK5	1.00481	-0.101828	0.841711
chr1	77464901	77564927	AK5,ZZZ3	1.15031	0.107417	0.836173
chr1	77564927	77664953	ZZZ3	1.06246	-0.127731	0.817771
chr1	77664953	77764979	ZZZ3,USP33	1.06724	-0.132181	0.817299
chr1	77764979	77865005	MIGA1	1.04676	-0.15745	0.81723
chr1	77865005	77965031	MIGA1,NEXN-AS1,NEXN,FUBP1	0.974397	-0.262381	0.816812
chr1	77965031	78065057	FUBP1,DNAJB4,GIPC2	1.06779	-0.118006	0.817855
chr1	78065057	78165083	GIPC2	1.13986	0.0530114	0.836752
chr1	78165083	78265109	MGC27382	1.08971	0.00141639	0.84076
chr1	78265109	78365135	MGC27382	1.16823	0.101773	0.838331
chr1	78365135	78465161	MGC27382	1.16578	0.0971679	0.839739
chr1	78465161	78565187	PTGFR	1.18491	0.134064	0.840731
chr1	78565187	78665213	IFI44L,IFI44	1.01618	-0.13572	0.827657
chr1	78665213	78765239	-	1.16835	0.118133	0.840218
chr1	78765239	78865265	-	1.03547	-0.0655858	0.83885
chr1	78865265	78965291	ADGRL4	1.07237	-0.000700961	0.842282
chr1	78965291	79065317	ADGRL4	1.13905	0.00979196	0.825149
chr1	79065317	79165343	-	1.15504	0.0849159	0.836943
chr1	79165343	79265369	-	1.16308	0.112054	0.841177
chr1	79265369	79365395	-	1.07793	-0.000484298	0.841248
chr1	79365395	79465421	-	1.03176	-0.0675643	0.841516
chr1	79465421	79565447	-	1.06509	-0.0226656	0.841341
chr1	79565447	79665473	-	1.05677	-0.056875	0.833424
chr1	79665473	79765499	-	1.142	0.0534093	0.834501
chr1	79765499	79865525	-	1.07883	-0.0178979	0.835305
chr1	79865525	79965550	-	1.17389	0.150011	0.835363
chr1	79965550	80065576	-	1.0872	0.0127213	0.841843
chr1	80065576	80165602	-	1.08802	-0.00154245	0.838819
chr1	80165602	80265628	-	1.04725	-0.0180773	0.837182
chr1	80265628	80365654	-	1.05654	-0.0203701	0.841601
chr1	80365654	80465680	-	1.03788	-0.0765847	0.836746
chr1	80465680	80565706	LINC01781	1.12342	0.069988	0.841544
chr1	80565706	80665732	LINC01781	1.10496	0.0452879	0.8416
chr1	80665732	80765758	-	1.04352	-0.0193006	0.835589
chr1	80765758	80865784	-	0.983844	-0.0769151	0.829272
chr1	80865784	80965810	-	1.04666	-0.00807997	0.834647
chr1	80965810	81065836	-	1.05102	0.0115114	0.831493
chr1	81065836	81165862	-	0.978376	-0.105977	0.833764
chr1	81165862	81265888	-	1.0789	-0.0103982	0.84033
chr1	81265888	81365914	ADGRL2	1.0553	0.01469	0.830559
chr1	81365914	81465940	ADGRL2	1.21747	0.189668	0.838334
chr1	81465940	81565966	ADGRL2,LOC101927434	1.1503	0.13451	0.832961
chr1	81565966	81665992	ADGRL2	0.991312	-0.0385094	0.821814
chr1	81665992	81766018	ADGRL2	1.00817	-0.0799329	0.83689
chr1	81766018	81866044	ADGRL2	1.03375	-0.111395	0.828898
chr1	81866044	81966070	ADGRL2	1.05794	-0.0243587	0.841249
chr1	81966070	82066096	ADGRL2	1.08222	0.0479829	0.831666
chr1	82066096	82166122	-	0.957491	-0.121523	0.830096
chr1	82166122	82266148	-	1.04915	0.0283348	0.825342
chr1	82266148	82366174	-	1.04445	0.00185465	0.829282
chr1	82366174	82466200	-	1.0613	0.0466283	0.827763
chr1	82466200	82566226	-	1.05804	0.00208275	0.835525
chr1	82566226	82666252	-	1.07951	-0.00722749	0.838939
chr1	82666252	82766278	-	1.03874	-0.0274556	0.837309
chr1	82766278	82866304	-	1.086	0.075022	0.826947
chr1	82866304	82966330	LINC01362	1.01617	-0.0283632	0.826966
chr1	82966330	83066356	LINC01362,LINC01361	0.964809	-0.0717117	0.820675
chr1	83066356	83166382	LINC01362	1.06786	0.0328844	0.831498
chr1	83166382	83266408	LINC01362	1.00428	-0.0538406	0.830424
chr1	83266408	83366434	-	1.02613	-0.0957322	0.834046
chr1	83366434	83466459	LINC01712	1.0023	-0.106788	0.841656
chr1	83466459	83566485	-	1.10107	0.0490735	0.838528
chr1	83566485	83666511	LINC01725	1.05047	0.0152152	0.829528
chr1	83666511	83766537	LINC01725	1.06815	0.0864886	0.81765
chr1	83766537	83866563	LINC01725,LOC101927560,TTLL7	1.00927	-0.0528065	0.833259
chr1	83866563	83966589	TTLL7	1.03998	-0.092572	0.831413
chr1	83966589	84066615	TTLL7	1.00881	-0.097725	0.839901
chr1	84066615	84166641	PRKACB	1.0495	-0.0715256	0.832851
chr1	84166641	84266667	PRKACB	1.09004	-0.0399863	0.828436
chr1	84266667	84366693	SAMD13,UOX	1.13432	0.0577566	0.838227
chr1	84366693	84466719	UOX,DNASE2B	1.07604	0.043375	0.829624
chr1	84466719	84566745	RPF1,GNG5,SPATA1,CTBS	1.09266	-0.0844	0.818233
chr1	84566745	84666771	CTBS,LINC01461,LINC01555,SSX2IP	1.08971	0.00683494	0.839927
chr1	84666771	84766797	SSX2IP	1.02326	-0.0931771	0.840324
chr1	84766797	84866823	LPAR3	1.09443	0.0498868	0.833635
chr1	84866823	84966849	LPAR3,MCOLN2	1.04785	-0.0525405	0.840403
chr1	84966849	85066875	MCOLN2,MCOLN3,WDR63	1.15952	0.068903	0.833842
chr1	85066875	85166901	WDR63,MIR4423,SYDE2	1.00496	-0.144131	0.831414
chr1	85166901	85266927	SYDE2,C1orf52,BCL10	1.01635	-0.194376	0.817913
chr1	85266927	85366953	BCL10,LOC646626,DDAH1	1.14979	0.0955556	0.841485
chr1	85366953	85466979	DDAH1	1.09408	0.00592259	0.838974
chr1	85466979	85567005	DDAH1	0.969828	-0.126506	0.835468
chr1	85567005	85667031	DDAH1,CCN1,ZNHIT6	1.10093	0.0859087	0.828054
chr1	85667031	85767057	ZNHIT6,COL24A1	1.12518	-0.00276143	0.826505
chr1	85767057	85867083	COL24A1	1.11271	0.0273403	0.837907
chr1	85867083	85967109	COL24A1	1.15369	0.0795293	0.838521
chr1	85967109	86067135	COL24A1	1.03938	-0.0895617	0.832964
chr1	86067135	86167161	COL24A1	1.00105	-0.135077	0.836012
chr1	86167161	86267187	-	1.04754	-0.0800585	0.832743
chr1	86267187	86367213	ODF2L,MIR7856	1.13065	0.0183242	0.83036
chr1	86367213	86467239	ODF2L,CLCA2	1.19139	0.161307	0.83767
chr1	86467239	86567265	CLCA1,CLCA4	1.10322	0.0484223	0.837973
chr1	86567265	86667291	CLCA4,CLCA4-AS1,CLCA3P	1.12608	0.0505508	0.83856
chr1	86667291	86767317	CLCA4-AS1,SH3GLB1	1.22809	0.1228	0.825665
chr1	86767317	86867343	SELENOF	1.06122	-0.0645015	0.834444
chr1	86867343	86967368	SELENOF,HS2ST1	1.00687	-0.208518	0.814978
chr1	86967368	87067394	HS2ST1	1.17508	0.0527977	0.825784
chr1	87067394	87167420	HS2ST1,LINC01140	1.0802	0.0139047	0.838856
chr1	87167420	87267446	LINC01140,LINC02801	1.03333	-0.0117028	0.830391
chr1	87267446	87367472	LMO4,LINC01364	1.1125	0.0624711	0.837476
chr1	87367472	87467498	LINC01364	1.02371	-0.0824609	0.841839
chr1	87467498	87567524	-	1.07793	0.0182451	0.836149
chr1	87567524	87667550	-	1.17893	0.10651	0.838995
chr1	87667550	87767576	-	0.979285	-0.10186	0.83345
chr1	87767576	87867602	-	1.13054	0.101351	0.834473
chr1	87867602	87967628	-	1.01471	-0.104391	0.839025
chr1	87967628	88067654	-	1.1449	0.0871105	0.841662
chr1	88067654	88167680	-	1.10016	0.0525545	0.835408
chr1	88167680	88267706	-	1.05429	-0.0211932	0.838534
chr1	88267706	88367732	-	1.07122	-0.00771171	0.84102
chr1	88367732	88467758	-	0.956431	-0.194647	0.837808
chr1	88467758	88567784	PKN2-AS1	1.03791	-0.0913477	0.834443
chr1	88567784	88667810	PKN2-AS1	1.07124	-0.0279875	0.836877
chr1	88667810	88767836	PKN2-AS1,PKN2	1.06618	-0.089122	0.824482
chr1	88767836	88867862	PKN2,GTF2B	1.05872	-0.12721	0.818967
chr1	88867862	88967888	GTF2B,KYAT3	0.973247	-0.154465	0.841753
chr1	88967888	89067914	KYAT3,RBMXL1,GBP3,GBP1	0.9983	-0.137438	0.836855
chr1	89067914	89167940	GBP2,GBP7	1.09022	-0.00350341	0.834786
chr1	89167940	89267966	GBP7,GBP4,GBP5	1.12128	0.0218593	0.833322
chr1	89267966	89367992	GBP5,LOC729930,GBP6	1.10225	0.0581391	0.836077
chr1	89367992	89468018	GBP6,GBP1P1	1.10653	0.016426	0.838513
chr1	89468018	89568044	LRRC8B	1.12248	0.0188403	0.834042
chr1	89568044	89668070	LRRC8B,LRRC8C-DT,LRRC8C	1.11752	0.0330305	0.840522
chr1	89668070	89768096	LRRC8C	0.947394	-0.221798	0.834729
chr1	89768096	89868122	LRRC8D	1.02302	-0.107579	0.836057
chr1	89868122	89968148	LRRC8D	1.15034	0.0767787	0.837646
chr1	89968148	90068174	GEMIN8P4,ZNF326	1.07468	-0.112892	0.816274
chr1	90068174	90168200	-	1.12553	0.0146095	0.831921
chr1	90168200	90268226	-	1.04206	-0.0877925	0.834158
chr1	90268226	90368252	-	1.12861	0.103533	0.830926
chr1	90368252	90468277	-	1.13081	0.0539961	0.838436
chr1	90468277	90568303	-	1.11273	0.0555009	0.839418
chr1	90568303	90668329	SNORD3G	1.09916	-0.0193492	0.830622
chr1	90668329	90768355	BARHL2	1.05913	-0.0573273	0.835089
chr1	90768355	90868381	LINC02609,LINC01763	1.12239	0.0561013	0.842338
chr1	90868381	90968407	ZNF644	1.05738	-0.0784894	0.831576
chr1	90968407	91068433	ZNF644	1.07144	-0.00808278	0.840825
chr1	91068433	91168459	-	1.12432	0.0610073	0.840202
chr1	91168459	91268485	HFM1	1.20573	0.185255	0.836065
chr1	91268485	91368511	HFM1	0.990912	-0.135052	0.8389
chr1	91368511	91468537	HFM1	1.02327	-0.121324	0.830867
chr1	91468537	91568563	CDC7	1.00816	-0.0358133	0.827188
chr1	91568563	91668589	-	0.967638	-0.116662	0.830517
chr1	91668589	91768615	TGFBR3	1.0328	-0.0665419	0.84253
chr1	91768615	91868641	TGFBR3	1.01455	-0.109363	0.839556
chr1	91868641	91968667	TGFBR3,BRDT	0.9609	-0.27766	0.816961
chr1	91968667	92068693	BRDT,EPHX4	1.03316	-0.144237	0.823367
chr1	92068693	92168719	SETSIP,BTBD8	1.06424	-0.0888857	0.826577
chr1	92168719	92268745	BTBD8,C1orf146,GLMN	0.904725	-0.379598	0.812505
chr1	92268745	92368771	GLMN,RPAP2	0.969738	-0.252489	0.819276
chr1	92368771	92468797	RPAP2	0.92373	-0.287716	0.82846
chr1	92468797	92568823	GFI1,EVI5	0.975066	-0.244015	0.818241
chr1	92568823	92668849	EVI5	1.08482	-0.0826941	0.820734
chr1	92668849	92768875	EVI5	0.96086	-0.257979	0.820604
chr1	92768875	92868901	EVI5,RPL5,DIPK1A,SNORD21,SNORA66	1.03277	-0.193181	0.81404
chr1	92868901	92968927	DIPK1A	0.997751	-0.187793	0.826147
chr1	92968927	93068953	-	1.09883	-0.0648203	0.820222
chr1	93068953	93168979	MTF2,TMED5	1.08031	-0.0956783	0.818368
chr1	93168979	93269005	TMED5,CCDC18	1.13921	-0.0369207	0.815494
chr1	93269005	93369031	CCDC18,CCDC18-AS1,DR1	0.984784	-0.234804	0.818232
chr1	93369031	93469057	DR1,FNBP1L	1.10846	-0.0116672	0.831513
chr1	93469057	93569083	FNBP1L,BCAR3	1.03878	-0.158754	0.817454
chr1	93569083	93669109	BCAR3,BCAR3-AS1	1.01878	-0.107199	0.839185
chr1	93669109	93769135	BCAR3,MIG7	1.03744	-0.0244012	0.831537
chr1	93769135	93869161	BCAR3,MIG7,MIR760,DNTTIP2	1.21747	0.225114	0.827505
chr1	93869161	93969186	DNTTIP2,GCLM	1.00617	-0.143216	0.832079
chr1	93969186	94069212	ABCA4	1.08398	0.0934324	0.8195
chr1	94069212	94169238	ABCA4,ARHGAP29	1.00925	-0.0351542	0.825217
chr1	94169238	94269264	ARHGAP29	1.04391	-0.102663	0.828611
chr1	94269264	94369290	-	1.02143	-0.0111057	0.825924
chr1	94369290	94469316	ABCD3	1.07438	0.00666406	0.837917
chr1	94469316	94569342	ABCD3,F3,MIR12133	1.01366	-0.112531	0.836722
chr1	94569342	94669368	SLC44A3-AS1	1.12439	0.0916147	0.831989
chr1	94669368	94769394	SLC44A3-AS1,MIR378G	1.13371	0.127723	0.827546
chr1	94769394	94869420	SLC44A3-AS1,SLC44A3	1.07801	0.0122022	0.838469
chr1	94869420	94969446	SLC44A3,CNN3,LOC729970	1.20561	0.159899	0.840907
chr1	94969446	95069472	ALG14,ALG14-AS1	1.05928	-0.00831164	0.838364
chr1	95069472	95169498	ALG14,TLCD4,TLCD4-RWDD3,LOC101928118	1.11365	0.0818813	0.835645
chr1	95169498	95269524	TLCD4,TLCD4-RWDD3,LOC101928118,RWDD3	1.08166	0.00464232	0.842654
chr1	95269524	95369550	LINC01760,LINC01650	1.06895	0.00834995	0.838004
chr1	95369550	95469576	-	1.09893	0.127884	0.819184
chr1	95469576	95569602	LINC01761,LINC02607	1.09988	0.0949441	0.826337
chr1	95569602	95669628	-	1.14487	0.15206	0.826732
chr1	95669628	95769654	-	0.983584	-0.084553	0.831568
chr1	95769654	95869680	-	1.05813	0.00807865	0.834905
chr1	95869680	95969706	-	0.971387	-0.164929	0.83735
chr1	95969706	96069732	LINC02790	1.07556	0.000757242	0.842095
chr1	96069732	96169758	-	1.15106	0.100787	0.841245
chr1	96169758	96269784	LINC01787	1.12585	0.0914291	0.834983
chr1	96269784	96369810	LINC01787	1.11301	0.0891053	0.832449
chr1	96369810	96469836	LINC01787	1.13642	0.110416	0.833851
chr1	96469836	96569862	-	1.14583	0.172686	0.822726
chr1	96569862	96669888	-	1.08446	0.0231415	0.839825
chr1	96669888	96769914	PTBP2	1.06843	-0.00858099	0.842121
chr1	96769914	96869940	PTBP2	1.09982	0.0317036	0.839865
chr1	96869940	96969966	-	1.04292	-0.040087	0.839732
chr1	96969966	97069992	-	1.15548	0.140785	0.833125
chr1	97069992	97170018	DPYD,DPYD-AS1	1.0945	0.0408394	0.836967
chr1	97170018	97270044	DPYD,DPYD-AS1	1.02802	-0.0300231	0.833943
chr1	97270044	97370070	DPYD,DPYD-AS1	1.02935	-0.0225684	0.830778
chr1	97370070	97470095	DPYD	1.02202	-0.0780899	0.841158
chr1	97470095	97570121	DPYD	1.01831	-0.0854491	0.839841
chr1	97570121	97670147	DPYD	1.10156	0.0236576	0.838748
chr1	97670147	97770173	DPYD	1.03091	-0.0952549	0.833899
chr1	97770173	97870199	DPYD,DPYD-AS2	1.03457	-0.077899	0.836345
chr1	97870199	97970225	DPYD,LINC01930	1.13645	0.0328677	0.830551
chr1	97970225	98070251	MIR137HG,MIR2682,MIR137	1.10231	-0.035669	0.825106
chr1	98070251	98170277	-	1.12203	0.0857065	0.837601
chr1	98170277	98270303	LINC01776	1.05888	-0.0245459	0.841587
chr1	98270303	98370329	LINC01776	1.07718	0.028884	0.834485
chr1	98370329	98470355	-	1.15285	0.0860855	0.83878
chr1	98470355	98570381	-	1.06023	-0.0151468	0.839813
chr1	98570381	98670407	SNX7	1.08182	-0.0503622	0.828903
chr1	98670407	98770433	SNX7	0.99865	-0.106105	0.843207
chr1	98770433	98870459	-	1.00883	-0.0761703	0.83684
chr1	98870459	98970485	PLPPR5	1.13534	0.136396	0.826649
chr1	98970485	99070511	PLPPR5,LOC100129620	1.06019	-0.00457842	0.838101
chr1	99070511	99170537	LOC100129620	1.09456	0.0361007	0.840111
chr1	99170537	99270563	PLPPR4	1.04138	-0.06713	0.838555
chr1	99270563	99370589	PLPPR4	1.18302	0.115103	0.836162
chr1	99370589	99470615	-	1.02405	-0.102151	0.836714
chr1	99470615	99570641	LINC01708,MIR548N	1.03827	-0.108748	0.829222
chr1	99570641	99670667	MIR548N,PALMD	1.02624	-0.103901	0.834167
chr1	99670667	99770693	MIR548N,PALMD,FRRS1	1.02143	-0.121873	0.831135
chr1	99770693	99870719	AGL	1.07324	-0.057247	0.829271
chr1	99870719	99970745	AGL,SLC35A3	1.11816	-0.0471127	0.819288
chr1	99970745	100070771	SLC35A3,MFSD14A	1.07931	-0.154387	0.806478
chr1	100070771	100170797	MFSD14A,SASS6,TRMT13,LRRC39	1.04421	-0.197079	0.808701
chr1	100170797	100270823	LRRC39,DBT,RTCA-AS1,RTCA	1.12952	-0.0199392	0.824069
chr1	100270823	100370849	RTCA,MIR553,CDC14A	1.17004	0.0592318	0.828786
chr1	100370849	100470875	CDC14A	1.05168	-0.086999	0.829495
chr1	100470875	100570901	CDC14A,GPR88	1.04107	-0.113045	0.827849
chr1	100570901	100670927	LINC01349	1.03294	-0.0979234	0.834869
chr1	100670927	100770953	VCAM1	1.05516	-0.0931393	0.82868
chr1	100770953	100870979	-	1.15573	0.0293622	0.823982
chr1	100870979	100971004	EXTL2,SLC30A7	0.997071	-0.251543	0.810383
chr1	100971004	101071030	SLC30A7,DPH5,LOC102606465	1.07264	-0.107794	0.818452
chr1	101071030	101171056	LOC102606465	1.05985	-0.0939134	0.824812
chr1	101171056	101271082	LOC101928370,S1PR1	1.11342	-0.044826	0.822159
chr1	101271082	101371108	LINC01307	1.06505	-0.0308201	0.839668
chr1	101371108	101471134	LINC01307	1.05165	-0.0803665	0.83106
chr1	101471134	101571160	-	1.18822	0.076058	0.826943
chr1	101571160	101671186	-	1.17381	0.0454551	0.824448
chr1	101671186	101771212	-	1.07672	-0.111965	0.815231
chr1	101771212	101871238	OLFM3	1.11303	-0.0414658	0.820508
chr1	101871238	101971264	OLFM3,DNAJA1P5	1.07988	-0.103407	0.814781
chr1	101971264	102071290	OLFM3	1.14726	0.0267839	0.82798
chr1	102071290	102171316	-	1.16207	0.0414241	0.825192
chr1	102171316	102271342	-	1.07617	-0.0621992	0.827421
chr1	102271342	102371368	-	1.12926	0.0191336	0.829838
chr1	102371368	102471394	-	1.11916	0.011689	0.829784
chr1	102471394	102571420	-	1.03641	-0.0718432	0.836626
chr1	102571420	102671446	-	1.0502	-0.0467009	0.839473
chr1	102671446	102771472	-	1.08399	0.0224082	0.839877
chr1	102771472	102871498	-	1.09396	0.00588312	0.8405
chr1	102871498	102971524	COL11A1	1.1129	0.0188817	0.834819
chr1	102971524	103071550	COL11A1	1.04972	-0.121529	0.821657
chr1	103071550	103171576	COL11A1	1.0786	0.0217375	0.839694
chr1	103171576	103271602	-	1.08941	0.0414405	0.835841
chr1	103271602	103371628	-	1.04172	-0.0280503	0.837527
chr1	103371628	103471654	LOC101928436	1.14969	0.0821222	0.837445
chr1	103471654	103571680	LOC101928436,RNPC3,AMY2B,ACTG1P4	0.969258	-0.114523	0.834869
chr1	103571680	103671706	AMY2B,AMY2A,AMY1C,AMY1A,AMY1B	0.800792	-0.646911	0.680607
chr1	103671706	103771732	AMY1C,AMY1A,AMY1B	0.761732	-0.668715	0.60579
chr1	103771732	103871758	-	1.08577	-0.0408113	0.829326
chr1	103871758	103971784	-	1.12468	0.00409869	0.828088
chr1	103971784	104071810	-	1.03135	-0.0935274	0.834059
chr1	104071810	104171836	LOC100129138	1.06091	-0.00700964	0.84026
chr1	104171836	104271862	-	1.10338	0.0403273	0.840329
chr1	104271862	104371888	-	1.08043	-0.0140552	0.837425
chr1	104371888	104471913	-	1.03049	-0.0362759	0.834214
chr1	104471913	104571939	-	1.12858	0.0896771	0.838358
chr1	104571939	104671965	-	1.10636	0.0324525	0.840106
chr1	104671965	104771991	-	1.12092	0.0445706	0.839064
chr1	104771991	104872017	-	1.03573	-0.0240732	0.835892
chr1	104872017	104972043	-	1.06261	-0.00619292	0.840174
chr1	104972043	105072069	-	0.984544	-0.166648	0.832963
chr1	105072069	105172095	-	1.11118	0.0537397	0.840554
chr1	105172095	105272121	-	1.0777	0.00676431	0.841005
chr1	105272121	105372147	-	1.09918	0.0399565	0.841272
chr1	105372147	105472173	-	1.02866	-0.0721525	0.838214
chr1	105472173	105572199	-	1.04351	-0.0245032	0.838684
chr1	105572199	105672225	LINC01676	1.07258	-0.00395852	0.841772
chr1	105672225	105772251	-	1.06151	-0.0202737	0.840217
chr1	105772251	105872277	-	1.05522	0.0355666	0.828075
chr1	105872277	105972303	LINC01677	1.0611	0.0149122	0.832667
chr1	105972303	106072329	LINC01677	1.10484	0.0241014	0.838644
chr1	106072329	106172355	-	1.06103	0.00879036	0.835028
chr1	106172355	106272381	-	1.04094	0.00266522	0.829262
chr1	106272381	106372407	-	1.01542	-0.0718748	0.838859
chr1	106372407	106472433	-	1.1392	0.0426625	0.833479
chr1	106472433	106572459	-	1.12276	0.104532	0.833508
chr1	106572459	106672485	-	1.1531	0.174208	0.823769
chr1	106672485	106772511	-	1.00531	-0.0741799	0.837023
chr1	106772511	106872537	LINC01661	1.1161	0.0638528	0.840661
chr1	106872537	106972563	-	1.00192	-0.0757238	0.835701
chr1	106972563	107072589	PRMT6	1.09321	0.0230923	0.842716
chr1	107072589	107172615	NTNG1	1.14184	0.0936069	0.838543
chr1	107172615	107272641	NTNG1	1.12731	0.0937478	0.834849
chr1	107272641	107372667	NTNG1	1.08006	0.0359326	0.834047
chr1	107372667	107472693	NTNG1	1.13306	0.094497	0.837628
chr1	107472693	107572719	NTNG1,VAV3	1.10238	0.115753	0.819737
chr1	107572719	107672745	VAV3	1.03356	-0.0852237	0.836028
chr1	107672745	107772771	VAV3	1.18723	0.153634	0.839133
chr1	107772771	107872797	VAV3	1.1528	0.125733	0.836507
chr1	107872797	107972822	VAV3,MIR7852,VAV3-AS1	1.05292	-0.0406976	0.84073
chr1	107972822	108072848	VAV3-AS1	1.02821	0.003611	0.825567
chr1	108072848	108172874	SLC25A24	1.07644	0.0133133	0.836597
chr1	108172874	108272900	SLC25A24,NBPF4	1.03851	-0.122816	0.822953
chr1	108272900	108372926	-	1.07373	-0.0544917	0.827063
chr1	108372926	108472952	NBPF6	1.15038	0.0709786	0.830173
chr1	108472952	108572978	FAM102B	1.01442	-0.0835707	0.841211
chr1	108572978	108673004	FAM102B,HENMT1	1.04629	-0.0419021	0.841354
chr1	108673004	108773030	PRPF38B,FNDC7,STXBP3	1.12447	0.00525979	0.829066
chr1	108773030	108873056	STXBP3,AKNAD1,SPATA42	1.0373	-0.14509	0.821606
chr1	108873056	108973082	GPSM2,CLCC1,WDR47	1.13863	0.0104386	0.826787
chr1	108973082	109073108	WDR47,TAF13	1.04629	-0.213451	0.804052
chr1	109073108	109173134	TAF13,TMEM167B,SCARNA2,C1orf194,KIAA1324	0.963969	-0.26785	0.820747
chr1	109173134	109273160	KIAA1324,SARS1,CELSR2	1.05332	-0.0647772	0.842672
chr1	109273160	109373186	CELSR2,PSRC1,MYBPHL,SORT1	1.02891	-0.0975954	0.83873
chr1	109373186	109473212	SORT1,PSMA5,SYPL2	1.05774	-0.0952924	0.828238
chr1	109473212	109573238	SYPL2,ATXN7L2,CYB561D1,AMIGO1,GPR61,GNAI3	1.10304	0.0284013	0.839134
chr1	109573238	109673264	GNAI3,MIR197,GNAT2,AMPD2,GSTM4,GSTM2	0.968828	-0.163061	0.840471
chr1	109673264	109773290	GSTM2,GSTM1,GSTM5,GSTM3,EPS8L3	0.92385	0.00329832	0.785076
chr1	109773290	109873316	-	1.09856	0.00150931	0.841528
chr1	109873316	109973342	CSF1	1.09482	0.0166792	0.838959
chr1	109973342	110073368	AHCYL1,STRIP1,ALX3	1.17374	0.121212	0.838789
chr1	110073368	110173394	LINC01397,UBL4B,SLC6A17	1.10348	0.097653	0.819115
chr1	110173394	110273420	SLC6A17,LINC02586,KCNC4	1.09641	0.0416519	0.828169
chr1	110273420	110373446	RBM15-AS1,RBM15,SLC16A4	1.11455	-0.0111208	0.829651
chr1	110373446	110473472	SLC16A4,LAMTOR5,LAMTOR5-AS1,PROK1	1.13257	0.043795	0.838794
chr1	110473472	110573498	CYMP,CYMP-AS1,KCNA10	1.08223	0.0618767	0.821504
chr1	110573498	110673524	KCNA2,KCNA3	1.01381	-0.0542342	0.831402
chr1	110673524	110773550	KCNA3	1.02724	-0.0586566	0.838614
chr1	110773550	110873576	CD53	0.942135	-0.201422	0.838949
chr1	110873576	110973602	CD53,LRIF1	1.0637	-0.121077	0.818809
chr1	110973602	111073628	-	0.941115	-0.279391	0.820667
chr1	111073628	111173654	DRAM2,CEPT1	1.02231	-0.191191	0.814209
chr1	111173654	111273680	CEPT1,DENND2D,CHI3L2	1.0898	0.00644403	0.842268
chr1	111273680	111373706	CHIAP2,CHIA,PIFO	1.148	0.0766735	0.83899
chr1	111373706	111473731	PGBP,OVGP1,WDR77,ATP5PB	1.12457	0.0553051	0.841022
chr1	111473731	111573757	C1orf162,TMIGD3,ADORA3,RAP1A	1.13592	0.0341668	0.832953
chr1	111573757	111673783	RAP1A,LINC01160,LOC107985184	1.08237	-0.0904101	0.821467
chr1	111673783	111773809	RAP1A,INKA2,INKA2-AS1,LOC101928718,DDX20	1.08823	-0.0122481	0.838885
chr1	111773809	111873835	KCND3,KCND3-IT1	1.1768	0.169447	0.827947
chr1	111873835	111973861	KCND3,KCND3-AS1	1.07394	0.0301215	0.828683
chr1	111973861	112073887	KCND3,LINC01750	1.09518	0.0681165	0.825695
chr1	112073887	112173913	-	1.06297	0.0781715	0.816042
chr1	112173913	112273939	-	1.0763	-0.00774623	0.841931
chr1	112273939	112373965	-	1.04238	-0.0054687	0.829203
chr1	112373965	112473991	CTTNBP2NL,MIR4256,WNT2B	1.02871	-0.1353	0.825488
chr1	112473991	112574017	WNT2B,ST7L	1.08507	-0.0741603	0.825438
chr1	112574017	112674043	ST7L,CAPZA1	0.997491	-0.230999	0.815749
chr1	112674043	112774069	MOV10,RHOC,PPM1J,TAFA3	1.17247	-0.0166377	0.816178
chr1	112774069	112874095	LINC01356	1.18108	0.0259839	0.820745
chr1	112874095	112974121	MIR11399,SLC16A1,AKR7A2P1,SLC16A1-AS1	1.08593	-0.114726	0.815967
chr1	112974121	113074147	LRIG2-DT,LRIG2	1.11089	-0.0887566	0.814606
chr1	113074147	113174173	LRIG2	1.19615	0.0869618	0.828392
chr1	113174173	113274199	LOC643441	1.03574	-0.0668244	0.841724
chr1	113274199	113374225	-	1.14427	0.0831256	0.841875
chr1	113374225	113474251	MAGI3	1.03882	-0.133598	0.82331
chr1	113474251	113574277	MAGI3	1.07988	-0.100278	0.818396
chr1	113574277	113674303	MAGI3	0.988113	-0.168965	0.832567
chr1	113674303	113774329	MAGI3,PHTF1,RSBN1	1.08276	-0.061181	0.826544
chr1	113774329	113874355	RSBN1,AP4B1-AS1,PTPN22	1.00617	-0.259347	0.805237
chr1	113874355	113974381	AP4B1-AS1,BCL2L15,AP4B1,DCLRE1B,HIPK1-AS1,HIPK1	1.1058	-0.0103473	0.832121
chr1	113974381	114074407	HIPK1,OLFML3	1.13213	0.131487	0.824487
chr1	114074407	114174433	SYT6	1.02051	-0.0248306	0.824632
chr1	114174433	114274459	-	1.05742	-0.0400112	0.841287
chr1	114274459	114374485	-	1.10835	0.0507522	0.836797
chr1	114374485	114474511	TRIM33	1.04267	-0.138274	0.821255
chr1	114474511	114574537	TRIM33,BCAS2	0.977416	-0.203624	0.827773
chr1	114574537	114674563	BCAS2,DENND2C,AMPD1	1.05041	-0.132549	0.822644
chr1	114674563	114774589	AMPD1,NRAS,CSDE1,SIKE1	0.992702	-0.150143	0.836191
chr1	114774589	114874615	SIKE1,SYCP1	1.1248	-0.0112946	0.824558
chr1	114874615	114974640	SYCP1	1.10813	-0.0318783	0.824301
chr1	114974640	115074666	SYCP1,TSHB,TSPAN2	1.03896	-0.0423324	0.840295
chr1	115074666	115174692	TSPAN2	1.18826	0.21775	0.822563
chr1	115174692	115274718	-	1.17896	0.187692	0.828482
chr1	115274718	115374744	NGF-AS1,NGF	1.05341	0.0522184	0.816989
chr1	115374744	115474770	-	1.07082	0.0721373	0.821836
chr1	115474770	115574796	-	1.14385	0.161503	0.822946
chr1	115574796	115674822	VANGL1	1.19197	0.197305	0.82867
chr1	115674822	115774848	VANGL1,CASQ2	1.10099	0.0857863	0.826948
chr1	115774848	115874874	NHLH2	1.00505	-0.0894778	0.837946
chr1	115874874	115974900	LINC01649,LOC101928977	0.993042	-0.134866	0.838809
chr1	115974900	116074926	LOC101928977,SLC22A15	1.04967	-0.0666877	0.837185
chr1	116074926	116174952	MAB21L3	1.09923	0.0211683	0.841503
chr1	116174952	116274978	-	1.08244	0.0519515	0.828163
chr1	116274978	116375004	ATP1A1	1.02969	-0.0530057	0.837048
chr1	116375004	116475030	ATP1A1,ATP1A1-AS1,LINC01762	1.06214	-0.00121591	0.833557
chr1	116475030	116575056	LINC01762,CD58,MIR548AC,IGSF3	1.01707	-0.063619	0.83326
chr1	116575056	116675082	IGSF3,MIR320B1	1.10113	0.0548526	0.833331
chr1	116675082	116775108	LINC02868,CD2	0.958461	-0.181023	0.841747
chr1	116775108	116875134	-	1.01287	-0.127085	0.835931
chr1	116875134	116975160	PTGFRN	1.16948	0.150056	0.831479
chr1	116975160	117075186	PTGFRN,CD101,LOC101929099,TTF2	1.1226	0.0453813	0.840324
chr1	117075186	117175212	TTF2,MIR942,TRIM45,VTCN1	1.13997	0.135508	0.828855
chr1	117175212	117275238	VTCN1	1.0724	0.00699862	0.836268
chr1	117275238	117375264	LINC01525,MAN1A2	1.16995	0.127437	0.840452
chr1	117375264	117475290	MAN1A2	0.992852	-0.191765	0.823442
chr1	117475290	117575316	MAN1A2	1.02828	-0.0182172	0.830393
chr1	117575316	117675342	LOC100996263,TENT5C	1.18207	0.215658	0.818425
chr1	117675342	117775368	-	1.09562	0.0542856	0.833874
chr1	117775368	117875394	GDAP2	1.09095	0.087656	0.823175
chr1	117875394	117975420	GDAP2,WDR3,SPAG17	1.14071	0.0588771	0.836798
chr1	117975420	118075446	SPAG17	1.10165	0.0470082	0.838463
chr1	118075446	118175472	SPAG17	1.11671	0.103579	0.830488
chr1	118175472	118275498	SPAG17	1.11912	0.0891723	0.832755
chr1	118275498	118375524	-	1.03724	-0.0134546	0.832201
chr1	118375524	118475549	-	1.10442	0.0317414	0.841337
chr1	118475549	118575575	-	1.03917	-0.0421694	0.839351
chr1	118575575	118675601	-	1.05184	-0.0383351	0.842813
chr1	118675601	118775627	-	1.1036	0.0511244	0.839069
chr1	118775627	118875653	-	1.1951	0.159813	0.83912
chr1	118875653	118975679	TBX15	1.09252	0.0828441	0.826813
chr1	118975679	119075705	TBX15,LOC105378933,WARS2,WARS2-IT1	1.13102	0.0610897	0.842061
chr1	119075705	119175731	WARS2,WARS2-AS1	1.05716	-0.0188201	0.838603
chr1	119175731	119275757	WARS2-AS1	0.943785	-0.194013	0.841178
chr1	119275757	119375783	WARS2-AS1,LINC01780,HAO2,HAO2-IT1	1.07664	0.0534256	0.828106
chr1	119375783	119475809	HAO2,HSD3B2	1.07661	0.0767878	0.820668
chr1	119475809	119575835	HSD3B1,HSD3BP4	1.14256	0.152696	0.823122
chr1	119575835	119675861	LINC00622,ZNF697	1.0982	0.041804	0.835786
chr1	119675861	119775887	PHGDH,HMGCS2	1.20865	0.220347	0.825669
chr1	119775887	119875913	REG4,NBPF7	1.03602	-0.058143	0.842319
chr1	119875913	119975939	ADAM30,NOTCH2	1.04844	-0.0155795	0.836845
chr1	119975939	120075965	NOTCH2	1.07369	-0.0224683	0.837442
chr1	120075965	120175991	SEC22B	1.17749	0.0489637	0.824768
chr1	120175991	120276017	SEC22B	1.18871	0.122042	0.828234
chr1	120276017	120376043	-	0.954372	-0.0264678	0.793403
chr1	120376043	120476069	NBPF8,PFN1P2,LOC100996724	1.02791	-0.00204269	0.82084
chr1	120476069	120576095	LOC100996724	1.00724	-0.0253616	0.822804
chr1	120576095	120676121	LOC100996724	0.917102	-0.114092	0.777985
chr1	120676121	120776147	NOTCH2NLR	0.976696	0.0608655	0.740486
chr1	120776147	120876173	NOTCH2NLR,NBPF26,RNVU1-19	1.16119	0.0881885	0.79394
chr1	120876173	120976199	PPIAL4A,LINC00623,LOC100996720,RNVU1-20,RNVU1-4,LOC105369199	0.9627	-0.0491354	0.788475
chr1	120976199	121076225	LOC101929798,H3P4	1.1669	0.102366	0.84078
chr1	121076225	121176251	H3P4,FCGR1B,LOC100996318,H2BP1,FAM72B	1.04474	-0.0737103	0.834973
chr1	121176251	121276277	FAM72B,SRGAP2C	1.07983	0.00842626	0.834204
chr1	121276277	121376303	SRGAP2C,SRGAP2-AS1	0.913922	-0.16479	0.822451
chr1	121376303	121476329	SRGAP2C,SRGAP2-AS1	1.09178	-0.106561	0.812769
chr1	121476329	121576355	EMBP1	1.10012	0.0254186	0.841569
chr1	121576355	121676381	-	0.930698	0.377852	0.667393
chr1	121676381	121776407	-	2.85286	0.126754	0.578386
chr1	121776407	121876433	-	0.574001	0.185346	0.621237
chr1	121876433	121976459	-	0.479405	0.0195402	0.610158
chr1	122026459	122125150	-	0.403563	-0.211602	0.574926
chr1	122125150	122223842	-	0.482775	0.214855	0.576513
chr1	122223842	122322533	-	1.91144	0.30948	0.6735
chr1	122322533	122421225	-	1.86128	0.258107	0.681801
chr1	122421225	122519916	-	1.77674	-0.0424032	0.676148
chr1	122519916	122618608	-	3.92006	-0.237401	0.562581
chr1	122618608	122717299	-	3.69369	-0.319119	0.553853
chr1	122717299	122815991	-	3.9466	-0.0885909	0.565496
chr1	122815991	122914682	-	4.93853	-0.278061	0.54317
chr1	122914682	123013374	-	3.72921	-0.319098	0.568913
chr1	123013374	123112065	-	4.7851	-0.256019	0.542004
chr1	123112065	123210757	-	5.70037	-0.0721634	0.542432
chr1	123210757	123309448	-	3.38271	-0.374742	0.571897
chr1	123309448	123408140	-	3.32274	-0.497328	0.561551
chr1	123408140	123506831	-	3.76048	-0.412999	0.558917
chr1	123506831	123605523	-	4.57294	-0.307558	0.55361
chr1	123605523	123704214	-	3.97196	-0.31279	0.551482
chr1	123704214	123802906	-	4.47787	-0.343306	0.531926
chr1	123802906	123901597	-	4.04441	-0.322299	0.557624
chr1	123901597	124000289	-	5.01686	-0.085064	0.516869
chr1	124000289	124098980	-	5.08534	-0.327631	0.532283
chr1	124098980	124197672	-	5.73192	-0.151458	0.538265
chr1	124197672	124296363	-	5.00129	-0.379772	0.537404
chr1	124296363	124395055	-	5.33955	-0.337965	0.541043
chr1	124395055	124493746	-	4.94903	-0.384345	0.542834
chr1	124493746	124592438	-	7.10354	-0.114904	0.532759
chr1	124592438	124691129	-	6.3717	-0.408412	0.525439
chr1	124691129	124789821	-	11.1678	-0.211982	0.510426
chr1	124789821	124888512	-	1.22746	-0.0588534	0.725863
chr1	124888512	124987204	-	1.50481	0.12084	0.724293
chr1	124987204	125085895	-	1.2848	-0.15846	0.753302
chr1	143284555	143384523	-	0.815311	-0.245727	0.782358
chr1	143384523	143484491	LSP1P5	0.984545	-0.13314	0.830296
chr1	143484491	143584459	-	1.09195	-0.0810957	0.818048
chr1	143584459	143684427	-	1.07417	0.0837296	0.81609
chr1	143684427	143784395	RNVU1-17,RNVU1-18,RNU1-3,RNU1-4,RNU1-2,RNU1-1,LOC105369140	1.1734	0.106269	0.838339
chr1	143784395	143884363	LINC02591,LOC644634,H2BP2,FCGR1CP	1.06745	-0.0308845	0.840512
chr1	143884363	143984331	H2BP2,H3-2,FAM72C,SRGAP2D	1.18401	0.0910853	0.83077
chr1	143984331	144084299	SRGAP2D	1.17926	0.0755209	0.821844
chr1	144084299	144184267	-	1.41752	-0.0328202	0.752185
chr1	144184267	144284236	LSP1P5,LOC101060524,DRD5P2,LOC101927429	1.16853	0.164732	0.823383
chr1	144284236	144384204	LOC101927429,LOC105371215,PPIAL4D,PPIAL4F,PPIAL4E	0.921865	-0.140843	0.816401
chr1	144384204	144484172	RNVU1-15,NBPF15	1.08491	-0.0505881	0.827855
chr1	144484172	144584140	RNVU1-2A	0.661932	-0.103181	0.723312
chr1	144584140	144684108	PPIAL4D,PPIAL4E,PPIAL4F,SRGAP2-AS1,LOC105371215,LOC101927429	0.852333	-0.265223	0.819741
chr1	144684108	144784076	SRGAP2-AS1,LOC101927429,LOC101060524,DRD5P2,LSP1P5	1.04601	0.00718374	0.823831
chr1	144784076	144884044	SRGAP2-AS1	0.996819	-0.175385	0.822863
chr1	144884044	144984012	SRGAP2-AS1,SRGAP2B	1.23047	0.0777323	0.814988
chr1	144984012	145083980	SRGAP2B	1.17104	0.0676612	0.830159
chr1	145083980	145183948	SRGAP2B,FAM72D,FAM72C,LINC01145,LOC644634	1.09137	-0.0842579	0.81574
chr1	145183948	145283916	LINC01145,LOC100996740,PPIAL4E,PPIAL4D,PPIAL4F,RNVU1-14	1.02908	-0.199859	0.809363
chr1	145283916	145383885	NBPF20	1.81738	0.43813	0.750873
chr1	145383885	145483853	NBPF20	1.21034	0.0705817	0.8221
chr1	145483853	145583821	NBPF25P	1.09551	-0.0532773	0.82681
chr1	145583821	145683789	NBPF25P,GPR89A,PDZK1	1.09479	-0.0143362	0.834961
chr1	145683789	145783757	PDZK1,CD160,RNF115	1.03004	-0.142625	0.826786
chr1	145783757	145883725	RNF115,POLR3C,NUDT17,PIAS3,MIR6736,ANKRD35	1.13451	-0.0212994	0.822448
chr1	145883725	145983693	ANKRD35,ITGA10,PEX11B,GNRHR2,RBM8A,LIX1L-AS1,LIX1L,ANKRD34A,POLR3GL	1.09508	-0.0313995	0.83254
chr1	145983693	146083661	TXNIP,HJV,RNVU1-6,LINC01719,NBPF10	1.15426	-0.0880342	0.802865
chr1	146083661	146183629	NBPF10,NOTCH2NLA	1.26895	0.168467	0.825391
chr1	146183629	146283597	NOTCH2NLA	0.916793	-0.214925	0.836711
chr1	146283597	146383566	NUDT4P2,NUDT4B,PPIAL4H,RNVU1-18,RNU1-3,RNU1-4,RNU1-2,RNU1-1	1.12198	-0.0272419	0.819595
chr1	146383566	146483534	-	1.22823	0.172475	0.839506
chr1	146483534	146583502	HYDIN2	1.17669	0.0760485	0.827684
chr1	146583502	146683470	HYDIN2	0.993608	-0.113701	0.841454
chr1	146683470	146783438	HYDIN2	1.04589	-0.0568899	0.841125
chr1	146783438	146883406	HYDIN2	1.15864	0.0624236	0.835138
chr1	146883406	146983374	NBPF12	0.951925	-0.125987	0.82572
chr1	146983374	147083342	NBPF12,LOC728989	1.18114	0.0723613	0.827416
chr1	147083342	147183310	RNVU1-8,NBPF13P,PRKAB2,CHD1L,PDIA3P1	1.02181	-0.087266	0.839222
chr1	147183310	147283278	CHD1L,FMO5	1.06725	0.00082374	0.837655
chr1	147283278	147383246	CHD1L,LINC00624	1.1095	0.049753	0.838296
chr1	147383246	147483215	LINC00624	1.07498	-0.0239281	0.837174
chr1	147483215	147583183	LINC00624,BCL9	1.14388	0.138387	0.828355
chr1	147583183	147683151	BCL9,ACP6	1.1662	0.153163	0.830811
chr1	147683151	147783119	GJA5	0.990767	-0.0231584	0.816989
chr1	147783119	147883087	-	1.05549	0.033092	0.825354
chr1	147883087	147983055	GJA8,GPR89B	1.12168	0.0307024	0.835733
chr1	147983055	148083023	GPR89B,PDZK1P1,RNVU1-7,PDE4DIPP1	1.10247	-0.0273932	0.830611
chr1	148083023	148182991	PDE4DIPP1,NBPF11,LINC02805	1.15779	0.0157314	0.820549
chr1	148182991	148282959	LOC101927468	1.07678	-0.0443733	0.833163
chr1	148282959	148382927	MIR5087,RNVU1-1	1.12218	0.0523234	0.839503
chr1	148382927	148482896	MIR6077,LOC100132057,RNVU1-3,LINC01138,PPIAL4G	1.01905	-0.151102	0.825611
chr1	148482896	148582864	PPIAL4G,NBPF14	1.44702	0.0718463	0.763864
chr1	148582864	148682832	NBPF14,NOTCH2NLB	1.14376	0.0466504	0.829016
chr1	148682832	148782800	NUDT4P2,NUDT4B,SEC22B2P,SEC22B3P	1.12726	0.0263115	0.832444
chr1	148782800	148882768	SEC22B2P,SEC22B3P,PDE4DIP	1.18252	-0.00189149	0.809571
chr1	148882768	148982736	PDE4DIP,LOC653513	1.13128	-0.0807618	0.80727
chr1	148982736	149082704	PDE4DIP,NBPF9	1.19062	0.101606	0.832977
chr1	149082704	149182672	-	1.01267	-0.154986	0.827002
chr1	149182672	149282640	LOC653513	0.989147	-0.223368	0.816863
chr1	149282640	149382608	SEC22B3P,SEC22B2P	1.01142	-0.176359	0.820535
chr1	149382608	149482576	NOTCH2NLC,NBPF19	1.18622	0.0864309	0.82817
chr1	149482576	149582545	NBPF19	1.16853	-0.0160653	0.803552
chr1	149582545	149682513	PPIAL4C,LINC00869	1.03016	-0.168096	0.817216
chr1	149682513	149782481	LINC02591,LOC644634	1.13264	0.0797272	0.834063
chr1	149782481	149882449	H2BC18,FCGR1A,H3C13,H4C14,H4C15,H3C15,H3C14,H2AC18,H2AC19,H2BC20P	1.20872	0.0463896	0.817295
chr1	149882449	149982417	H2BC21,H2AC20,H2AC21,BOLA1,SV2A,SF3B4,MTMR11,OTUD7B	1.09053	-0.0366296	0.832402
chr1	149982417	150082385	OTUD7B,VPS45	0.965089	-0.274428	0.816708
chr1	150082385	150182353	VPS45,PLEKHO1,LOC105371433	1.07266	-0.0808242	0.826482
chr1	150182353	150282321	ANP32E,CA14,SNORD13C,APH1A,C1orf54	0.992878	-0.262893	0.81193
chr1	150282321	150382289	CIART,MRPS21,PRPF3,RPRD2	1.03725	-0.231202	0.804392
chr1	150382289	150482257	RPRD2	1.07152	-0.175047	0.80364
chr1	150482257	150582225	TARS2,MIR6878,ECM1,FALEC,ADAMTSL4,MIR4257,ADAMTSL4-AS1,MCL1	1.16987	-0.0300435	0.813755
chr1	150582225	150682194	ENSA,GOLPH3L	1.09676	-0.132762	0.805289
chr1	150682194	150782162	GOLPH3L,HORMAD1,CTSS	0.814621	-0.538362	0.812555
chr1	150782162	150882130	CTSK,ARNT	0.457056	-1.40303	0.804397
chr1	150882130	150982098	CTXND2,SETDB1,CERS2	0.511394	-1.24271	0.805746
chr1	150982098	151082066	ANXA9,MINDY1,PRUNE1,BNIPL,C1orf56,CDC42SE1,MLLT11,GABPB2	0.564841	-1.06572	0.815645
chr1	151082066	151182034	GABPB2,SEMA6C,TNFAIP8L2,TNFAIP8L2-SCNM1,LYSMD1,SCNM1,TMOD4,VPS72	0.694812	-0.78633	0.811525
chr1	151182034	151282002	VPS72,PIP5K1A,PSMD4,ZNF687-AS1,ZNF687	0.514395	-1.2637	0.799746
chr1	151282002	151381970	ZNF687,PI4KB,RFX5,GBAT2,SELENBP1	0.53182	-1.10027	0.829296
chr1	151381970	151481938	PSMB4,POGZ	0.567902	-1.11046	0.800916
chr1	151481938	151581906	CGN,TUFT1,MIR554	0.710717	-0.685355	0.824981
chr1	151581906	151681875	TUFT1,SNX27	1.02287	-0.222753	0.808553
chr1	151681875	151781843	SNX27,CELF3,RIIAD1,MRPL9,OAZ3,TDRKH	1.01899	-0.112019	0.83839
chr1	151781843	151881811	TDRKH,TDRKH-AS1,LINGO4,RORC,C2CD4D,C2CD4D-AS1,THEM5,THEM4	1.10911	0.0487144	0.833381
chr1	151881811	151981779	THEM4	0.988266	-0.179499	0.830555
chr1	151981779	152081747	S100A10,NBPF18P,S100A11,LOC100131107	1.05906	-0.012865	0.836658
chr1	152081747	152181715	TCHHL1,TCHH,RPTN	1.1521	0.143997	0.830977
chr1	152181715	152281683	HRNR	1.02243	-0.109339	0.830678
chr1	152281683	152381651	FLG,FLG-AS1,FLG2	1.13538	0.116834	0.829176
chr1	152381651	152481619	CRNN	1.04513	-0.00977379	0.832061
chr1	152481619	152581587	LCE5A,CRCT1,LCE3E,LCE3D	1.0666	0.00482834	0.835727
chr1	152581587	152681555	LCE3C,LCE3B,LCE3A,LINC00302,LCE2D,LCE2C	0.726162	-0.136906	0.724199
chr1	152681555	152781524	LCE2B,LCE2A,LCE4A,C1orf68,KPRP,LCE1F	1.09382	0.11516	0.818035
chr1	152781524	152881492	LCE1E,LCE1D,LCE1C,LCE1B,LCE1A,LCE6A,SMCP	1.04474	0.0626979	0.813475
chr1	152881492	152981460	SMCP,IVL,SPRR4	1.0236	-0.0465841	0.831872
chr1	152981460	153081428	SPRR1A,SPRR3,SPRR1B,SPRR2D,SPRR2A,SPRR2B	1.09298	0.0093001	0.839742
chr1	153081428	153181396	SPRR2E,SPRR2F,SPRR2C,SPRR2G,LOC101928009	1.00555	-0.131808	0.833592
chr1	153181396	153281364	LOC101928009,LELP1,PRR9,LORICRIN	1.10436	0.0632341	0.832587
chr1	153281364	153381332	PGLYRP3,PGLYRP4,S100A9,S100A12	1.14955	0.113213	0.832193
chr1	153381332	153481300	S100A8,S100A7A,S100A7	1.081	0.0380893	0.829668
chr1	153481300	153581268	S100A6,S100A5,S100A4,LOC101928034,S100A3,S100A2	1.00074	-0.178084	0.830738
chr1	153581268	153681236	S100A16,S100A14,S100A13,S100A1,CHTOP,SNAPIN,ILF2,NPR1	0.977563	-0.288601	0.814874
chr1	153681236	153781205	NPR1,MIR8083,INTS3,SLC27A3	0.640068	-0.179893	0.7199
chr1	153781205	153881173	LOC343052,GATAD2B	0.572963	-0.308724	0.718622
chr1	153881173	153981141	GATAD2B,DENND4B,CRTC2,SLC39A1,MIR6737,CREB3L4,JTB	1.09625	-0.127889	0.811509
chr1	153981141	154081109	RAB13,RPS27,NUP210L	0.99887	-0.288374	0.804129
chr1	154081109	154181077	NUP210L,MIR5698,TPM3	0.953315	-0.309865	0.813499
chr1	154181077	154281045	TPM3,MIR190B,C1orf189,C1orf43,UBAP2L,SNORA58B,HAX1	0.951414	-0.309357	0.813897
chr1	154281045	154381013	AQP10,ATP8B2	1.11381	-0.100761	0.812739
chr1	154381013	154480981	IL6R-AS1,IL6R,SHE	1.05391	-0.1283	0.823815
chr1	154480981	154580949	SHE,TDRD10,UBE2Q1,UBE2Q1-AS1,CHRNB2	1.06935	-0.0883163	0.828859
chr1	154580949	154680917	ADAR	1.08234	-0.0645582	0.827032
chr1	154680917	154780885	KCNN3	1.00401	-0.137959	0.838333
chr1	154780885	154880854	KCNN3	1.0795	0.0170576	0.829135
chr1	154880854	154980822	PMVK,PBXIP1,PYGO2,LOC101928120,SHC1,CKS1B,MIR4258	1.03418	-0.155569	0.824767
chr1	154980822	155080790	FLAD1,LENEP,ZBTB7B,DCST2,DCST1,DCST1-AS1,ADAM15,EFNA4,EFNA3	1.08508	-0.0541108	0.839142
chr1	155080790	155180758	EFNA3,EFNA1,SLC50A1,DPM3,KRTCAP2,TRIM46	1.13665	-0.0552317	0.820114
chr1	155180758	155280726	TRIM46,MUC1,MIR92B,THBS3,MTX1,GBAP1,GBA,FAM189B,SCAMP3,CLK2,HCN3	0.797175	0.0920005	0.724781
chr1	155280726	155380694	HCN3,PKLR,FDPS,RUSC1-AS1,RUSC1,ASH1L,MIR555	0.883303	-0.275969	0.833873
chr1	155380694	155480662	ASH1L,POU5F1P4	1.02166	-0.268142	0.799114
chr1	155480662	155580630	ASH1L,ASH1L-AS1	1.01127	-0.269115	0.802463
chr1	155580630	155680598	MSTO1,MSTO2P,YY1AP1,SCARNA26A	0.997809	-0.219786	0.819896
chr1	155680598	155780566	YY1AP1,DAP3,MSTO2P,GON4L	1.07517	-0.13111	0.815029
chr1	155780566	155880535	GON4L,SCARNA26B,SYT11	1.11343	-0.122792	0.80495
chr1	155880535	155980503	SYT11,RIT1,KHDC4,SNORA80E,SCARNA4,RXFP4,ARHGEF2,MIR6738	1.03486	-0.210186	0.811377
chr1	155980503	156080471	SSR2,UBQLN4,LAMTOR2,RAB25,MEX3A	1.0078	-0.214868	0.821401
chr1	156080471	156180439	MEX3A,LMNA,SEMA4A	1.07584	-0.109427	0.827207
chr1	156180439	156280407	SLC25A44,PMF1,PMF1-BGLAP,BGLAP,PAQR6,SMG5	1.04444	-0.116138	0.834065
chr1	156280407	156380375	SMG5,TMEM79,GLMP,VHLL,CCT3,TSACC,RHBG	1.09799	-0.118539	0.813582
chr1	156380375	156480343	RHBG,C1orf61,MIR9-1,MEF2D	1.23979	0.132888	0.834514
chr1	156480343	156580311	MEF2D,IQGAP3	1.07523	0.00892357	0.828925
chr1	156580311	156680279	TTC24,NAXE,GPATCH4,LOC101928177,HAPLN2,BCAN,NES	1.10538	-0.0502732	0.831532
chr1	156680279	156780247	CRABP2,ISG20L2,RRNAD1,MRPL24,HDGF,PRCC	1.08355	-0.102442	0.825629
chr1	156780247	156880215	PRCC,SH2D2A,NTRK1,INSRR	1.11354	0.044135	0.830949
chr1	156880215	156980184	NTRK1,PEAR1,LRRC71,ARHGEF11,MIR765	1.08547	0.0100836	0.831186
chr1	156980184	157080152	ARHGEF11	1.05711	-0.0493415	0.839299
chr1	157080152	157180120	ETV3L,ETV3,CYCSP52	1.04221	-0.0325938	0.833814
chr1	157180120	157280088	-	1.08513	0.0765482	0.824306
chr1	157280088	157380056	-	1.04135	-0.0196182	0.833769
chr1	157380056	157480024	-	1.09721	0.0408675	0.83564
chr1	157480024	157579992	FCRL5,FCRL4	1.17036	0.10335	0.84011
chr1	157579992	157679960	FCRL4,FCRL3	0.962348	-0.20758	0.831149
chr1	157679960	157779928	FCRL3,FCRL2	1.17085	0.111632	0.841747
chr1	157779928	157879896	FCRL1,CD5L	1.07125	-0.00381803	0.838459
chr1	157879896	157979864	LOC105371458	1.14959	0.118276	0.834886
chr1	157979864	158079833	KIRREL1,KIRREL1-IT1	1.14416	0.129813	0.825249
chr1	158079833	158179801	KIRREL1,LINC01704,CD1D	1.10518	0.052183	0.833434
chr1	158179801	158279769	CD1D,CD1A	1.06949	-0.0504194	0.834352
chr1	158279769	158379737	CD1C,CD1B,CD1E	1.10728	0.000271501	0.8353
chr1	158379737	158479705	OR10T2,OR10K2,OR10K1	1.03268	-0.111343	0.828984
chr1	158479705	158579673	OR10R2,OR6Y1,OR6P1,OR10X1	0.985365	-0.145859	0.835919
chr1	158579673	158679641	OR10X1,OR10Z1,SPTA1	1.08705	0.0214944	0.838794
chr1	158679641	158779609	SPTA1,OR6K2,OR6K3,OR6K6,OR6N1,OR6N2	1.08894	0.0272971	0.838969
chr1	158779609	158879577	MNDA	1.03234	-0.0765397	0.838686
chr1	158879577	158979545	PYHIN1	1.10362	0.0849897	0.831112
chr1	158979545	159079514	PYDC5,IFI16,AIM2	0.880983	-0.26453	0.835894
chr1	159079514	159179482	CADM3	1.08455	0.0858336	0.824689
chr1	159179482	159279450	CADM3,CADM3-AS1,ACKR1	1.05137	0.0109064	0.828928
chr1	159279450	159379418	FCER1A,OR10J3	1.06558	-0.0533738	0.834411
chr1	159379418	159479386	OR10J1,OR10J4	1.07218	-0.0224449	0.837726
chr1	159479386	159579354	OR10J5	1.05698	-0.0364401	0.839608
chr1	159579354	159679322	APCS	1.1019	0.0159617	0.83815
chr1	159679322	159779290	CRP	1.02039	-0.117911	0.833504
chr1	159779290	159879258	DUSP23,FCRL6,SLAMF8,SNHG28,VSIG8,CFAP45	1.10185	0.0887652	0.822294
chr1	159879258	159979226	CFAP45,MIR4259,TAGLN2,IGSF9,SLAMF9,LINC01133	1.09782	0.0412524	0.831686
chr1	159979226	160079194	PIGM,KCNJ10	1.11011	0.0296455	0.840823
chr1	160079194	160179163	KCNJ9,IGSF8,ATP1A2,ATP1A4	1.04178	-0.0377913	0.832552
chr1	160179163	160279131	ATP1A4,CASQ1,LOC729867,PEA15,DCAF8,LOC100287049,PEX19	1.12074	0.0519907	0.841504
chr1	160279131	160379099	PEX19,COPA,SUMO1P3,NCSTN,NHLH1	1.06725	-0.060389	0.833523
chr1	160379099	160479067	VANGL2	1.10917	0.00802329	0.837098
chr1	160479067	160579035	SLAMF6,CD84	1.0505	-0.0763932	0.832497
chr1	160579035	160679003	CD84,SLAMF1,CD48	0.941931	-0.225645	0.833616
chr1	160679003	160778971	CD48,SLAMF7	1.10507	0.0396526	0.838752
chr1	160778971	160878939	LY9,CD244,ITLN1	0.997549	-0.156963	0.833826
chr1	160878939	160978907	ITLN1,LOC101928372,ITLN2	0.992718	-0.189673	0.828099
chr1	160978907	161078875	F11R,TSTD1,USF1,ARHGAP30,NECTIN4	1.06677	-0.134105	0.81968
chr1	161078875	161178844	NECTIN4,KLHDC9,PFDN2,NIT1,DEDD,LOC112543491,UFC1,USP21,PPOX,B4GALT3	1.09607	-0.0525206	0.830488
chr1	161178844	161278812	ADAMTS4,NDUFS2,FCER1G,APOA2,TOMM40L,MIR5187,NR1I3,PCP4L1	0.964409	-0.240068	0.827864
chr1	161278812	161378780	PCP4L1,MPZ,SDHC,CFAP126	1.01219	-0.218265	0.815038
chr1	161378780	161478748	-	2.84983	0.115416	0.625442
chr1	161478748	161578716	FCGR2A,HSPA6,FCGR3A	1.19127	0.075532	0.824842
chr1	161578716	161678684	FCGR2C,HSPA7,FCGR3B,FCGR2B	1.08935	-0.0262723	0.833282
chr1	161678684	161778652	RPL31P11,FCRLA,FCRLB,DUSP12,ATF6	1.15941	0.0220143	0.824236
chr1	161778652	161878620	ATF6	1.0216	-0.197513	0.814725
chr1	161878620	161978588	ATF6	1.01973	-0.14707	0.82796
chr1	161978588	162078556	OLFML2B,NOS1AP	1.17221	0.16009	0.829354
chr1	162078556	162178524	NOS1AP,MIR4654	1.13271	0.0832843	0.838139
chr1	162178524	162278493	NOS1AP	1.11718	0.094329	0.830215
chr1	162278493	162378461	NOS1AP,MIR556,SPATA46	1.11213	0.101745	0.823335
chr1	162378461	162478429	C1orf226,SH2D1B	1.03171	-0.0890294	0.837506
chr1	162478429	162578397	UHMK1,UAP1	0.953955	-0.244173	0.825001
chr1	162578397	162678365	UAP1,DDR2	1.13761	0.0524168	0.837396
chr1	162678365	162778333	DDR2	1.08298	0.078928	0.824599
chr1	162778333	162878301	DDR2,HSD17B7,CCDC190	1.09939	0.0183227	0.841736
chr1	162878301	162978269	-	1.08834	0.0322695	0.836811
chr1	162978269	163078237	RGS4	1.19048	0.193627	0.829583
chr1	163078237	163178205	RGS5,LOC101928404	1.08222	-0.00388578	0.840023
chr1	163178205	163278174	RGS5,LOC101928404	1.15603	0.11753	0.838366
chr1	163278174	163378142	RGS5,NUF2	1.16264	0.107983	0.839139
chr1	163378142	163478110	LOC100422212	1.15141	0.134265	0.831986
chr1	163478110	163578078	-	1.08937	0.0279636	0.840086
chr1	163578078	163678046	-	1.06586	0.0441012	0.827362
chr1	163678046	163778014	-	1.05394	0.00377622	0.833562
chr1	163778014	163877982	-	1.05469	0.0602861	0.820756
chr1	163877982	163977950	-	1.12381	0.0582999	0.841386
chr1	163977950	164077918	-	0.989056	-0.0740239	0.829669
chr1	164077918	164177886	-	1.03824	0.00822529	0.82741
chr1	164177886	164277854	-	1.15493	0.152605	0.82855
chr1	164277854	164377823	-	1.07578	0.0339008	0.833382
chr1	164377823	164477791	-	1.15839	0.149107	0.832273
chr1	164477791	164577759	PBX1	1.05261	0.0222293	0.829113
chr1	164577759	164677727	PBX1	1.05058	0.0438282	0.820723
chr1	164677727	164777695	PBX1,PBX1-AS1	1.07563	0.131771	0.811858
chr1	164777695	164877663	PBX1	1.15516	0.178705	0.822072
chr1	164877663	164977631	PBX1	0.990967	-0.0102276	0.817323
chr1	164977631	165077599	-	1.10254	0.0726229	0.830894
chr1	165077599	165177567	-	1.09426	0.0794862	0.82761
chr1	165177567	165277535	LMX1A	1.19372	0.257684	0.814742
chr1	165277535	165377503	LMX1A	1.12252	0.126302	0.822424
chr1	165377503	165477472	RXRG,LRRC52-AS1	1.08757	0.0852384	0.822292
chr1	165477472	165577440	LRRC52-AS1,LRRC52	1.07068	0.0499473	0.826367
chr1	165577440	165677408	LRRC52-AS1,MGST3,ALDH9A1	1.06024	0.0246353	0.827807
chr1	165677408	165777376	ALDH9A1,LOC440700,TMCO1,TMCO1-AS1	1.05706	-0.109114	0.823039
chr1	165777376	165877344	UCK2	1.05064	-0.0671599	0.83624
chr1	165877344	165977312	UCK2,MIR3658	1.11087	0.0588845	0.834156
chr1	165977312	166077280	FAM78B	1.13069	0.123975	0.826633
chr1	166077280	166177248	FAM78B,MIR921	1.16593	0.231055	0.811245
chr1	166177248	166277216	-	1.08721	0.0229092	0.838565
chr1	166277216	166377184	-	1.08531	0.00600296	0.842337
chr1	166377184	166477153	LINC01675	1.16657	0.177699	0.825173
chr1	166477153	166577121	LINC01675	1.06041	-0.0559704	0.835023
chr1	166577121	166677089	FMO9P	1.0411	-0.0321279	0.839239
chr1	166677089	166777057	-	1.14631	0.0781683	0.840368
chr1	166777057	166877025	POGK,TADA1	1.15967	0.121452	0.837259
chr1	166877025	166976993	ILDR2,MAEL	1.12702	0.0850179	0.835324
chr1	166976993	167076961	MAEL,GPA33	1.11838	0.0474078	0.841058
chr1	167076961	167176929	GPA33,DUSP27,LINC01363	1.14714	0.12144	0.832699
chr1	167176929	167276897	LINC01363,POU2F1	0.947363	-0.230894	0.831097
chr1	167276897	167376865	POU2F1	1.11802	-0.0319935	0.822165
chr1	167376865	167476833	POU2F1,CD247	1.11454	-0.0732738	0.816472
chr1	167476833	167576802	CD247,CREG1	1.0958	-0.0347928	0.831332
chr1	167576802	167676770	RCSD1	1.05456	-0.0654019	0.836059
chr1	167676770	167776738	RCSD1,MPZL1	1.00943	-0.179313	0.825231
chr1	167776738	167876706	MPZL1,ADCY10	1.11003	-0.00302958	0.833013
chr1	167876706	167976674	ADCY10,MPC2,DCAF6	1.09509	-0.0683708	0.820968
chr1	167976674	168076642	DCAF6,MIR1255B2	1.00266	-0.253641	0.804692
chr1	168076642	168176610	GPR161	1.14213	0.0648461	0.839651
chr1	168176610	168276578	TIPRL,SFT2D2,ANKRD36BP1	1.08033	-0.0662855	0.827746
chr1	168276578	168376546	TBX19,MIR557	1.09693	0.00200755	0.838235
chr1	168376546	168476514	LOC100505918,LOC101928565	1.08356	0.0536979	0.828002
chr1	168476514	168576483	LOC101928565,XCL2	1.03062	-0.0401462	0.835649
chr1	168576483	168676451	XCL1	1.10271	0.0566227	0.833697
chr1	168676451	168776419	DPT	0.965449	-0.147552	0.839788
chr1	168776419	168876387	LINC00626	1.03637	-0.0830905	0.835996
chr1	168876387	168976355	LINC00970	1.08783	0.0254102	0.838577
chr1	168976355	169076323	LINC00970	1.051	-0.0811274	0.831046
chr1	169076323	169176291	LINC00970,LOC101928596,ATP1B1,NME7	1.07386	-0.0321292	0.834418
chr1	169176291	169276259	NME7	0.956756	-0.152766	0.827073
chr1	169276259	169376227	NME7,BLZF1	1.08974	-0.0395839	0.825383
chr1	169376227	169476195	BLZF1,CCDC181,SLC19A2	0.994128	-0.190252	0.82544
chr1	169476195	169576163	SLC19A2,F5	1.13695	0.0458003	0.833507
chr1	169576163	169676132	F5,SELP	1.11645	0.0496821	0.842517
chr1	169676132	169776100	SELL,SELE	1.1011	-0.00397584	0.83629
chr1	169776100	169876068	METTL18,C1orf112,SCYL3	1.12693	-0.00747401	0.825526
chr1	169876068	169976036	SCYL3,KIFAP3	0.991027	-0.227608	0.816949
chr1	169976036	170076004	KIFAP3	1.03902	-0.159055	0.815318
chr1	170076004	170175972	METTL11B,MIR3119-1,MIR3119-2,LINC01681	1.0475	-0.0875332	0.830155
chr1	170175972	170275940	LINC01681,LINC01142	1.18036	0.152645	0.835521
chr1	170275940	170375908	LINC01142	1.06212	-0.0230137	0.841208
chr1	170375908	170475876	GORAB-AS1	1.09274	-0.0283482	0.831511
chr1	170475876	170575844	GORAB-AS1,GORAB	1.08433	0.00915192	0.841087
chr1	170575844	170675812	PRRX1	1.03993	-0.096481	0.833147
chr1	170675812	170775781	PRRX1	1.1589	0.142556	0.83378
chr1	170775781	170875749	-	1.09875	0.00570328	0.837283
chr1	170875749	170975717	MROH9	1.06284	-0.0359999	0.838135
chr1	170975717	171075685	MROH9	1.03927	-0.0473416	0.841546
chr1	171075685	171175653	FMO3,MIR1295A,MIR1295B,FMO6P	1.06694	-0.0178247	0.840896
chr1	171175653	171275621	FMO2,FMO1	1.16384	0.126452	0.836362
chr1	171275621	171375589	FMO1,FMO4,TOP1P1	1.03341	-0.0515619	0.840265
chr1	171375589	171475557	-	1.0571	-0.0739913	0.832254
chr1	171475557	171575525	PRRC2C	0.951414	-0.240564	0.8287
chr1	171575525	171675493	PRRC2C,MYOCOS,MYOC	1.08488	0.0246098	0.834882
chr1	171675493	171775462	VAMP4	1.06024	-0.0660561	0.83442
chr1	171775462	171875430	EEF1AKNMT,DNM3,DNM3-IT1	1.05136	-0.0306197	0.839618
chr1	171875430	171975398	DNM3	1.12911	0.0401532	0.835947
chr1	171975398	172075366	DNM3	1.07821	-0.0569979	0.828982
chr1	172075366	172175334	DNM3,DNM3OS,MIR214,MIR3120,MIR199A2	1.04152	-0.102681	0.830321
chr1	172175334	172275302	DNM3	0.933149	-0.260467	0.830838
chr1	172275302	172375270	DNM3	1.10161	-0.033137	0.82682
chr1	172375270	172475238	DNM3,C1orf105,PIGC	1.12164	0.0307785	0.836897
chr1	172475238	172575206	SUCO	1.03746	-0.0786207	0.83691
chr1	172575206	172675174	SUCO,FASLG	1.01277	-0.093035	0.840097
chr1	172675174	172775142	-	1.06133	-0.0411242	0.838737
chr1	172775142	172875111	-	1.07177	-0.0342522	0.835135
chr1	172875111	172975079	-	1.07773	0.00400726	0.841357
chr1	172975079	173075047	TNFSF18	0.918774	-0.241671	0.839614
chr1	173075047	173175015	-	1.03313	-0.0347903	0.835022
chr1	173175015	173274983	TNFSF4,LOC100506023	1.13759	0.0742906	0.842741
chr1	173274983	173374951	LOC100506023	1.05573	-0.0320945	0.842462
chr1	173374951	173474919	LOC100506023,LOC101928673	1.11493	0.0272351	0.837228
chr1	173474919	173574887	LOC100506023,PRDX6,SLC9C2	1.0574	-0.0450364	0.840366
chr1	173574887	173674855	SLC9C2,ANKRD45,TEX50	1.04849	-0.113128	0.826643
chr1	173674855	173774823	KLHL20	1.0436	-0.125742	0.824685
chr1	173774823	173874792	KLHL20,CENPL,DARS2,GAS5-AS1,GAS5,SNORD81,SNORD47,SNORD80,SNORD79,SNORD78,SNORD44,SNORA103,SNORD77,SNORD76,SNORD75,SNORD74,ZBTB37	1.09534	-0.0921679	0.813781
chr1	173874792	173974760	ZBTB37,SERPINC1,RC3H1	1.05244	-0.153864	0.814953
chr1	173974760	174074728	RC3H1	0.992318	-0.240827	0.813386
chr1	174074728	174174696	RABGAP1L-DT,RABGAP1L	1.01527	-0.149998	0.825885
chr1	174174696	174274664	RABGAP1L	1.09854	-0.110947	0.811002
chr1	174274664	174374632	RABGAP1L	1.06209	-0.127997	0.817237
chr1	174374632	174474600	RABGAP1L,GPR52	0.998399	-0.201124	0.818892
chr1	174474600	174574568	RABGAP1L	1.00759	-0.17133	0.826111
chr1	174574568	174674536	RABGAP1L	1.03476	-0.110903	0.830191
chr1	174674536	174774504	RABGAP1L	1.13672	0.0488946	0.834726
chr1	174774504	174874472	RABGAP1L	1.0327	-0.120439	0.829671
chr1	174874472	174974441	RABGAP1L,LOC101928696	0.905631	-0.342595	0.821235
chr1	174974441	175074409	RABGAP1L,CACYBP,MRPS14,TNN	1.10618	0.0167921	0.83663
chr1	175074409	175174377	TNN,KIAA0040	1.09986	0.0856553	0.824403
chr1	175174377	175274345	KIAA0040	1.13299	0.127511	0.826823
chr1	175274345	175374313	TNR	1.10285	0.0129021	0.838811
chr1	175374313	175474281	TNR	1.13624	0.126064	0.827988
chr1	175474281	175574249	TNR	1.10754	0.0961985	0.82458
chr1	175574249	175674217	TNR	1.11358	0.175807	0.807299
chr1	175674217	175774185	TNR	1.10287	0.132625	0.815662
chr1	175774185	175874153	-	1.05496	0.0225045	0.827015
chr1	175874153	175974122	LINC01657,COP1,MIR1843,SCARNA3	1.06988	0.00774598	0.837094
chr1	175974122	176074090	COP1	1.06312	-0.0967555	0.823462
chr1	176074090	176174058	COP1	1.00614	-0.154726	0.827833
chr1	176174058	176274026	COP1	1.0345	-0.098935	0.832294
chr1	176274026	176373994	-	1.18618	0.159319	0.83667
chr1	176373994	176473962	PAPPA2	0.973421	-0.0818301	0.825502
chr1	176473962	176573930	PAPPA2	1.01623	0.0369459	0.814068
chr1	176573930	176673898	PAPPA2	1.06183	0.0216132	0.83238
chr1	176673898	176773866	PAPPA2	1.10859	0.133016	0.819409
chr1	176773866	176873834	PAPPA2,ASTN1	1.11305	0.153683	0.816919
chr1	176873834	176973802	ASTN1	1.05237	0.11724	0.804107
chr1	176973802	177073771	ASTN1,MIR488	1.01856	0.0411881	0.811541
chr1	177073771	177173739	ASTN1,BRINP2	0.996979	0.00303086	0.813829
chr1	177173739	177273707	BRINP2	1.17645	0.246796	0.814249
chr1	177273707	177373675	BRINP2,LINC01645	1.17559	0.280534	0.803893
chr1	177373675	177473643	-	1.19019	0.288727	0.807618
chr1	177473643	177573611	-	1.11402	0.122864	0.824794
chr1	177573611	177673579	-	1.11371	0.125266	0.822556
chr1	177673579	177773547	LINC01741	1.06649	0.0225894	0.830723
chr1	177773547	177873515	-	1.11586	0.158392	0.814412
chr1	177873515	177973483	SEC16B,CRYZL2P-SEC16B	1.15754	0.211787	0.813304
chr1	177973483	178073451	SEC16B,CRYZL2P-SEC16B,CRYZL2P	1.13989	0.147345	0.825767
chr1	178073451	178173420	RASAL2-AS1,RASAL2	0.917554	-0.249677	0.836967
chr1	178173420	178273388	RASAL2	1.15339	0.0646043	0.834731
chr1	178273388	178373356	RASAL2	1.06643	-0.0659404	0.830541
chr1	178373356	178473324	RASAL2	0.981654	-0.206184	0.825309
chr1	178473324	178573292	RASAL2,TEX35,C1orf220	1.17254	0.127025	0.836704
chr1	178573292	178673260	-	1.10591	0.0325108	0.839909
chr1	178673260	178773228	MIR4424,RALGPS2	0.964489	-0.2381	0.825201
chr1	178773228	178873196	RALGPS2,ANGPTL1	0.981754	-0.203833	0.825421
chr1	178873196	178973164	RALGPS2	1.15303	0.0559416	0.831402
chr1	178973164	179073132	FAM20B	1.07713	-0.0191192	0.839522
chr1	179073132	179173101	FAM20B,TOR3A,ABL2	1.07565	-0.0574127	0.831692
chr1	179173101	179273069	ABL2	1.05172	-0.152397	0.815346
chr1	179273069	179373037	SOAT1,AXDND1	1.11568	-0.030047	0.824169
chr1	179373037	179473005	AXDND1	1.05125	-0.14303	0.818451
chr1	179473005	179572973	AXDND1,NPHS2	1.12463	0.0400637	0.8386
chr1	179572973	179672941	NPHS2,TDRD5	1.06102	-0.0879475	0.826378
chr1	179672941	179772909	TDRD5,FAM163A	1.01827	-0.110648	0.836381
chr1	179772909	179872877	FAM163A,MIR12116,TOR1AIP2	1.10359	0.0302983	0.840187
chr1	179872877	179972845	TOR1AIP2,TOR1AIP1,CEP350	1.08387	-0.131751	0.811964
chr1	179972845	180072813	CEP350	1.05374	-0.149384	0.81257
chr1	180072813	180172781	CEP350,QSOX1	1.09284	-0.0249896	0.8331
chr1	180172781	180272750	QSOX1,LHX4,LHX4-AS1	1.09244	-0.0163641	0.83972
chr1	180272750	180372718	LHX4,LHX4-AS1,ACBD6	1.0902	-0.0532531	0.826551
chr1	180372718	180472686	ACBD6,MIR3121	1.00099	-0.194678	0.820633
chr1	180472686	180572654	ACBD6,OVAAL	1.0186	-0.121323	0.832644
chr1	180572654	180672622	XPR1	1.0243	-0.114054	0.832009
chr1	180672622	180772590	XPR1	1.07962	-0.167126	0.803218
chr1	180772590	180872558	XPR1	1.1125	-0.0826804	0.811776
chr1	180872558	180972526	XPR1,KIAA1614,KIAA1614-AS1	1.07388	-0.0683122	0.833591
chr1	180972526	181072494	STX6,MR1	1.1505	0.000364659	0.821565
chr1	181072494	181172462	IER5	1.11075	0.022947	0.842631
chr1	181172462	181272431	LINC01732,LINC01699	1.14773	0.111706	0.832948
chr1	181272431	181372399	-	1.04879	-0.0580397	0.840641
chr1	181372399	181472367	-	1.04713	-0.0125712	0.831775
chr1	181472367	181572335	CACNA1E	1.10833	0.08776	0.829021
chr1	181572335	181672303	CACNA1E	1.06378	0.0493521	0.822872
chr1	181672303	181772271	CACNA1E	1.19438	0.245423	0.816176
chr1	181772271	181872239	CACNA1E	1.15227	0.102478	0.841507
chr1	181872239	181972207	-	1.09728	0.0470531	0.834428
chr1	181972207	182072175	ZNF648	1.16363	0.084233	0.836343
chr1	182072175	182172143	-	1.20616	0.150398	0.842416
chr1	182172143	182272111	LINC01344	1.04511	-0.0499051	0.841225
chr1	182272111	182372080	LINC01344	1.06477	-0.0718803	0.832183
chr1	182372080	182472048	GLUL,TEDDM1,LINC00272,RGSL1	1.128	0.0227206	0.834047
chr1	182472048	182572016	RGSL1	1.02611	-0.0621744	0.839828
chr1	182572016	182671984	RNASEL,RGS16,LINC01686,RGS8	1.09151	0.0349082	0.835745
chr1	182671984	182771952	RGS8,LINC01688	1.07672	0.00253807	0.839963
chr1	182771952	182871920	NPL,LOC647070,DHX9	1.00066	-0.188257	0.82397
chr1	182871920	182971888	DHX9,SHCBP1L	1.0461	-0.148067	0.818838
chr1	182971888	183071856	LAMC1	1.03842	-0.12222	0.828005
chr1	183071856	183171824	LAMC1,LAMC1-AS1	1.04539	-0.0702367	0.835897
chr1	183171824	183271792	LAMC2,NMNAT2	1.11371	-0.000149843	0.833538
chr1	183271792	183371761	NMNAT2	0.958027	-0.164069	0.836225
chr1	183371761	183471729	NMNAT2,SMG7-AS1	1.03711	-0.125568	0.825073
chr1	183471729	183571697	SMG7-AS1,SMG7,NCF2	1.06429	-0.0952443	0.823391
chr1	183571697	183671665	NCF2,ARPC5,RGL1,APOBEC4	1.05522	-0.101328	0.825922
chr1	183671665	183771633	RGL1	1.15899	0.0763455	0.836839
chr1	183771633	183871601	RGL1	1.09124	-0.017312	0.83543
chr1	183871601	183971569	RGL1,COLGALT2	1.16218	0.1043	0.84193
chr1	183971569	184071537	COLGALT2,TSEN15	1.19251	0.0898785	0.828594
chr1	184071537	184171505	TSEN15	1.05972	-0.00923994	0.838352
chr1	184171505	184271473	-	1.03118	-0.0630896	0.842045
chr1	184271473	184371441	-	1.18094	0.115367	0.839062
chr1	184371441	184471410	C1orf21	1.05541	-0.0394767	0.839268
chr1	184471410	184571378	C1orf21	1.08445	0.000586923	0.843245
chr1	184571378	184671346	C1orf21	1.12185	0.0732065	0.837384
chr1	184671346	184771314	EDEM3	1.06759	-0.10179	0.821764
chr1	184771314	184871282	NIBAN1	1.13223	0.0555624	0.83793
chr1	184871282	184971250	NIBAN1	1.03872	-0.0734149	0.838503
chr1	184971250	185071218	NIBAN1,LINC01633,RNF2	1.09886	-0.0522154	0.82651
chr1	185071218	185171186	RNF2,TRMT1L,SWT1	1.02403	-0.149556	0.823287
chr1	185171186	185271154	SWT1	1.066	-0.0821359	0.825344
chr1	185271154	185371122	SWT1,IVNS1ABP,GS1-279B7.1	1.0001	-0.120204	0.83842
chr1	185371122	185471090	-	1.09829	0.0147648	0.841709
chr1	185471090	185571059	LINC01350	1.08265	0.00966871	0.842
chr1	185571059	185671027	LINC01350	0.966449	-0.150002	0.840596
chr1	185671027	185770995	HMCN1	1.04447	-0.0549344	0.840932
chr1	185770995	185870963	HMCN1	1.06314	-0.0325354	0.838716
chr1	185870963	185970931	HMCN1	1.08319	-0.0424281	0.829735
chr1	185970931	186070899	HMCN1	1.04315	-0.0708019	0.835918
chr1	186070899	186170867	HMCN1	1.19137	0.154972	0.838235
chr1	186170867	186270835	HMCN1	1.04429	-0.00964368	0.833873
chr1	186270835	186370803	PRG4,TPR	1.08895	-0.015664	0.833659
chr1	186370803	186470771	TPR,ODR4,PDC-AS1,PDC	1.12927	-0.046587	0.815
chr1	186470771	186570740	-	1.14471	0.0720311	0.839543
chr1	186570740	186670708	-	1.09942	-0.0307151	0.827584
chr1	186670708	186770676	PTGS2,PACERR	1.08608	-0.00977835	0.837172
chr1	186770676	186870644	PLA2G4A	1.04217	-0.0897039	0.830146
chr1	186870644	186970612	PLA2G4A	1.10703	0.0451687	0.840581
chr1	186970612	187070580	PLA2G4A	1.07251	-0.0259054	0.835742
chr1	187070580	187170548	LINC01036	1.07112	-0.0207962	0.838995
chr1	187170548	187270516	LINC01036	1.07149	-0.00604248	0.841138
chr1	187270516	187370484	LINC01036	1.08387	-0.0224048	0.834422
chr1	187370484	187470452	LINC01037	1.14205	0.0636298	0.837934
chr1	187470452	187570420	LINC01037	1.04894	0.0467581	0.820958
chr1	187570420	187670389	-	1.12719	0.0485368	0.838741
chr1	187670389	187770357	-	1.06367	0.0623599	0.822195
chr1	187770357	187870325	-	1.04761	-0.0201581	0.838941
chr1	187870325	187970293	-	1.08735	-0.0201049	0.831741
chr1	187970293	188070261	-	1.03499	-0.0564983	0.841933
chr1	188070261	188170229	-	1.06086	-0.00428871	0.839515
chr1	188170229	188270197	-	1.0305	-0.0377245	0.835196
chr1	188270197	188370165	-	1.08959	0.025574	0.841758
chr1	188370165	188470133	-	1.12332	0.0499851	0.839946
chr1	188470133	188570101	-	1.01342	-0.0729838	0.83913
chr1	188570101	188670070	-	1.01379	-0.0674113	0.837997
chr1	188670070	188770038	-	1.0098	-0.0479836	0.833299
chr1	188770038	188870006	-	1.15305	0.105256	0.842064
chr1	188870006	188969974	-	1.11782	0.0798707	0.83658
chr1	188969974	189069942	-	1.08655	0.0145886	0.842453
chr1	189069942	189169910	-	1.10115	0.0228704	0.838199
chr1	189169910	189269878	-	1.09595	0.0526989	0.836518
chr1	189269878	189369846	-	1.15565	0.1273	0.837048
chr1	189369846	189469814	-	1.17138	0.152777	0.834376
chr1	189469814	189569782	-	1.08166	0.00758677	0.840891
chr1	189569782	189669750	-	1.00426	-0.0770629	0.836601
chr1	189669750	189769719	-	1.02005	-0.0885979	0.838677
chr1	189769719	189869687	-	1.12707	0.0622272	0.840811
chr1	189869687	189969655	-	1.02635	-0.0586527	0.840168
chr1	189969655	190069623	-	0.971981	-0.14914	0.840898
chr1	190069623	190169591	BRINP3	1.04441	-0.0484285	0.839816
chr1	190169591	190269559	BRINP3	1.08436	0.00103814	0.837853
chr1	190269559	190369527	BRINP3	0.978963	-0.126629	0.838824
chr1	190369527	190469495	BRINP3	1.19852	0.110863	0.83112
chr1	190469495	190569463	BRINP3,LINC01351	1.11593	0.0660597	0.840181
chr1	190569463	190669431	LINC01720	1.06164	-0.0451292	0.834688
chr1	190669431	190769399	LINC01720	0.978673	-0.132359	0.841657
chr1	190769399	190869368	LINC01720	1.07034	-0.0183136	0.837292
chr1	190869368	190969336	-	1.05012	-0.0246439	0.84104
chr1	190969336	191069304	-	1.09835	0.0253922	0.838992
chr1	191069304	191169272	-	1.09439	0.0110345	0.838684
chr1	191169272	191269240	LINC01680	1.04485	-0.0633347	0.837286
chr1	191269240	191369208	-	1.06174	-0.0658696	0.830403
chr1	191369208	191469176	-	1.13087	0.0586541	0.837342
chr1	191469176	191569144	-	0.979523	-0.185642	0.830492
chr1	191569144	191669112	-	1.04059	-0.083349	0.833756
chr1	191669112	191769080	-	1.18998	0.0820196	0.82594
chr1	191769080	191869049	-	1.08417	-0.0179072	0.834137
chr1	191869049	191969017	-	1.02655	-0.138713	0.824511
chr1	191969017	192068985	-	1.05396	-0.151034	0.813284
chr1	192068985	192168953	RGS18	1.07412	-0.0783301	0.82272
chr1	192168953	192268921	RGS18	1.11169	-0.0273472	0.824257
chr1	192268921	192368889	RGS21	1.13202	-0.0167211	0.818097
chr1	192368889	192468857	-	1.0133	-0.173961	0.820835
chr1	192468857	192568825	-	1.02812	-0.152612	0.821564
chr1	192568825	192668793	RGS1,RGS13	1.14074	0.00907426	0.823578
chr1	192668793	192768761	MIR4426	1.08977	-0.0310416	0.831687
chr1	192768761	192868729	RGS2	1.11107	-0.0378481	0.822614
chr1	192868729	192968698	RGS2-AS1	0.992208	-0.164533	0.831208
chr1	192968698	193068666	UCHL5,SCARNA18B,RO60	1.00163	-0.204457	0.820048
chr1	193068666	193168634	RO60,GLRX2,CDC73,MIR1278	1.05379	-0.152996	0.813153
chr1	193168634	193268602	CDC73,B3GALT2	1.02474	-0.168384	0.816726
chr1	193268602	193368570	LINC01031	1.14059	0.026306	0.829264
chr1	193368570	193468538	-	1.09092	0.0155817	0.840674
chr1	193468538	193568506	-	1.06534	-0.00826058	0.839386
chr1	193568506	193668474	-	1.08418	-0.0236508	0.834452
chr1	193668474	193768442	-	0.994468	-0.108527	0.840561
chr1	193768442	193868410	-	0.990987	-0.151961	0.832583
chr1	193868410	193968379	-	1.03821	-0.0363483	0.83635
chr1	193968379	194068347	-	0.96834	-0.182244	0.83415
chr1	194068347	194168315	-	1.04203	-0.0830311	0.833683
chr1	194168315	194268283	-	1.03323	-0.0317981	0.837071
chr1	194268283	194368251	-	1.14246	0.0809753	0.841011
chr1	194368251	194468219	-	1.09996	0.0523803	0.837472
chr1	194468219	194568187	-	1.05043	0.00333795	0.834019
chr1	194568187	194668155	-	1.06048	-0.0565347	0.833206
chr1	194668155	194768123	-	1.02507	-0.086657	0.838496
chr1	194768123	194868091	-	1.15538	0.131833	0.836135
chr1	194868091	194968059	-	1.02649	-0.0520449	0.839678
chr1	194968059	195068028	-	1.10219	0.0286886	0.841138
chr1	195068028	195167996	-	1.13153	0.0619122	0.839894
chr1	195167996	195267964	-	1.07349	-0.00181821	0.842792
chr1	195267964	195367932	-	1.05094	-0.0512677	0.837612
chr1	195367932	195467900	-	1.1746	0.148105	0.837056
chr1	195467900	195567868	-	1.1316	0.102762	0.835063
chr1	195567868	195667836	-	1.09529	0.0261345	0.840073
chr1	195667836	195767804	-	1.13023	0.055596	0.837542
chr1	195767804	195867772	-	1.06741	0.00103407	0.839615
chr1	195867772	195967740	-	1.02718	-0.0459742	0.838015
chr1	195967740	196067709	LINC01724	1.13638	0.130867	0.830819
chr1	196067709	196167677	LINC01724	1.12857	0.111359	0.833635
chr1	196167677	196267645	KCNT2	0.990117	-0.111301	0.839932
chr1	196267645	196367613	KCNT2	1.03874	-0.0568492	0.840193
chr1	196367613	196467581	KCNT2	1.08394	-0.0284554	0.832186
chr1	196467581	196567549	KCNT2	1.08121	0.00101223	0.838959
chr1	196567549	196667517	KCNT2,MIR4735,CFH	1.18602	0.11557	0.834689
chr1	196667517	196767485	CFH	1.09049	0.00449589	0.837615
chr1	196767485	196867453	CFHR3,CFHR1	0.644116	-0.696114	0.820538
chr1	196867453	196967421	CFHR4,CFHR2	1.09358	0.0129246	0.839582
chr1	196967421	197067389	CFHR5,F13B	0.972721	-0.165405	0.835754
chr1	197067389	197167358	ASPM,ZBTB41	1.21055	0.165141	0.840851
chr1	197167358	197267326	ZBTB41,CRB1	1.10415	-0.00957011	0.830575
chr1	197267326	197367294	CRB1	1.10046	-0.00941874	0.832672
chr1	197367294	197467262	CRB1	1.17667	0.113253	0.839934
chr1	197467262	197567230	CRB1,DENND1B	0.996119	-0.140548	0.834392
chr1	197567230	197667198	DENND1B	1.06958	-0.0967472	0.821852
chr1	197667198	197767166	DENND1B	1.07597	-0.0770341	0.82408
chr1	197767166	197867134	DENND1B	0.978263	-0.196091	0.82894
chr1	197867134	197967102	C1orf53,LHX9	1.18189	0.0996806	0.83504
chr1	197967102	198067070	-	1.09947	0.0217499	0.839986
chr1	198067070	198167038	NEK7	1.22579	0.118438	0.824937
chr1	198167038	198267007	NEK7	1.12254	-0.0241348	0.821339
chr1	198267007	198366975	NEK7	1.03566	-0.129444	0.823104
chr1	198366975	198466943	-	0.521207	-0.224781	0.692847
chr1	198466943	198566911	ATP6V1G3	0.568872	-0.045242	0.683696
chr1	198566911	198666879	PTPRC	0.578595	-0.10173	0.692828
chr1	198666879	198766847	PTPRC	0.668664	-0.337767	0.766568
chr1	198766847	198866815	MIR181A1HG,MIR181B1,MIR181A1	1.0554	-0.0982827	0.826914
chr1	198866815	198966783	MIR181A1HG	1.12216	-0.0396123	0.817838
chr1	198966783	199066751	LINC01222,LINC01221	0.951695	-0.280204	0.817802
chr1	199066751	199166719	LINC01221,LINC02789	1.07146	-0.07528	0.825549
chr1	199166719	199266688	LINC02789	1.01476	-0.143603	0.828161
chr1	199266688	199366656	LINC02789	0.997989	-0.13329	0.834703
chr1	199366656	199466624	LINC02789	1.16388	0.0689614	0.832218
chr1	199466624	199566592	-	1.07232	-0.0513102	0.829347
chr1	199566592	199666560	-	1.08795	-0.0213684	0.834179
chr1	199666560	199766528	-	1.08551	-0.0371939	0.831667
chr1	199766528	199866496	-	1.09312	-0.0420462	0.82803
chr1	199866496	199966464	-	1.13529	0.00736338	0.826097
chr1	199966464	200066432	NR5A2	1.0845	-0.118606	0.81423
chr1	200066432	200166400	NR5A2	0.972311	-0.207702	0.83056
chr1	200166400	200266368	NR5A2	1.07487	-0.037541	0.834674
chr1	200266368	200366337	LINC00862	1.10086	-0.0140397	0.833076
chr1	200366337	200466305	LINC00862,ZNF281	1.0029	-0.250538	0.810664
chr1	200466305	200566273	KIF14	1.16748	-0.0418786	0.806655
chr1	200566273	200666241	KIF14,DDX59	1.04447	-0.199712	0.807684
chr1	200666241	200766209	DDX59,DDX59-AS1,CAMSAP2	1.04849	-0.17966	0.809383
chr1	200766209	200866177	CAMSAP2	1.03516	-0.239036	0.800731
chr1	200866177	200966145	GPR25,INAVA,MROH3P	1.20494	0.0810154	0.829544
chr1	200966145	201066113	MROH3P,KIF21B,CACNA1S	1.13522	0.110733	0.822321
chr1	201066113	201166081	CACNA1S,ASCL5,TMEM9	1.14622	0.119461	0.825516
chr1	201166081	201266049	TMEM9,IGFN1	1.08292	-0.0189239	0.839294
chr1	201266049	201366018	PKP1,TNNT2	1.17445	0.151133	0.825349
chr1	201366018	201465986	TNNT2,LAD1,TNNI1,PHLDA3	1.06447	-0.0354168	0.837364
chr1	201465986	201565954	PHLDA3,CSRP1,LOC107985246,RPS10P7	1.11479	0.0173794	0.841311
chr1	201565954	201665922	NAV1	1.0155	-0.0942467	0.835777
chr1	201665922	201765890	NAV1,IPO9-AS1,MIR5191	1.09724	0.0510677	0.830913
chr1	201765890	201865858	NAV1,IPO9-AS1,MIR1231,IPO9,MIR6739	1.07657	-0.037437	0.837116
chr1	201865858	201965826	IPO9,SHISA4,LMOD1,TIMM17A	1.06609	-0.0191393	0.837185
chr1	201965826	202065794	TIMM17A,SNORA70H,RNPEP,ELF3-AS1,MIR6740,ELF3	1.11464	-0.0491528	0.824151
chr1	202065794	202165762	GPR37L1,ARL8A,PTPN7	1.21703	0.0989273	0.833683
chr1	202165762	202265730	PTPRVP,LGR6	1.11756	0.0674927	0.82755
chr1	202265730	202365698	LGR6,UBE2T,PPP1R12B	1.12514	0.0490535	0.839788
chr1	202365698	202465667	PPP1R12B	0.948884	-0.233696	0.830264
chr1	202465667	202565635	PPP1R12B	1.02721	-0.0927787	0.835648
chr1	202565635	202665603	PPP1R12B,SYT2	1.15238	0.136706	0.824716
chr1	202665603	202765571	SYT2,KDM5B	1.13204	0.0975218	0.833401
chr1	202765571	202865539	KDM5B,PCAT6,MGAT4EP,LOC148709	1.05274	-0.132703	0.823569
chr1	202865539	202965507	LOC148709,RABIF,KLHL12,ADIPOR1,CYB5R1	0.964229	-0.250744	0.824467
chr1	202965507	203065475	CYB5R1,MGAT4FP,TMEM183A,PPFIA4	1.04649	-0.0860593	0.836088
chr1	203065475	203165443	PPFIA4,MYOG,MYOPARR,ADORA1	1.00591	-0.0777117	0.830023
chr1	203165443	203265411	ADORA1,MYBPH,CHI3L1,CHIT1	1.11059	0.023957	0.842084
chr1	203265411	203365379	LINC01353,LINC01136,BTG2,FMOD	1.09566	0.0222942	0.836133
chr1	203365379	203465348	-	1.07144	-0.0377773	0.837538
chr1	203465348	203565316	PRELP,OPTC	1.06775	-0.0429122	0.840664
chr1	203565316	203665284	ATP2B4	1.11712	-0.0129736	0.831903
chr1	203665284	203765252	ATP2B4,SNORA77,LINC00260,LAX1	1.11347	0.000643257	0.834568
chr1	203765252	203865220	LAX1,ZC3H11A,ZBED6,SNRPE	0.994088	-0.246039	0.813072
chr1	203865220	203965188	SNRPE	1.09309	-0.0804653	0.819173
chr1	203965188	204065156	LINC00303	1.03498	-0.151777	0.822018
chr1	204065156	204165124	SOX13,ETNK2,ERLNC1,REN	1.20694	0.200068	0.821961
chr1	204165124	204265092	REN,KISS1,GOLT1A,PLEKHA6	1.05719	-0.00434742	0.827713
chr1	204265092	204365060	PLEKHA6	1.04863	0.0163574	0.823029
chr1	204365060	204465028	LINC00628,PPP1R15B,PIK3C2B	1.11988	0.0294833	0.840129
chr1	204465028	204564997	PIK3C2B,MDM4	1.07886	-0.0920248	0.822971
chr1	204564997	204664965	LRRN2	1.16563	0.12442	0.831609
chr1	204664965	204764933	LRRN2	1.11645	0.0737277	0.831627
chr1	204764933	204864901	NFASC	1.06897	0.0583552	0.82169
chr1	204864901	204964869	NFASC	1.05006	0.000452969	0.828968
chr1	204964869	205064837	NFASC,CNTN2	1.19775	0.246368	0.808919
chr1	205064837	205164805	CNTN2,TMEM81,RBBP5,DSTYK	1.02837	-0.136093	0.82858
chr1	205164805	205264773	DSTYK,TMCC2	0.960017	-0.211949	0.835531
chr1	205264773	205364741	TMCC2,NUAK2,KLHDC8A	1.09429	-0.0104383	0.840007
chr1	205364741	205464709	LEMD1-AS1,LEMD1,BLACAT1,MIR135B,LEMD1-DT	1.11395	0.0349364	0.840098
chr1	205464709	205564677	LEMD1-DT,CDK18,MFSD4A-AS1	1.14193	0.0869988	0.832766
chr1	205564677	205664646	MFSD4A-AS1,MFSD4A,ELK4,SLC45A3	1.0195	-0.14522	0.82996
chr1	205664646	205764614	SLC45A3,NUCKS1	0.93707	-0.334596	0.813519
chr1	205764614	205864582	RAB29,SLC41A1,PM20D1,LOC284581	1.03211	-0.0715049	0.840677
chr1	205864582	205964550	LOC284581,SLC26A9,SLC26A9-AS1,LOC103021295	1.14677	0.138266	0.826665
chr1	205964550	206064518	SLC26A9-AS1,RAB7B,CTSE,RHEX	1.12354	0.00786156	0.833364
chr1	206064518	206164486	RHEX,AVPR1B	1.1258	0.0173913	0.833033
chr1	206164486	206264454	FAM72A,SRGAP2	1.08585	-0.0346986	0.830384
chr1	206264454	206364422	SRGAP2	1.03414	-0.164401	0.815619
chr1	206364422	206464390	SRGAP2	1.13462	0.0204991	0.832331
chr1	206464390	206564358	SRGAP2,IKBKE,MIR6769B,RASSF5	1.09694	0.0261827	0.833982
chr1	206564358	206664327	RASSF5,EIF2D,DYRK3	1.14924	0.0276317	0.829682
chr1	206664327	206764295	MAPKAPK2	1.03986	-0.0624236	0.839929
chr1	206764295	206864263	IL10,IL19	1.17538	0.11896	0.840391
chr1	206864263	206964231	IL20,IL24,FCMR,PIGR,FCAMR	1.05866	-0.0343995	0.839761
chr1	206964231	207064199	FCAMR,C1orf116,YOD1,PFKFB2	1.14738	0.0598578	0.837567
chr1	207064199	207164167	PFKFB2,C4BPB,C4BPA	1.07454	-0.0563332	0.830797
chr1	207164167	207264135	-	1.04742	-0.0880342	0.829747
chr1	207264135	207364103	CD55	1.06105	-0.0822883	0.827072
chr1	207364103	207464071	CR2	1.02928	-0.155554	0.818457
chr1	207464071	207564039	CR2,CR1	1.04076	0.170549	0.788809
chr1	207564039	207664007	CR1,CR1L	1.01793	-0.131556	0.831411
chr1	207664007	207763976	CR1L,CD46	1.20766	0.0816698	0.823177
chr1	207763976	207863944	CD46,MIR29B2CHG,MIR29C,MIR29B2,LOC148696	1.09471	0.0387674	0.836418
chr1	207863944	207963912	CD34	1.15656	0.0468152	0.829648
chr1	207963912	208063880	PLXNA2	1.13476	0.100652	0.832319
chr1	208063880	208163848	PLXNA2	1.25627	0.316805	0.814727
chr1	208163848	208263816	PLXNA2	1.19167	0.190909	0.826919
chr1	208263816	208363784	-	1.15037	0.160548	0.823512
chr1	208363784	208463752	-	1.12472	0.121478	0.827564
chr1	208463752	208563720	-	1.1865	0.200741	0.827145
chr1	208563720	208663688	-	1.14203	0.146021	0.827173
chr1	208663688	208763657	LINC01717	1.10892	0.0558601	0.83919
chr1	208763657	208863625	-	1.12292	0.117415	0.827122
chr1	208863625	208963593	-	1.14821	0.0798654	0.840452
chr1	208963593	209063561	LINC01774	1.22215	0.229183	0.829042
chr1	209063561	209163529	-	1.07422	0.0090966	0.839606
chr1	209163529	209263497	-	1.0856	0.065451	0.828655
chr1	209263497	209363465	LINC01696	1.12919	0.133282	0.827193
chr1	209363465	209463433	LINC01698,MIR205HG,MIR205	1.12947	0.126357	0.824663
chr1	209463433	209563401	-	1.02733	-0.00346647	0.824125
chr1	209563401	209663369	CAMK1G,LAMB3,MIR4260,HSD11B1-AS1	1.09441	0.127674	0.813179
chr1	209663369	209763337	HSD11B1-AS1,G0S2,HSD11B1,TRAF3IP3	1.10383	0.0528942	0.834788
chr1	209763337	209863306	TRAF3IP3,C1orf74,IRF6,UTP25	1.08001	0.0664102	0.82429
chr1	209863306	209963274	SYT14	0.882682	-0.217105	0.822341
chr1	209963274	210063242	SYT14	1.11487	-0.03193	0.822311
chr1	210063242	210163210	SYT14	1.01911	-0.133781	0.830057
chr1	210163210	210263178	SYT14,SERTAD4-AS1,SERTAD4	1.14764	0.0667383	0.836879
chr1	210263178	210363146	HHAT	1.13055	0.0403066	0.837324
chr1	210363146	210463114	HHAT	1.13106	0.124156	0.826867
chr1	210463114	210563082	HHAT	1.04178	0.0448438	0.818178
chr1	210563082	210663050	HHAT	1.11393	0.139813	0.81941
chr1	210663050	210763018	HHAT,KCNH1	1.13763	0.20008	0.811456
chr1	210763018	210862986	KCNH1	1.04725	0.0259509	0.825321
chr1	210862986	210962955	KCNH1	1.0607	0.0119299	0.831163
chr1	210962955	211062923	KCNH1	1.08925	-0.0285639	0.832348
chr1	211062923	211162891	KCNH1,KCNH1-IT1	1.05834	-0.0470472	0.836191
chr1	211162891	211262859	RCOR3	1.00241	-0.181528	0.826435
chr1	211262859	211362827	RCOR3,TRAF5	1.10312	-0.0201257	0.829838
chr1	211362827	211462795	TRAF5,LINC00467	1.15098	-0.0308877	0.813934
chr1	211462795	211562763	RD3	1.1482	0.0530258	0.837607
chr1	211562763	211662731	SLC30A1,LINC01693,NEK2	1.16669	0.0334964	0.826939
chr1	211662731	211762699	NEK2,LOC91548,LPGAT1	1.11232	0.00676258	0.834028
chr1	211762699	211862667	LPGAT1,LPGAT1-AS1	1.05622	-0.161784	0.812264
chr1	211862667	211962636	INTS7	1.06186	-0.098717	0.827523
chr1	211962636	212062604	INTS7,DTL,RPL21P28	1.11195	-0.0840891	0.81091
chr1	212062604	212162572	DTL,MIR3122	1.09195	-0.0401353	0.830152
chr1	212162572	212262540	LINC02608	1.0663	-0.067023	0.833706
chr1	212262540	212362508	LINC02608,PPP2R5A,SNORA16B	1.0827	-0.142375	0.809763
chr1	212362508	212462476	PACC1,NENF	1.05601	-0.102569	0.828621
chr1	212462476	212562444	LINC01740	1.133	0.0357611	0.837714
chr1	212562444	212662412	ATF3,FAM71A	1.035	-0.0951478	0.836516
chr1	212662412	212762380	BATF3,NSL1	1.06464	-0.0739372	0.830907
chr1	212762380	212862348	NSL1,TATDN3,SPATA45,FLVCR1-DT,FLVCR1	1.0781	-0.147856	0.807927
chr1	212862348	212962316	FLVCR1,VASH2	1.02616	-0.155492	0.824719
chr1	212962316	213062285	VASH2,ANGEL2,RPS6KC1	1.1601	0.0180677	0.822405
chr1	213062285	213162253	RPS6KC1	1.06459	-0.107974	0.819183
chr1	213162253	213262221	RPS6KC1	1.02768	-0.196115	0.812714
chr1	213262221	213362189	RPS6KC1	1.04474	-0.0944589	0.831115
chr1	213362189	213462157	-	1.12904	0.100277	0.829993
chr1	213462157	213562125	-	1.13788	0.119681	0.83286
chr1	213562125	213662093	-	0.977773	-0.140035	0.841711
chr1	213662093	213762061	-	1.03733	0.00698737	0.824274
chr1	213762061	213862029	PROX1-AS1	1.00943	-0.0168675	0.821948
chr1	213862029	213961997	PROX1-AS1,LINC00538	1.10684	0.121072	0.823243
chr1	213961997	214061966	PROX1-AS1,PROX1	0.979764	-0.125972	0.838959
chr1	214061966	214161934	-	1.12675	0.0886436	0.835785
chr1	214161934	214261902	-	1.0312	-0.0453638	0.835282
chr1	214261902	214361870	SMYD2,PTPN14	1.16801	0.1398	0.833677
chr1	214361870	214461838	PTPN14	1.08625	0.00543535	0.840871
chr1	214461838	214561806	PTPN14	1.0719	0.00929304	0.837566
chr1	214561806	214661774	CENPF	1.00225	-0.143411	0.833355
chr1	214661774	214761742	CENPF	1.17083	0.127467	0.841076
chr1	214761742	214861710	-	1.05584	0.0229213	0.829857
chr1	214861710	214961678	-	1.10593	0.0605033	0.836786
chr1	214961678	215061646	KCNK2	1.08156	0.016811	0.839032
chr1	215061646	215161615	KCNK2	1.07187	0.0284879	0.833239
chr1	215161615	215261583	KCNK2	1.03331	-0.0149982	0.831298
chr1	215261583	215361551	-	1.01586	-0.0662425	0.838624
chr1	215361551	215461519	-	1.06281	0.0159474	0.833292
chr1	215461519	215561487	-	1.14614	0.127187	0.832657
chr1	215561487	215661455	KCTD3,USH2A	1.04323	-0.0366968	0.839131
chr1	215661455	215761423	USH2A	1.05876	0.0274805	0.828613
chr1	215761423	215861391	USH2A	0.997909	-0.0774768	0.834822
chr1	215861391	215961359	USH2A	0.960607	-0.135803	0.836143
chr1	215961359	216061327	USH2A	0.987306	-0.0333386	0.819574
chr1	216061327	216161296	USH2A,LOC102723833	1.08935	0.0604603	0.831001
chr1	216161296	216261264	USH2A	1.00445	-0.0600737	0.833174
chr1	216261264	216361232	USH2A	1.17034	0.166296	0.831478
chr1	216361232	216461200	USH2A	1.09	0.0569284	0.83285
chr1	216461200	216561168	ESRRG	1.02174	-0.00829823	0.825802
chr1	216561168	216661136	ESRRG	1.09416	0.0799581	0.828033
chr1	216661136	216761104	ESRRG	1.07115	0.0393463	0.829799
chr1	216761104	216861072	ESRRG	1.06841	0.0896257	0.819113
chr1	216861072	216961040	ESRRG	1.0876	0.100478	0.821999
chr1	216961040	217061008	ESRRG	0.983125	-0.0226345	0.815201
chr1	217061008	217160976	ESRRG	1.06407	0.0372013	0.826547
chr1	217160976	217260945	-	1.16971	0.210752	0.821821
chr1	217260945	217360913	-	1.07369	0.0946856	0.817109
chr1	217360913	217460881	GPATCH2	0.979133	-0.0684589	0.824931
chr1	217460881	217560849	GPATCH2	1.06514	-0.00314052	0.837208
chr1	217560849	217660817	GPATCH2,SPATA17	1.05073	-0.0787645	0.831385
chr1	217660817	217760785	SPATA17	1.15385	0.0617488	0.83371
chr1	217760785	217860753	SPATA17,SPATA17-AS1	0.986586	-0.146747	0.836272
chr1	217860753	217960721	SPATA17,LINC00210	1.12629	0.129999	0.825769
chr1	217960721	218060689	LINC01653	1.10242	0.0612889	0.835809
chr1	218060689	218160657	-	1.12963	0.0782486	0.838469
chr1	218160657	218260625	-	1.05226	-0.0473383	0.840068
chr1	218260625	218360594	RRP15,TGFB2-AS1,TGFB2	1.18709	0.135185	0.841655
[truncated: 27,253 more rows]

## Sheet: P10
chromosome	start	end	gene	depth	log2	weight
chr1	10000	108833	DDX11L1,WASH7P,MIR6859-1,MIR6859-2,MIR6859-3,MIR6859-4,MIR1302-2,MIR1302-9,MIR1302-10,MIR1302-11,FAM138A,FAM138F,FAM138C,OR4F5	1.03969	0.0564297	0.769755
chr1	108833	207666	LOC729737,LOC102725121,MIR6859-1,MIR6859-2,MIR6859-3,MIR6859-4,FAM138D	0.947467	0.0471531	0.817174
chr1	257666	297968	-	1.09942	-0.0290171	0.575703
chr1	347968	441978	-	0.705638	0.141821	0.706151
chr1	441978	535988	OR4F29,OR4F16,OR4F3,LOC100132287,LOC100132062	0.891522	0.363655	0.752496
chr1	585988	686787	LOC101928626,MIR12136,OR4F29,OR4F16,OR4F3	1.76603	-0.201181	0.601018
chr1	686787	787587	LOC100133331,LOC100288069	1.40449	0.762438	0.832927
chr1	787587	888387	FAM87B,LINC00115,LINC01128,FAM41C	2.17584	1.2542	0.8245
chr1	888387	989186	LINC02593,SAMD11,NOC2L,KLHL17,PLEKHN1,PERM1	2.42521	1.46609	0.836361
chr1	989186	1089986	HES4,ISG15,AGRN,LOC100288175,RNF223,C1orf159	2.37747	1.42953	0.839303
chr1	1089986	1190786	C1orf159,LINC01342,MIR200B,MIR200A,MIR429,TTLL10	2.47001	1.43626	0.838774
chr1	1190786	1291585	TTLL10,TNFRSF18,TNFRSF4,SDF4,B3GALT6,C1QTNF12,UBE2J2,SCNN1D	2.52068	1.49039	0.843468
chr1	1291585	1392385	SCNN1D,ACAP3,MIR6726,SNORD167,PUSL1,INTS11,MIR6727,CPTP,TAS1R3,DVL1,MIR6808,MXRA8,AURKAIP1,CCNL2	2.45713	1.45639	0.844108
chr1	1392385	1493185	CCNL2,MRPL20-AS1,MRPL20,ANKRD65,TMEM88B,LINC01770,VWA1,ATAD3C,ATAD3B	2.39118	1.30351	0.819131
chr1	1493185	1593984	ATAD3B,ATAD3A,TMEM240,SSU72	2.35708	1.27476	0.818215
chr1	1593984	1694784	FNDC10,LOC105378586,MIB2,MMP23B,MMP23A,CDK11B,SLC35E2B	2.28872	1.18562	0.804521
chr1	1694784	1795584	MMP23A,CDK11A,SLC35E2A,NADK,GNB1	2.42657	1.3758	0.829186
chr1	1795584	1896383	GNB1	2.37447	1.31832	0.814619
chr1	1896383	1997183	CALML6,TMEM52,CFAP74	2.33064	1.34324	0.837399
chr1	1997183	2097983	CFAP74,GABRD,LOC105378591,PRKCZ	2.4876	1.42144	0.833091
chr1	2097983	2198782	PRKCZ,PRKCZ-AS1,FAAP20	2.34552	1.43664	0.832401
chr1	2198782	2299582	FAAP20,SKI	2.47572	1.44361	0.839412
chr1	2299582	2400382	SKI,MORN1,LOC100129534,RER1	2.51302	1.4767	0.843479
chr1	2400382	2501181	RER1,PEX10,PLCH2	1.93077	1.62332	0.738773
chr1	2501181	2601981	PLCH2,PANK4,HES5,TNFRSF14-AS1,TNFRSF14,LOC100996583,PRXL2B,MMEL1	1.17976	1.38529	0.668062
chr1	2601981	2702781	MMEL1,TTC34	1.43182	1.19721	0.685054
chr1	2746290	2846369	TTC34	2.17483	1.65243	0.760566
chr1	2846369	2946448	-	2.72476	1.72009	0.813416
chr1	2946448	3046528	ACTRT2	2.35646	1.45502	0.827789
chr1	3046528	3146607	PRDM16-DT,PRDM16,MIR4251	2.54986	1.55705	0.828615
chr1	3146607	3246686	PRDM16	2.5131	1.57148	0.82114
chr1	3246686	3346766	PRDM16	2.32537	1.50222	0.810699
chr1	3346766	3446845	PRDM16	2.46823	1.5397	0.822906
chr1	3446845	3546924	ARHGEF16,MEGF6	2.44088	1.57389	0.809717
chr1	3546924	3647004	MEGF6,MIR551A,TPRG1L,WRAP73	2.49159	1.59568	0.813511
chr1	3647004	3747083	WRAP73,TP73,TP73-AS1	2.53601	1.58545	0.821925
chr1	3747083	3847162	TP73-AS1,CCDC27,SMIM1,LRRC47,CEP104	2.31572	1.36077	0.838565
chr1	3847162	3947242	CEP104,DFFB,C1orf174,LINC01134,LINC01346,LINC01345	2.3408	1.4351	0.831942
chr1	3947242	4047321	LINC01346,LINC01345	2.36143	1.53151	0.815634
chr1	4047321	4147400	-	2.26782	1.45817	0.816738
chr1	4147400	4247480	-	2.35859	1.53952	0.820006
chr1	4247480	4347559	-	2.27962	1.54579	0.806118
chr1	4347559	4447639	LINC01777	2.37289	1.60077	0.806291
chr1	4447639	4547718	-	2.48742	1.65448	0.808571
chr1	4547718	4647797	LINC01646	2.54576	1.6722	0.812729
chr1	4647797	4747877	AJAP1	2.6694	1.70764	0.809364
chr1	4747877	4847956	AJAP1	2.40397	1.6266	0.805504
chr1	4847956	4948035	-	2.57709	1.70913	0.809628
chr1	4948035	5048115	-	2.64361	1.71282	0.818759
chr1	5048115	5148194	-	2.47874	1.60073	0.826474
chr1	5148194	5248273	-	2.54447	1.68719	0.812909
chr1	5248273	5348353	-	2.48322	1.61578	0.817663
chr1	5348353	5448432	-	2.70036	1.75727	0.813892
chr1	5448432	5548511	-	2.47193	1.61465	0.816598
chr1	5548511	5648591	-	2.63239	1.67719	0.825594
chr1	5648591	5748670	-	2.77567	1.74316	0.819791
chr1	5748670	5848749	-	2.66981	1.66136	0.824285
chr1	5848749	5948829	MIR4689,NPHP4	2.70887	1.66068	0.829079
chr1	5948829	6048908	NPHP4,KCNAB2	2.54621	1.57161	0.827798
chr1	6048908	6148988	KCNAB2,CHD5	2.71428	1.6334	0.834004
chr1	6148988	6249067	CHD5,RPL22,LOC102724450,RNF207,ICMT,LINC00337,HES3,GPR153	2.59181	1.46143	0.825321
chr1	6249067	6349146	GPR153,ACOT7	2.85409	1.67864	0.839587
chr1	6349146	6449226	ACOT7,HES2,ESPN,MIR4252	2.52565	1.41853	0.825508
chr1	6449226	6549305	ESPN,TNFRSF25,PLEKHG5,NOL9	2.79153	1.61438	0.837673
chr1	6549305	6649384	NOL9,TAS1R1,ZBTB48,KLHL21,PHF13,THAP3,DNAJC11	2.55735	1.46929	0.832874
chr1	6649384	6749464	DNAJC11,LINC01672	2.40102	1.40502	0.828085
chr1	6749464	6849543	CAMTA1-DT,CAMTA1	2.62304	1.51484	0.821196
chr1	6849543	6949622	CAMTA1	2.52366	1.56069	0.838913
chr1	6949622	7049702	CAMTA1	2.51432	1.52529	0.842096
chr1	7049702	7149781	CAMTA1	2.63821	1.693	0.817761
chr1	7149781	7249860	CAMTA1	2.6805	1.66733	0.834584
chr1	7249860	7349940	CAMTA1	2.6077	1.63646	0.832713
chr1	7349940	7450019	CAMTA1,CAMTA1-AS2	2.67701	1.67005	0.825908
chr1	7450019	7550098	CAMTA1	2.74875	1.73611	0.814553
chr1	7550098	7650178	CAMTA1	2.60796	1.65289	0.815806
chr1	7650178	7750257	CAMTA1	2.57134	1.55319	0.838632
chr1	7750257	7850337	CAMTA1,VAMP3,PER3,UTS2	2.45486	1.45808	0.828074
chr1	7850337	7950416	UTS2,TNFRSF9	2.51623	1.48065	0.827975
chr1	7950416	8050495	PARK7,ERRFI1	2.42288	1.37142	0.814527
chr1	8050495	8150575	-	2.63725	1.53641	0.825062
chr1	8150575	8250654	LINC01714	2.50364	1.44336	0.823425
chr1	8250654	8350733	SLC45A1	2.37805	1.31972	0.814849
chr1	8350733	8450813	RERE,RERE-AS1	2.42958	1.47177	0.83953
chr1	8450813	8550892	RERE,SNORD128	2.48065	1.46904	0.825837
chr1	8550892	8650971	RERE	2.47997	1.48869	0.831159
chr1	8650971	8751051	RERE	2.47952	1.4629	0.824239
chr1	8751051	8851130	RERE	2.44883	1.35792	0.805576
chr1	8851130	8951209	ENO1,MIR6728,ENO1-AS1,CA6	2.45494	1.39927	0.821745
chr1	8951209	9051289	CA6,SLC2A7,SLC2A5	2.52273	1.47457	0.831902
chr1	9051289	9151368	SLC2A5,GPR157,MIR34AHG	2.37485	1.40342	0.833069
chr1	9151368	9251447	MIR34AHG,MIR34A,LNCTAM34A,H6PD	2.34655	1.33848	0.827339
chr1	9251447	9351527	H6PD,SPSB1	2.6491	1.57311	0.840099
chr1	9351527	9451606	SPSB1,LINC02606	2.67564	1.52127	0.827404
chr1	9451606	9551686	SLC25A33	2.3393	1.28136	0.81202
chr1	9551686	9651765	SLC25A33,TMEM201,PIK3CD	2.57494	1.40136	0.810651
chr1	9651765	9751844	PIK3CD,PIK3CD-AS1,PIK3CD-AS2,CLSTN1	2.55098	1.40605	0.815518
chr1	9751844	9851924	CLSTN1,CTNNBIP1	2.42159	1.35288	0.815331
chr1	9851924	9952003	CTNNBIP1,LZIC,NMNAT1,TMEM274P	2.41425	1.3656	0.820673
chr1	9952003	10052082	NMNAT1,TMEM274P,MIR5697,RBP7,UBE4B	2.44992	1.30606	0.799889
chr1	10052082	10152162	UBE4B	2.37999	1.37367	0.819496
chr1	10152162	10252241	UBE4B,KIF1B	2.38499	1.33404	0.812252
chr1	10252241	10352320	KIF1B,RNU6-1,RNU6-9,RNU6-7,RNU6-8,RNU6-2	2.06713	1.14395	0.811877
chr1	10352320	10452400	KIF1B,PGD,CENPS,CENPS-CORT,CORT	2.13479	1.17726	0.813891
chr1	10452400	10552479	DFFA,PEX14	2.09213	1.19416	0.824188
chr1	10552479	10652558	PEX14,CASZ1	2.22615	1.26063	0.822739
chr1	10652558	10752638	CASZ1	2.30487	1.38508	0.836443
chr1	10752638	10852717	CASZ1	2.05329	1.16552	0.834038
chr1	10852717	10952796	C1orf127	1.86193	1.03275	0.836798
chr1	10952796	11052876	C1orf127,TARDBP,MASP2	2.17829	1.17196	0.810467
chr1	11052876	11152955	SRM,EXOSC10,EXOSC10-AS1,MTOR,MTOR-AS1	1.98943	1.14995	0.832093
chr1	11152955	11253035	MTOR,ANGPTL7	2.15305	1.32322	0.843356
chr1	11253035	11353114	MTOR,UBIAD1	2.12314	1.26235	0.84174
chr1	11353114	11453193	-	2.05975	1.23267	0.839316
chr1	11453193	11553273	DISP3	2.16188	1.32253	0.83156
chr1	11553273	11653352	LINC01647,FBXO2	2.24469	1.34352	0.841932
chr1	11653352	11753431	FBXO2,FBXO44,FBXO6,MAD2L2,DRAXIN,AGTRAP	2.15545	1.23418	0.834895
chr1	11753431	11853511	C1orf167,C1orf167-AS1,MTHFR,CLCN6,NPPA-AS1,NPPA	2.13632	1.21809	0.831759
chr1	11853511	11953590	NPPB,RNU5E-1,KIAA2013,PLOD1	2.07332	1.12687	0.822078
chr1	11953590	12053669	PLOD1,MFN2,MIIP,MIR6729	2.03828	1.11051	0.823027
chr1	12053669	12153749	TNFRSF8	2.08528	1.19798	0.833133
chr1	12153749	12253828	MIR7846,TNFRSF1B,MIR4632,VPS13D	2.09623	1.19794	0.831423
chr1	12253828	12353907	VPS13D	2.07423	1.20306	0.823893
chr1	12353907	12453987	VPS13D	2.35523	1.41584	0.830649
chr1	12453987	12554066	VPS13D,SNORA59B,SNORA59A	1.91437	1.09674	0.83353
chr1	12554066	12654145	DHRS3,MIR6730,AADACL4	1.45234	0.694323	0.837585
chr1	12654145	12754225	AADACL4,AADACL3,C1orf158	1.3772	0.65277	0.836077
chr1	12754225	12854304	C1orf158,PRAMEF12,PRAMEF1,LINC01784,PRAMEF11,HNRNPCL1	1.39423	0.738507	0.829614
chr1	12854304	12954384	PRAMEF2,PRAMEF4,PRAMEF10,PRAMEF7,PRAMEF6	1.32112	0.775864	0.795614
[truncated: 29,124 more rows]

## Sheet: P11
chromosome	start	end	gene	depth	log2	weight
[truncated: 29,252 more rows]

[truncated: 21 more sheets: P12, P13, P14, P17, P20, P22, P25, P27, P28, P29, P31, P33_1, P33_2, P1, P2, P3, P4, P5, P6, Internal positive control (MyLa …]
