# Supplementary material for: Blocking STAT3/5 through direct or upstream kinase targeting in leukemic cutaneous T‐cell lymphoma
Source: EMBO Mol Med. 2022 Nov 7;14(12):e15200. doi: 10.15252/emmm.202115200 (PMC9727928; doi:10.15252/emmm.202115200)
Supplement: Supplementary file 11 — Dataset EV3 [file EMMM-14-e15200-s010.xlsx]

## Sheet: Legend
Dataset EV3. Interval-based reports generated by array comparative hybridzation anaylsis for the CTCL cell lines used for in vitro drug screening.

## Sheet: Hut78_int based
Genome: hg19
Aberration Algorithm: ADM-1
Threshold: 6.0
Fuzzy Zero: OFF
GC Correction: ON
Window Size:
Centralization (legacy): OFF
Diploid Peak Centralization: OFF
Manually Reassign Peaks: OFF
Combine Replicates (Intra Array): OFF
Combine Replicates (Inter Array): OFF
Array Level Filter: NONE
Aberration Filter: ( Minimum Number of Probes for Amplification >= 3 AND Minimum Size (Kb) of Region for Amplification >= 0.0 AND Minimum Avg. Absolute Log Ratio for Amplification >= 0.25 ) OR ( Minimum Number of Probes for Deletion >= 3 AND Minimum Size (Kb) of Region for Deletion >= 0.0 AND Minimum Avg. Absolute Log Ratio for Deletion >= 0.25 )
Feature Level Filter: NONE
Design Level Filter: NONE
Genomic Boundary: OFF
Show Flat Intervals: OFF
AberrationNo	Chr	Cytoband	Start	Stop	#Probes	Amplification	Deletion	pval	Gene Names	Hs_hg19_CNV_20120403	Hs_hg19_miRNA_20120403	Mm_mm8_miRNA_20090908
Hut78
1	chr1	q23.1	158538546	158627331	4	0	-0.746399	1.477e-10	OR10X1, OR10Z1, SPTA1
2	chr1	q23.3	161861239	164643995	42	0	-0.313347	1.694e-10	ATF6, OLFML2B, NOS1AP, MIR556, C1orf111, C1orf226, SH2D1B, UHMK1, UAP1, DDR2, HSD17B7, C1orf110, RGS4, RGS5, NUF2, PBX1	CNV_6791, CNV_4259, CNV_2330, CNV_3317, CNV_9377, CNV_8336, CNV_48150, CNV_8337, CNV_9378, CNV_53091, CNV_9379, CNV_97533, CNV_47904, CNV_48151, CNV_30446, CNV_5530, CNV_65106, CNV_74761, CNV_48152, CNV_48153, CNV_48154, CNV_5531, CNV_47847, CNV_97534, CNV_4260, CNV_97535, CNV_48161, CNV_1340, CNV_97536, CNV_48162	hsa-mir-556	mmu-mir-1927, mmu-mir-199a-2, mmu-mir-214
3	chr1	q31.1	190319494	190624482	3	0	-0.869375	3.277e-11	FAM5C	CNV_65473, CNV_53440
4	chr1	q41	216465609	219800649	36	0	-0.782808	2.011e-89	USH2A, ESRRG, GPATCH2, SPATA17, RRP15, TGFB2, LYPLAL1	CNV_34425, CNV_48243, CNV_38169, CNV_53451, CNV_65852, CNV_4270, CNV_74899, CNV_97635, CNV_106691, CNV_0399, CNV_34774, CNV_97636, CNV_23170, CNV_60934, CNV_110292, CNV_43616, CNV_39034, CNV_43761, CNV_6809, CNV_31686, CNV_110303, CNV_60935, CNV_8934, CNV_65865, CNV_84849, CNV_38170, CNV_65872, CNV_23352, CNV_113309, CNV_97637
5	chr2	p25.3 - p22.3	39193	34818820	426	0.804436	0	0	FAM110C, SH3YL1, ACP1, FAM150B, TMEM18, C2orf90, SNTG2, TPO, PXDN, MYT1L, LOC730811, TSSC1, TTC15, ADI1, RNASEH1, RPS7, COLEC11, ALLC, SOX11, LOC150622, LOC400940, CMPK2, RSAD2, RNF144A, LOC339788, ID2, KIDINS220, MBOAT2, ASAP2, ITGB1BP1, CPSF3, IAH1, ADAM17, YWHAQ, TAF1B, GRHL1, KLF11, CYS1, RRM2, C2orf48, HPCAL1, ODC1, SNORA80B, NOL10, ATP6V1C2, PDIA6, KCNF1, C2orf50, PQLC3, ROCK2, E2F6, GREB1,…	CNV_8936, CNV_50561, CNV_5962, CNV_3341, CNV_71869, CNV_107087, CNV_66597, CNV_2360, CNV_8356, CNV_105516, CNV_71882, CNV_78305, CNV_89357, CNV_32277, CNV_78304, CNV_89358, CNV_30930, CNV_97724, CNV_2361, CNV_30931, CNV_71884, CNV_32278, CNV_71890, CNV_105527, CNV_107806, CNV_5963, CNV_114198, CNV_78312, CNV_89364, CNV_71898, CNV_106473, CNV_32279, CNV_71904, CNV_5206, CNV_97725, CNV_97726, CNV_5…	hsa-mir-4261, hsa-mir-548s, hsa-mir-4262, hsa-mir-3681, hsa-mir-3125, hsa-mir-1301, hsa-mir-4263, hsa-mir-558	mmu-mir-466f-1, mmu-mir-669f, mmu-mir-669e, mmu-mir-669b, mmu-mir-669d, mmu-mir-466f-2, mmu-mir-669l, mmu-mir-466f-3, mmu-mir-297a-5, mmu-mir-467c, mmu-mir-466b-1, mmu-mir-669a-3, mmu-mir-669k, mmu-mir-467a, mmu-mir-466e, mmu-mir-669a-1, mmu-mir-669g, mmu-mir-669j, mmu-mir-467b, mmu-mir-466c, mmu-mir-466b-2, mmu-mir-466b-3, mmu-mir-467e, mmu-mir-467d, mmu-mir-466a, mmu-mir-297c, mmu-mir-669c, mmu…
6	chr2	p25.2 - p25.1	7023498	11765461	68	1.14013	0	1.507e-44	RSAD2, RNF144A, LOC339788, ID2, KIDINS220, MBOAT2, ASAP2, ITGB1BP1, CPSF3, IAH1, ADAM17, YWHAQ, TAF1B, GRHL1, KLF11, CYS1, RRM2, C2orf48, HPCAL1, ODC1, SNORA80B, NOL10, ATP6V1C2, PDIA6, KCNF1, C2orf50, PQLC3, ROCK2, E2F6, GREB1	CNV_72510, CNV_89451, CNV_66974, CNV_1026, CNV_104052, CNV_89453, CNV_78402, CNV_78409, CNV_89456, CNV_78410, CNV_78403, CNV_78407, CNV_78408, CNV_89459, CNV_89458, CNV_107116, CNV_78405, CNV_97759, CNV_89457, CNV_78401, CNV_78411, CNV_78412, CNV_78406, CNV_89454, CNV_89460, CNV_89461, CNV_89462, CNV_72530, CNV_5204, CNV_47966, CNV_66989, CNV_97761, CNV_78413, CNV_89463, CNV_50589, CNV_50590, CNV…	hsa-mir-4261	mmu-mir-466f-1, mmu-mir-669f, mmu-mir-669e, mmu-mir-669b, mmu-mir-669d, mmu-mir-466f-2, mmu-mir-669l, mmu-mir-466f-3, mmu-mir-297a-5, mmu-mir-467c, mmu-mir-466b-1, mmu-mir-669a-3, mmu-mir-669k, mmu-mir-467a, mmu-mir-466e, mmu-mir-669a-1, mmu-mir-669g, mmu-mir-669j, mmu-mir-467b, mmu-mir-466c, mmu-mir-466b-2, mmu-mir-466b-3, mmu-mir-467e, mmu-mir-467d, mmu-mir-466a, mmu-mir-297c, mmu-mir-669c, mmu…
7	chr2	p24.3 - p22.3	13153254	32843566	277	0.720117	0	7.686e-13	FAM84A, NBAS, DDX1, MYCNOS, MYCN, FAM49A, RAD51AP2, VSNL1, SMC6, GEN1, MSGN1, KCNS3, RDH14, NT5C1B, OSR1, TTC32, WDR35, MATN3, LAPTM4A, SDC1, PUM2, RHOB, HS1BP3, GDF7, C2orf43, APOB, KLHL29, ATAD2B, UBXN2A, MFSD2B, C2orf44, FKBP1B, SF3B14, TP53I3, PFN4, LOC375190, C2orf84, ITSN2, NCOA1, C2orf79, CENPO, ADCY3, DNAJC27, EFR3B, POMC, DNMT3A, MIR1301, DTNB, ASXL2, KIF3C, RAB10, FAM59B, HADHA, HADHB, …	CNV_53891, CNV_50286, CNV_29700, CNV_97773, CNV_3344, CNV_32281, CNV_32282, CNV_72748, CNV_78442, CNV_89486, CNV_89487, CNV_114542, CNV_7232, CNV_30936, CNV_78443, CNV_78444, CNV_72749, CNV_78445, CNV_72760, CNV_78446, CNV_89488, CNV_30937, CNV_114553, CNV_32283, CNV_32284, CNV_32285, CNV_7233, CNV_30938, CNV_114564, CNV_30086, CNV_67106, CNV_89489, CNV_8360, CNV_2369, CNV_8359, CNV_50306, CNV_50…	hsa-mir-1301, hsa-mir-4263, hsa-mir-558	mmu-mir-511, mmu-mir-126, mmu-mir-219-2, mmu-mir-199b, mmu-mir-1954
8	chr2	q11.1 - q23.1	95635960	149263104	542	0.434106	0	0	MAL, MRPS5, ZNF514, ZNF2, PROM2, KCNIP3, FAHD2A, TRIM43B, TRIM43, LOC729234, GPAT2, ADRA2B, ASTL, DUSP2, STARD7, LOC285033, TMEM127, CIAO1, SNRNP200, ITPRIPL1, NCAPH, NEURL3, ARID5A, KIAA1310, FER1L5, LMAN2L, CNNM4, CNNM3, ANKRD23, ANKRD39, SEMA4C, FAM178B, FAHD2B, ANKRD36, ANKRD36B, COX5B, ACTR1B, ZAP70, TMEM131, VWA3B, CNGA3, INPP4A, C2orf64, UNC50, MGAT4A, C2orf55, TSGA10, C2orf15, LIPT1, MITD…	CNV_38438, CNV_104237, CNV_115421, CNV_3377, CNV_115422, CNV_89822, CNV_78663, CNV_89823, CNV_0528, CNV_4299, CNV_29476, CNV_59758, CNV_74163, CNV_89824, CNV_30980, CNV_37228, CNV_74164, CNV_104591, CNV_32334, CNV_107809, CNV_35886, CNV_44039, CNV_9427, CNV_74166, CNV_74167, CNV_74168, CNV_104592, CNV_104593, CNV_68087, CNV_107810, CNV_68088, CNV_74170, CNV_74169, CNV_104594, CNV_110386, CNV_8982…	hsa-mir-3127, hsa-mir-4265, hsa-mir-4266, hsa-mir-4267, hsa-mir-1302-3, hsa-mir-663b, hsa-mir-3679, hsa-mir-128-1	mmu-mir-1902, mmu-mir-1951, mmu-mir-674, mmu-mir-147, mmu-mir-103-2, mmu-mir-1952
9	chr2	q11.2 - q14.3	101017465	125672677	255	0.294088	0	9.26e-30	CHST10, NMS, PDCL3, NPAS2, RPL31, TBC1D8, C2orf29, SNORD89, RNF149, CREG2, RFX8, MAP4K4, IL1R2, IL1R1, IL1RL2, IL1RL1, IL18R1, IL18RAP, SLC9A4, SLC9A2, MFSD9, TMEM182, LOC150568, POU3F3, MRPS9, GPR45, TGFBRAP1, C2orf49, FHL2, NCK2, C2orf40, UXS1, PLGLA, RGPD3, ST6GAL2, LOC729121, RGPD4, SLC5A7, SULT1C3, SULT1C2, SULT1C4, GCC2, LIMS1, RANBP2, CCDC138, EDAR, LOC100287216, SH3RF3, SEPT10, ANKRD57, R…	CNV_115424, CNV_4302, CNV_115425, CNV_47994, CNV_97922, CNV_74184, CNV_97923, CNV_5991, CNV_97924, CNV_78672, CNV_89842, CNV_89844, CNV_38393, CNV_97925, CNV_97926, CNV_35703, CNV_97927, CNV_97928, CNV_23575, CNV_89849, CNV_89850, CNV_68098, CNV_89852, CNV_5992, CNV_3380, CNV_97929, CNV_50246, CNV_78676, CNV_78677, CNV_89853, CNV_89854, CNV_115427, CNV_89855, CNV_115428, CNV_68099, CNV_107064, CN…	hsa-mir-4265, hsa-mir-4266, hsa-mir-4267, hsa-mir-1302-3	mmu-mir-1902, mmu-mir-1951, mmu-mir-674, mmu-mir-147
10	chr2	q14.3 - q23.1	125805840	149263104	190	0.657561	0	1.166e-54	GYPC, BIN1, CYP27C1, ERCC3, MAP3K2, PROC, IWS1, MYO7B, LIMS2, GPR17, SFT2D3, WDR33, POLR2D, AMMECR1L, SAP130, UGGT1, HS6ST1, LOC389033, RAB6C, LOC440905, POTEF, CCDC74B, SMPD4, FAM128B, TUBA3E, CCDC115, IMP4, PTPN18, CFC1B, CFC1, LOC150527, C2orf14, GPR148, FAM123C, ARHGEF4, FAM168B, PLEKHB2, POTEE, LOC440910, LOC150786, LOC401010, TUBA3D, FAM128A, LOC150776, CCDC74A, C2orf27A, C2orf27B, NCRNA001…	CNV_68150, CNV_89930, CNV_8386, CNV_110285, CNV_68151, CNV_106219, CNV_106455, CNV_68152, CNV_104616, CNV_0530, CNV_35717, CNV_32353, CNV_35718, CNV_110286, CNV_22826, CNV_97969, CNV_78739, CNV_89931, CNV_23176, CNV_61815, CNV_68153, CNV_43653, CNV_43999, CNV_5997, CNV_58915, CNV_115468, CNV_89932, CNV_61816, CNV_97970, CNV_74243, CNV_3390, CNV_35719, CNV_35720, CNV_97971, CNV_110287, CNV_61817, …	hsa-mir-663b, hsa-mir-3679, hsa-mir-128-1	mmu-mir-103-2, mmu-mir-1952
11	chr2	q22.3	144764917	146369069	13	1.04702	0	7.452e-13	GTDC1, ZEB2	CNV_6003, CNV_63208, CNV_78818, CNV_90064, CNV_78819, CNV_59764, CNV_115498, CNV_50312
12	chr2	q23.1 - q33.3	149378946	208631364	788	0	-0.669529	0	EPC2, KIF5C, MIR1978, LYPD6B, LYPD6, MMADHC, RND3, RBM43, NMI, TNFAIP6, RIF1, NEB, ARL5A, CACNB4, STAM2, FMNL2, PRPF40A, ARL6IP6, RPRM, GALNT13, KCNJ3, NR4A2, GPD2, GALNT5, ERMN, CYTIP, ACVR1C, ACVR1, UPP2, CCDC148, PKP4, DAPL1, TANC1, WDSUB1, BAZ2B, MARCH7, CD302, LY75, PLA2R1, ITGB6, RBMS1, TANK, PSMD14, TBR1, SLC4A10, DPP4, GCG, FAP, IFIH1, GCA, KCNH7, FIGN, GRB14, COBLL1, SLC38A11, SCN3A, SCN…	CNV_8391, CNV_90074, CNV_90075, CNV_98010, CNV_98011, CNV_35744, CNV_50315, CNV_50316, CNV_61839, CNV_59765, CNV_68188, CNV_1599, CNV_98012, CNV_35745, CNV_98013, CNV_63213, CNV_38407, CNV_103402, CNV_3395, CNV_2413, CNV_4310, CNV_8392, CNV_8961, CNV_50317, CNV_90079, CNV_115504, CNV_7237, CNV_1600, CNV_1036, CNV_90080, CNV_98015, CNV_1037, CNV_1601, CNV_68190, CNV_32381, CNV_0532, CNV_78830, CNV…	hsa-mir-933, hsa-mir-10b, hsa-mir-1246, hsa-mir-3128, hsa-mir-1258, hsa-mir-561, hsa-mir-1245, hsa-mir-3606, hsa-mir-3129, hsa-mir-3130-2, hsa-mir-3130-1, hsa-mir-2355, hsa-mir-1302-4	mmu-mir-1953, mmu-mir-695, mmu-mir-499, mmu-mir-297a-6, mmu-mir-296, mmu-mir-298, mmu-mir-1-1, mmu-mir-133a-2, mmu-mir-124-3
13	chr2	q34	213935829	213999327	3	1.19579	0	8.21e-26	IKZF2	CNV_90256, CNV_90257, CNV_68228, CNV_68227, CNV_68226, CNV_78962
14	chr2	q34 - q35	214124656	215683424	15	0	-0.751098	5.575e-49	SPAG16, VWC2L, BARD1	CNV_90260, CNV_78963, CNV_90261, CNV_35787, CNV_107089, CNV_23599, CNV_4325, CNV_78964, CNV_78965, CNV_90262, CNV_90263, CNV_6027, CNV_98129, CNV_39276, CNV_98130, CNV_115588, CNV_6028, CNV_63301, CNV_44013, CNV_50400, CNV_98131, CNV_39277, CNV_115590, CNV_115591
15	chr2	q35	215823140	217724527	37	1.38712	0	0	ABCA12, ATIC, FN1, MREG, PECR, TMEM169, XRCC5, MARCH4, SMARCAL1, RPL37A, IGFBP2, IGFBP5, TNP1	CNV_50402, CNV_107092, CNV_4326, CNV_7246, CNV_3406, CNV_2424, CNV_8966, CNV_90272, CNV_47914, CNV_47934, CNV_39278, CNV_90273, CNV_110333, CNV_98134, CNV_39279, CNV_44014, CNV_23600, CNV_6029, CNV_115593
16	chr2	q35 - q36.1	217955786	224077980	125	0.373258	0	1.561e-98	DIRC3, TNS1, CXCR2P, RUFY4, CXCR2, CXCR1, ARPC2, GPBAR1, AAMP, PNKD, TMBIM1, C2orf62, SLC11A1, CTDSP1, MIR26B, VIL1, USP37, RQCD1, PLCD4, ZNF142, BCS1L, RNF25, STK36, TTLL4, CYP27A1, PRKAG3, WNT6, WNT10A, CDK5R2, LOC151300, FEV, CRYBA2, MIR375, CCDC108, IHH, NHEJ1, SLC23A3, C2orf24, FAM134A, ZFAND2B, ABCB6, ATG9A, ANKZF1, GLB1L, STK16, TUBA4A, TUBA4B, DNAJB2, PTPRN, MIR153-1, RESP18, DNPEP, DES, …	CNV_115594, CNV_90276, CNV_90277, CNV_63303, CNV_78972, CNV_90278, CNV_90279, CNV_90280, CNV_110334, CNV_110335, CNV_63304, CNV_78975, CNV_90283, CNV_110337, CNV_115595, CNV_98139, CNV_35788, CNV_23602, CNV_110338, CNV_63306, CNV_115598, CNV_98140, CNV_7248, CNV_22528, CNV_115599, CNV_63305, CNV_68231, CNV_104646, CNV_106466, CNV_7249, CNV_110339, CNV_0030, CNV_31020, CNV_115600, CNV_110340, CNV_…	hsa-mir-26b, hsa-mir-375, hsa-mir-3131, hsa-mir-153-1, hsa-mir-3132, hsa-mir-4268
17	chr2	q36.1	224406198	224926273	16	0	-0.652186	8.587e-40	SCG2, AP1S3, WDFY1, MRPL44, SERPINE2	CNV_6032, CNV_6033
18	chr2	q36.2 - q37.1	225243447	231314397	74	0.274043	0	7.318e-33	FAM124B, CUL3, DOCK10, KIAA1486, IRS1, RHBDD1, COL4A4, COL4A3, MFF, TM4SF20, AGFG1, C2orf83, SLC19A3, CCL20, WDR69, SPHKAP, PID1, DNER, TRIP12, FBXO36, SLC16A14, SP110, SP140, SP140L, SP100	CNV_98148, CNV_103350, CNV_78984, CNV_90302, CNV_59898, CNV_98149, CNV_98150, CNV_98151, CNV_63313, CNV_90307, CNV_78990, CNV_98152, CNV_115601, CNV_6034, CNV_44017, CNV_63314, CNV_90308, CNV_98153, CNV_38420, CNV_103422, CNV_78991, CNV_98154, CNV_35790, CNV_78992, CNV_43601, CNV_90309, CNV_115602, CNV_63315, CNV_110342, CNV_106467, CNV_106226, CNV_98155, CNV_98156, CNV_63316, CNV_38421, CNV_1034…
19	chr3	p21.31 - p21.1	46601428	52610645	225	0.3632	0	6.208e-24	LRRC2, TDGF1, ALS2CL, TMIE, PRSS50, PRSS45, PRSS42, MYL3, PTH1R, CCDC12, NBEAL2, LOC100129354, SETD2, KIF9, KLHL18, PTPN23, SCAP, C3orf75, CSPG5, SMARCC1, DHX30, MIR1226, MAP4, CDC25A, CAMP, ZNF589, NME6, SPINK8, FBXW12, PLXNB1, CCDC51, CCDC72, ATRIP, TREX1, SHISA5, PFKFB4, UCN2, COL7A1, MIR711, UQCRC1, TMEM89, SLC26A6, CELSR3, NCKIPSD, IP6K2, PRKAR2A, SLC25A20, C3orf71, ARIH2, P4HTM, WDR6, DALRD…	CNV_3428, CNV_51104, CNV_51105, CNV_31104, CNV_7411, CNV_36147, CNV_98303, CNV_79754, CNV_79756, CNV_91297, CNV_91298, CNV_36148, CNV_36149, CNV_63460, CNV_79755, CNV_37420, CNV_32491, CNV_7412, CNV_79757, CNV_91299, CNV_103444, CNV_98304, CNV_1621, CNV_38100, CNV_79758, CNV_6176, CNV_36150, CNV_23686, CNV_107215, CNV_36151, CNV_22510, CNV_62055, CNV_43505, CNV_63462, CNV_79759, CNV_91300, CNV_11…	hsa-mir-1226, hsa-mir-2115, hsa-mir-711, hsa-mir-425, hsa-mir-191, hsa-mir-4271, hsa-mir-566, hsa-let-7g, hsa-mir-135a-1
20	chr3	q11.2 - q29	96907705	197803820	1400	0.286942	0	0	EPHA6, ARL6, CRYBG3, MINA, GABRR3, OR5AC2, OR5H1, OR5H14, OR5H15, OR5H6, OR5H2, OR5K4, OR5K3, OR5K1, OR5K2, CLDND1, GPR15, CPOX, ST3GAL6, DCBLD2, MIR548G, COL8A1, C3orf26, FILIP1L, TMEM30C, TBC1D23, NIT2, TOMM70A, LNP1, TMEM45A, GPR128, TFG, ABI3BP, IMPG2, SENP7, RG9MTD1, PCNP, ZBTB11, LOC100009676, RPL24, LOC285359, CEP97, FAM55C, NFKBIZ, LOC152225, ZPLD1, MIR548A3, ALCAM, CBLB, LOC100302640, LO…	CNV_32503, CNV_7422, CNV_3439, CNV_98381, CNV_98382, CNV_30178, CNV_30179, CNV_68418, CNV_62080, CNV_37833, CNV_68422, CNV_68421, CNV_68423, CNV_68420, CNV_68424, CNV_79838, CNV_91430, CNV_68425, CNV_68426, CNV_68427, CNV_98383, CNV_33971, CNV_51198, CNV_47989, CNV_6197, CNV_104689, CNV_115798, CNV_63527, CNV_91432, CNV_7423, CNV_79839, CNV_79840, CNV_107234, CNV_98384, CNV_68428, CNV_36037, CNV_…	hsa-mir-3921, hsa-mir-567, hsa-mir-568, hsa-mir-198, hsa-mir-544b, hsa-mir-548i-1, hsa-mir-1280, hsa-mir-3919, hsa-mir-15b, hsa-mir-16-2, hsa-mir-1263, hsa-mir-720, hsa-mir-551b, hsa-mir-569, hsa-mir-1224, hsa-mir-1248, hsa-mir-28, hsa-mir-944, hsa-mir-3137, hsa-mir-570, hsa-mir-922	mmu-mir-669n, mmu-mir-137, mmu-mir-760, mmu-mir-302b, mmu-mir-302c, mmu-mir-302a, mmu-mir-302d, mmu-mir-367, mmu-mir-1895, mmu-mir-1956, mmu-mir-186
21	chr3	q29	196120031	197803820	39	0.70973	0	1.034e-40	UBXN7, RNF168, C3orf43, WDR53, FBXO45, LRRC33, C3orf34, PIGX, PAK2, SENP5, NCBP2, LOC152217, PIGZ, MFI2, DLG1, BDH1, LOC220729, KIAA0226, MIR922, FYTTD1, LRCH3, IQCG, RPL35A, LMLN, LOC348840	CNV_37243, CNV_0568, CNV_7401, CNV_62149, CNV_98590, CNV_68557, CNV_32553, CNV_110775, CNV_32554, CNV_4368, CNV_98591, CNV_110776, CNV_80108, CNV_91837, CNV_91838, CNV_91839, CNV_80110, CNV_4369, CNV_80111, CNV_80109, CNV_107203, CNV_68559, CNV_110778, CNV_68558, CNV_106503, CNV_31139, CNV_32555, CNV_98592, CNV_91840, CNV_91842, CNV_80112, CNV_91841, CNV_110779, CNV_91843, CNV_63715, CNV_68560, C…	hsa-mir-922
22	chr4	p16.3 - p15.2	681739	27025406	309	0.28617	0	3.816e-142	MFSD7, PCGF3, CPLX1, GAK, TMEM175, DGKQ, SLC26A1, IDUA, FGFRL1, RNF212, SPON2, LOC100130872-SPON2, LOC100130872, CTBP1, C4orf42, MAEA, KIAA1530, CRIPAK, FAM53A, SLBP, TMEM129, TACC3, FGFR3, LETM1, WHSC1, SCARNA22, WHSC2, MIR943, C4orf48, NAT8L, POLN, HAUS3, MXD4, ZFYVE28, RNF4, FAM193A, TNIP2, SH3BP2, ADD1, MFSD10, C4orf10, NOP14, GRK4, HTT, C4orf44, RGS12, HGFAC, DOK7, LRPAP1, ADRA2C, LOC348926,…	CNV_110784, CNV_3475, CNV_31150, CNV_31151, CNV_110785, CNV_68590, CNV_106523, CNV_23731, CNV_31152, CNV_98602, CNV_68592, CNV_6233, CNV_6234, CNV_110641, CNV_68593, CNV_32563, CNV_9466, CNV_51459, CNV_32564, CNV_30188, CNV_110786, CNV_7453, CNV_68594, CNV_30187, CNV_30189, CNV_30190, CNV_110787, CNV_110789, CNV_68596, CNV_68598, CNV_68599, CNV_80140, CNV_80141, CNV_91874, CNV_91875, CNV_91876, C…	hsa-mir-943, hsa-mir-4274, hsa-mir-95, hsa-mir-548i-2, hsa-mir-3138, hsa-mir-572, hsa-mir-218-1, hsa-mir-573	mmu-mir-684-2
23	chr4	q12	53609842	53930702	7	0	-0.668862	2.358e-19	RASL11B, SCFD2	CNV_6266, CNV_92102, CNV_92103, CNV_92104, CNV_6267
24	chr4	q12 - q22.3	55124472	96895717	498	0	-0.731762	0	PDGFRA, KIT, KDR, SRD5A3, TMEM165, CLOCK, PDCL2, NMU, LOC644145, EXOC1, CEP135, KIAA1211, AASDH, PPAT, PAICS, SRP72, ARL9, HOPX, SPINK2, REST, C4orf14, POLR2B, IGFBP7, LPHN3, TECRL, EPHA5, CENPC1, STAP1, UBA6, LOC550112, GNRHR, TMPRSS11D, TMPRSS11A, TMPRSS11F, SYT14L, LOC100130017, TMPRSS11BNL, TMPRSS11B, YTHDC1, TMPRSS11E, UGT2B17, UGT2B15, UGT2B10, UGT2A3, UGT2B7, UGT2B11, UGT2B28, UGT2B4, UGT2…	CNV_98712, CNV_98713, CNV_110629, CNV_98714, CNV_4398, CNV_63824, CNV_80302, CNV_92111, CNV_7447, CNV_32604, CNV_36280, CNV_36281, CNV_36282, CNV_36283, CNV_68728, CNV_107270, CNV_98715, CNV_98716, CNV_9476, CNV_6269, CNV_98717, CNV_36284, CNV_1078, CNV_63825, CNV_92113, CNV_37428, CNV_63826, CNV_32605, CNV_103517, CNV_37962, CNV_110880, CNV_36285, CNV_110881, CNV_68729, CNV_63827, CNV_3495, CNV_…	hsa-mir-1269, hsa-mir-575	mmu-mir-32, mmu-mir-455, mmu-mir-491, mmu-mir-31, mmu-mir-872
25	chr4	q12	56750028	56898073	6	0.382907	0	2.145e-43	EXOC1, CEP135	CNV_98715
26	chr4	q13.1	60207731	61126608	3	0.327334	0	1.172e-20		CNV_98726, CNV_63831, CNV_110883, CNV_63832, CNV_37734, CNV_92125, CNV_92128, CNV_92126, CNV_92129, CNV_80313, CNV_80314, CNV_92131, CNV_80312, CNV_92132, CNV_92133, CNV_80315, CNV_92134, CNV_80316, CNV_80309, CNV_92127, CNV_80310, CNV_80317, CNV_92122, CNV_92130, CNV_62198, CNV_63833, CNV_43356
27	chr4	q24	103738979	103941448	6	0	-0.676601	4.072e-29	UBE2D3, CISD2, NHEDC1	CNV_63909, CNV_32625, CNV_3505, CNV_92278, CNV_92279, CNV_92280, CNV_32626, CNV_98827, CNV_110560, CNV_22592, CNV_44122, CNV_23698, CNV_92281
28	chr4	q31.3	155382146	155490843	3	0	-0.719938	7.702e-17	DCHS2, PLRG1, FGB	CNV_111034, CNV_111035, CNV_6337, CNV_92476, CNV_92477		mmu-mir-429, mmu-mir-200a, mmu-mir-200b
29	chr5	p15.33 - p12	207981	45829655	438	0	-0.278688	2.783e-190	CCDC127, SDHA, PDCD6, AHRR, LOC100310782, C5orf55, EXOC3, LOC25845, SLC9A3, CEP72, TPPP, ZDHHC11, BRD9, TRIP13, NKD2, SLC12A7, SLC6A19, SLC6A18, TERT, CLPTM1L, SLC6A3, LPCAT1, SDHAP3, LOC728613, MRPL36, NDUFS6, IRX4, IRX2, C5orf38, IRX1, LOC340094, ADAMTS16, KIAA0947, FLJ33360, MED10, UBE2QL1, LOC255167, NSUN2, SRD5A1, PAPD7, ADCY2, C5orf49, FASTKD3, MTRR, SEMA5A, SNORD123, TAS2R1, LOC285692, FAM…	CNV_3536, CNV_8470, CNV_99028, CNV_31216, CNV_32688, CNV_105545, CNV_68921, CNV_80744, CNV_92766, CNV_92769, CNV_92774, CNV_92775, CNV_80746, CNV_92767, CNV_92771, CNV_92773, CNV_80743, CNV_80745, CNV_92776, CNV_32689, CNV_80741, CNV_92770, CNV_104841, CNV_92768, CNV_68922, CNV_80747, CNV_68923, CNV_80742, CNV_92779, CNV_80749, CNV_23761, CNV_80740, CNV_80750, CNV_92772, CNV_92780, CNV_80751, CNV…	hsa-mir-4277, hsa-mir-4278, hsa-mir-887, hsa-mir-4279, hsa-mir-579, hsa-mir-580, hsa-mir-3650, hsa-mir-1274a	mmu-mir-879, mmu-mir-671, mmu-mir-1960, mmu-mir-467g
30	chr5	q14.3	90077035	90281311	3	0	-1.17526	5.632e-20	GPR98
31	chr5	q31.3 - q32	141250917	146462793	58	0	-0.645296	1.454e-85	PCDH1, LOC729080, KIAA0141, PCDH12, RNF14, GNPDA1, NDFIP1, SPRY4, FGF1, ARHGAP26, NR3C1, HMHB1, YIPF5, KCTD16, PRELID2, GRXCR2, SH3RF2, PLAC8L1, LARS, RBM27, POU4F3, TCERG1, GPR151, PPP2R2B	CNV_107305, CNV_23753, CNV_64322, CNV_93261, CNV_93262, CNV_111356, CNV_93265, CNV_93266, CNV_64323, CNV_51582, CNV_103623, CNV_38592, CNV_81063, CNV_93263, CNV_81064, CNV_64325, CNV_81065, CNV_93269, CNV_93270, CNV_7475, CNV_6451, CNV_93272, CNV_99312, CNV_99313, CNV_111358, CNV_43703, CNV_93273, CNV_64326, CNV_111359, CNV_38593, CNV_107306, CNV_99315, CNV_62439, CNV_43429, CNV_6452, CNV_103360,…
32	chr6	p21.32	32551515	32713165	3	0	-1.45074	4.598e-37	HLA-DRB1, HLA-DQA1, HLA-DQB1, HLA-DQA2	CNV_3603, CNV_4493, CNV_64476, CNV_7567, CNV_37840, CNV_69421, CNV_31280, CNV_4767, CNV_111517, CNV_81340, CNV_93642, CNV_103651, CNV_93647, CNV_103652, CNV_69420, CNV_69447, CNV_111526, CNV_69452, CNV_69453, CNV_69454, CNV_69431, CNV_111536, CNV_69455, CNV_99493, CNV_62500, CNV_111506, CNV_103654, CNV_43490, CNV_39443, CNV_23802, CNV_44252, CNV_81346, CNV_111537, CNV_53217, CNV_81347, CNV_81348,…
33	chr6	p21.1 - p11.2	42561984	58614061	245	0.542736	0	0	UBR2, PRPH2, TBCC, KIAA0240, RPL7L1, C6orf226, PTCRA, CNPY3, GNMT, PEX6, PPP2R5D, MEA1, KLHDC3, C6orf153, CUL7, MRPL2, KLC4, PTK7, SRF, CUL9, C6orf108, TTBK1, SLC22A7, CRIP3, ZNF318, ABCC10, DLK2, TJAP1, C6orf154, YIPF3, POLR1C, XPO5, POLH, GTPBP2, MAD2L1BP, RSPH9, MRPS18A, VEGFA, LOC100132354, C6orf223, MRPL14, TMEM63B, CAPN11, SLC29A1, HSP90AB1, SLC35B2, NFKBIE, TMEM151B, TCTE1, AARS2, SPATS1, …	CNV_111571, CNV_99518, CNV_59342, CNV_99519, CNV_69498, CNV_9530, CNV_111572, CNV_10150, CNV_107370, CNV_23805, CNV_69500, CNV_81382, CNV_93695, CNV_81383, CNV_36526, CNV_51919, CNV_39448, CNV_51920, CNV_36527, CNV_81384, CNV_93696, CNV_64494, CNV_103661, CNV_37852, CNV_103662, CNV_3610, CNV_99522, CNV_99523, CNV_2627, CNV_99524, CNV_105621, CNV_69503, CNV_2628, CNV_0078, CNV_99526, CNV_69504, CN…	hsa-mir-586, hsa-mir-206, hsa-mir-133b, hsa-mir-548u	mmu-mir-704, mmu-mir-148a, mmu-mir-196b
34	chr6	q11.1 - q13	62367058	70791307	51	0.541766	0	5.28e-85	KHDRBS2, LGSN, PTP4A1, PHF3, EYS, MCART3P, BAI3, LMBRD1, COL19A1	CNV_53197, CNV_64529, CNV_51935, CNV_0081, CNV_39453, CNV_7580, CNV_38645, CNV_64531, CNV_69545, CNV_10153, CNV_69546, CNV_99567, CNV_0289, CNV_81418, CNV_93756, CNV_93757, CNV_81419, CNV_93758, CNV_59351, CNV_81420, CNV_111591, CNV_93759, CNV_64532, CNV_32808, CNV_31290, CNV_3617, CNV_8519, CNV_2633, CNV_9532, CNV_2634, CNV_7581, CNV_51939, CNV_81421, CNV_93760, CNV_93763, CNV_93764, CNV_64533, …
35	chr6	q21 - q22.1	114427153	117315978	31	0	-0.279373	2.277e-15	FRK, LOC728402, NT5DC1, COL10A1, TSPYL4, TSPYL1, DSE, FAM26F, BET3L, FAM26E, FAM26D, RWDD1, RSPH4A, ZUFSP, KPNA5, FAM162B, GPRC6A, RFX6	CNV_8528, CNV_7518, CNV_2652, CNV_9545, CNV_69593, CNV_3633, CNV_51790, CNV_111683, CNV_64639, CNV_32834, CNV_23779, CNV_62562, CNV_51791, CNV_7519, CNV_32835, CNV_22768, CNV_99671, CNV_81552, CNV_81553, CNV_81554, CNV_81555, CNV_99672, CNV_99673, CNV_32836, CNV_99674, CNV_81556, CNV_64640, CNV_81557, CNV_93970, CNV_93971, CNV_81558, CNV_103684, CNV_3634, CNV_7520, CNV_93972, CNV_64641, CNV_64642…
36	chr6	q22.1 - q27	117737436	170892302	675	0.589756	0	0	ROS1, DCBLD1, GOPC, NUS1, SLC35F1, C6orf204, BRD7P3, PLN, ASF1A, MCM9, FAM184A, MIR548B, MAN1A1, C6orf170, GJA1, HSF2, SERINC1, PKIB, FABP7, SMPDL3A, CLVS2, TRDN, NKAIN2, STL, RNF217, TPD52L1, HDDC2, HEY2, NCOA7, HINT3, TRMT11, C6orf173, RSPO3, RNF146, ECHDC1, KIAA0408, C6orf174, C6orf58, THEMIS, PTPRK, LAMA2, ARHGAP18, C6orf191, L3MBTL3, SAMD3, TMEM200A, LOC285733, EPB41L2, AKAP7, ARG1, MED23, E…	CNV_39469, CNV_81560, CNV_93978, CNV_93979, CNV_81562, CNV_36450, CNV_105587, CNV_99679, CNV_99680, CNV_43372, CNV_44221, CNV_64646, CNV_69594, CNV_1139, CNV_99681, CNV_9546, CNV_99683, CNV_99684, CNV_69595, CNV_0291, CNV_99685, CNV_107347, CNV_7521, CNV_99686, CNV_99687, CNV_32837, CNV_2654, CNV_6509, CNV_31299, CNV_69596, CNV_64648, CNV_93984, CNV_38624, CNV_51793, CNV_36451, CNV_81566, CNV_815…	hsa-mir-548b, hsa-mir-3144, hsa-mir-588, hsa-mir-3662, hsa-mir-548a-2, hsa-mir-3145, hsa-mir-3668, hsa-mir-1273c, hsa-mir-1202, hsa-mir-3692, hsa-mir-3918, hsa-mir-1913, hsa-mir-3939	mmu-mir-706, mmu-mir-141, mmu-mir-200c, mmu-mir-680-1, mmu-mir-220
37	chr7	p22.3 - p15.3	54185	23314424	266	0	-0.616437	0	FAM20C, PDGFA, PRKAR1B, HEATR2, SUN1, C7orf20, ADAP1, COX19, CYP2W1, C7orf50, MIR339, GPR146, GPER, ZFAND2A, UNCX, MICALL2, INTS1, MAFK, TMEM184A, PSMG3, KIAA1908, TFAMP1, ELFN1, MAD1L1, FTSJ2, NUDT1, SNX8, EIF3B, CHST12, LFNG, C7orf27, IQCE, TTYH3, AMZ1, GNA12, CARD11, SDK1, FOXK1, KIAA0415, RADIL, PAPOLB, MMD2, RNF216L, RBAK, LOC389458, WIPI2, SLC29A4, TNRC18, FBXL18, MIR589, ACTB, FSCN1, RNF21…	CNV_31321, CNV_3659, CNV_64728, CNV_64729, CNV_111764, CNV_103699, CNV_37811, CNV_7606, CNV_9555, CNV_29777, CNV_37553, CNV_52108, CNV_52109, CNV_53307, CNV_53722, CNV_53822, CNV_2669, CNV_8542, CNV_8543, CNV_81828, CNV_64730, CNV_111768, CNV_32858, CNV_111769, CNV_69729, CNV_81829, CNV_94316, CNV_94317, CNV_81830, CNV_29778, CNV_99833, CNV_52198, CNV_52199, CNV_36660, CNV_52203, CNV_62604, CNV_1…	hsa-mir-339, hsa-mir-589, hsa-mir-3683, hsa-mir-1302-6, hsa-mir-3146, hsa-mir-1183	mmu-mir-290, mmu-mir-291a, mmu-mir-292, mmu-mir-291b, mmu-mir-293, mmu-mir-294, mmu-mir-295, mmu-mir-297a-1, mmu-mir-330, mmu-mir-343
38	chr7	q11.22 - q36.3	71633252	159088636	1238	0.26115	0	0	CALN1, TYW1B, SBDSP, SPDYE7P, POM121, NSUN5C, LOC541473, STAG3L3, PMS2L2, SPDYE8P, LOC100093631, GTF2IP1, NCF1B, GTF2IRD2P, NSUN5, TRIM50, FKBP6, FZD9, BAZ1B, BCL7B, TBL2, MLXIPL, VPS37D, DNAJC30, WBSCR22, STX1A, WBSCR26, ABHD11, CLDN3, CLDN4, WBSCR27, WBSCR28, ELN, LIMK1, EIF4H, MIR590, LAT2, RFC2, CLIP2, GTF2IRD1, GTF2I, NCF1, GTF2IRD2, STAG3L2, PMS2L5, GATSL1, WBSCR16, GTF2IRD2B, NCF1C, GATSL2…	CNV_82024, CNV_94599, CNV_94600, CNV_82026, CNV_82022, CNV_82023, CNV_82025, CNV_94598, CNV_94601, CNV_82027, CNV_94602, CNV_52279, CNV_3685, CNV_2699, CNV_37759, CNV_111894, CNV_7644, CNV_8566, CNV_6555, CNV_8567, CNV_53695, CNV_32913, CNV_64858, CNV_82028, CNV_82029, CNV_94603, CNV_94604, CNV_9573, CNV_36705, CNV_36706, CNV_32914, CNV_36707, CNV_64859, CNV_99989, CNV_82030, CNV_82031, CNV_94605…	hsa-mir-4284, hsa-mir-590, hsa-mir-1285-1, hsa-mir-653, hsa-mir-489, hsa-mir-591, hsa-mir-3609, hsa-mir-25, hsa-mir-93, hsa-mir-106b, hsa-mir-4285, hsa-mir-548o, hsa-mir-3666, hsa-mir-592, hsa-mir-593, hsa-mir-129-1, hsa-mir-182, hsa-mir-96, hsa-mir-183, hsa-mir-335, hsa-mir-29a, hsa-mir-29b-1, hsa-mir-3654, hsa-mir-490, hsa-mir-548f-4, hsa-mir-671, hsa-mir-3907, hsa-mir-153-2, hsa-mir-595	mmu-mir-7a-2, mmu-mir-9-3, mmu-mir-1965, mmu-mir-1839, mmu-mir-708, mmu-mir-326, mmu-mir-139, mmu-mir-762, mmu-mir-1962, mmu-mir-202, mmu-mir-210, mmu-mir-675, mmu-mir-483
39	chr7	q22.1	99156018	101572629	95	0.460632	0	5.656e-23	ZNF655, ZNF498, CYP3A5, CYP3A7, CYP3A4, CYP3A43, OR2AE1, TRIM4, GJC3, AZGP1, ZKSCAN1, ZSCAN21, ZNF3, COPS6, MCM7, MIR25, MIR93, MIR106B, AP4M1, TAF6, CNPY4, MBLAC1, C7orf59, C7orf43, GAL3ST4, GPC2, STAG3, GATS, PVRIG, SPDYE3, PMS2L1, PILRB, PILRA, ZCWPW1, MEPCE, C7orf47, C7orf61, TSC22D4, C7orf51, AGFG2, SAP25, LRCH4, FBXO24, PCOLCE, MOSPD3, TFR2, ACTL6B, GNB2, GIGYF1, POP7, EPO, ZAN, EPHB4, SLC1…	CNV_100052, CNV_105048, CNV_111939, CNV_100053, CNV_70009, CNV_82103, CNV_94732, CNV_94733, CNV_64899, CNV_111940, CNV_37533, CNV_64900, CNV_7658, CNV_2104, CNV_64901, CNV_31378, CNV_82104, CNV_82105, CNV_82106, CNV_94734, CNV_94735, CNV_94737, CNV_94738, CNV_70010, CNV_82107, CNV_94739, CNV_31379, CNV_32937, CNV_23856, CNV_94740, CNV_94736, CNV_4549, CNV_4550, CNV_7592, CNV_36734, CNV_22860, CNV…	hsa-mir-25, hsa-mir-93, hsa-mir-106b
40	chr8	q24.13	125049333	125498743	11	0	-0.651675	4.048e-13	FER1L6, TMEM65, TRMT12, RNF139	CNV_65256, CNV_52365, CNV_112247
41	chr8	q24.13 - q24.21	125985260	128753273	25	1.27198	0	8.539e-226	ZNF572, SQLE, KIAA0196, NSMCE2, TRIB1, FAM84B, POU5F1B, LOC727677, MYC	CNV_95675, CNV_100492, CNV_6660, CNV_110161, CNV_6661, CNV_106290, CNV_107441, CNV_36744, CNV_0644, CNV_36745, CNV_100493, CNV_23097, CNV_105765, CNV_62852, CNV_43596, CNV_106084, CNV_6662, CNV_23860, CNV_39536, CNV_6663, CNV_44328, CNV_22603, CNV_100494, CNV_37296, CNV_100495, CNV_6664, CNV_59862, CNV_105766, CNV_23090, CNV_100496, CNV_62854, CNV_105136, CNV_106292, CNV_112248, CNV_44329, CNV_65…		mmu-mir-1967
42	chr8	q24.13	126011564	126446218	9	0.856674	0	1.733e-10	SQLE, KIAA0196, NSMCE2, TRIB1	CNV_95675, CNV_100492, CNV_6660, CNV_110161, CNV_6661
43	chr8	q24.13 - q24.21	127043423	128753273	12	1.63812	0	8.304e-11	FAM84B, POU5F1B, LOC727677, MYC	CNV_37296, CNV_59862, CNV_105766, CNV_23090, CNV_100496, CNV_62854, CNV_105136, CNV_106292, CNV_112248, CNV_44329, CNV_65257, CNV_82757, CNV_95676, CNV_106585, CNV_100497, CNV_38701, CNV_65258, CNV_82758, CNV_95677, CNV_52367, CNV_82759, CNV_95680, CNV_65259, CNV_105767, CNV_52368, CNV_52369, CNV_8615, CNV_4609, CNV_52370, CNV_52371, CNV_52372
44	chr8	q24.21 - q24.3	130382536	146280020	208	0.295325	0	1.511e-102	GSDMC, FAM49B, ASAP1, ASAP1IT1, ADCY8, EFR3A, OC90, HHLA1, KCNQ3, HPYR1, LRRC6, TMEM71, PHF20L1, TG, SLA, WISP1, NDRG1, ST3GAL1, ZFAT, ZFATAS, MIR30B, MIR30D, LOC286094, KHDRBS3, FAM135B, COL22A1, KCNK9, TRAPPC9, CHRAC1, EIF2C2, PTK2, DENND3, SLC45A4, LOC731779, GPR20, PTP4A3, FLJ43860, NCRNA00051, TSNARE1, BAI1, ARC, JRK, PSCA, LY6K, C8orf55, SLURP1, LYPD2, LYNX1, LY6D, GML, CYP11B1, CYP11B2, LO…	CNV_36748, CNV_65264, CNV_82769, CNV_95685, CNV_95686, CNV_82770, CNV_33057, CNV_36749, CNV_36750, CNV_36751, CNV_36752, CNV_0645, CNV_36753, CNV_6667, CNV_105138, CNV_70432, CNV_107912, CNV_70433, CNV_105769, CNV_62856, CNV_105140, CNV_112249, CNV_59454, CNV_106086, CNV_6668, CNV_65266, CNV_95687, CNV_82771, CNV_65267, CNV_82772, CNV_95688, CNV_100504, CNV_52376, CNV_100505, CNV_23085, CNV_10577…	hsa-mir-3686, hsa-mir-3673, hsa-mir-3669, hsa-mir-30b, hsa-mir-30d, hsa-mir-151, hsa-mir-1302-7, hsa-mir-937, hsa-mir-661, hsa-mir-939, hsa-mir-1234	mmu-mir-1903
45	chr9	p24.3 - p24.1	214367	5335124	60	0.278402	0	8.068e-28	C9orf66, DOCK8, KANK1, DMRT1, DMRT3, DMRT2, SMARCA2, FLJ35024, VLDLR, KCNV2, KIAA0020, RFX3, GLIS3, C9orf70, SLC1A1, C9orf68, PPAPDC2, CDC37L1, AK3, RCL1, MIR101-2, JAK2, INSL6, INSL4, RLN2, RLN1	CNV_95777, CNV_3753, CNV_8616, CNV_8617, CNV_34455, CNV_52810, CNV_52811, CNV_2780, CNV_31461, CNV_37771, CNV_82850, CNV_9609, CNV_53285, CNV_53807, CNV_7738, CNV_1807, CNV_0125, CNV_107499, CNV_100547, CNV_62874, CNV_105153, CNV_65300, CNV_44387, CNV_33063, CNV_23900, CNV_7742, CNV_100548, CNV_8618, CNV_82851, CNV_82852, CNV_95785, CNV_82853, CNV_82854, CNV_70500, CNV_100549, CNV_95786, CNV_8285…	hsa-mir-101-2
46	chr9	p24.1	5437501	6272575	15	0	-0.572528	2.661e-29	C9orf46, CD274, PDCD1LG2, KIAA1432, ERMP1, MLANA, KIAA2026, RANBP6, IL33	CNV_3756, CNV_52834, CNV_52835, CNV_52836, CNV_36956, CNV_105861, CNV_100569, CNV_44391, CNV_65319, CNV_112325, CNV_65320, CNV_95821, CNV_112326, CNV_70512, CNV_70513, CNV_100570
47	chr9	p24.1	6328511	7366928	20	0.35335	0	8.364e-16	TPD52L3, UHRF2, GLDC, KDM4C	CNV_36958, CNV_52843, CNV_100571, CNV_8620, CNV_3757, CNV_0649, CNV_36960, CNV_23178, CNV_65321, CNV_8621, CNV_38746, CNV_65322, CNV_95824, CNV_7747, CNV_52846, CNV_106610, CNV_105863, CNV_65323, CNV_2788, CNV_103838, CNV_106308, CNV_33068, CNV_33952, CNV_107500, CNV_100572, CNV_62878, CNV_2789, CNV_112328, CNV_10287, CNV_9105, CNV_112329, CNV_100574, CNV_70514, CNV_3758, CNV_52858, CNV_112330, C…
48	chr9	p24.1 - p21.3	8266433	22326224	174	0	-2.95928	0	PTPRD, TYRP1, C9orf150, MPDZ, NFIB, ZDHHC21, CER1, FREM1, LOC389705, TTC39B, SNAPC3, PSIP1, C9orf93, BNC2, CNTLN, SH3GL2, ADAMTSL1, FAM154A, RRAGA, HAUS6, SCARNA8, PLIN2, DENND4C, RPS6, ACER2, SLC24A2, MLLT3, KIAA1797, MIR491, PTPLAD2, MIR548H2, IFNB1, IFNW1, IFNA21, IFNA4, IFNA7, IFNA10, IFNA16, IFNA17, IFNA14, IFNA5, KLHL9, IFNA6, IFNA13, IFNA2, IFNA8, IFNA1, LOC554202, IFNE, MIR31, MTAP, C9orf…	CNV_33070, CNV_95828, CNV_38753, CNV_65327, CNV_112333, CNV_59537, CNV_39544, CNV_30313, CNV_33951, CNV_107513, CNV_52893, CNV_112334, CNV_9610, CNV_34596, CNV_52896, CNV_112335, CNV_5411, CNV_100577, CNV_100578, CNV_30315, CNV_2792, CNV_1470, CNV_1813, CNV_65329, CNV_30314, CNV_9108, CNV_39545, CNV_100579, CNV_52900, CNV_53356, CNV_100580, CNV_2793, CNV_112336, CNV_10291, CNV_65330, CNV_105157, …	hsa-mir-3152, hsa-mir-491, hsa-mir-31	mmu-mir-1900, mmu-mir-199a-1, mmu-mir-1946b
49	chr9	p24.1 - p22.3	8518294	14270484	45	0	-5.09826	0	PTPRD, TYRP1, C9orf150, MPDZ, NFIB	CNV_38753, CNV_65327, CNV_112333, CNV_59537, CNV_39544, CNV_30313, CNV_33951, CNV_107513, CNV_52893, CNV_112334, CNV_9610, CNV_34596, CNV_52896, CNV_112335, CNV_5411, CNV_100577, CNV_100578, CNV_30315, CNV_2792, CNV_1470, CNV_1813, CNV_65329, CNV_30314, CNV_9108, CNV_39545, CNV_100579, CNV_52900, CNV_53356, CNV_100580, CNV_2793, CNV_112336, CNV_10291, CNV_65330, CNV_105157, CNV_23883, CNV_112337,…
50	chr9	p23	11818291	12275177	3	0	-5.88326	3.677e-12		CNV_9114, CNV_3760, CNV_7719, CNV_112343, CNV_5410, CNV_30319, CNV_53330, CNV_2797, CNV_9112, CNV_34597, CNV_30320, CNV_95839, CNV_95840, CNV_33073, CNV_7720, CNV_52692, CNV_1815, CNV_53087, CNV_53181, CNV_95841, CNV_9117, CNV_103839, CNV_1212, CNV_1816, CNV_10293, CNV_30321, CNV_52693, CNV_52694, CNV_10292, CNV_30322, CNV_52695, CNV_38733, CNV_30323, CNV_52696, CNV_52697, CNV_1213, CNV_95842, CN…
51	chr9	p23	12666200	12772530	4	0	-5.8735	2.785e-15	TYRP1	CNV_5261, CNV_3762, CNV_112345, CNV_31464, CNV_2799, CNV_95845, CNV_95846, CNV_10294, CNV_33075, CNV_95847, CNV_52726, CNV_95848
52	chr9	p23	13136136	13374304	5	0	-5.8156	3.145e-16	MPDZ	CNV_95850, CNV_9120, CNV_52736
53	chr9	p22.3 - p22.1	14307028	19814697	82	0	-0.557521	0	NFIB, ZDHHC21, CER1, FREM1, LOC389705, TTC39B, SNAPC3, PSIP1, C9orf93, BNC2, CNTLN, SH3GL2, ADAMTSL1, FAM154A, RRAGA, HAUS6, SCARNA8, PLIN2, DENND4C, RPS6, ACER2, SLC24A2	CNV_95852, CNV_95853, CNV_110172, CNV_70525, CNV_30329, CNV_4615, CNV_100590, CNV_65340, CNV_82891, CNV_95854, CNV_6680, CNV_100591, CNV_70526, CNV_100592, CNV_44381, CNV_65341, CNV_103840, CNV_95855, CNV_0127, CNV_22662, CNV_9121, CNV_53242, CNV_7737, CNV_36939, CNV_36940, CNV_100593, CNV_105854, CNV_22729, CNV_62885, CNV_112347, CNV_44382, CNV_82893, CNV_95856, CNV_95858, CNV_105159, CNV_65342,…	hsa-mir-3152
54	chr9	p21.3	19918661	22326224	45	0	-5.19562	0	MLLT3, KIAA1797, MIR491, PTPLAD2, MIR548H2, IFNB1, IFNW1, IFNA21, IFNA4, IFNA7, IFNA10, IFNA16, IFNA17, IFNA14, IFNA5, KLHL9, IFNA6, IFNA13, IFNA2, IFNA8, IFNA1, LOC554202, IFNE, MIR31, MTAP, C9orf53, CDKN2A, CDKN2BAS, CDKN2B	CNV_52762, CNV_65353, CNV_52768, CNV_100601, CNV_39546, CNV_107494, CNV_112356, CNV_2804, CNV_112357, CNV_52770, CNV_103843, CNV_38737, CNV_95871, CNV_2805, CNV_1817, CNV_52771, CNV_52772, CNV_62888, CNV_33078, CNV_31466, CNV_2806, CNV_95872, CNV_1818, CNV_8623, CNV_2807, CNV_112358, CNV_33079, CNV_100604, CNV_95873, CNV_95874, CNV_82897, CNV_95875, CNV_82898, CNV_107495, CNV_100605, CNV_95876, C…	hsa-mir-491, hsa-mir-31	mmu-mir-1900, mmu-mir-199a-1, mmu-mir-1946b
55	chr9	p21.3	21967548	21978405	3	0	-6.96021	7.488e-54	C9orf53, CDKN2A	CNV_33079, CNV_95873, CNV_95874, CNV_82897, CNV_95875
56	chr9	p21.3 - p11.2	22700103	47041104	243	0	-0.519355	0	ELAVL2, TUSC1, C9orf82, PLAA, IFT74, LRRC19, TEK, NCRNA00032, C9orf11, MOBKL2B, IFNK, C9orf72, LINGO2, MIR876, MIR873, ACO1, DDX58, TOPORS, NDUFB6, TAF1L, TMEM215, APTX, DNAJA1, SMU1, B4GALT1, SUGT1P1, SPINK4, BAG1, CHMP5, NFX1, AQP7, AQP3, NOL6, ANXA2P2, PTENP1, PRSS3, UBE2R2, UBAP2, SNORD121B, SNORD121A, DCAF12, UBAP1, KIF24, NUDT2, KIAA1161, C9orf24, C9orf25, DNAI1, ENHO, CNTFR, LOC415056, C9o…	CNV_100609, CNV_52773, CNV_52774, CNV_53258, CNV_100610, CNV_36942, CNV_95881, CNV_22872, CNV_105856, CNV_100611, CNV_112365, CNV_62892, CNV_43675, CNV_103845, CNV_106101, CNV_44384, CNV_65357, CNV_59520, CNV_38127, CNV_7740, CNV_95882, CNV_1819, CNV_95883, CNV_95884, CNV_95885, CNV_95888, CNV_95887, CNV_82901, CNV_95886, CNV_65358, CNV_8624, CNV_65359, CNV_1820, CNV_9613, CNV_2809, CNV_36943, CN…	hsa-mir-876, hsa-mir-873	mmu-mir-100, mmu-let-7a-2, mmu-mir-125b-1
57	chr9	q12 - q22.1	65578582	90581926	245	0	-0.644428	0	LOC442421, AQP7P1, AQP7P2, FAM27B, ANKRD20A1, ANKRD20A3, PGM5P2, LOC440896, FOXD4L6, CBWD6, ANKRD20A4, CCDC29, LOC100133920, FOXD4L5, FOXD4L2, FOXD4L4, CBWD3, CBWD5, FOXD4L3, LOC572558, PGM5, C9orf71, PIP5K1B, FAM122A, PRKACG, FXN, TJP2, FAM189A2, APBA1, PTAR1, C9orf135, MAMDC2, SMC5, KLF9, TRPM3, MIR204, TMEM2, FAM108B1, C9orf85, C9orf57, GDA, ZFAND5, TMC1, ALDH1A1, ANXA1, RORB, TRPM6, C9orf40, …	CNV_3770, CNV_70678, CNV_4625, CNV_70675, CNV_107958, CNV_33116, CNV_70674, CNV_83027, CNV_96071, CNV_96072, CNV_96073, CNV_70676, CNV_83028, CNV_96074, CNV_83029, CNV_107959, CNV_65411, CNV_70680, CNV_70681, CNV_70682, CNV_0743, CNV_2132, CNV_83030, CNV_96075, CNV_31500, CNV_1826, CNV_29496, CNV_29495, CNV_36959, CNV_29442, CNV_70683, CNV_29443, CNV_65412, CNV_103376, CNV_37334, CNV_29432, CNV_3…	hsa-mir-1299, hsa-mir-204, hsa-mir-7-1	mmu-mir-190, mmu-mir-184
58	chr9	q22.1 - q34.3	90674690	140219107	907	0.384265	0	0	LOC645961, SPIN1, NXNL2, LOC286238, C9orf47, S1PR3, SHC3, CKS2, SECISBP2, SEMA4D, GADD45G, LOC100129066, DIRAS2, SYK, AUH, NFIL3, ROR2, SPTLC1, LOC100128076, C9orf44, IARS, SNORA84, NOL8, CENPP, OGN, OMD, ASPN, ECM2, IPPK, BICD2, ANKRD19, ZNF484, FGD3, SUSD3, C9orf89, NINJ1, WNK2, C9orf129, FAM120AOS, FAM120A, PHF2, BARX1, PTPDC1, MIRLET7A1, MIRLET7F1, MIRLET7D, ZNF169, FAM22F, HIATL1, FBP2, FBP1…	CNV_7750, CNV_70759, CNV_70760, CNV_70757, CNV_100698, CNV_96181, CNV_96182, CNV_70758, CNV_83100, CNV_96180, CNV_23907, CNV_100699, CNV_36975, CNV_36976, CNV_36977, CNV_36978, CNV_107514, CNV_23908, CNV_65443, CNV_52884, CNV_105877, CNV_23000, CNV_100700, CNV_62924, CNV_43411, CNV_23909, CNV_39558, CNV_44401, CNV_112423, CNV_100701, CNV_65444, CNV_6693, CNV_65445, CNV_39559, CNV_36979, CNV_10751…	hsa-mir-4289, hsa-mir-3153, hsa-mir-4290, hsa-mir-3910-1, hsa-mir-3910-2, hsa-mir-3651, hsa-mir-4291, hsa-let-7a-1, hsa-let-7f-1, hsa-let-7d, hsa-mir-2278, hsa-mir-23b, hsa-mir-27b, hsa-mir-3074, hsa-mir-24-1, hsa-mir-1302-8, hsa-mir-32, hsa-mir-3927, hsa-mir-455, hsa-mir-147, hsa-mir-600, hsa-mir-601, hsa-mir-181a-2, hsa-mir-181b-2, hsa-mir-3911, hsa-mir-2861, hsa-mir-199b, hsa-mir-3154, hsa-mir…	mmu-mir-135a-1, mmu-let-7g, mmu-mir-191, mmu-mir-425, mmu-mir-711, mmu-mir-128-2, mmu-mir-467h, mmu-mir-26a-1, mmu-mir-138-1
59	chr9	q22.1 - q33.2	90674690	123287386	488	0.289615	0	2.869e-26	LOC645961, SPIN1, NXNL2, LOC286238, C9orf47, S1PR3, SHC3, CKS2, SECISBP2, SEMA4D, GADD45G, LOC100129066, DIRAS2, SYK, AUH, NFIL3, ROR2, SPTLC1, LOC100128076, C9orf44, IARS, SNORA84, NOL8, CENPP, OGN, OMD, ASPN, ECM2, IPPK, BICD2, ANKRD19, ZNF484, FGD3, SUSD3, C9orf89, NINJ1, WNK2, C9orf129, FAM120AOS, FAM120A, PHF2, BARX1, PTPDC1, MIRLET7A1, MIRLET7F1, MIRLET7D, ZNF169, FAM22F, HIATL1, FBP2, FBP1…	CNV_7750, CNV_70759, CNV_70760, CNV_70757, CNV_100698, CNV_96181, CNV_96182, CNV_70758, CNV_83100, CNV_96180, CNV_23907, CNV_100699, CNV_36975, CNV_36976, CNV_36977, CNV_36978, CNV_107514, CNV_23908, CNV_65443, CNV_52884, CNV_105877, CNV_23000, CNV_100700, CNV_62924, CNV_43411, CNV_23909, CNV_39558, CNV_44401, CNV_112423, CNV_100701, CNV_65444, CNV_6693, CNV_65445, CNV_39559, CNV_36979, CNV_10751…	hsa-mir-4289, hsa-mir-3153, hsa-mir-4290, hsa-mir-3910-1, hsa-mir-3910-2, hsa-mir-3651, hsa-mir-4291, hsa-let-7a-1, hsa-let-7f-1, hsa-let-7d, hsa-mir-2278, hsa-mir-23b, hsa-mir-27b, hsa-mir-3074, hsa-mir-24-1, hsa-mir-1302-8, hsa-mir-32, hsa-mir-3927, hsa-mir-455, hsa-mir-147	mmu-mir-135a-1, mmu-let-7g, mmu-mir-191, mmu-mir-425, mmu-mir-711, mmu-mir-128-2, mmu-mir-467h, mmu-mir-26a-1, mmu-mir-138-1
60	chr9	q34.3	138236224	140195407	65	1.01493	0	3.593e-145	KIAA0649, C9orf116, MRPS2, LCN1, OBP2A, PAEP, GLT6D1, LCN9, SOHLH1, KCNT1, CAMSAP1, UBAC1, NACC2, C9orf69, LHX3, QSOX2, LOC26102, GPSM1, DNLZ, CARD9, SNAPC4, SDCCAG3, PMPCA, INPP5E, SEC16A, C9orf163, NOTCH1, EGFL7, MIR126, AGPAT2, FAM69B, SNHG7, SNORA43, SNORA17, LCN10, LCN6, LCN8, LCN15, TMEM141, KIAA1984, LOC100131193, C9orf86, C9orf172, PHPT1, MAMDC4, EDF1, TRAF2, FBXW5, C8G, LCN12, PTGDS, LCN…	CNV_34501, CNV_8634, CNV_34500, CNV_53767, CNV_70826, CNV_8635, CNV_30342, CNV_36928, CNV_5265, CNV_107489, CNV_23894, CNV_107491, CNV_52742, CNV_83224, CNV_96344, CNV_112549, CNV_112550, CNV_112551, CNV_53363, CNV_70829, CNV_100806, CNV_62959, CNV_105192, CNV_112552, CNV_43274, CNV_44378, CNV_39567, CNV_106100, CNV_6725, CNV_6726, CNV_70830, CNV_4661, CNV_9628, CNV_9629, CNV_30345, CNV_52744, CN…	hsa-mir-126, hsa-mir-4292, hsa-mir-3621
61	chr9	q34.3	140378700	140954147	15	0	-0.506851	2.212e-23	PNPLA7, MRPL41, WDR85, ZMYND19, ARRDC1, C9orf37, EHMT1, FLJ40292, MIR602, CACNA1B	CNV_112569, CNV_107492, CNV_112570, CNV_70850, CNV_105193, CNV_23896, CNV_36932, CNV_36933, CNV_36934, CNV_36935, CNV_36936, CNV_36937, CNV_107493, CNV_100812, CNV_100813, CNV_70852, CNV_112572, CNV_100814, CNV_70855, CNV_70854, CNV_70856, CNV_105195, CNV_70853, CNV_112574, CNV_43529, CNV_44379, CNV_63099, CNV_39568, CNV_6729, CNV_44380, CNV_59517, CNV_70858, CNV_3787, CNV_100816, CNV_70859, CNV_…	hsa-mir-602
62	chr10	p12.1	25279466	25431451	4	0	-0.887625	2.463e-12	ENKUR, THNSL1	CNV_75147, CNV_85142, CNV_85144
63	chr10	p12.1 - p11.21	28347408	35896181	102	0	-1.62186	0	MPP7, WAC, BAMBI, LYZL1, LOC387647, SVIL, MIR604, MIR938, KIAA1462, MTPAP, LOC729668, MAP3K8, LYZL2, ZNF438, LOC220930, ZEB1, ARHGAP12, KIF5B, EPC1, CCDC7, C10orf68, ITGB1, NRP1, PARD3, CUL2, CREM, CCNY, GJD4	CNV_48517, CNV_70945, CNV_34870, CNV_85161, CNV_65627, CNV_10321, CNV_103871, CNV_85163, CNV_48518, CNV_65628, CNV_48519, CNV_38194, CNV_1220, CNV_1875, CNV_10322, CNV_48520, CNV_105215, CNV_112644, CNV_65629, CNV_58438, CNV_59672, CNV_5590, CNV_100902, CNV_75163, CNV_85166, CNV_59673, CNV_4672, CNV_100903, CNV_100904, CNV_58440, CNV_105216, CNV_112647, CNV_4673, CNV_5591, CNV_100905, CNV_70946, …	hsa-mir-604, hsa-mir-938, hsa-mir-3611
64	chr10	q21.3 - q22.2	70482203	76602646	140	0.360944	0	4.332e-103	CCAR1, SNORD98, STOX1, DDX50, DDX21, KIAA1279, SRGN, VPS26A, SUPV3L1, HKDC1, HK1, TACR2, TSPAN15, NEUROG3, C10orf35, COL13A1, H2AFY2, AIFM2, TYSND1, SAR1A, PPA1, NPFFR1, LRRC20, EIF4EBP2, NODAL, KIAA1274, PRF1, ADAMTS14, C10orf27, SGPL1, PCBD1, UNC5B, SLC29A3, CDH23, C10orf105, C10orf54, PSAP, CHST3, SPOCK2, ASCC1, C10orf104, DDIT4, DNAJB12, MIR1256, CBARA1, CCDC109A, OIT3, PLA2G12B, P4HA1, NUDT1…	CNV_3808, CNV_30510, CNV_65713, CNV_85355, CNV_112726, CNV_100973, CNV_71035, CNV_65714, CNV_38207, CNV_85356, CNV_31753, CNV_10334, CNV_48613, CNV_1230, CNV_85357, CNV_48614, CNV_106767, CNV_105243, CNV_112727, CNV_61033, CNV_58463, CNV_100975, CNV_2877, CNV_85359, CNV_85360, CNV_112728, CNV_6879, CNV_34889, CNV_0403, CNV_34890, CNV_106125, CNV_112729, CNV_61035, CNV_65715, CNV_37478, CNV_85362,…	hsa-mir-1254	mmu-mir-678
65	chr10	q23.31	90236197	90341481	3	0	-0.886952	1.545e-10	RNLS	CNV_112758
66	chr10	q24.2	99969076	100242529	9	0	-0.432056	3.284e-11	C10orf28, LOXL4, PYROXD2, MIR1287, HPS1, HPSE2	CNV_48389	hsa-mir-1287
67	chr10	q24.32 - q26.13	104177975	123887381	261	0	-0.668319	0	PSD, FBXL15, CUEDC2, MIR146B, C10orf95, TMEM180, ACTR1A, SUFU, TRIM8, ARL3, SFXN2, C10orf26, CYP17A1, C10orf32, AS3MT, CNNM2, NT5C2, LOC729020, INA, PCGF6, TAF5, USMG5, MIR1307, PDCD11, CALHM2, CALHM1, CALHM3, NEURL, SH3PXD2A, OBFC1, SLK, COL17A1, C10orf78, C10orf79, MIR609, GSTO1, GSTO2, ITPRIP, CCDC147, SORCS3, SORCS1, XPNPEP1, ADD3, MXI1, SMNDC1, DUSP5, SMC3, RBM20, LOC282997, PDCD4, NCRNA0008…	CNV_112800, CNV_112801, CNV_58417, CNV_101029, CNV_6843, CNV_101030, CNV_75372, CNV_85454, CNV_85455, CNV_65775, CNV_1231, CNV_65776, CNV_106120, CNV_48398, CNV_48399, CNV_61056, CNV_112802, CNV_85456, CNV_71104, CNV_71105, CNV_101033, CNV_71106, CNV_22755, CNV_101034, CNV_103902, CNV_38091, CNV_103903, CNV_65778, CNV_75375, CNV_75376, CNV_85458, CNV_85459, CNV_112803, CNV_8667, CNV_5610, CNV_382…	hsa-mir-146b, hsa-mir-1307, hsa-mir-936, hsa-mir-609, hsa-mir-548e, hsa-mir-4295, hsa-mir-2110, hsa-mir-3663	mmu-mir-763, mmu-let-7i
68	chr11	p11.2	44255643	44255702	3	0	-1.16952	6.124e-19	EXT2
69	chr11	q12.1 - q13.5	57073396	76926170	622	0.277852	0	1.323e-267	TNKS1BP1, SSRP1, P2RX3, PRG3, PRG2, SLC43A3, RTN4RL2, SLC43A1, TIMM10, SMTNL1, UBE2L6, SERPING1, MIR130A, YPEL4, CLP1, ZDHHC5, MED19, TMX2, C11orf31, BTBD18, CTNND1, OR9Q1, OR6Q1, OR9I1, OR9Q2, OR1S2, OR1S1, OR10Q1, OR10W1, OR5B17, OR5B3, OR5B2, OR5B12, OR5B21, LPXN, ZFP91, ZFP91-CNTF, CNTF, GLYAT, GLYATL2, GLYATL1, FAM111B, FAM111A, DTX4, MPEG1, OR5AN1, OR5A2, OR5A1, OR4D6, OR4D10, OR4D11, OR4D9…	CNV_75661, CNV_71334, CNV_4744, CNV_106670, CNV_38860, CNV_34988, CNV_65960, CNV_75663, CNV_85801, CNV_23415, CNV_65961, CNV_38237, CNV_103935, CNV_75667, CNV_85802, CNV_75665, CNV_4745, CNV_113038, CNV_59696, CNV_113039, CNV_101226, CNV_39076, CNV_39077, CNV_43823, CNV_65962, CNV_101227, CNV_101228, CNV_34989, CNV_65963, CNV_37485, CNV_75669, CNV_85805, CNV_43824, CNV_85806, CNV_101229, CNV_1039…	hsa-mir-130a, hsa-mir-3162, hsa-mir-611, hsa-mir-1908, hsa-mir-1237, hsa-mir-192, hsa-mir-194-2, hsa-mir-612, hsa-mir-3163, hsa-mir-3164, hsa-mir-548k, hsa-mir-3664, hsa-mir-3165, hsa-mir-139, hsa-mir-326	mmu-mir-744, mmu-mir-467f, mmu-mir-1934, mmu-mir-324, mmu-mir-497, mmu-mir-195, mmu-mir-212, mmu-mir-132, mmu-mir-22, mmu-mir-423
70	chr12	p13.2 - p13.1	10998489	12874937	41	0	-0.973388	5.956e-217	PRR4, PRH1, TAS2R13, PRH2, TAS2R14, TAS2R50, TAS2R20, TAS2R19, TAS2R31, TAS2R46, TAS2R43, TAS2R30, TAS2R42, PRB3, PRB4, PRB1, PRB2, ETV6, BCL2L14, LRP6, MANSC1, LOH12CR2, LOH12CR1, DUSP16, CREBL2, GPR19, CDKN1B	CNV_3875, CNV_4769, CNV_86212, CNV_66139, CNV_48943, CNV_30586, CNV_31858, CNV_71468, CNV_22928, CNV_71469, CNV_63167, CNV_106829, CNV_75946, CNV_86213, CNV_113255, CNV_66140, CNV_105346, CNV_6960, CNV_103964, CNV_75947, CNV_38772, CNV_75948, CNV_75949, CNV_103965, CNV_113256, CNV_101434, CNV_31859, CNV_103966, CNV_75950, CNV_86214, CNV_9683, CNV_48946, CNV_31860, CNV_53158, CNV_35045, CNV_1894, …
71	chr12	p13.2	10998489	11175220	11	0	-1.60454	2.521e-26	PRR4, PRH1, TAS2R13, PRH2, TAS2R14, TAS2R50, TAS2R20, TAS2R19	CNV_3875, CNV_4769, CNV_86212, CNV_66139, CNV_48943, CNV_30586, CNV_31858, CNV_71468
72	chr12	p13.2 - p13.1	11421447	12871794	27	0	-0.671431	1.319e-15	PRB3, PRB4, PRB1, PRB2, ETV6, BCL2L14, LRP6, MANSC1, LOH12CR2, LOH12CR1, DUSP16, CREBL2, GPR19, CDKN1B	CNV_3875, CNV_31859, CNV_103966, CNV_75950, CNV_86214, CNV_9683, CNV_48946, CNV_31860, CNV_53158, CNV_35045, CNV_1894, CNV_48947, CNV_35046, CNV_113257, CNV_35047, CNV_35048, CNV_31861, CNV_105347, CNV_75951, CNV_86215, CNV_37524, CNV_66141, CNV_1495, CNV_103967, CNV_30587, CNV_6962, CNV_1248, CNV_1247, CNV_1496, CNV_1497, CNV_38837, CNV_2972, CNV_9684, CNV_9685, CNV_10386, CNV_10387, CNV_48949, …
73	chr12	p12.3 - p11.22	15087893	29886957	212	0	-1.60397	0	ERP27, ARHGDIB, PDE6H, RERG, PTPRO, EPS8, STRAP, DERA, SLC15A5, MGST1, LMO3, RERGL, PIK3C2G, PLCZ1, CAPZA3, PLEKHA5, AEBP2, PDE3A, SLCO1C1, SLCO1B3, LST-3TM12, SLCO1B1, SLCO1A2, IAPP, PYROXD1, RECQL, GOLT1B, C12orf39, GYS2, LDHB, KCNJ8, ABCC9, CMAS, ST8SIA1, KIAA0528, ETNK1, SOX5, MIR920, C12orf67, BCAT1, DAD1L, C12orf77, LRMP, CASC1, LYRM5, KRAS, IFLTD1, RASSF8, BHLHE41, SSPN, ITPR2, C12orf11, F…	CNV_113266, CNV_75964, CNV_86232, CNV_86233, CNV_6971, CNV_86234, CNV_35065, CNV_38256, CNV_103969, CNV_86235, CNV_66147, CNV_49011, CNV_49012, CNV_49013, CNV_86236, CNV_22705, CNV_113267, CNV_66148, CNV_86237, CNV_101437, CNV_3877, CNV_5661, CNV_105348, CNV_113268, CNV_105941, CNV_66149, CNV_106146, CNV_0310, CNV_113271, CNV_4770, CNV_101438, CNV_61211, CNV_105349, CNV_113272, CNV_58559, CNV_438…	hsa-mir-920, hsa-mir-4302	mmu-mir-1937a
74	chr12	p12.1	25054736	26165986	21	0	-1.33077	1.422e-10	BCAT1, DAD1L, C12orf77, LRMP, CASC1, LYRM5, KRAS, IFLTD1, RASSF8	CNV_5294, CNV_86270, CNV_49032, CNV_86271, CNV_5662, CNV_2973, CNV_101456, CNV_49033, CNV_101457, CNV_39101, CNV_71476, CNV_49034, CNV_66164, CNV_49035, CNV_86272, CNV_2974, CNV_49036, CNV_101459, CNV_59706, CNV_66165, CNV_3881, CNV_71477, CNV_49037, CNV_49038	hsa-mir-4302
75	chr13	q12.11 - q22.2	19703703	76736706	671	0	-0.465534	0	TUBA3C, LOC100101938, TPTE2, MPHOSPH8, PSPC1, ZMYM5, ZMYM2, GJA3, GJB2, GJB6, CRYL1, IFT88, IL17D, N6AMT2, XPO4, LATS2, SAP18, SKA3, MRP63, ZDHHC20, EFHA1, FGF9, SGCG, SACS, TNFRSF19, MIPEP, PCOTH, C1QTNF9B, SPATA13, MIR2276, C1QTNF9, PARP4, LOC374491, ATP12A, RNF17, CENPJ, LOC646405, PABPC3, FAM123A, MTMR6, NUPL1, ATP8A2, SHISA2, RNF6, CDK8, WASF3, GPR12, USP12, RPL21, RPL21P28, SNORD102, SNORA2…	CNV_113491, CNV_113492, CNV_106874, CNV_71682, CNV_76255, CNV_86708, CNV_107745, CNV_49181, CNV_101668, CNV_76257, CNV_71684, CNV_86710, CNV_76258, CNV_86711, CNV_49182, CNV_113494, CNV_49183, CNV_66389, CNV_31921, CNV_86712, CNV_86713, CNV_104005, CNV_1942, CNV_37885, CNV_86714, CNV_76259, CNV_101669, CNV_43876, CNV_66390, CNV_86715, CNV_49186, CNV_9214, CNV_113495, CNV_107758, CNV_66391, CNV_10…	hsa-mir-2276, hsa-mir-4305, hsa-mir-320d-1, hsa-mir-621, hsa-mir-3168, hsa-mir-3613, hsa-mir-16-1, hsa-mir-15a, hsa-mir-759, hsa-mir-1297, hsa-mir-3169	mmu-mir-1896, mmu-mir-1983, mmu-let-7d, mmu-let-7f-1, mmu-let-7a-1, mmu-mir-683-1, mmu-mir-683-2, mmu-mir-874, mmu-mir-7a-1, mmu-mir-713, mmu-mir-23b, mmu-mir-27b, mmu-mir-24-1, mmu-mir-466f-4, mmu-mir-692-2, mmu-mir-1939, mmu-mir-682
76	chr13	q12.11 - q12.12	19752699	25479452	79	0	-0.750057	1.625e-37	TUBA3C, LOC100101938, TPTE2, MPHOSPH8, PSPC1, ZMYM5, ZMYM2, GJA3, GJB2, GJB6, CRYL1, IFT88, IL17D, N6AMT2, XPO4, LATS2, SAP18, SKA3, MRP63, ZDHHC20, EFHA1, FGF9, SGCG, SACS, TNFRSF19, MIPEP, PCOTH, C1QTNF9B, SPATA13, MIR2276, C1QTNF9, PARP4, LOC374491, ATP12A, RNF17, CENPJ	CNV_49181, CNV_101668, CNV_76257, CNV_71684, CNV_86710, CNV_76258, CNV_86711, CNV_49182, CNV_113494, CNV_49183, CNV_66389, CNV_31921, CNV_86712, CNV_86713, CNV_104005, CNV_1942, CNV_37885, CNV_86714, CNV_76259, CNV_101669, CNV_43876, CNV_66390, CNV_86715, CNV_49186, CNV_9214, CNV_113495, CNV_107758, CNV_66391, CNV_105393, CNV_113496, CNV_53401, CNV_9215, CNV_3004, CNV_10411, CNV_49187, CNV_3905, …	hsa-mir-2276	mmu-mir-1896, mmu-mir-1983
77	chr13	q13.1 - q13.3	32870319	36347592	41	0	-0.711384	2.614e-86	FRY, ZAR1L, BRCA2, N4BP2L1, N4BP2L2, CG030, PDS5B, KL, STARD13, RFC3, NBEA, MAB21L1, MIR548F5, DCLK1	CNV_101695, CNV_101696, CNV_101697, CNV_107813, CNV_35161, CNV_66413, CNV_86774, CNV_86776, CNV_86777, CNV_76315, CNV_104010, CNV_113512, CNV_22827, CNV_105397, CNV_66414, CNV_7006, CNV_30634, CNV_76316, CNV_86775, CNV_1511, CNV_1943, CNV_101698, CNV_101699, CNV_7007, CNV_101700, CNV_3907, CNV_30635, CNV_7008, CNV_5705, CNV_101701, CNV_71700, CNV_76318, CNV_86779, CNV_86778, CNV_66417, CNV_71702,…
78	chr13	q14.11 - q14.2	42532854	48817278	89	0	-0.621631	5.83e-14	KIAA0564, DGKH, AKAP11, TNFSF11, C13orf30, EPSTI1, DNAJC15, ENOX1, CCDC122, C13orf31, LOC121838, SERP2, TSC22D1, NUFIP1, KIAA1704, GTF2F2, KCTD4, TPT1, SNORA31, LOC100190939, SLC25A30, COG3, FAM194B, SPERT, SIAH3, ZC3H13, CPB2, LCP1, C13orf18, LRCH1, ESD, HTR2A, SUCLA2, NUDT15, MED4, ITM2B	CNV_9217, CNV_86810, CNV_3011, CNV_101716, CNV_49211, CNV_30636, CNV_101718, CNV_59890, CNV_7013, CNV_86811, CNV_3012, CNV_38280, CNV_10417, CNV_76335, CNV_76336, CNV_1276, CNV_66431, CNV_7014, CNV_53485, CNV_76337, CNV_86812, CNV_61315, CNV_43385, CNV_39131, CNV_105956, CNV_23464, CNV_113525, CNV_58627, CNV_76338, CNV_104014, CNV_66432, CNV_37790, CNV_9710, CNV_86813, CNV_8753, CNV_4800, CNV_492…		mmu-let-7d, mmu-let-7f-1, mmu-let-7a-1
79	chr13	q14.2 - q22.2	49055946	76379879	243	0	-0.649275	1.507e-47	RB1, RCBTB2, CYSLTR2, FNDC3A, MLNR, CDADC1, CAB39L, SETDB2, PHF11, RCBTB1, ARL11, EBPL, KPNA3, LOC220429, C13orf1, DLEU2, TRIM13, KCNRG, MIR16-1, MIR15A, DLEU1, FAM10A4, DLEU7, RNASEH2B, GUCY1B2, FAM124A, SERPINE3, INTS6, WDFY2, DHRS12, FLJ37307, CCDC70, ATP7B, ALG11, UTP14C, NEK5, NEK3, THSD1P, THSD1, VPS36, CKAP2, LOC220115, HNRNPA1L2, SUGT1, LECT1, MIR759, PCDH8, OLFM4, MIR1297, PRR20C, PRR20B…	CNV_0168, CNV_3908, CNV_101733, CNV_71712, CNV_35168, CNV_101735, CNV_113528, CNV_105400, CNV_107560, CNV_66435, CNV_76347, CNV_86824, CNV_86825, CNV_107720, CNV_107880, CNV_22996, CNV_101736, CNV_43881, CNV_105957, CNV_5709, CNV_113529, CNV_66436, CNV_58630, CNV_66437, CNV_86829, CNV_101737, CNV_105401, CNV_113530, CNV_58631, CNV_43882, CNV_66438, CNV_86831, CNV_35169, CNV_49217, CNV_101738, CNV…	hsa-mir-3613, hsa-mir-16-1, hsa-mir-15a, hsa-mir-759, hsa-mir-1297, hsa-mir-3169	mmu-mir-683-1, mmu-mir-683-2, mmu-mir-874, mmu-mir-7a-1, mmu-mir-713, mmu-mir-23b, mmu-mir-27b, mmu-mir-24-1, mmu-mir-466f-4, mmu-mir-692-2, mmu-mir-1939, mmu-mir-682
80	chr13	q31.1	83861050	87128395	17	0	-0.755268	7.987e-56	SLITRK1, SLITRK6	CNV_3917, CNV_108002, CNV_113587, CNV_38293, CNV_49264, CNV_86933, CNV_86934, CNV_66500, CNV_29945, CNV_3918, CNV_53892, CNV_53901, CNV_9225, CNV_29944, CNV_49265, CNV_104036, CNV_9226, CNV_49266, CNV_3024, CNV_86935, CNV_101799, CNV_43891, CNV_86936, CNV_35186, CNV_66501, CNV_3025, CNV_35187, CNV_101800, CNV_108013, CNV_113588, CNV_101801, CNV_35188, CNV_35189, CNV_35190, CNV_35191, CNV_106895, …		mmu-mir-9-2
81	chr13	q31.3 - q32.1	92828090	95943904	35	0.434862	0	9.355e-39	GPC5, GPC6, DCT, TGDS, GPR180, SOX21, ABCC4	CNV_86971, CNV_76451, CNV_86970, CNV_10433, CNV_66517, CNV_86973, CNV_71758, CNV_49272, CNV_86974, CNV_49273, CNV_49274, CNV_66518, CNV_71759, CNV_49275, CNV_101816, CNV_53260, CNV_101817, CNV_101818, CNV_9228, CNV_101819, CNV_9720, CNV_3921, CNV_4814, CNV_4815, CNV_101820, CNV_47869, CNV_101821, CNV_101822, CNV_66519, CNV_58646, CNV_113600, CNV_71761, CNV_113601, CNV_108024, CNV_49276
82	chr14	q11.2	22696964	22964922	4	0	-4.33015	0		CNV_34544, CNV_113672, CNV_34573, CNV_23302, CNV_0333, CNV_34569, CNV_4829, CNV_38973, CNV_58658, CNV_4830, CNV_31956, CNV_101896, CNV_49320, CNV_66591, CNV_4831, CNV_101897, CNV_61369, CNV_30652, CNV_58659, CNV_113673, CNV_35238, CNV_53293, CNV_49321, CNV_49322, CNV_66593, CNV_107726, CNV_3039, CNV_49323, CNV_59718
83	chr14	q11.2 - q24.2	24531325	73006782	705	0	-0.666997	0	LRRC16B, CPNE6, NRL, PCK2, DCAF11, FITM1, PSME1, FAM158A, PSME2, RNF31, IRF9, REC8, IPO4, TM9SF1, TSSK4, CHMP4A, MDP1, NEDD8, GMPR2, TINF2, TGM1, RABGGTA, DHRS1, C14orf21, CIDEB, LTB4R2, LTB4R, ADCY4, RIPK3, NFATC4, NYNRIN, CBLN3, KHNYN, SDR39U1, CMA1, CTSG, GZMH, GZMB, STXBP6, NOVA1, FOXG1, C14orf23, PRKD1, G2E3, SCFD1, COCH, STRN3, MIR624, AP4S1, HECTD1, HEATR5A, C14orf126, NUBPL, C14orf128, AR…	CNV_49326, CNV_49327, CNV_108135, CNV_58661, CNV_37155, CNV_35245, CNV_49328, CNV_49329, CNV_59719, CNV_71872, CNV_71873, CNV_49330, CNV_87145, CNV_58663, CNV_66600, CNV_108146, CNV_49331, CNV_106172, CNV_106910, CNV_108157, CNV_101902, CNV_101903, CNV_101904, CNV_3931, CNV_66602, CNV_66603, CNV_43359, CNV_39148, CNV_76600, CNV_87152, CNV_113679, CNV_9236, CNV_38295, CNV_9237, CNV_9238, CNV_3040,…	hsa-mir-4307, hsa-mir-3171, hsa-mir-624, hsa-mir-548y, hsa-mir-4308, hsa-mir-548h-1, hsa-mir-625	mmu-mir-346, mmu-mir-327, mmu-mir-685, mmu-mir-686, mmu-mir-208a, mmu-mir-208b, mmu-mir-719, mmu-mir-16-1, mmu-mir-15a, mmu-mir-1196, mmu-mir-598, mmu-mir-124-1, mmu-mir-320
84	chr14	q12	27010011	30551406	30	0	-0.890548	3.457e-10	NOVA1, FOXG1, C14orf23, PRKD1	CNV_76605, CNV_87154, CNV_76604, CNV_76606, CNV_87153, CNV_76603, CNV_76607, CNV_87157, CNV_87155, CNV_49332, CNV_66604, CNV_87159, CNV_71877, CNV_49333, CNV_101906, CNV_58664, CNV_30654, CNV_5731, CNV_49334, CNV_3932, CNV_87160, CNV_71878, CNV_30655, CNV_58665, CNV_31958, CNV_10438, CNV_49335, CNV_53234, CNV_10439, CNV_29949, CNV_87161, CNV_22728, CNV_66606, CNV_38296, CNV_104047, CNV_35246, CNV…	hsa-mir-4307, hsa-mir-3171
85	chr15	q21.1	46866621	48444594	14	0	-0.42915	1.318e-10	SEMA6D, SLC24A5, MYEF2	CNV_113936, CNV_87677, CNV_87676, CNV_49558, CNV_59599, CNV_72245, CNV_113937, CNV_7063, CNV_35317, CNV_106939, CNV_66794, CNV_113938, CNV_10483, CNV_104081, CNV_38328, CNV_66795, CNV_87680, CNV_87681, CNV_66796
86	chr16	p13.3 - p13.2	96766	8878066	276	0	-0.454535	2.586e-317	POLR3K, SNRNP25, RHBDF1, MPG, C16orf35, HBZ, HBM, HBA2, HBA1, HBQ1, LUC7L, ITFG3, RGS11, ARHGDIG, PDIA2, AXIN1, MRPL28, TMEM8A, LOC100134368, NME4, DECR2, RAB11FIP3, C16orf10, SOLH, C16orf11, NHLRC4, PIGQ, RAB40C, WFIKKN1, C16orf13, FAM195A, WDR90, RHOT2, RHBDL1, STUB1, JMJD8, WDR24, FBXL16, METRN, FAM173A, CCDC78, HAGHL, NARFL, MSLN, MSLNL, MIR662, RPUSD1, CHTF18, GNG13, PRR25, LMF1, SOX8, LOC14…	CNV_5329, CNV_3986, CNV_109024, CNV_7126, CNV_30729, CNV_30730, CNV_114049, CNV_114050, CNV_72391, CNV_87923, CNV_35361, CNV_37503, CNV_66910, CNV_104093, CNV_66909, CNV_49664, CNV_87924, CNV_87928, CNV_87929, CNV_102189, CNV_43299, CNV_72393, CNV_87927, CNV_107749, CNV_87925, CNV_87926, CNV_77148, CNV_77149, CNV_77150, CNV_23508, CNV_114051, CNV_3987, CNV_4912, CNV_49688, CNV_66912, CNV_77152, C…	hsa-mir-3176, hsa-mir-662, hsa-mir-3177, hsa-mir-1225, hsa-mir-3180-5, hsa-mir-3677, hsa-mir-940, hsa-mir-3178	mmu-mir-1937b
87	chr16	p13.3 - p13.2	5625716	8846068	31	0	-0.717949	7.32e-14	A2BP1, TMEM114, C16orf68, ABAT	CNV_30003, CNV_102201, CNV_77170, CNV_87951, CNV_30004, CNV_3103, CNV_39176, CNV_102202, CNV_53725, CNV_29658, CNV_49736, CNV_3990, CNV_3104, CNV_8812, CNV_5435, CNV_87952, CNV_66927, CNV_3105, CNV_9270, CNV_30736, CNV_87953, CNV_1283, CNV_77171, CNV_72447, CNV_53499, CNV_30005, CNV_106965, CNV_107571, CNV_34611, CNV_77172, CNV_77173, CNV_3106, CNV_49746, CNV_114096, CNV_10497, CNV_102203, CNV_11…
88	chr16	p13.13	11141132	11374810	7	0	-4.70048	0	CLEC16A, SOCS1, TNP2, PRM3, PRM2, PRM1	CNV_114113, CNV_72458		mmu-mir-689-2, mmu-mir-1945
89	chr16	p13.13	11441572	11799532	10	0	-1.08794	1.143e-67	C16orf75, LITAF, SNN, TXNDC11	CNV_108869, CNV_49647, CNV_66935, CNV_66936, CNV_108880, CNV_102213, CNV_43919, CNV_72459
90	chr16	p11.2 - p11.1	34202088	34881933	7	0	-0.771381	4.056e-25	UBE2MP1, LOC283914, LOC146481	CNV_4002, CNV_8825, CNV_7106, CNV_49691, CNV_8826, CNV_66985, CNV_66986, CNV_4003, CNV_37181, CNV_0484, CNV_0485, CNV_8822, CNV_77320, CNV_88111, CNV_0486, CNV_49692, CNV_49693, CNV_49694, CNV_49695, CNV_0196, CNV_4951, CNV_3118, CNV_23312, CNV_34539, CNV_49696, CNV_49697, CNV_8824, CNV_34565, CNV_8823, CNV_105537, CNV_32124, CNV_66987, CNV_58760, CNV_106185, CNV_7107, CNV_37793, CNV_34475, CNV_9…
91	chr16	q11.2 - q21	46615097	64868810	320	0	-0.653821	0	SHCBP1, VPS35, ORC6L, MYLK3, C16orf87, GPT2, DNAJA2, NETO2, ITFG1, PHKB, ABCC12, ABCC11, LONP2, SIAH1, N4BP1, CBLN1, C16orf78, ZNF423, TMEM188, HEATR3, PAPD5, ADCY7, BRD7, NKD1, SNX20, NOD2, CYLD, SALL1, TOX3, CHD9, RBL2, AKTIP, RPGRIP1L, FTO, IRX3, IRX5, IRX6, MMP2, LPCAT2, CAPNS2, SLC6A2, CES4, CES1, CES7, LOC283856, GNAO1, DKFZP434H168, AMFR, NUDT21, OGFOD1, BBS2, MT4, MT3, MT2A, MT1L, MT1E, M…	CNV_3119, CNV_4004, CNV_8827, CNV_77328, CNV_88121, CNV_88122, CNV_72581, CNV_66990, CNV_4005, CNV_72582, CNV_109035, CNV_102279, CNV_66991, CNV_104244, CNV_77332, CNV_88127, CNV_77331, CNV_66992, CNV_7111, CNV_59734, CNV_103336, CNV_7112, CNV_0325, CNV_49718, CNV_114172, CNV_66996, CNV_114173, CNV_110102, CNV_102283, CNV_66997, CNV_109046, CNV_102284, CNV_104245, CNV_72584, CNV_114174, CNV_77344…	hsa-mir-3181, hsa-mir-3935, hsa-mir-138-2
92	chr16	q21	60340063	61221214	6	0	-1.15511	3.095e-10		CNV_5830, CNV_4959, CNV_102302, CNV_109091, CNV_102303, CNV_43929, CNV_39183, CNV_39184, CNV_4960
93	chr16	q22.1 - q23.1	70421603	74272815	90	0	-0.332807	2.514e-57	ST3GAL2, FUK, COG4, SF3B3, SNORD111B, SNORD111, IL34, MTSS1L, VAC14, HYDIN, FTSJD1, CALB2, ZNF23, ZNF19, CHST4, TAT, MARVELD3, PHLPP2, AP1G1, SNORD71, ATXN1L, ZNF821, KIAA0174, PKD1L3, DHODH, HP, HPR, TXNL4B, DHX38, PMFBP1, ZFHX3, HTA	CNV_4965, CNV_72610, CNV_49741, CNV_49742, CNV_77401, CNV_49743, CNV_4010, CNV_3124, CNV_102321, CNV_59624, CNV_67027, CNV_5834, CNV_9762, CNV_5835, CNV_109124, CNV_61535, CNV_39187, CNV_43930, CNV_5836, CNV_67026, CNV_77402, CNV_102322, CNV_35401, CNV_106966, CNV_102323, CNV_0678, CNV_2043, CNV_59737, CNV_102324, CNV_23514, CNV_110105, CNV_106967, CNV_43471, CNV_49747, CNV_102326, CNV_43931, CNV…	hsa-mir-3647
94	chr16	q22.3 - q23.1	73402363	74272815	8	0	-0.780694	8.739e-11		CNV_49751, CNV_67034, CNV_88208, CNV_67035, CNV_77409, CNV_88209, CNV_3125, CNV_114228, CNV_77410, CNV_88210, CNV_58774, CNV_49752, CNV_67036
95	chr16	q24.3	89689822	90111263	34	0	-0.535185	4.729e-56	DPEP1, CHMP1A, C16orf55, CDK10, SPATA2L, C16orf7, ZNF276, FANCA, SPIRE2, TCF25, MC1R, TUBB3, DEF8, CENPBD1, AFG3L1, DBNDD1, GAS8, C16orf3, LOC100130015	CNV_4977, CNV_49803, CNV_4978, CNV_4019, CNV_109257, CNV_105978, CNV_67088, CNV_106416, CNV_106193, CNV_7140, CNV_32144, CNV_102365, CNV_43351, CNV_72705, CNV_0200, CNV_72707, CNV_72708
96	chr17	p13.3 - p11.2	84287	22080868	615	0.31053	0	0	RPH3AL, C17orf97, FAM101B, VPS53, FAM57A, GEMIN4, ELP2P, GLOD4, RNMTL1, NXN, TIMM22, ABR, BHLHA9, TUSC5, YWHAE, CRK, MYO1C, INPP5K, LOC100306951, PITPNA, SLC43A2, SCARF1, RILP, PRPF8, TLCD2, C17orf91, MIR22, WDR81, SERPINF2, SERPINF1, SMYD4, RPA1, RTN4RL1, DPH1, OVCA2, MIR132, MIR212, HIC1, SMG6, SRR, TSR1, SNORD91B, SNORD91A, SGSM2, MNT, LOC284009, METT10D, PAFAH1B1, KIAA0664, MIR1253, RAP1GAP2,…	CNV_35518, CNV_49946, CNV_102368, CNV_104262, CNV_72732, CNV_35426, CNV_104263, CNV_67092, CNV_106417, CNV_109290, CNV_106982, CNV_109324, CNV_102370, CNV_72734, CNV_104265, CNV_72735, CNV_77474, CNV_77475, CNV_88283, CNV_77476, CNV_88284, CNV_72737, CNV_35434, CNV_35435, CNV_106983, CNV_104266, CNV_72738, CNV_114305, CNV_7144, CNV_109390, CNV_114303, CNV_104267, CNV_72740, CNV_39191, CNV_114304,…	hsa-mir-3183, hsa-mir-22, hsa-mir-132, hsa-mir-212, hsa-mir-1253, hsa-mir-195, hsa-mir-497, hsa-mir-324, hsa-mir-4314, hsa-mir-3676, hsa-mir-744, hsa-mir-548h-3, hsa-mir-1288, hsa-mir-33b, hsa-mir-1180	mmu-mir-692-1, mmu-mir-99b, mmu-let-7e, mmu-mir-125a
97	chr17	p13.3 - p13.1	489524	7295219	251	0.410169	0	8.941e-16	VPS53, FAM57A, GEMIN4, ELP2P, GLOD4, RNMTL1, NXN, TIMM22, ABR, BHLHA9, TUSC5, YWHAE, CRK, MYO1C, INPP5K, LOC100306951, PITPNA, SLC43A2, SCARF1, RILP, PRPF8, TLCD2, C17orf91, MIR22, WDR81, SERPINF2, SERPINF1, SMYD4, RPA1, RTN4RL1, DPH1, OVCA2, MIR132, MIR212, HIC1, SMG6, SRR, TSR1, SNORD91B, SNORD91A, SGSM2, MNT, LOC284009, METT10D, PAFAH1B1, KIAA0664, MIR1253, RAP1GAP2, OR1D5, OR1D4, OR1D2, OR1G1…	CNV_4020, CNV_72745, CNV_30801, CNV_72746, CNV_67099, CNV_77481, CNV_88288, CNV_105984, CNV_4021, CNV_72747, CNV_3136, CNV_72750, CNV_77484, CNV_77485, CNV_88292, CNV_88293, CNV_88294, CNV_8832, CNV_9767, CNV_109844, CNV_77486, CNV_88295, CNV_102374, CNV_8833, CNV_49927, CNV_102376, CNV_102377, CNV_43217, CNV_39192, CNV_72751, CNV_77488, CNV_77490, CNV_77494, CNV_88297, CNV_88299, CNV_88300, CNV_…	hsa-mir-3183, hsa-mir-22, hsa-mir-132, hsa-mir-212, hsa-mir-1253, hsa-mir-195, hsa-mir-497, hsa-mir-324	mmu-mir-692-1
98	chr17	p13.1	7306280	7893172	45	0	-0.481889	1.873e-158	C17orf61, NLGN2, SPEM1, C17orf74, TMEM102, FGF11, CHRNB1, ZBTB4, AMAC1L3, POLR2A, TNFSF12, TNFSF12-TNFSF13, TNFSF13, SENP3, EIF4A1, SNORA48, SNORD10, SNORA67, CD68, MPDU1, SOX15, FXR2, SHBG, SAT2, ATP1B2, TP53, WRAP53, EFNB3, DNAH2, RPL29P2, KDM6B, TMEM88, LSMD1, CYB5D1, CHD3, SCARNA21, LOC284023, KCNAB3, TRAPPC1, CNTROB	CNV_109889, CNV_114326
99	chr17	q11.1 - q25.3	25310976	80920294	1572	0.37803	0	0	WSB1, KSR1, LGALS9, NOS2, C17orf108, NLK, PYY2, PPY2, FLJ40504, TMEM97, IFT20, TNFAIP1, POLDIP2, TMEM199, SEBOX, VTN, SARM1, SLC46A1, SLC13A2, FOXN1, UNC119, PIGS, ALDOC, SPAG5, FLJ25006, LOC645851, KIAA0100, SDF2, SUPT6H, PROCA1, RAB34, RPL23A, SNORD42B, SNORD4A, SNORD42A, SNORD4B, TLCD1, NEK8, TRAF4, C17orf63, ERAL1, MIR451, MIR144, FLOT2, DHRS13, PHF12, SEZ6, PIPOX, MYO18A, TIAF1, CRYBA1, NUFI…	CNV_23254, CNV_34476, CNV_4028, CNV_32168, CNV_30818, CNV_72848, CNV_114370, CNV_114369, CNV_72849, CNV_107574, CNV_23141, CNV_109401, CNV_102431, CNV_61565, CNV_43551, CNV_105980, CNV_43947, CNV_67166, CNV_77562, CNV_88405, CNV_77563, CNV_77564, CNV_88406, CNV_88407, CNV_88410, CNV_88408, CNV_77565, CNV_88409, CNV_22804, CNV_72850, CNV_38352, CNV_58787, CNV_5333, CNV_4029, CNV_72851, CNV_72852, …	hsa-mir-451, hsa-mir-144, hsa-mir-423, hsa-mir-3184, hsa-mir-193a, hsa-mir-365-2, hsa-mir-632, hsa-mir-2909, hsa-mir-2117, hsa-mir-4315-1, hsa-mir-152, hsa-mir-1203, hsa-mir-10a, hsa-mir-196a-1, hsa-mir-3185, hsa-mir-3614, hsa-mir-142, hsa-mir-454, hsa-mir-301a, hsa-mir-21, hsa-mir-633, hsa-mir-4315-2, hsa-mir-634, hsa-mir-548aa-2, hsa-mir-548d-2, hsa-mir-635, hsa-mir-3615, hsa-mir-3678, hsa-mir-…	mmu-mir-219-1, mmu-mir-1894, mmu-mir-877, mmu-mir-715, mmu-mir-693, mmu-mir-7b, mmu-mir-1195
100	chr17	q25.1 - q25.3	73481275	80398910	241	0.456346	0	4.551e-10	KIAA0195, CASKIN2, TSEN54, LLGL2, MYO15B, RECQL5, LOC643008, LOC100130933, SAP30BP, ITGB4, GALK1, H3F3B, UNK, UNC13D, WBP2, TRIM47, TRIM65, MRPL38, FBF1, ACOX1, C17orf106, CDK3, EVPL, SRP68, GALR2, ZACN, EXOC7, FOXJ1, RNF157, FAM100B, QRICH2, PRPSAP1, SPHK1, UBE2O, AANAT, RHBDF2, CYGB, PRCD, SNORD1C, SNORD1B, SNORD1A, ST6GALNAC2, ST6GALNAC1, MXRA7, JMJD6, C17orf95, SFRS2, MIR636, MFSD11, MGAT5B, …	CNV_49926, CNV_30023, CNV_114483, CNV_30024, CNV_30025, CNV_29672, CNV_53444, CNV_5031, CNV_49928, CNV_30026, CNV_10519, CNV_67263, CNV_10520, CNV_88610, CNV_102537, CNV_35500, CNV_107005, CNV_114484, CNV_5032, CNV_114485, CNV_73018, CNV_109867, CNV_102538, CNV_73019, CNV_67264, CNV_109878, CNV_114488, CNV_102539, CNV_67265, CNV_61585, CNV_43955, CNV_39210, CNV_114489, CNV_73036, CNV_114490, CNV_…	hsa-mir-636, hsa-mir-4316, hsa-mir-657, hsa-mir-3065, hsa-mir-338, hsa-mir-1250, hsa-mir-3186
101	chr18	p11.21	11798492	14594416	43	0.725635	0	2.003e-127	GNAL, CHMP1B, MPPE1, IMPA2, CIDEA, TUBB6, AFG3L2, SLMO1, SPIRE1, CEP76, PSMG2, PTPN2, SEH1L, CEP192, C18orf1, C18orf19, RNMT, MC5R, MC2R, ZNF519, LOC284233, CXADRP3, POTEC	CNV_114544, CNV_67303, CNV_77806, CNV_88724, CNV_4051, CNV_73110, CNV_114545, CNV_30858, CNV_114546, CNV_39214, CNV_4052, CNV_58821, CNV_49956, CNV_30859, CNV_5890, CNV_35525, CNV_5891, CNV_73112, CNV_7178, CNV_5892, CNV_77810, CNV_88727, CNV_1518, CNV_49957, CNV_88728, CNV_10529, CNV_49958, CNV_102602, CNV_114547, CNV_107015, CNV_73113, CNV_106433, CNV_67306, CNV_5893, CNV_73114, CNV_104339, CNV…		mmu-mir-1901, mmu-mir-1948
102	chr18	q11.1 - q23	18650189	77982126	690	0	-0.720131	0	ROCK1, GREB1L, ESCO1, SNRPD1, ABHD3, MIR320C1, MIB1, MIR133A1, MIR1-2, GATA6, CTAGE1, RBBP8, CABLES1, C18orf45, RIOK3, C18orf8, NPC1, ANKRD29, LAMA3, TTC39C, CABYR, OSBPL1A, MIR320C2, IMPACT, HRH4, ZNF521, SS18, PSMA8, TAF4B, KCTD1, LOC728606, AQP4, C18orf16, CHST9, CDH2, MIR302F, DSC3, DSC2, DSC1, DSG1, DSG4, DSG3, DSG2, TTR, B4GALT6, MCART2, KIAA1012, RNF125, RNF138, MEP1B, FAM59A, WBP11P1, KLH…	CNV_77823, CNV_77824, CNV_88742, CNV_88744, CNV_88746, CNV_77827, CNV_88749, CNV_88748, CNV_67312, CNV_88747, CNV_102608, CNV_23320, CNV_5894, CNV_5895, CNV_107016, CNV_67313, CNV_10530, CNV_38365, CNV_49961, CNV_104137, CNV_88750, CNV_77828, CNV_88751, CNV_35532, CNV_35533, CNV_35534, CNV_35535, CNV_35536, CNV_35537, CNV_107017, CNV_23541, CNV_49962, CNV_67314, CNV_88752, CNV_77829, CNV_88753, C…	hsa-mir-320c-1, hsa-mir-133a-1, hsa-mir-1-2, hsa-mir-320c-2, hsa-mir-302f, hsa-mir-187, hsa-mir-3929, hsa-mir-4318, hsa-mir-924, hsa-mir-4319, hsa-mir-1539, hsa-mir-4320, hsa-mir-122	mmu-mir-187, mmu-mir-1949, mmu-mir-378, mmu-mir-145, mmu-mir-143, mmu-mir-122, mmu-mir-694
103	chr19	p13.3 - p13.2	281080	10689573	437	0.303554	0	8.516e-225	PPAP2C, MIER2, THEG, C2CD4C, SHC2, ODF3L2, MADCAM1, C19orf20, CDC34, GZMM, BSG, HCN2, POLRMT, FGF22, RNF126, FSTL3, PRSSL1, PALM, C19orf21, PTBP1, LPPR3, AZU1, PRTN3, ELANE, CFD, MED16, C19orf22, KISS1R, ARID3A, WDR18, GRIN3B, C19orf6, CNN2, ABCA7, HMHA1, POLR2E, GPX4, SBNO2, STK11, C19orf26, ATP5D, MIDN, C19orf23, CIRBP, C19orf24, EFNA2, MUM1, NDUFS7, GAMT, DAZAP1, RPS15, APC2, C19orf25, PCSK4, …	CNV_4065, CNV_30881, CNV_67423, CNV_67424, CNV_104384, CNV_32227, CNV_61657, CNV_30882, CNV_30883, CNV_78027, CNV_89029, CNV_78028, CNV_89028, CNV_30884, CNV_5928, CNV_32228, CNV_67425, CNV_107046, CNV_73249, CNV_73250, CNV_73248, CNV_10540, CNV_102755, CNV_73251, CNV_61659, CNV_73252, CNV_30050, CNV_73253, CNV_102756, CNV_78029, CNV_89030, CNV_78030, CNV_73257, CNV_35624, CNV_73256, CNV_104385, …	hsa-mir-3187, hsa-mir-1909, hsa-mir-1227, hsa-mir-4321, hsa-mir-637, hsa-mir-7-3, hsa-mir-3940, hsa-mir-4322, hsa-mir-1181, hsa-mir-1238	mmu-mir-194-2, mmu-mir-192
104	chr19	p13.3	3997344	6820586	110	0.424743	0	7.599e-11	PIAS4, ZBTB7A, MAP2K2, CREB3L3, SIRT6, ANKRD24, EBI3, CCDC94, SHD, TMIGD2, FSD1, STAP2, MPND, SH3GL1, CHAF1A, UBXN6, HDGF2, PLIN4, PLIN5, LRG1, SEMA6B, TNFAIP8L1, C19orf10, DPP9, C19orf30, MIR7-3, FEM1A, TICAM1, PLIN3, ARRDC5, UHRF1, KDM4B, PTPRS, ZNRF4, PLAC2, SAFB2, SAFB, C19orf70, HSD11B1L, RPL36, LONP1, TMEM146, PRR22, DUS3L, NRTN, FUT6, FUT3, FUT5, NDUFA11, VMAC, CAPS, RANBP3, RFX2, ACSBG2, …	CNV_35625, CNV_35626, CNV_114706, CNV_61662, CNV_114707, CNV_114710, CNV_73293, CNV_5074, CNV_110238, CNV_78044, CNV_89044, CNV_7202, CNV_5075, CNV_114711, CNV_5932, CNV_73296, CNV_61663, CNV_114712, CNV_73297, CNV_114713, CNV_67444, CNV_50156, CNV_50167, CNV_67445, CNV_67446, CNV_106213, CNV_50191, CNV_61665, CNV_110251, CNV_38123, CNV_50199, CNV_10542, CNV_114716, CNV_102777, CNV_102778, CNV_11…	hsa-mir-7-3, hsa-mir-3940	mmu-mir-194-2, mmu-mir-192
105	chr19	p13.2 - p12	10748354	20785739	440	0	-0.328479	1.338e-264	SLC44A2, LOC147727, ILF3, QTRT1, DNM2, MIR638, MIR199A1, TMED1, C19orf38, CARM1, YIPF2, C19orf52, SMARCA4, LDLR, SPC24, KANK2, DOCK6, LOC55908, TSPAN16, RAB3D, TMEM205, CCDC159, LPPR2, C19orf39, EPOR, RGL3, CCDC151, PRKCSH, ELAVL3, ZNF653, ECSIT, CNN1, ELOF1, ACP5, ZNF627, ZNF833, ZNF823, ZNF441, ZNF491, ZNF440, ZNF439, ZNF69, ZNF700, ZNF763, ZNF433, ZNF878, ZNF844, ZNF788, ZNF20, ZNF625, ZNF136,…	CNV_110212, CNV_5086, CNV_5087, CNV_5939, CNV_37199, CNV_37200, CNV_67466, CNV_78086, CNV_78087, CNV_89090, CNV_89092, CNV_73312, CNV_78084, CNV_89091, CNV_78089, CNV_67467, CNV_110215, CNV_58856, CNV_67468, CNV_67470, CNV_78090, CNV_89096, CNV_58857, CNV_114732, CNV_5940, CNV_107038, CNV_114733, CNV_89097, CNV_3180, CNV_78091, CNV_102788, CNV_67471, CNV_104164, CNV_37704, CNV_9787, CNV_50071, CN…	hsa-mir-638, hsa-mir-199a-1, hsa-mir-24-2, hsa-mir-27a, hsa-mir-23a, hsa-mir-181c, hsa-mir-181d, hsa-mir-639, hsa-mir-1470, hsa-mir-3188, hsa-mir-3189, hsa-mir-640, hsa-mir-1270-1, hsa-mir-1270-2
106	chr19	p12	23218735	24340741	18	0	-0.501961	3.526e-27	ZNF91, ZNF675, ZNF681, RPSAP58, ZNF254	CNV_3184, CNV_58867, CNV_8869, CNV_8868, CNV_4072, CNV_30893, CNV_9792, CNV_2241, CNV_67502, CNV_104407, CNV_67501, CNV_114773, CNV_59746, CNV_43710, CNV_67503, CNV_78144, CNV_89169, CNV_32239, CNV_78146, CNV_89170, CNV_89172, CNV_89173, CNV_78147, CNV_89171, CNV_106208, CNV_78145, CNV_67504, CNV_5946, CNV_35619, CNV_102804, CNV_32240, CNV_30894, CNV_3185, CNV_32241, CNV_110224, CNV_106209, CNV_1…		mmu-mir-1192
107	chr19	q12 - q13.32	28902630	47773196	643	0.318794	0	0	LOC148145, UQCRFS1, VSTM2B, POP4, PLEKHF1, C19orf12, CCNE1, C19orf2, ZNF536, DKFZp566F0947, TSHZ3, ZNF507, DPY19L3, PDCD5, ANKRD27, RGS9BP, NUDT19, TDRD12, SLC7A9, CCDC123, C19orf40, RHPN2, GPATCH1, WDR88, LRP3, SLC7A10, CEBPA, LOC80054, CEBPG, PEPD, CHST8, KCTD15, LSM14A, KIAA0355, GPI, PDCD2L, UBA2, WTIP, LOC643719, SCGBL, ZNF302, ZNF181, ZNF599, ZNF30, ZNF792, GRAMD1A, SCN1B, HPN, LOC100128675…	CNV_102820, CNV_102821, CNV_73338, CNV_73339, CNV_107775, CNV_67516, CNV_37864, CNV_104170, CNV_78157, CNV_89191, CNV_4075, CNV_50124, CNV_50125, CNV_67520, CNV_32244, CNV_114778, CNV_3187, CNV_35621, CNV_110228, CNV_102823, CNV_61694, CNV_22650, CNV_23132, CNV_43984, CNV_78159, CNV_89193, CNV_102824, CNV_73345, CNV_73346, CNV_67521, CNV_73347, CNV_107776, CNV_61695, CNV_67522, CNV_78160, CNV_891…	hsa-mir-641, hsa-mir-4323, hsa-mir-330, hsa-mir-642a, hsa-mir-642b, hsa-mir-769, hsa-mir-320e, hsa-mir-3190, hsa-mir-3191	mmu-mir-101b, mmu-mir-107, mmu-mir-1950, mmu-mir-146b
108	chr19	q13.32	45730679	46194749	29	0.673094	0	3.413e-22	EXOC3L2, MARK4, CKM, KLC3, ERCC2, PPP1R13L, CD3EAP, ERCC1, FOSB, RTN2, FLJ40125, VASP, OPA3, GPR4, EML2, MIR330, GIPR, MIR642, SNRPD2	CNV_5103, CNV_5343, CNV_73385, CNV_9802, CNV_37708, CNV_50181	hsa-mir-330, hsa-mir-642a, hsa-mir-642b
109	chr20	p13 - p11.1	70580	26088562	408	0.664283	0	0	DEFB125, DEFB126, DEFB127, DEFB128, DEFB129, DEFB132, C20orf96, ZCCHC3, SOX12, NRSN2, TRIB3, RBCK1, TBC1D20, CSNK2A1, TCF15, SRXN1, SCRT2, C20orf54, FAM110A, ANGPT4, RSPO4, PSMF1, C20orf46, C20orf202, RAD21L1, SNPH, SDCBP2, FKBP1A, NSFL1C, SIRPB2, SIRPD, SIRPB1, SIRPG, SIRPA, PDYN, STK35, TGM3, TGM6, SNRPB, SNORD119, ZNF343, TMC2, NOP56, MIR1292, SNORD110, SNORA51, SNORD86, SNORD56, SNORD57, IDH3…	CNV_9313, CNV_2249, CNV_6039, CNV_79091, CNV_79092, CNV_90424, CNV_79090, CNV_79093, CNV_90425, CNV_90426, CNV_90423, CNV_30117, CNV_104438, CNV_67628, CNV_50649, CNV_31028, CNV_5120, CNV_2250, CNV_102894, CNV_114871, CNV_50675, CNV_114872, CNV_6040, CNV_1991, CNV_50720, CNV_6041, CNV_9819, CNV_67630, CNV_67631, CNV_10573, CNV_73454, CNV_79094, CNV_102895, CNV_50609, CNV_50610, CNV_90427, CNV_734…	hsa-mir-1292, hsa-mir-103-2, hsa-mir-103-2-as, hsa-mir-3192
110	chr20	p13	2818642	4206737	46	0.84889	0	1.418e-10	FAM113A, VPS16, PTPRA, GNRH2, MRPS26, OXT, AVP, UBOX5, FASTKD5, ProSAPiP1, DDRGK1, ITPA, SLC4A11, C20orf194, ATRN, GFRA4, ADAM33, SIGLEC1, HSPA12B, C20orf27, SPEF1, CENPB, CDC25B, C20orf29, MAVS, PANK2, MIR103-2, MIR103-2AS, RNF24, SMOX, ADRA1D	CNV_35915, CNV_6046, CNV_7305, CNV_102901, CNV_6047, CNV_5121, CNV_114880, CNV_102902, CNV_102903, CNV_44048, CNV_67638, CNV_114881, CNV_90443, CNV_50655, CNV_114882, CNV_90445, CNV_102904, CNV_67642, CNV_44049, CNV_38443, CNV_50660, CNV_107127, CNV_102905	hsa-mir-103-2, hsa-mir-103-2-as
111	chr20	q11.21	29888477	30309568	13	2.55036	0	0	DEFB116, DEFB118, DEFB119, DEFB121, DEFB122, DEFB123, DEFB124, REM1, NCRNA00028, HM13, PSIMCT-1, ID1, COX4I2, BCL2L1	CNV_7304, CNV_6085	hsa-mir-3193
112	chr20	q11.21	29888477	30128470	8	1.90094	0	1.046e-20	DEFB116, DEFB118, DEFB119, DEFB121, DEFB122, DEFB123, DEFB124, REM1, NCRNA00028, HM13	CNV_7304
113	chr20	q11.21	30193614	30309568	5	3.58942	0	5.606e-32	ID1, COX4I2, BCL2L1	CNV_6085	hsa-mir-3193
114	chr20	q11.21 - q13.33	30328865	62893189	695	0.262353	0	1.357e-266	TPX2, MYLK2, FOXS1, DUSP15, TTLL9, PDRG1, XKR7, C20orf160, HCK, TM9SF4, TSPYL3, PLAGL2, POFUT1, KIF3B, ASXL1, C20orf112, LOC284805, COMMD7, DNMT3B, MAPRE1, EFCAB8, SUN5, BPIL1, BPIL3, C20orf185, C20orf186, C20orf70, BASE, C20orf71, PLUNC, C20orf114, CDK5RAP1, SNTA1, CBFA2T2, NECAB3, C20orf144, C20orf134, E2F1, PXMP4, ZNF341, CHMP4B, RALY, EIF2S2, ASIP, AHCY, ITCH, MIR644, DYNLRB1, MAP1LC3A, PIGU,…	CNV_79174, CNV_67676, CNV_9822, CNV_50644, CNV_50645, CNV_50646, CNV_50647, CNV_102949, CNV_9823, CNV_5132, CNV_67678, CNV_6086, CNV_67679, CNV_102952, CNV_107123, CNV_110397, CNV_102953, CNV_79176, CNV_79175, CNV_90537, CNV_5133, CNV_6087, CNV_110398, CNV_6088, CNV_4100, CNV_35916, CNV_73512, CNV_110399, CNV_79177, CNV_90538, CNV_90540, CNV_79178, CNV_79179, CNV_90541, CNV_90539, CNV_9319, CNV_6…	hsa-mir-1825, hsa-mir-644, hsa-mir-499, hsa-mir-1289-1, hsa-mir-3646, hsa-mir-3617, hsa-mir-3616, hsa-mir-645, hsa-mir-1302-5, hsa-mir-3194, hsa-mir-4325, hsa-mir-296, hsa-mir-298, hsa-mir-646, hsa-mir-1257, hsa-mir-3195, hsa-mir-1-1, hsa-mir-133a-2, hsa-mir-124-3, hsa-mir-3196, hsa-mir-4326, hsa-mir-941-1, hsa-mir-941-3, hsa-mir-941-4, hsa-mir-1914, hsa-mir-647
115	chr21	p11.1	11057190	11096086	4	0	-0.63514	7.794e-11	BAGE4, BAGE3, BAGE2, BAGE5, BAGE	CNV_114977, CNV_7328, CNV_23321, CNV_3224, CNV_110453, CNV_22952, CNV_110126, CNV_73590, CNV_4109, CNV_2253, CNV_90681, CNV_5156, CNV_73600, CNV_104479, CNV_32434, CNV_114979, CNV_79306, CNV_90682, CNV_79305, CNV_23086, CNV_103034, CNV_22515, CNV_110430, CNV_31053, CNV_35942, CNV_22855
116	chr21	q22.12	36564206	37062988	5	0	-0.638453	3.155e-13		CNV_47936, CNV_79339, CNV_90763, CNV_67782, CNV_67783, CNV_103082, CNV_103084
117	chr22	q11.1 - q13.33	16320581	51177360	835	0	-0.519503	0	OR11H1, CCT8L2, psiTPTE22, XKR3, HSFYP1, GAB4, CECR7, IL17RA, CECR6, CECR5, CECR4, CECR1, CECR2, SLC25A18, ATP6V1E1, BCL2L13, BID, MICAL3, MIR648, FLJ41941, PEX26, TUBA8, USP18, GGT3P, DGCR6, PRODH, DGCR5, DGCR9, DGCR10, DGCR2, DGCR11, DGCR14, TSSK2, GSC2, SLC25A1, CLTCL1, HIRA, MRPL40, C22orf39, UFD1L, CDC45L, CLDN5, LOC150185, SEPT5, GP1BB, TBX1, GNB1L, C22orf29, TXNRD2, COMT, ARVCF, C22orf25, …	CNV_104501, CNV_8898, CNV_34559, CNV_32445, CNV_3236, CNV_73671, CNV_106487, CNV_7329, CNV_4115, CNV_4821, CNV_73672, CNV_79399, CNV_90840, CNV_79400, CNV_73670, CNV_79403, CNV_90841, CNV_90842, CNV_90843, CNV_35976, CNV_5166, CNV_31067, CNV_90844, CNV_0813, CNV_2257, CNV_79404, CNV_90845, CNV_38459, CNV_73679, CNV_104502, CNV_73680, CNV_73681, CNV_79405, CNV_90846, CNV_73682, CNV_67823, CNV_1045…	hsa-mir-3198, hsa-mir-648, hsa-mir-185, hsa-mir-3618, hsa-mir-1306, hsa-mir-1286, hsa-mir-649, hsa-mir-301b, hsa-mir-130b, hsa-mir-650, hsa-mir-548j, hsa-mir-3199-1, hsa-mir-3199-2, hsa-mir-3653, hsa-mir-3200, hsa-mir-3928, hsa-mir-3909, hsa-mir-658, hsa-mir-659, hsa-mir-1281, hsa-mir-33a, hsa-mir-1249, hsa-mir-3619, hsa-let-7a-3, hsa-let-7b, hsa-mir-3201, hsa-mir-3667
118	chr22	q12.3	32498020	35399664	44	0	-0.70917	1.163e-10	SLC5A1, C22orf42, RFPL2, SLC5A4, RFPL3, RFPL3S, C22orf28, BPIL2, FBXO7, SYN3, TIMP3, LARGE	CNV_5358, CNV_107166, CNV_73813, CNV_79552, CNV_103157, CNV_79553, CNV_91032, CNV_103159, CNV_50852, CNV_50853, CNV_67871, CNV_79554, CNV_91034, CNV_67872, CNV_50854, CNV_67873, CNV_91038, CNV_115188, CNV_7344, CNV_67874, CNV_104522, CNV_115189, CNV_59073, CNV_91041, CNV_8905, CNV_4122, CNV_115190, CNV_50855, CNV_4123, CNV_50856, CNV_4124, CNV_79558, CNV_91043, CNV_91042, CNV_79559, CNV_91044, CN…
119	chrX	q13.1	70282010	71653424	30	0.446113	0	3.556e-10	SNX12, FOXO4, CXorf65, IL2RG, MED12, NLGN3, BCYRN1, GJB1, ZMYM3, NONO, ITGB1BP2, TAF1, INGX, OGT, ACRC, CXCR3, CXorf49, CXorf49B, NHSL2, RPS26P11, RGAG4, FLJ44635, PIN4, ERCC6L, RPS4X, CITED1, HDAC8	CNV_7797, CNV_74003, CNV_6739, CNV_83583, CNV_96745, CNV_96746, CNV_83584, CNV_96752, CNV_4155, CNV_33168, CNV_53034, CNV_37386, CNV_33169, CNV_104557, CNV_67989, CNV_67990, CNV_106629, CNV_31555, CNV_33170, CNV_33171, CNV_33172, CNV_53035, CNV_53036, CNV_103257, CNV_74005, CNV_96753, CNV_96754, CNV_74006		mmu-mir-718
120	chrX	q22.2	103040642	103094064	3	0	-0.665207	4.588e-15	PLP1, RAB9B	CNV_59882, CNV_4160
121	chrX	q25 - q26.1	128321815	129402144	20	0.497549	0	2.983e-10	SMARCA1, OCRL, APLN, XPNPEP2, SASH3, ZDHHC9, UTP14A, BCORL1, ELF4, AIFM1, RAB33A, ZNF280C	CNV_7763, CNV_103276, CNV_44404, CNV_68032, CNV_83735, CNV_96960, CNV_83736, CNV_4172, CNV_9862, CNV_23913, CNV_74051, CNV_83737, CNV_96961
122	chrX	q28	151959017	154754171	89	0.401617	0	9.05e-18	CETN2, NSDHL, ZNF185, PNMA5, PNMA3, LOC100287428, PNMA6A, MAGEA1, ZNF275, ZFP92, TREX2, HAUS7, BGN, ATP2B3, FAM58A, DUSP9, PNCK, SLC6A8, BCAP31, ABCD1, PLXNB3, SRPK3, IDH3G, SSR4, PDZD4, L1CAM, AVPR2, ARHGAP4, NAA10, RENBP, HCFC1, TMEM187, IRAK1, MIR718, MECP2, OPN1LW, OPN1MW, OPN1MW2, TEX28, TKTL1, FLNA, EMD, RPL10, SNORA70, DNASE1L1, TAZ, ATP6AP1, GDI1, FAM50A, PLXNA3, LAGE3, UBL4A, SLC10A3, FA…	CNV_3273, CNV_74080, CNV_97093, CNV_83854, CNV_52963, CNV_74081, CNV_52964, CNV_83855, CNV_97094, CNV_83856, CNV_37360, CNV_4178, CNV_3259, CNV_31573, CNV_115345, CNV_31574, CNV_37361, CNV_8314, CNV_37362, CNV_0672, CNV_115346, CNV_59884, CNV_107972, CNV_74082, CNV_74083, CNV_97102, CNV_74084, CNV_97103, CNV_115347, CNV_115348, CNV_107655, CNV_83863, CNV_83864, CNV_97104, CNV_74085, CNV_83868, CN…	hsa-mir-3202-1, hsa-mir-3202-2, hsa-mir-718, hsa-mir-1184-1, hsa-mir-1184-2, hsa-mir-1184-3
123	chrY	p11.31 - p11.2	2723745	9533912	46	0.291199	0	1.208e-23	RPS4Y1, ZFY, TGIF2LY, PCDH11Y, LOC100101121, TTTY23, TSPY2, LOC100101116, TTTY1, TTTY2, LOC100101117, TTTY21, LOC100101115, TTTY7, TTTY7B, TTTY8, TTTY8B, AMELY, TBL1Y, PRKY, TTTY16, TTTY12, TTTY18, TTTY19, TTTY11, RBMY1A3P, TTTY20, FAM197Y2, TSPY4, TSPY3, TSPY1, RBMY3AP	CNV_31579, CNV_59553, CNV_97163, CNV_4179, CNV_2283, CNV_97165, CNV_2284, CNV_33189, CNV_31580, CNV_83912, CNV_97166, CNV_31581, CNV_31582, CNV_97167, CNV_97169, CNV_37073, CNV_37829, CNV_83913, CNV_97170, CNV_97171, CNV_83914, CNV_97172, CNV_97173, CNV_4180, CNV_83915, CNV_97174, CNV_0829, CNV_2285, CNV_37074, CNV_33191
124	chrY	q11.21	14040390	14186481	3	0	-1.19019	1.372e-25		CNV_23930
125	chrY	q11.21 - q11.221	14392533	19281753	50	0	-2.90325	0	TTTY15, USP9Y, DDX3Y, UTY, TMSB4Y, VCY1B, VCY, NLGN4Y	CNV_0830, CNV_37072
126	chrY	q11.21 - q11.221	15030972	15181984	3	0	-1.27861	5.77e-46	DDX3Y
127	chrY	q11.221	15956282	17809388	23	0	-2.12461	2.458e-79	VCY1B, VCY, NLGN4Y
128	chrY	q11.221	18225784	19048618	8	0	-4.67295	9.213e-141
129	chrY	q11.221	18564146	18588813	3	0	-3.26954	8.173e-35
130	chrY	q11.222 - q11.223	21326773	23550540	18	0.40173	0	4.359e-18	BCORL2, CYorf15A, CYorf15B, KDM5D, TTTY10, EIF1AY, RPS4Y2	CNV_31588, CNV_44420, CNV_23932, CNV_44421, CNV_37391, CNV_0831, CNV_4184
131	chrY	q11.223	23748707	24874360	8	0	-2.8673	0	TTTY13, RBMY1A1, RBMY1E, RBMY1D, RBMY1B, PRY2, PRY, TTTY6, TTTY6B, RBMY1J, RBMY1F, TTTY5, RBMY2FP	CNV_4184, CNV_0832, CNV_31589, CNV_83940, CNV_83941, CNV_83942, CNV_97200, CNV_97201, CNV_31590, CNV_83943, CNV_0833, CNV_38809, CNV_83944, CNV_83945, CNV_97202, CNV_38810, CNV_31591, CNV_4185, CNV_83946, CNV_97203, CNV_2292
132	chrY	q11.223	23753759	24355198	4	0	-1.52694	6.632e-42	TTTY13, RBMY1A1, RBMY1E, RBMY1D, RBMY1B, PRY2, PRY, TTTY6, TTTY6B, RBMY1J, RBMY1F	CNV_4184, CNV_0832, CNV_31589, CNV_83940, CNV_83941, CNV_83942, CNV_97200, CNV_97201, CNV_31590
133	chrY	q11.223	24507272	24874360	3	0	-4.63961	2.635e-54	RBMY1F, RBMY1J, TTTY6B, TTTY6, PRY2, PRY	CNV_4184, CNV_0833, CNV_97202, CNV_38810, CNV_31591, CNV_4185, CNV_83946, CNV_97203, CNV_2292
Number of calls per sample:
Hut78 =133

## Sheet: SeAx_int based
Genome: hg19
Aberration Algorithm: ADM-1
Threshold: 6.0
Fuzzy Zero: OFF
GC Correction: ON
Window Size:
Centralization (legacy): OFF
Diploid Peak Centralization: OFF
Manually Reassign Peaks: OFF
Combine Replicates (Intra Array): OFF
Combine Replicates (Inter Array): OFF
Array Level Filter: NONE
Aberration Filter: ( Minimum Number of Probes for Amplification >= 3 AND Minimum Size (Kb) of Region for Amplification >= 0.0 AND Minimum Avg. Absolute Log Ratio for Amplification >= 0.25 ) OR ( Minimum Number of Probes for Deletion >= 3 AND Minimum Size (Kb) of Region for Deletion >= 0.0 AND Minimum Avg. Absolute Log Ratio for Deletion >= 0.25 )
Feature Level Filter: NONE
Design Level Filter: NONE
Genomic Boundary: OFF
Show Flat Intervals: OFF
AberrationNo	Chr	Cytoband	Start	Stop	#Probes	Amplification	Deletion	pval	Gene Names	Hs_hg19_CNV_20120403	Hs_hg19_miRNA_20120403	Mm_mm8_miRNA_20090908
Se-Ax
1	chr1	p36.33 - p35.3	564405	29064140	636	0	-0.452303	0	MIR1977, OR4F29, OR4F3, OR4F16, LOC100133331, NCRNA00115, LOC643837, FAM41C, FLJ39609, SAMD11, NOC2L, KLHL17, PLEKHN1, C1orf170, HES4, ISG15, AGRN, C1orf159, MIR200B, MIR200A, MIR429, TTLL10, TNFRSF18, TNFRSF4, SDF4, B3GALT6, FAM132A, UBE2J2, LOC100128842, SCNN1D, ACAP3, PUSL1, CPSF3L, GLTPD1, TAS1R3, DVL1, MXRA8, AURKAIP1, CCNL2, LOC148413, MRPL20, LOC441869, TMEM88B, VWA1, ATAD3C, ATAD3B, ATAD3…	CNV_3274, CNV_2294, CNV_31594, CNV_74278, CNV_74279, CNV_83992, CNV_69572, CNV_69577, CNV_4190, CNV_37560, CNV_37599, CNV_64593, CNV_104240, CNV_69567, CNV_69574, CNV_4191, CNV_69571, CNV_69568, CNV_69576, CNV_69570, CNV_69573, CNV_30362, CNV_65223, CNV_104650, CNV_110709, CNV_8315, CNV_48365, CNV_65831, CNV_6833, CNV_74281, CNV_83994, CNV_38932, CNV_106735, CNV_112930, CNV_74282, CNV_83996, CNV_…	hsa-mir-200b, hsa-mir-200a, hsa-mir-429, hsa-mir-4251, hsa-mir-551a, hsa-mir-4252, hsa-mir-34a, hsa-mir-1273d, hsa-mir-3675, hsa-mir-1290, hsa-mir-1256, hsa-mir-4253, hsa-mir-3115, hsa-mir-3917, hsa-mir-1976	mmu-mir-206, mmu-mir-133b, mmu-mir-30a, mmu-mir-30c-2
2	chr1	p36.11 - p35.3	24119479	28240568	124	0	-0.334305	2.972e-10	LYPLA2, GALE, HMGCL, FUCA1, CNR2, PNRC2, SFRS13A, MYOM3, IL22RA1, IL28RA, LOC284632, GRHL3, C1orf201, NIPAL3, RCAN3, C1orf130, SRRM1, CLIC4, RUNX3, SYF2, C1orf63, RHD, TMEM50A, RHCE, TMEM57, LDLRAP1, MAN1C1, SEPN1, FAM54B, LOC646471, C1orf135, PAQR7, STMN1, PAFAH2, EXTL1, SLC30A2, TRIM63, PDIK1L, GRRP1, ZNF593, CNKSR1, CATSPER4, CCDC21, SH3BGRL3, UBXN11, CD52, AIM1L, ZNF683, LIN28, DHDDS, HMGN2, …	CNV_63279, CNV_106702, CNV_84130, CNV_23358, CNV_97319, CNV_38985, CNV_63289, CNV_38986, CNV_115607, CNV_106711, CNV_34800, CNV_63299, CNV_74412, CNV_84131, CNV_115629, CNV_84132, CNV_22693, CNV_63308, CNV_84133, CNV_84134, CNV_84135, CNV_84136, CNV_84137, CNV_5479, CNV_97321, CNV_60808, CNV_43504, CNV_38987, CNV_105912, CNV_23363, CNV_38988, CNV_110480, CNV_5480, CNV_43772, CNV_63312, CNV_2302, …	hsa-mir-3917, hsa-mir-1976
3	chr1	p35.3	28276418	29064140	28	0	-1.26079	8.497e-91	SMPDL3B, XKR8, EYA3, LOC653566, PTAFR, DNAJC8, ATPIF1, SESN2, MED18, PHACTR4, SNHG3-RCC1, SNHG3, RCC1, TRNAU1AP, SNHG12, SNORD99, SNORA61, SNORA44, SNORA16A, RAB42, TAF12, RNU11, GMEB1, YTHDF2	CNV_58383, CNV_110523, CNV_97327, CNV_63348, CNV_34806, CNV_34807, CNV_34808, CNV_34809, CNV_34810, CNV_58384, CNV_115696, CNV_63350
4	chr1	q21.1 - q44	144927778	249212668	1975	0.74261	0	0	PDE4DIP, SEC22B, NOTCH2NL, NBPF10, HFE2, TXNIP, POLR3GL, ANKRD34A, LIX1L, RBM8A, GNRHR2, PEX11B, ITGA10, ANKRD35, PIAS3, NUDT17, POLR3C, RNF115, CD160, PDZK1, GPR89A, GPR89C, PDZK1P1, LOC200030, NBPF11, LOC728989, PRKAB2, PDIA3P, FMO5, CHD1L, BCL9, ACP6, GJA5, GJA8, GPR89B, FLJ39739, PPIAL4B, PPIAL4A, NBPF14, PPIAL4D, PPIAL4F, NBPF15, NBPF16, PPIAL4E, LOC645166, LOC388692, FCGR1C, HIST2H2BF, PPIA…	CNV_3310, CNV_2324, CNV_0260, CNV_97495, CNV_104950, CNV_111954, CNV_6780, CNV_69888, CNV_30418, CNV_58332, CNV_60883, CNV_0685, CNV_4249, CNV_97496, CNV_97498, CNV_34696, CNV_84515, CNV_22945, CNV_23251, CNV_74679, CNV_97499, CNV_22602, CNV_97500, CNV_60885, CNV_107090, CNV_23009, CNV_105904, CNV_5514, CNV_43738, CNV_103308, CNV_84516, CNV_97501, CNV_97502, CNV_34697, CNV_34698, CNV_2050, CNV_15…	hsa-mir-4257, hsa-mir-554, hsa-mir-190b, hsa-mir-4258, hsa-mir-92b, hsa-mir-555, hsa-mir-9-1, hsa-mir-765, hsa-mir-4259, hsa-mir-556, hsa-mir-3658, hsa-mir-921, hsa-mir-1255b-2, hsa-mir-557, hsa-mir-3119-2, hsa-mir-3119-1, hsa-mir-1295, hsa-mir-214, hsa-mir-3120, hsa-mir-199a-2, hsa-mir-488, hsa-mir-3121, hsa-mir-1278, hsa-mir-181b-1, hsa-mir-181a-1, hsa-mir-1231, hsa-mir-135b, hsa-mir-29c, hsa-m…	mmu-mir-488, mmu-mir-1927, mmu-mir-199a-2, mmu-mir-214, mmu-mir-689-1, mmu-mir-350, mmu-mir-1981, mmu-mir-194-1, mmu-mir-215, mmu-mir-205, mmu-mir-29b-2, mmu-mir-29c
5	chr1	q21.3 - q22	153362642	155319248	96	0.92592	0	1.254e-17	S100A8, S100A7A, S100A7L2, S100A7, S100A6, S100A5, S100A4, S100A3, S100A2, S100A16, S100A14, S100A13, S100A1, C1orf77, SNAPIN, ILF2, NPR1, INTS3, SLC27A3, GATAD2B, DENND4B, CRTC2, SLC39A1, CREB3L4, JTB, RAB13, RPS27, NUP210L, TPM3, MIR190B, C1orf189, C1orf43, UBAP2L, HAX1, AQP10, ATP8B2, IL6R, SHE, TDRD10, UBE2Q1, CHRNB2, ADAR, KCNN3, PMVK, PBXIP1, PYGO2, SHC1, CKS1B, FLAD1, LENEP, ZBTB7B, DCST2,…	CNV_6787, CNV_74724, CNV_84585, CNV_65004, CNV_37780, CNV_74727, CNV_84587, CNV_34717, CNV_39015, CNV_48137, CNV_48138, CNV_48139, CNV_74728, CNV_43741, CNV_97515, CNV_84588, CNV_84589, CNV_65006, CNV_84590, CNV_5526, CNV_6788, CNV_23272, CNV_84592, CNV_84591, CNV_74729, CNV_3315, CNV_4257, CNV_30441, CNV_106677, CNV_70141, CNV_74730, CNV_65018, CNV_30442, CNV_30443, CNV_103675, CNV_74731, CNV_74…	hsa-mir-190b, hsa-mir-4258, hsa-mir-92b, hsa-mir-555
6	chr1	q41	216034221	218545456	29	0.395443	0	6.028e-19	USH2A, ESRRG, GPATCH2, SPATA17, RRP15, TGFB2	CNV_48240, CNV_97632, CNV_97633, CNV_34425, CNV_48243, CNV_38169, CNV_53451, CNV_65852, CNV_4270, CNV_74899, CNV_97635, CNV_106691, CNV_0399, CNV_34774, CNV_97636, CNV_23170, CNV_60934, CNV_110292, CNV_43616, CNV_39034, CNV_43761, CNV_6809, CNV_31686, CNV_110303, CNV_60935, CNV_8934, CNV_65865, CNV_84849, CNV_38170
7	chr2	p25.3 - p11.2	39193	90105896	1060	0.315741	0	0	FAM110C, SH3YL1, ACP1, FAM150B, TMEM18, C2orf90, SNTG2, TPO, PXDN, MYT1L, LOC730811, TSSC1, TTC15, ADI1, RNASEH1, RPS7, COLEC11, ALLC, SOX11, LOC150622, LOC400940, CMPK2, RSAD2, RNF144A, LOC339788, ID2, KIDINS220, MBOAT2, ASAP2, ITGB1BP1, CPSF3, IAH1, ADAM17, YWHAQ, TAF1B, GRHL1, KLF11, CYS1, RRM2, C2orf48, HPCAL1, ODC1, SNORA80B, NOL10, ATP6V1C2, PDIA6, KCNF1, C2orf50, PQLC3, ROCK2, E2F6, GREB1,…	CNV_8936, CNV_50561, CNV_5962, CNV_3341, CNV_71869, CNV_107087, CNV_66597, CNV_2360, CNV_8356, CNV_105516, CNV_71882, CNV_78305, CNV_89357, CNV_32277, CNV_78304, CNV_89358, CNV_30930, CNV_97724, CNV_2361, CNV_30931, CNV_71884, CNV_32278, CNV_71890, CNV_105527, CNV_107806, CNV_5963, CNV_114198, CNV_78312, CNV_89364, CNV_71898, CNV_106473, CNV_32279, CNV_71904, CNV_5206, CNV_97725, CNV_97726, CNV_5…	hsa-mir-4261, hsa-mir-548s, hsa-mir-4262, hsa-mir-3681, hsa-mir-3125, hsa-mir-1301, hsa-mir-4263, hsa-mir-558, hsa-mir-559, hsa-mir-3682, hsa-mir-217, hsa-mir-216a, hsa-mir-216b, hsa-mir-3126, hsa-mir-1285-2, hsa-mir-4264	mmu-mir-466f-1, mmu-mir-669f, mmu-mir-669e, mmu-mir-669b, mmu-mir-669d, mmu-mir-466f-2, mmu-mir-669l, mmu-mir-466f-3, mmu-mir-297a-5, mmu-mir-467c, mmu-mir-466b-1, mmu-mir-669a-3, mmu-mir-669k, mmu-mir-467a, mmu-mir-466e, mmu-mir-669a-1, mmu-mir-669g, mmu-mir-669j, mmu-mir-467b, mmu-mir-466c, mmu-mir-466b-2, mmu-mir-466b-3, mmu-mir-467e, mmu-mir-467d, mmu-mir-466a, mmu-mir-297c, mmu-mir-669c, mmu…
8	chr2	p25.3 - p23.1	1326810	31348190	370	0.45847	0	1.249e-38	SNTG2, TPO, PXDN, MYT1L, LOC730811, TSSC1, TTC15, ADI1, RNASEH1, RPS7, COLEC11, ALLC, SOX11, LOC150622, LOC400940, CMPK2, RSAD2, RNF144A, LOC339788, ID2, KIDINS220, MBOAT2, ASAP2, ITGB1BP1, CPSF3, IAH1, ADAM17, YWHAQ, TAF1B, GRHL1, KLF11, CYS1, RRM2, C2orf48, HPCAL1, ODC1, SNORA80B, NOL10, ATP6V1C2, PDIA6, KCNF1, C2orf50, PQLC3, ROCK2, E2F6, GREB1, NTSR2, LPIN1, TRIB2, FAM84A, NBAS, DDX1, MYCNOS,…	CNV_104286, CNV_72209, CNV_5964, CNV_97734, CNV_72224, CNV_106457, CNV_78336, CNV_9392, CNV_78337, CNV_2362, CNV_8357, CNV_89375, CNV_78338, CNV_78334, CNV_78332, CNV_89379, CNV_89381, CNV_89382, CNV_30932, CNV_89383, CNV_78340, CNV_89384, CNV_78341, CNV_89385, CNV_78330, CNV_78331, CNV_78342, CNV_89376, CNV_89378, CNV_89386, CNV_89387, CNV_97735, CNV_72232, CNV_78344, CNV_89380, CNV_78335, CNV_8…	hsa-mir-4261, hsa-mir-548s, hsa-mir-4262, hsa-mir-3681, hsa-mir-3125, hsa-mir-1301, hsa-mir-4263	mmu-mir-466f-1, mmu-mir-669f, mmu-mir-669e, mmu-mir-669b, mmu-mir-669d, mmu-mir-466f-2, mmu-mir-669l, mmu-mir-466f-3, mmu-mir-297a-5, mmu-mir-467c, mmu-mir-466b-1, mmu-mir-669a-3, mmu-mir-669k, mmu-mir-467a, mmu-mir-466e, mmu-mir-669a-1, mmu-mir-669g, mmu-mir-669j, mmu-mir-467b, mmu-mir-466c, mmu-mir-466b-2, mmu-mir-466b-3, mmu-mir-467e, mmu-mir-467d, mmu-mir-466a, mmu-mir-297c, mmu-mir-669c, mmu…
9	chr2	p25.1	9611452	11240785	34	0.677616	0	8.655e-10	CPSF3, IAH1, ADAM17, YWHAQ, TAF1B, GRHL1, KLF11, CYS1, RRM2, C2orf48, HPCAL1, ODC1, SNORA80B, NOL10, ATP6V1C2, PDIA6, KCNF1	CNV_5969, CNV_29698, CNV_78421, CNV_89469, CNV_72600, CNV_89470, CNV_78424, CNV_78425, CNV_78422, CNV_78423, CNV_89471, CNV_89472, CNV_107118, CNV_97765, CNV_97767, CNV_78426, CNV_78427, CNV_89473, CNV_44040, CNV_67030, CNV_78428, CNV_89474, CNV_50607, CNV_53130, CNV_29699, CNV_114453, CNV_72617, CNV_104397, CNV_114464, CNV_110273, CNV_9396, CNV_8358, CNV_2367, CNV_67046, CNV_72629, CNV_35704, CN…	hsa-mir-4261	mmu-mir-466f-1, mmu-mir-669f, mmu-mir-669e, mmu-mir-669b, mmu-mir-669d, mmu-mir-466f-2, mmu-mir-669l, mmu-mir-466f-3, mmu-mir-297a-5, mmu-mir-467c, mmu-mir-466b-1, mmu-mir-669a-3, mmu-mir-669k, mmu-mir-467a, mmu-mir-466e, mmu-mir-669a-1, mmu-mir-669g, mmu-mir-669j, mmu-mir-467b, mmu-mir-466c, mmu-mir-466b-2, mmu-mir-466b-3, mmu-mir-467e, mmu-mir-467d, mmu-mir-466a, mmu-mir-297c, mmu-mir-669c, mmu…
10	chr2	p22.3 - p21	32323584	42700843	120	0	-0.50184	0	SPAST, SLC30A6, NLRC4, YIPF4, BIRC6, MIR558, TTC27, LOC285045, LOC100271832, LTBP1, RASGRP3, FAM98A, MYADML, CRIM1, FEZ2, VIT, STRN, HEATR5B, CCDC75, EIF2AK2, SULT6B1, CEBPZ, C2orf56, PRKD3, QPCT, CDC42EP3, FAM82A1, CYP1B1, C2orf58, ATL2, HNRPLL, GALM, SFRS7, GEMIN6, DHX57, MORN2, LOC100271715, LOC375196, SOS1, CDKL4, MAP4K3, TMEM178, THUMPD2, SLC8A1, PKDCC, EML4, COX7A2L, KCNG3	CNV_5203, CNV_67389, CNV_58982, CNV_8367, CNV_53694, CNV_5202, CNV_50461, CNV_97804, CNV_97805, CNV_23057, CNV_97806, CNV_110357, CNV_22524, CNV_61756, CNV_110359, CNV_97807, CNV_35810, CNV_89554, CNV_58983, CNV_104464, CNV_114753, CNV_107803, CNV_43507, CNV_89555, CNV_67397, CNV_107597, CNV_114764, CNV_89556, CNV_7265, CNV_89557, CNV_50462, CNV_50463, CNV_114775, CNV_50465, CNV_53254, CNV_23006,…	hsa-mir-558	mmu-mir-1954, mmu-mir-181a-2, mmu-mir-181b-2
11	chr2	p16.2 - p11.2	53927445	86149553	384	0.50983	0	3.206e-72	ASB3, LOC100302652, CHAC2, ERLEC1, GPR75, PSME4, ACYP2, TSPYL6, C2orf73, SPTBN1, RPL23AP32, EML6, RTN4, C2orf63, RPS27A, MTIF2, PRDXDD1P, CCDC88A, CCDC104, SMEK2, PNPT1, EFEMP1, MIR217, MIR216A, MIR216B, CCDC85A, VRK2, FANCL, BCL11A, PAPOLG, REL, PUS10, PEX13, KIAA1841, C2orf74, AHSA2, USP34, SNORA70B, XPO1, FAM161A, CCT4, COMMD1, B3GNT2, TMEM17, EHBP1, LOC100132215, OTX1, C2orf86, MDH1, LOC38895…	CNV_4285, CNV_97856, CNV_115253, CNV_67781, CNV_89659, CNV_22585, CNV_97857, CNV_61770, CNV_58990, CNV_43409, CNV_104562, CNV_115265, CNV_44031, CNV_39251, CNV_110371, CNV_67788, CNV_78548, CNV_89660, CNV_67793, CNV_78549, CNV_78550, CNV_89661, CNV_78551, CNV_97859, CNV_1579, CNV_9412, CNV_7276, CNV_29703, CNV_53340, CNV_50530, CNV_37222, CNV_97861, CNV_97862, CNV_67799, CNV_89662, CNV_104226, CN…	hsa-mir-3682, hsa-mir-217, hsa-mir-216a, hsa-mir-216b, hsa-mir-3126, hsa-mir-1285-2, hsa-mir-4264	mmu-mir-10b, mmu-mir-684-1, mmu-mir-130a
12	chr2	p16.2 - p16.1	54755314	57531516	29	0.857097	0	5.892e-19	SPTBN1, RPL23AP32, EML6, RTN4, C2orf63, RPS27A, MTIF2, PRDXDD1P, CCDC88A, CCDC104, SMEK2, PNPT1, EFEMP1, MIR217, MIR216A, MIR216B, CCDC85A	CNV_7276, CNV_29703, CNV_53340, CNV_50530, CNV_37222, CNV_97861, CNV_97862, CNV_67799, CNV_89662, CNV_104226, CNV_9937, CNV_50531, CNV_1580, CNV_3357, CNV_30944, CNV_78552, CNV_89663, CNV_67806, CNV_30945, CNV_37716, CNV_78553, CNV_78554, CNV_89664, CNV_89665, CNV_97863, CNV_3358, CNV_7277, CNV_32307, CNV_8369, CNV_30946, CNV_38896, CNV_78555, CNV_89666, CNV_32308, CNV_35841, CNV_67810, CNV_58992…	hsa-mir-217, hsa-mir-216a, hsa-mir-216b
13	chr2	q13 - q37.3	111399243	243041364	1659	0	-0.487789	0	BUB1, ACOXL, BCL2L11, LOC541471, ANAPC1, MERTK, TMEM87B, FBLN7, ZC3H8, ZC3H6, RGPD8, RGPD5, TTL, POLR1B, CHCHD5, SLC20A1, CKAP2L, IL1A, IL1B, IL1F7, IL1F9, IL1F6, IL1F8, IL1F5, IL1F10, IL1RN, LOC440839, PSD4, PAX8, LOC654433, CBWD2, FOXD4L1, FAM138B, WASH2P, MGC13005, RPL23AP7, RABL2A, SLC35F5, ACTR3, DPP10, DDX18, CCDC93, INSIG2, EN1, MARCO, C1QL2, STEAP3, C2orf76, DBI, TMEM37, SCTR, PCDP1, TMEM…	CNV_58904, CNV_58905, CNV_115443, CNV_115444, CNV_3384, CNV_74202, CNV_104604, CNV_30994, CNV_32348, CNV_23579, CNV_0268, CNV_2060, CNV_68121, CNV_89895, CNV_30995, CNV_30996, CNV_1595, CNV_9428, CNV_37798, CNV_74203, CNV_7227, CNV_4303, CNV_68122, CNV_22527, CNV_68123, CNV_68125, CNV_89896, CNV_30997, CNV_68124, CNV_68126, CNV_89897, CNV_50262, CNV_5995, CNV_115445, CNV_68128, CNV_104605, CNV_74…	hsa-mir-1302-3, hsa-mir-663b, hsa-mir-3679, hsa-mir-128-1, hsa-mir-933, hsa-mir-10b, hsa-mir-1246, hsa-mir-3128, hsa-mir-1258, hsa-mir-561, hsa-mir-1245, hsa-mir-3606, hsa-mir-3129, hsa-mir-3130-2, hsa-mir-3130-1, hsa-mir-2355, hsa-mir-1302-4, hsa-mir-548f-2, hsa-mir-26b, hsa-mir-375, hsa-mir-3131, hsa-mir-153-1, hsa-mir-3132, hsa-mir-4268, hsa-mir-1244-1, hsa-mir-1471, hsa-mir-562, hsa-mir-4269,…	mmu-mir-1951, mmu-mir-674, mmu-mir-147, mmu-mir-103-2, mmu-mir-1952, mmu-mir-1953, mmu-mir-695, mmu-mir-499, mmu-mir-297a-6, mmu-mir-296, mmu-mir-298, mmu-mir-1-1, mmu-mir-133a-2, mmu-mir-124-3
14	chr3	p24.3	18480106	18805698	4	0	-1.78437	7.655e-64	SATB1	CNV_98249
15	chr3	q11.1 - q13.2	93845095	113253681	234	0	-0.256985	5.254e-77	NSUN3, LOC255025, EPHA6, ARL6, CRYBG3, MINA, GABRR3, OR5AC2, OR5H1, OR5H14, OR5H15, OR5H6, OR5H2, OR5K4, OR5K3, OR5K1, OR5K2, CLDND1, GPR15, CPOX, ST3GAL6, DCBLD2, MIR548G, COL8A1, C3orf26, FILIP1L, TMEM30C, TBC1D23, NIT2, TOMM70A, LNP1, TMEM45A, GPR128, TFG, ABI3BP, IMPG2, SENP7, RG9MTD1, PCNP, ZBTB11, LOC100009676, RPL24, LOC285359, CEP97, FAM55C, NFKBIZ, LOC152225, ZPLD1, MIR548A3, ALCAM, CBLB…	CNV_22638, CNV_98377, CNV_115791, CNV_79832, CNV_63522, CNV_115792, CNV_98378, CNV_98379, CNV_23696, CNV_23697, CNV_98380, CNV_6196, CNV_91425, CNV_3438, CNV_110559, CNV_63523, CNV_106509, CNV_103461, CNV_63524, CNV_51195, CNV_39340, CNV_51196, CNV_51197, CNV_63525, CNV_32503, CNV_7422, CNV_3439, CNV_98381, CNV_98382, CNV_30178, CNV_30179, CNV_68418, CNV_62080, CNV_37833, CNV_68422, CNV_68421, CN…	hsa-mir-3921, hsa-mir-567
16	chr3	q29	195633970	196731395	34	0.404237	0	2.094e-11	TNK2, SDHAP1, TFRC, ZDHHC19, OSTalpha, PCYT1A, TCTEX1D2, TM4SF19, UBXN7, RNF168, C3orf43, WDR53, FBXO45, LRRC33, C3orf34, PIGX, PAK2, SENP5, NCBP2, LOC152217, PIGZ, MFI2	CNV_3472, CNV_37243, CNV_0568, CNV_8439, CNV_110772, CNV_4367, CNV_68552, CNV_43244, CNV_80091, CNV_80093, CNV_91825, CNV_68553, CNV_104736, CNV_32551, CNV_80094, CNV_91827, CNV_68554, CNV_80092, CNV_91826, CNV_91828, CNV_80095, CNV_0697, CNV_2065, CNV_80096, CNV_0042, CNV_59128, CNV_110774, CNV_80099, CNV_91832, CNV_91829, CNV_80102, CNV_80103, CNV_91830, CNV_80100, CNV_98588, CNV_80097, CNV_918…
17	chr4	p16.3 - p15.31	469112	18391482	239	0.327591	0	2.445e-126	ZNF721, PIGG, PDE6B, ATP5I, MYL5, MFSD7, PCGF3, CPLX1, GAK, TMEM175, DGKQ, SLC26A1, IDUA, FGFRL1, RNF212, SPON2, LOC100130872-SPON2, LOC100130872, CTBP1, C4orf42, MAEA, KIAA1530, CRIPAK, FAM53A, SLBP, TMEM129, TACC3, FGFR3, LETM1, WHSC1, SCARNA22, WHSC2, MIR943, C4orf48, NAT8L, POLN, HAUS3, MXD4, ZFYVE28, RNF4, FAM193A, TNIP2, SH3BP2, ADD1, MFSD10, C4orf10, NOP14, GRK4, HTT, C4orf44, RGS12, HGFAC…	CNV_110784, CNV_68587, CNV_104745, CNV_68588, CNV_3475, CNV_110632, CNV_36288, CNV_63721, CNV_68589, CNV_31150, CNV_31151, CNV_110785, CNV_68590, CNV_106523, CNV_23731, CNV_31152, CNV_98602, CNV_68592, CNV_6233, CNV_6234, CNV_110641, CNV_68593, CNV_32563, CNV_9466, CNV_51459, CNV_32564, CNV_30188, CNV_110786, CNV_7453, CNV_68594, CNV_30187, CNV_30189, CNV_30190, CNV_110787, CNV_110789, CNV_68596,…	hsa-mir-943, hsa-mir-4274, hsa-mir-95, hsa-mir-548i-2, hsa-mir-3138, hsa-mir-572	mmu-mir-684-2
18	chr4	p15.2 - p15.1	27269054	27840682	3	0	-0.890295	1.814e-13		CNV_4384, CNV_68694
19	chr5	p15.33 - p13.2	95243	37016204	327	0.981505	0	0	PLEKHG4B, LRRC14B, CCDC127, SDHA, PDCD6, AHRR, LOC100310782, C5orf55, EXOC3, LOC25845, SLC9A3, CEP72, TPPP, ZDHHC11, BRD9, TRIP13, NKD2, SLC12A7, SLC6A19, SLC6A18, TERT, CLPTM1L, SLC6A3, LPCAT1, SDHAP3, LOC728613, MRPL36, NDUFS6, IRX4, IRX2, C5orf38, IRX1, LOC340094, ADAMTS16, KIAA0947, FLJ33360, MED10, UBE2QL1, LOC255167, NSUN2, SRD5A1, PAPD7, ADCY2, C5orf49, FASTKD3, MTRR, SEMA5A, SNORD123, TAS…	CNV_3536, CNV_8470, CNV_111124, CNV_37739, CNV_31215, CNV_104838, CNV_68919, CNV_23755, CNV_80739, CNV_92764, CNV_92765, CNV_51661, CNV_51662, CNV_68920, CNV_104840, CNV_99027, CNV_51670, CNV_99028, CNV_31216, CNV_32688, CNV_105545, CNV_68921, CNV_80744, CNV_92766, CNV_92769, CNV_92774, CNV_92775, CNV_80746, CNV_92767, CNV_92771, CNV_92773, CNV_80743, CNV_80745, CNV_92776, CNV_32689, CNV_80741, C…	hsa-mir-4277, hsa-mir-4278, hsa-mir-887, hsa-mir-4279, hsa-mir-579, hsa-mir-580	mmu-mir-879, mmu-mir-671, mmu-mir-1960, mmu-mir-467g
20	chr5	p13.2	36609093	36671238	4	0.264145	0	6.796e-12	SLC1A3
21	chr5	p13.2 - p11	37121845	46100367	113	0.427755	0	2.769e-102	C5orf42, NUP155, WDR70, GDNF, EGFLAM, LIFR, OSMR, RICTOR, FYB, C9, DAB2, PTGER4, TTC33, PRKAA1, RPL37, SNORD72, CARD6, C7, HEATR7B2, C6, PLCXD3, OXCT1, C5orf51, FBXO4, GHR, CCDC152, SEPP1, C5orf39, LOC153684, ZNF131, MGC42105, HMGCS1, CCL28, C5orf28, C5orf34, PAIP1, NNT, FGF10, MRPS30, HCN1	CNV_64183, CNV_6395, CNV_99113, CNV_69055, CNV_59263, CNV_99114, CNV_64184, CNV_51693, CNV_64185, CNV_92990, CNV_38607, CNV_51696, CNV_10110, CNV_80886, CNV_92991, CNV_64187, CNV_107325, CNV_51697, CNV_111207, CNV_36413, CNV_22815, CNV_44207, CNV_64188, CNV_92996, CNV_92997, CNV_99115, CNV_92995, CNV_92998, CNV_4439, CNV_51698, CNV_9509, CNV_38608, CNV_103599, CNV_93001, CNV_80888, CNV_92999, CNV…	hsa-mir-3650, hsa-mir-1274a
22	chr5	q14.3	90077035	90281311	3	0	-0.858589	1.195e-12	GPR98
23	chr5	q31.3	141309717	144298834	32	0	-0.432346	4.563e-31	KIAA0141, PCDH12, RNF14, GNPDA1, NDFIP1, SPRY4, FGF1, ARHGAP26, NR3C1, HMHB1, YIPF5, KCTD16	CNV_107305, CNV_23753, CNV_64322, CNV_93261, CNV_93262, CNV_111356, CNV_93265, CNV_93266, CNV_64323, CNV_51582, CNV_103623, CNV_38592, CNV_81063, CNV_93263, CNV_81064, CNV_64325, CNV_81065, CNV_93269, CNV_93270, CNV_7475, CNV_6451, CNV_93272, CNV_99312, CNV_99313, CNV_111358, CNV_43703, CNV_93273, CNV_64326, CNV_111359, CNV_38593, CNV_107306, CNV_99315, CNV_62439, CNV_43429, CNV_6452, CNV_103360,…
24	chr5	q32 - q34	148931332	160886802	181	0	-0.462456	1.729e-189	FLJ41603, PPARGC1B, PDE6A, SLC26A2, TIGD6, HMGXB3, CSF1R, PDGFRB, CDX1, SLC6A7, CAMK2A, ARSI, TCOF1, CD74, RPS14, NDST1, SYNPO, MYOZ3, RBM22, DCTN4, C5orf62, IRGM, ZNF300, LOC134466, GPX3, TNIP1, ANXA6, CCDC69, GM2A, SLC36A3, SLC36A2, SLC36A1, FAT2, SPARC, ATOX1, G3BP1, GLRA1, NMUR2, GRIA1, FAM114A2, MFAP3, GALNT10, SAP30L, HAND1, LARP1, C5orf4, CNOT8, GEMIN5, MRPL22, KIF4B, SGCD, PPP1R2P3, TIMD4…	CNV_69218, CNV_51592, CNV_51593, CNV_64333, CNV_81072, CNV_93286, CNV_69219, CNV_7476, CNV_53289, CNV_69220, CNV_99322, CNV_69222, CNV_69221, CNV_99323, CNV_3580, CNV_7477, CNV_69223, CNV_36356, CNV_23111, CNV_93288, CNV_111368, CNV_32750, CNV_103625, CNV_43556, CNV_111367, CNV_64334, CNV_36357, CNV_59245, CNV_36358, CNV_23214, CNV_22890, CNV_37440, CNV_64335, CNV_111366, CNV_81075, CNV_93289, CN…	hsa-mir-378, hsa-mir-1294, hsa-mir-3141, hsa-mir-1303, hsa-mir-3142, hsa-mir-146a
25	chr5	q32	149534421	149548375	3	0	-1.2206	3.043e-10	PDGFRB, CDX1
26	chr5	q35.2	175576602	176056299	17	0	-0.565478	2.06e-28	C5orf25, KIAA1191, ARL10, NOP16, HIGD2A, CLTB, FAF2, RNF44, PCDH24, GPRIN1, SNCB	CNV_2610, CNV_8503, CNV_3588, CNV_37743, CNV_103630, CNV_81139, CNV_64375, CNV_64377, CNV_9525, CNV_51627, CNV_51628, CNV_51629, CNV_53634, CNV_53873, CNV_31257, CNV_81138, CNV_8502, CNV_37552, CNV_51630, CNV_51631, CNV_51632, CNV_31258, CNV_32762, CNV_93374, CNV_7485, CNV_99369, CNV_30222, CNV_30223, CNV_51633, CNV_51634, CNV_51635	hsa-mir-1271
27	chr5	q35.2 - q35.3	176178142	180684501	106	0.497592	0	3.173e-129	UNC5A, HK3, UIMC1, ZNF346, FGFR4, NSD1, RAB24, PRELID1, MXD3, LMAN2, RGS14, SLC34A1, PFN3, F12, GRK6, PRR7, DBN1, PDLIM7, DOK3, DDX41, FAM193B, TMED9, B4GALT7, LOC202181, FAM153A, LOC728554, PROP1, FAM153C, N4BP3, RMND5B, NHP2, GMCL1L, HNRNPAB, AGXT2L2, COL23A1, CLK4, ZNF354A, AACSL, ZNF354B, ZFP2, ZNF454, GRM6, ZNF879, ZNF354C, ADAMTS2, RUFY1, HNRNPH1, C5orf60, CBY3, CANX, MAML1, LTC4S, MGAT4B, …	CNV_64378, CNV_53250, CNV_51636, CNV_51637, CNV_110701, CNV_22514, CNV_99370, CNV_62459, CNV_43477, CNV_39437, CNV_106056, CNV_44193, CNV_110702, CNV_81140, CNV_93375, CNV_99371, CNV_44194, CNV_64379, CNV_111394, CNV_64380, CNV_64381, CNV_110703, CNV_3589, CNV_51638, CNV_30224, CNV_59250, CNV_53135, CNV_51643, CNV_36374, CNV_110704, CNV_99372, CNV_64382, CNV_104910, CNV_110145, CNV_23756, CNV_811…	hsa-mir-1229, hsa-mir-340
28	chr6	q11.1 - q22.1	61982931	116262767	587	0	-0.513091	0	KHDRBS2, LGSN, PTP4A1, PHF3, EYS, MCART3P, BAI3, LMBRD1, COL19A1, COL9A1, FAM135A, C6orf57, SMAP1, B3GAT2, OGFRL1, MIR30C2, MIR30A, C6orf155, RIMS1, KCNQ5, KHDC1L, KHDC1, C6orf147, DPPA5, C6orf221, OOEP, DDX43, C6orf150, MTO1, EEF1A1, SLC17A5, CD109, COL12A1, COX7A2, TMEM30A, FILIP1, SENP6, MYO6, IMPG1, HTR1B, IRAK1BP1, PHIP, HMGN3, LCA5, SH3BGRL2, RNY4, ELOVL4, TTK, BCKDHB, FAM46A, IBTK, TPBG, U…	CNV_64528, CNV_53197, CNV_8518, CNV_0288, CNV_0080, CNV_64529, CNV_64530, CNV_69544, CNV_81414, CNV_81416, CNV_81417, CNV_93754, CNV_93755, CNV_81415, CNV_93753, CNV_51935, CNV_0081, CNV_39453, CNV_7580, CNV_38645, CNV_64531, CNV_69545, CNV_10153, CNV_69546, CNV_99567, CNV_0289, CNV_81418, CNV_93756, CNV_93757, CNV_81419, CNV_93758, CNV_59351, CNV_81420, CNV_111591, CNV_93759, CNV_64532, CNV_3280…	hsa-mir-30c-2, hsa-mir-30a, hsa-mir-4282, hsa-mir-2113, hsa-mir-587	mmu-mir-468, mmu-mir-705
29	chr6	q23.3	137493179	137620357	4	0	-1.35355	1.296e-37	IL22RA2, IFNGR1	CNV_3641, CNV_7524
30	chr6	q23.3 - q24.1	137813329	139285267	21	0	-3.40442	0	OLIG3, TNFAIP3, PERP, KIAA1244, PBOV1, HEBP2, NHSL1, CCDC28A, ECT2L, REPS1	CNV_3642, CNV_51810, CNV_9550, CNV_111701, CNV_8529, CNV_99726, CNV_81612, CNV_94059, CNV_94060, CNV_94061, CNV_94058, CNV_81613, CNV_59833	hsa-mir-3145
31	chr6	q23.3	137813329	138419937	8	0	-5.28243	9.361e-139	OLIG3, TNFAIP3, PERP	CNV_3642, CNV_51810, CNV_9550
32	chr6	q23.3	138095198	138203754	3	0	-3.74759	2.399e-36	TNFAIP3
33	chr6	q23.3	138537441	138865867	7	0	-0.448754	6.096e-298	KIAA1244, PBOV1, HEBP2, NHSL1	CNV_111701, CNV_8529, CNV_99726	hsa-mir-3145
34	chr6	q24.1 - q25.1	139295693	152420194	160	0	-0.558068	3.092e-243	REPS1, C6orf115, HECA, TXLNB, CITED2, NMBR, VTA1, GPR126, LOC153910, HIVEP2, AIG1, ADAT2, PEX3, FUCA2, LOC285740, PHACTR2, LTV1, C6orf94, PLAGL1, HYMAI, SF3B5, STX11, UTRN, EPM2A, FBXO30, SHPRH, GRM1, RAB32, C6orf103, LOC729176, STXBP5, SAMD5, SASH1, UST, MAP3K7IP2, SUMO4, ZC3H12D, PPIL4, C6orf72, KATNA1, LATS1, NUP43, PCMT1, LRP11, RAET1E, RAET1G, ULBP2, ULBP1, RAET1K, RAET1L, ULBP3, PPP1R14C, I…	CNV_7525, CNV_99727, CNV_36463, CNV_7526, CNV_104966, CNV_111702, CNV_64670, CNV_81614, CNV_94062, CNV_59300, CNV_94063, CNV_103690, CNV_37448, CNV_111703, CNV_94064, CNV_94065, CNV_111704, CNV_111705, CNV_111706, CNV_38626, CNV_99728, CNV_111707, CNV_99729, CNV_7527, CNV_99730, CNV_99731, CNV_6514, CNV_81615, CNV_94068, CNV_64672, CNV_99733, CNV_99734, CNV_62584, CNV_39479, CNV_64673, CNV_104968…	hsa-mir-3668
35	chr6	q24.1 - q24.2	141894754	143426285	19	0	-1.51122	9.285e-86	NMBR, VTA1, GPR126, LOC153910, HIVEP2, AIG1	CNV_99735, CNV_36464, CNV_99736, CNV_44231, CNV_37449, CNV_94069, CNV_64674, CNV_51811, CNV_51812, CNV_64675, CNV_81617, CNV_94070, CNV_99737, CNV_37267, CNV_37268, CNV_99738, CNV_99739, CNV_4509, CNV_51813, CNV_59302
36	chr6	q24.3 - q25.1	148823066	152367137	61	0	-0.393796	7.44e-10	SASH1, UST, MAP3K7IP2, SUMO4, ZC3H12D, PPIL4, C6orf72, KATNA1, LATS1, NUP43, PCMT1, LRP11, RAET1E, RAET1G, ULBP2, ULBP1, RAET1K, RAET1L, ULBP3, PPP1R14C, IYD, PLEKHG1, MTHFD1L, AKAP12, ZBTB2, RMND1, C6orf211, C6orf97, ESR1	CNV_23783, CNV_69614, CNV_81633, CNV_94085, CNV_94086, CNV_81634, CNV_30244, CNV_99747, CNV_69615, CNV_99748, CNV_64682, CNV_99749, CNV_51819, CNV_99750, CNV_0603, CNV_36466, CNV_36467, CNV_39481, CNV_39482, CNV_22553, CNV_99751, CNV_111713, CNV_29469, CNV_59835, CNV_62586, CNV_64683, CNV_51820, CNV_81638, CNV_94094, CNV_81639, CNV_94095, CNV_81636, CNV_94093, CNV_81640, CNV_81637, CNV_94096, CNV…
37	chr7	q22.1	101758511	101758570	3	0	-0.524621	4.346e-10	CUX1	CNV_0107
38	chr7	q31.33 - q36.3	126921418	159088636	461	0	-0.435818	0	ZNF800, GCC1, ARF5, FSCN3, PAX4, SND1, C7orf54, LRRC4, MIR593, MIR129-1, LEP, RBM28, PRRT4, IMPDH1, C7orf68, METTL2B, FLJ45340, FAM71F2, FAM71F1, CALU, OPN1SW, CCDC136, FLNC, ATP6V1F, KCP, IRF5, TNPO3, LOC286016, LOC407835, TSPAN33, SMO, AHCYL2, FAM40B, NRF1, MIR182, MIR96, MIR183, UBE2H, ZC3HC1, KLHDC10, TMEM209, C7orf45, CPA2, CPA4, CPA5, CPA1, TSGA14, MEST, MESTIT1, MIR335, COPG2, TSGA13, KLF1…	CNV_59380, CNV_7599, CNV_43521, CNV_105057, CNV_107638, CNV_111983, CNV_39510, CNV_64947, CNV_107896, CNV_94866, CNV_100111, CNV_100112, CNV_100113, CNV_7600, CNV_105673, CNV_1435, CNV_59381, CNV_4558, CNV_100115, CNV_6570, CNV_52080, CNV_52081, CNV_6571, CNV_106560, CNV_4559, CNV_70039, CNV_59382, CNV_94867, CNV_9584, CNV_82179, CNV_94868, CNV_82180, CNV_52083, CNV_52084, CNV_70040, CNV_64948, C…	hsa-mir-593, hsa-mir-129-1, hsa-mir-182, hsa-mir-96, hsa-mir-183, hsa-mir-335, hsa-mir-29a, hsa-mir-29b-1, hsa-mir-3654, hsa-mir-490, hsa-mir-548f-4, hsa-mir-671, hsa-mir-3907, hsa-mir-153-2, hsa-mir-595	mmu-mir-762, mmu-mir-1962, mmu-mir-202, mmu-mir-210, mmu-mir-675, mmu-mir-483
39	chr8	p23.3 - p23.1	191530	10966433	93	0	-1.47713	0	ZNF596, FBXO25, C8orf42, ERICH1, DLGAP2, CLN8, MIR596, ARHGEF10, KBTBD11, MYOM2, CSMD1, MCPH1, ANGPT2, AGPAT5, XKR5, DEFB1, DEFA6, DEFA4, DEFA10P, DEFA1B, DEFA1, DEFA3, DEFA5, FAM90A14, FAM90A13, LOC349196, FAM90A5, FAM90A20, FAM66B, DEFB109P1B, ZNF705G, DEFB103A, DEFB103B, SPAG11B, DEFB104A, DEFB104B, DEFB106B, DEFB106A, DEFB105B, DEFB105A, DEFB107B, DEFB107A, FAM90A7, FAM90A19, FAM90A18, FAM90A…	CNV_4575, CNV_3716, CNV_2723, CNV_8587, CNV_70156, CNV_82367, CNV_82368, CNV_82370, CNV_95094, CNV_31414, CNV_100219, CNV_31415, CNV_65015, CNV_65016, CNV_31416, CNV_52535, CNV_112059, CNV_70157, CNV_36822, CNV_7693, CNV_22590, CNV_105806, CNV_100220, CNV_59485, CNV_105085, CNV_112061, CNV_82372, CNV_95096, CNV_43582, CNV_6585, CNV_39517, CNV_44354, CNV_65017, CNV_7695, CNV_103766, CNV_112063, CN…	hsa-mir-3674, hsa-mir-596, hsa-mir-548i-3, hsa-mir-597, hsa-mir-124-1, hsa-mir-4286, hsa-mir-1322, hsa-mir-598
40	chr8	p23.1	8869023	8998829	3	0	-0.585726	1.696e-13	ERI1, PPP1R3B	CNV_37303, CNV_37304, CNV_37305, CNV_37306, CNV_37307, CNV_37311, CNV_37312, CNV_37313, CNV_37314, CNV_37315, CNV_37316, CNV_37317, CNV_37318, CNV_37319, CNV_37320, CNV_37321, CNV_52640, CNV_6590, CNV_22985
41	chr8	p11.23 - p11.21	36703080	43056153	131	0.524118	0	2.543e-176	KCNU1, ZNF703, ERLIN2, LOC728024, PROSC, GPR124, BRF2, RAB11FIP1, GOT1L1, ADRB3, EIF4EBP1, ASH2L, STAR, LSM1, BAG4, DDHD2, PPAPDC1B, WHSC1L1, LETM2, FGFR1, C8orf86, RNF5P1, TACC1, PLEKHA2, HTRA4, TM2D2, ADAM9, ADAM32, ADAM5P, ADAM3A, ADAM18, ADAM2, IDO1, IDO2, C8orf4, ZMAT4, SFRP1, GOLGA7, GINS4, AGPAT6, NKX6-3, ANK1, MIR486, MYST3, AP3M2, PLAT, IKBKB, POLB, DKK4, VDAC3, SLC20A2, C8orf40, CHRNB3,…	CNV_107458, CNV_100320, CNV_1196, CNV_100321, CNV_62792, CNV_43242, CNV_112156, CNV_95375, CNV_82572, CNV_95376, CNV_95377, CNV_36812, CNV_82573, CNV_95378, CNV_22601, CNV_38716, CNV_103789, CNV_65111, CNV_65112, CNV_23872, CNV_6610, CNV_112158, CNV_6611, CNV_1778, CNV_4589, CNV_62793, CNV_70333, CNV_65113, CNV_95379, CNV_59471, CNV_52517, CNV_52518, CNV_59472, CNV_2749, CNV_36815, CNV_105114, CN…	hsa-mir-486	mmu-mir-383
42	chr8	q11.21 - q24.3	48320443	146280020	1108	0.423412	0	0	KIAA0146, CEBPD, PRKDC, MCM4, UBE2V2, EFCAB1, SNAI2, C8orf22, SNTG1, PXDNL, PCMTD1, ST18, FAM150A, RB1CC1, NPBWR1, OPRK1, ATP6V1H, RGS20, TCEA1, LYPLA1, MRPL15, SOX17, RP1, XKR4, SBF1P1, TMEM68, TGS1, LYN, RPS20, SNORD54, MOS, PLAG1, CHCHD7, SDR16C5, SDR16C6, PENK, IMPAD1, C8orf71, FAM110B, UBXN2B, CYP7A1, SDCBP, NSMAF, TOX, CA8, RAB2A, CHD7, CLVS1, ASPH, NKAIN3, LOC643763, GGH, TTPA, YTHDF3, MIR…	CNV_3729, CNV_3730, CNV_31441, CNV_82597, CNV_95409, CNV_95410, CNV_6617, CNV_112173, CNV_59478, CNV_4591, CNV_70360, CNV_95412, CNV_95413, CNV_100335, CNV_59482, CNV_6618, CNV_70361, CNV_2751, CNV_8601, CNV_3731, CNV_112174, CNV_37765, CNV_112175, CNV_100336, CNV_44348, CNV_95415, CNV_107461, CNV_23876, CNV_100337, CNV_95417, CNV_9093, CNV_2752, CNV_10252, CNV_3732, CNV_0633, CNV_36819, CNV_1058…	hsa-mir-124-2, hsa-mir-2052, hsa-mir-3149, hsa-mir-3150b, hsa-mir-3150, hsa-mir-599, hsa-mir-875, hsa-mir-1273, hsa-mir-3151, hsa-mir-548a-3, hsa-mir-2053, hsa-mir-3610, hsa-mir-548aa-1, hsa-mir-548d-1, hsa-mir-1204, hsa-mir-1205, hsa-mir-1206, hsa-mir-1207, hsa-mir-1208, hsa-mir-3686, hsa-mir-3673, hsa-mir-3669, hsa-mir-30b, hsa-mir-30d, hsa-mir-151, hsa-mir-1302-7, hsa-mir-937, hsa-mir-661, hsa…	mmu-mir-710, mmu-mir-1969, mmu-mir-1199, mmu-mir-709, mmu-mir-181d, mmu-mir-181c, mmu-mir-23a, mmu-mir-27a, mmu-mir-24-2, mmu-mir-138-2, mmu-mir-328, mmu-mir-1966, mmu-mir-140, mmu-mir-1967, mmu-mir-1903
43	chr8	q12.1	59342642	59342701	3	1.20527	0	8.738e-11	UBXN2B
44	chr8	q22.3	105600111	105600170	3	1.82662	0	1.052e-30	LRP12	CNV_5258
45	chr8	q24.3	142205751	142205810	3	0	-0.341307	2.162e-10	DENND3	CNV_30286
46	chr8	q24.3	143783029	146174033	82	0.611276	0	5.296e-16	LY6K, C8orf55, SLURP1, LYPD2, LYNX1, LY6D, GML, CYP11B1, CYP11B2, LOC100133669, LY6E, C8orf31, LY6H, GPIHBP1, ZFP41, GLI4, ZNF696, TOP1MT, C8orf51, RHPN1, MAFA, ZC3H3, GSDMD, C8orf73, NAPRT1, EEF1D, TIGD5, PYCRL, TSTA3, ZNF623, ZNF707, BREA2, LOC100130274, MAPK15, FAM83H, SCRIB, MIR937, PUF60, NRBP2, EPPK1, PLEC1, MIR661, PARP10, GRINA, SPATC1, OPLAH, EXOSC4, GPAA1, CYC1, SHARPIN, MAF1, KIAA1875,…	CNV_4791, CNV_112269, CNV_105777, CNV_82815, CNV_95749, CNV_70470, CNV_70471, CNV_7671, CNV_112270, CNV_105778, CNV_52419, CNV_82818, CNV_95750, CNV_95751, CNV_82817, CNV_106088, CNV_22916, CNV_39542, CNV_100538, CNV_65291, CNV_7672, CNV_36775, CNV_70474, CNV_95753, CNV_112272, CNV_107918, CNV_70475, CNV_36776, CNV_0647, CNV_70476, CNV_59865, CNV_30299, CNV_7673, CNV_65292, CNV_70478, CNV_70480, …	hsa-mir-937, hsa-mir-661, hsa-mir-939, hsa-mir-1234
47	chr9	p24.3 - p11.2	214367	46682975	517	0	-0.52384	0	C9orf66, DOCK8, KANK1, DMRT1, DMRT3, DMRT2, SMARCA2, FLJ35024, VLDLR, KCNV2, KIAA0020, RFX3, GLIS3, C9orf70, SLC1A1, C9orf68, PPAPDC2, CDC37L1, AK3, RCL1, MIR101-2, JAK2, INSL6, INSL4, RLN2, RLN1, C9orf46, CD274, PDCD1LG2, KIAA1432, ERMP1, MLANA, KIAA2026, RANBP6, IL33, TPD52L3, UHRF2, GLDC, KDM4C, C9orf123, PTPRD, TYRP1, C9orf150, MPDZ, NFIB, ZDHHC21, CER1, FREM1, LOC389705, TTC39B, SNAPC3, PSIP…	CNV_95777, CNV_3753, CNV_8616, CNV_8617, CNV_34455, CNV_52810, CNV_52811, CNV_2780, CNV_31461, CNV_37771, CNV_82850, CNV_9609, CNV_53285, CNV_53807, CNV_7738, CNV_1807, CNV_0125, CNV_107499, CNV_100547, CNV_62874, CNV_105153, CNV_65300, CNV_44387, CNV_33063, CNV_23900, CNV_7742, CNV_100548, CNV_8618, CNV_82851, CNV_82852, CNV_95785, CNV_82853, CNV_82854, CNV_70500, CNV_100549, CNV_95786, CNV_8285…	hsa-mir-101-2, hsa-mir-3152, hsa-mir-491, hsa-mir-31, hsa-mir-876, hsa-mir-873	mmu-mir-1899, mmu-mir-1900, mmu-mir-199a-1, mmu-mir-1946b, mmu-mir-100, mmu-let-7a-2, mmu-mir-125b-1
48	chr9	p21.1	31723924	32425424	7	0	-1.08741	1.046e-12	ACO1	CNV_52802, CNV_100624, CNV_82919, CNV_95929, CNV_8627, CNV_7741, CNV_52803, CNV_52804, CNV_2814, CNV_53468
49	chr9	q12 - q21.13	65578582	74767246	70	0	-0.524547	1.962e-95	LOC442421, AQP7P1, AQP7P2, FAM27B, ANKRD20A1, ANKRD20A3, PGM5P2, LOC440896, FOXD4L6, CBWD6, ANKRD20A4, CCDC29, LOC100133920, FOXD4L5, FOXD4L2, FOXD4L4, CBWD3, CBWD5, FOXD4L3, LOC572558, PGM5, C9orf71, PIP5K1B, FAM122A, PRKACG, FXN, TJP2, FAM189A2, APBA1, PTAR1, C9orf135, MAMDC2, SMC5, KLF9, TRPM3, MIR204, TMEM2, FAM108B1, C9orf85, C9orf57, GDA	CNV_3770, CNV_70678, CNV_4625, CNV_70675, CNV_107958, CNV_33116, CNV_70674, CNV_83027, CNV_96071, CNV_96072, CNV_96073, CNV_70676, CNV_83028, CNV_96074, CNV_83029, CNV_107959, CNV_65411, CNV_70680, CNV_70681, CNV_70682, CNV_0743, CNV_2132, CNV_83030, CNV_96075, CNV_31500, CNV_1826, CNV_29496, CNV_29495, CNV_36959, CNV_29442, CNV_70683, CNV_29443, CNV_65412, CNV_103376, CNV_37334, CNV_29432, CNV_3…	hsa-mir-1299, hsa-mir-204	mmu-mir-190
50	chr9	q34.11 - q34.3	130317389	140759947	283	0	-0.257053	1.018e-92	FAM129B, STXBP1, C9orf117, PTRH1, TTC16, TOR2A, SH2D3C, CDK9, FPGS, ENG, AK1, ST6GALNAC6, ST6GALNAC4, PIP5KL1, DPM2, FAM102A, NAIF1, SLC25A25, PTGES2, LOC389791, LCN2, C9orf16, CIZ1, DNM1, MIR199B, GOLGA2, C9orf119, TRUB2, COQ4, SLC27A4, URM1, MIR219-2, CERCAM, ODF2, GLE1, SPTAN1, WDR34, SET, PKN3, ZDHHC12, ZER1, TBC1D13, ENDOG, C9orf114, CCBL1, LRRC8A, PHYHD1, DOLK, NUP188, SH3GLB2, FAM73B, DOLP…	CNV_112508, CNV_65523, CNV_52728, CNV_112511, CNV_65525, CNV_10310, CNV_105840, CNV_43234, CNV_100787, CNV_83189, CNV_96307, CNV_105841, CNV_112514, CNV_100788, CNV_59509, CNV_23886, CNV_70798, CNV_105184, CNV_112512, CNV_83191, CNV_83192, CNV_96308, CNV_112515, CNV_65526, CNV_83195, CNV_96310, CNV_83194, CNV_96311, CNV_6716, CNV_52729, CNV_112516, CNV_43339, CNV_6717, CNV_100789, CNV_44376, CNV_…	hsa-mir-3911, hsa-mir-2861, hsa-mir-199b, hsa-mir-3154, hsa-mir-219-2, hsa-mir-3689a, hsa-mir-3689b, hsa-mir-126, hsa-mir-4292, hsa-mir-3621, hsa-mir-602
51	chr10	p14 - p11.1	8215799	38428047	367	0	-0.517239	0	SFTA1P, LOC254312, CUGBP2, USP6NL, ECHDC3, C10orf47, UPF2, DHTKD1, SEC61A2, NUDT5, CDC123, CAMK1D, LOC283070, CCDC3, OPTN, MCM10, UCMA, PHYH, SEPHS1, BEND7, PRPF18, FRMD4A, MIR1265, FAM107B, CDNF, HSPA14, SUV39H2, DCLRE1C, MEIG1, OLAH, ACBD7, C10orf111, RPP38, NMT2, FAM171A1, ITGA8, FAM188A, PTER, C1QL3, RSU1, CUBN, TRDMT1, VIM, ST8SIA6, PTPLA, STAM, FAM23A, MRC1, MRC1L1, MIR511-1, MIR511-2, SLC3…	CNV_65587, CNV_70919, CNV_100852, CNV_75094, CNV_85097, CNV_85098, CNV_75096, CNV_85099, CNV_48666, CNV_75095, CNV_112603, CNV_33935, CNV_8639, CNV_100853, CNV_100854, CNV_106774, CNV_100855, CNV_100857, CNV_112604, CNV_48675, CNV_100858, CNV_100859, CNV_100860, CNV_100861, CNV_39046, CNV_100862, CNV_85100, CNV_48400, CNV_47926, CNV_100863, CNV_100864, CNV_70921, CNV_85102, CNV_1217, CNV_1872, CN…	hsa-mir-548q, hsa-mir-4293, hsa-mir-1265, hsa-mir-511-1, hsa-mir-511-2, hsa-mir-1915, hsa-mir-603, hsa-mir-604, hsa-mir-938, hsa-mir-3611
52	chr10	q11.21 - q22.1	42969765	71097267	286	0	-0.512169	0	LOC84856, ZNF37B, ZNF33B, BMS1, RET, CSGALNACT2, RASGEF1A, FXYD4, HNRNPF, ZNF487, ZNF239, ZNF485, ZNF32, HNRNPA3P1, CXCL12, TMEM72, RASSF4, C10orf10, C10orf25, ZNF22, LOC100133308, OR13A1, ALOX5, MARCH8, ANUBL1, FAM21C, AGAP4, PTPN20B, PTPN20A, BMS1P5, BMS1P1, FAM35B, SYT15, GPRIN2, PPYR1, LOC728643, ANXA8, ANXA8L1, FAM25B, FAM25C, FAM25G, LOC642826, FAM35B2, ANTXRL, ANXA8L2, FAM21B, ZNF488, RBP3…	CNV_0763, CNV_3797, CNV_2152, CNV_65646, CNV_30482, CNV_2862, CNV_9147, CNV_85201, CNV_85202, CNV_6862, CNV_31723, CNV_112662, CNV_75189, CNV_85205, CNV_70974, CNV_70975, CNV_31724, CNV_30483, CNV_6863, CNV_23386, CNV_70976, CNV_112665, CNV_112666, CNV_112667, CNV_112668, CNV_100932, CNV_70977, CNV_100933, CNV_75190, CNV_85207, CNV_75195, CNV_85208, CNV_5266, CNV_70978, CNV_75197, CNV_75202, CNV_…	hsa-mir-3156-1, hsa-mir-4294, hsa-mir-605, hsa-mir-548f-1, hsa-mir-3924, hsa-mir-1296, hsa-mir-1254	mmu-mir-1929, mmu-mir-466j
53	chr10	q23.31	90560938	90775321	9	0	-4.24663	0	LIPM, ANKRD22, STAMBPL1, ACTA2, FAS	CNV_4707
54	chr11	p15.5 - p15.1	196966	18428695	400	0	-0.461946	0	ODF3, BET1L, RIC8A, SIRT3, PSMD13, NLRP6, ATHL1, IFITM5, IFITM2, IFITM1, IFITM3, B4GALNT4, PKP3, SIGIRR, ANO9, PTDSS2, RNH1, HRAS, LRRC56, C11orf35, RASSF7, MIR210, LOC143666, PHRF1, IRF7, MUPCDH, SCT, DRD4, DEAF1, TMEM80, EPS8L2, TALDO1, PDDC1, CEND1, SLC25A22, LRDD, RPLP2, SNORA52, PNPLA2, EFCAB4A, CD151, POLR2L, TSPAN4, CHID1, AP2A2, MUC6, MUC2, MUC5B, TOLLIP, LOC255512, BRSK2, HCCA2, DUSP8, L…	CNV_71209, CNV_6912, CNV_37118, CNV_48783, CNV_107550, CNV_29438, CNV_103322, CNV_29435, CNV_37119, CNV_105276, CNV_71211, CNV_71212, CNV_65830, CNV_112884, CNV_29880, CNV_29882, CNV_29883, CNV_29881, CNV_3831, CNV_71214, CNV_112885, CNV_101101, CNV_30528, CNV_6915, CNV_71215, CNV_112887, CNV_71216, CNV_6921, CNV_29884, CNV_106802, CNV_112888, CNV_4725, CNV_23416, CNV_101102, CNV_6939, CNV_31792,…	hsa-mir-210, hsa-mir-4298, hsa-mir-675, hsa-mir-483, hsa-mir-302e, hsa-mir-4299, hsa-mir-3159
55	chr11	p15.5 - p15.4	196966	2949722	92	0	-0.314496	1.317e-11	ODF3, BET1L, RIC8A, SIRT3, PSMD13, NLRP6, ATHL1, IFITM5, IFITM2, IFITM1, IFITM3, B4GALNT4, PKP3, SIGIRR, ANO9, PTDSS2, RNH1, HRAS, LRRC56, C11orf35, RASSF7, MIR210, LOC143666, PHRF1, IRF7, MUPCDH, SCT, DRD4, DEAF1, TMEM80, EPS8L2, TALDO1, PDDC1, CEND1, SLC25A22, LRDD, RPLP2, SNORA52, PNPLA2, EFCAB4A, CD151, POLR2L, TSPAN4, CHID1, AP2A2, MUC6, MUC2, MUC5B, TOLLIP, LOC255512, BRSK2, HCCA2, DUSP8, L…	CNV_71209, CNV_6912, CNV_37118, CNV_48783, CNV_107550, CNV_29438, CNV_103322, CNV_29435, CNV_37119, CNV_105276, CNV_71211, CNV_71212, CNV_65830, CNV_112884, CNV_29880, CNV_29882, CNV_29883, CNV_29881, CNV_3831, CNV_71214, CNV_112885, CNV_101101, CNV_30528, CNV_6915, CNV_71215, CNV_112887, CNV_71216, CNV_6921, CNV_29884, CNV_106802, CNV_112888, CNV_4725, CNV_23416, CNV_101102, CNV_6939, CNV_31792,…	hsa-mir-210, hsa-mir-4298, hsa-mir-675, hsa-mir-483
56	chr11	p11.2	44255643	44255702	3	0	-1.09546	1.851e-19	EXT2
57	chr11	q14.3 - q25	88527861	134446160	725	0	-1.31885	0	GRM5, TYR, NOX4, FOLH1B, TRIM77, TRIM49, TRIM53, TRIM64B, LOC729384, TRIM64, UBTFL1, NAALAD2, CHORDC1, FAT3, MTNR1B, SLC36A4, CCDC67, C11orf75, KIAA1731, SCARNA9, SNORA25, SNORA32, SNORD6, SNORA1, SNORA8, SNORD5, SNORA18, MIR1304, SNORA40, TAF1D, C11orf54, MED17, C11orf90, HEPHL1, PANX1, FOLR4, GPR83, MRE11A, ANKRD49, FUT4, PIWIL4, AMOTL1, CWC15, KDM4D, KDM4DL, SFRS2B, ENDOD1, SESN3, FAM76B, CEP5…	CNV_3861, CNV_30562, CNV_71359, CNV_6949, CNV_6950, CNV_6951, CNV_106892, CNV_5639, CNV_43540, CNV_66023, CNV_106357, CNV_75737, CNV_85905, CNV_53361, CNV_3862, CNV_85906, CNV_2943, CNV_31837, CNV_75738, CNV_85908, CNV_75739, CNV_85907, CNV_71360, CNV_85909, CNV_113114, CNV_6952, CNV_71361, CNV_113113, CNV_75740, CNV_85910, CNV_30563, CNV_85911, CNV_31838, CNV_75741, CNV_85912, CNV_66024, CNV_713…	hsa-mir-1261, hsa-mir-1304, hsa-mir-548l, hsa-mir-1260b, hsa-mir-3920, hsa-mir-34b, hsa-mir-34c, hsa-mir-4301, hsa-mir-3656, hsa-mir-125b-1, hsa-let-7a-2, hsa-mir-100, hsa-mir-3167	mmu-mir-196a-1, mmu-mir-10a, mmu-mir-152, mmu-mir-1932, mmu-mir-338
58	chr11	q22.1	97324999	100211306	10	0	-1.72282	8.743e-10	CNTN5	CNV_0309, CNV_29917, CNV_29918, CNV_22564, CNV_101309, CNV_66041, CNV_85963, CNV_85964, CNV_85965, CNV_85968, CNV_85969, CNV_48927, CNV_75776, CNV_2949, CNV_9197, CNV_2950, CNV_9198, CNV_4760, CNV_71371, CNV_48928, CNV_101310, CNV_66042, CNV_75778, CNV_2951, CNV_10375, CNV_9199, CNV_53257, CNV_85972, CNV_75781, CNV_85973, CNV_85974, CNV_75782, CNV_29919, CNV_6957, CNV_29920, CNV_48930, CNV_3866, …
59	chr11	q22.3	103339298	107463702	49	0	-1.53746	2.734e-13	DYNC2H1, PDGFD, DDI1, CASP12, CASP4, CASP5, CASP1, CARD16, CARD17, CARD18, GRIA4, KIAA1826, KBTBD3, AASDHPPT, GUCY1A2, CWF19L2, ALKBH8, ELMOD1, LOC643923	CNV_8694, CNV_106291, CNV_66049, CNV_48682, CNV_5642, CNV_85986, CNV_85987, CNV_85989, CNV_58489, CNV_66050, CNV_113141, CNV_113143, CNV_8695, CNV_101327, CNV_85995, CNV_85996, CNV_101328, CNV_106302, CNV_85997, CNV_34906, CNV_34907, CNV_34908, CNV_106314, CNV_113144, CNV_61185, CNV_105319, CNV_22591, CNV_66052, CNV_58490, CNV_75793, CNV_85998, CNV_39086, CNV_105929, CNV_75796, CNV_75794, CNV_860…
60	chr12	p13.33 - p11.1	179706	34387258	613	0.99501	0	0	IQSEC3, SLC6A12, SLC6A13, KDM5A, CCDC77, B4GALNT3, NINJ2, WNK1, HSN2, RAD52, ERC1, LOC100292680, FBXL14, WNT5B, ADIPOR2, CACNA2D4, LRTM2, DCP1B, CACNA1C, FKBP4, ITFG2, NRIP2, FOXM1, C12orf32, TULP3, TEAD4, TSPAN9, PRMT8, EFCAB4B, PARP11, CCND2, C12orf5, FGF23, FGF6, C12orf4, RAD51AP1, DYRK4, AKAP3, NDUFA9, GALNT8, KCNA6, KCNA1, KCNA5, NTF3, ANO2, VWF, CD9, PLEKHG6, TNFRSF1A, SCNN1A, LTBR, LOC6786…	CNV_71417, CNV_105331, CNV_113213, CNV_75882, CNV_86120, CNV_86122, CNV_71420, CNV_71419, CNV_75883, CNV_86119, CNV_86123, CNV_29610, CNV_113214, CNV_113215, CNV_29611, CNV_49009, CNV_49010, CNV_35066, CNV_66116, CNV_2965, CNV_35068, CNV_9201, CNV_66117, CNV_38258, CNV_58562, CNV_75888, CNV_86124, CNV_6976, CNV_6978, CNV_37675, CNV_3871, CNV_35082, CNV_75889, CNV_31851, CNV_106851, CNV_86127, CNV…	hsa-mir-3649, hsa-mir-200c, hsa-mir-141, hsa-mir-1244-3, hsa-mir-613, hsa-mir-614, hsa-mir-920, hsa-mir-4302	mmu-mir-1937a
61	chr12	p13.31	6422116	6909941	33	1.3949	0	1.223e-27	PLEKHG6, TNFRSF1A, SCNN1A, LTBR, LOC678655, CD27, TAPBPL, VAMP1, MRPL51, NCAPD2, SCARNA10, GAPDH, IFFO1, NOP2, CHD4, SCARNA11, LPAR5, ACRBP, ING4, ZNF384, C12orf53, COPS7A, MLF2, PTMS, LAG3, CD4	CNV_8705, CNV_3872, CNV_2967, CNV_101415, CNV_66130, CNV_8706, CNV_9679, CNV_37679, CNV_30577, CNV_75921, CNV_75922, CNV_86171, CNV_86172, CNV_30578, CNV_58590, CNV_113236, CNV_113237, CNV_113238, CNV_71451
62	chr12	p13.31 - p12.3	7550952	18644479	206	0.726403	0	3.814e-74	CD163L1, CD163, APOBEC1, GDF3, DPPA3, CLEC4C, LOC360030, NANOG, SLC2A14, SLC2A3, FOXJ2, C3AR1, NECAP1, CLEC4A, ZNF705A, FAM66C, FAM90A1, LOC653113, LOC389634, CLEC6A, CLEC4D, CLEC4E, AICDA, MFAP5, RIMKLB, A2ML1, PHC1, M6PR, KLRG1, LOC144571, A2M, PZP, LOC642846, DDX12, KLRB1, LOC374443, CLEC2D, CLECL1, CD69, KLRF1, CLEC2B, CLEC2A, CLEC12A, CLEC1B, CLEC12B, CLEC9A, CLEC1A, CLEC7A, OLR1, C12orf59, …	CNV_101418, CNV_113244, CNV_53123, CNV_113243, CNV_113240, CNV_5306, CNV_113241, CNV_49135, CNV_101419, CNV_66132, CNV_5301, CNV_5303, CNV_5305, CNV_5298, CNV_8709, CNV_5300, CNV_5304, CNV_3873, CNV_5299, CNV_5302, CNV_34464, CNV_34469, CNV_2968, CNV_30579, CNV_37137, CNV_35115, CNV_113246, CNV_34463, CNV_8708, CNV_34642, CNV_113245, CNV_75923, CNV_86174, CNV_9203, CNV_48021, CNV_53739, CNV_37138…	hsa-mir-1244-3, hsa-mir-613, hsa-mir-614	mmu-mir-1937a
63	chr12	p12.1 - p11.21	22646182	32994006	144	1.23146	0	4.021e-41	KIAA0528, ETNK1, SOX5, MIR920, C12orf67, BCAT1, DAD1L, C12orf77, LRMP, CASC1, LYRM5, KRAS, IFLTD1, RASSF8, BHLHE41, SSPN, ITPR2, C12orf11, FGFR1OP2, TM7SF3, MED21, C12orf71, STK38L, ARNTL2, C12orf70, PPFIBP1, REP15, MRPS35, LOC100133893, KLHDC5, PTHLH, CCDC91, FAR2, ERGIC2, OVCH1, TMTC1, IPO8, CAPRIN2, TSPAN11, DDX11, FAM60A, FLJ13224, DENND5B, C12orf72, AMN1, H3F3C, C12orf35, BICD1, FGD4, DNM1L,…	CNV_3880, CNV_86265, CNV_49031, CNV_101454, CNV_4773, CNV_48013, CNV_5294, CNV_86267, CNV_86268, CNV_106846, CNV_113282, CNV_86269, CNV_86270, CNV_49032, CNV_86271, CNV_5662, CNV_2973, CNV_101456, CNV_49033, CNV_101457, CNV_39101, CNV_71476, CNV_49034, CNV_66164, CNV_49035, CNV_86272, CNV_2974, CNV_49036, CNV_101459, CNV_59706, CNV_66165, CNV_3881, CNV_71477, CNV_49037, CNV_49038, CNV_59707, CNV_…	hsa-mir-920, hsa-mir-4302
64	chr13	q12.11 - q34	19703703	115059020	1045	0	-0.517639	0	TUBA3C, LOC100101938, TPTE2, MPHOSPH8, PSPC1, ZMYM5, ZMYM2, GJA3, GJB2, GJB6, CRYL1, IFT88, IL17D, N6AMT2, XPO4, LATS2, SAP18, SKA3, MRP63, ZDHHC20, EFHA1, FGF9, SGCG, SACS, TNFRSF19, MIPEP, PCOTH, C1QTNF9B, SPATA13, MIR2276, C1QTNF9, PARP4, LOC374491, ATP12A, RNF17, CENPJ, LOC646405, PABPC3, FAM123A, MTMR6, NUPL1, ATP8A2, SHISA2, RNF6, CDK8, WASF3, GPR12, USP12, RPL21, RPL21P28, SNORD102, SNORA2…	CNV_113491, CNV_113492, CNV_106874, CNV_71682, CNV_76255, CNV_86708, CNV_107745, CNV_49181, CNV_101668, CNV_76257, CNV_71684, CNV_86710, CNV_76258, CNV_86711, CNV_49182, CNV_113494, CNV_49183, CNV_66389, CNV_31921, CNV_86712, CNV_86713, CNV_104005, CNV_1942, CNV_37885, CNV_86714, CNV_76259, CNV_101669, CNV_43876, CNV_66390, CNV_86715, CNV_49186, CNV_9214, CNV_113495, CNV_107758, CNV_66391, CNV_10…	hsa-mir-2276, hsa-mir-4305, hsa-mir-320d-1, hsa-mir-621, hsa-mir-3168, hsa-mir-3613, hsa-mir-16-1, hsa-mir-15a, hsa-mir-759, hsa-mir-1297, hsa-mir-3169, hsa-mir-3665, hsa-mir-622, hsa-mir-17, hsa-mir-18a, hsa-mir-19a, hsa-mir-20a, hsa-mir-19b-1, hsa-mir-92a-1, hsa-mir-3170, hsa-mir-623, hsa-mir-4306, hsa-mir-1267	mmu-mir-1896, mmu-mir-1983, mmu-let-7d, mmu-let-7f-1, mmu-let-7a-1, mmu-mir-683-1, mmu-mir-683-2, mmu-mir-874, mmu-mir-7a-1, mmu-mir-713, mmu-mir-23b, mmu-mir-27b, mmu-mir-24-1, mmu-mir-466f-4, mmu-mir-692-2, mmu-mir-1939, mmu-mir-682, mmu-mir-9-2, mmu-mir-1940, mmu-mir-582, mmu-mir-1904, mmu-mir-449c, mmu-mir-449b, mmu-mir-449a
65	chr13	q21.1 - q21.33	56880053	72222413	97	0	-0.66948	9.016e-13	PRR20C, PRR20B, PRR20E, PRR20D, PRR20A, PCDH17, DIAPH3, TDRD3, PCDH20, OR7E156P, PCDH9, KLHL1, ATXN8OS, DACH1	CNV_29938, CNV_5711, CNV_35174, CNV_3909, CNV_113537, CNV_30637, CNV_0169, CNV_3015, CNV_4805, CNV_35175, CNV_113540, CNV_113541, CNV_104017, CNV_105406, CNV_76360, CNV_86849, CNV_35176, CNV_71722, CNV_86850, CNV_76365, CNV_86848, CNV_33977, CNV_31929, CNV_39134, CNV_33974, CNV_86853, CNV_35177, CNV_76361, CNV_22919, CNV_86852, CNV_107902, CNV_66449, CNV_43885, CNV_105958, CNV_76366, CNV_76372, C…	hsa-mir-3169	mmu-mir-874, mmu-mir-7a-1, mmu-mir-713, mmu-mir-23b, mmu-mir-27b, mmu-mir-24-1, mmu-mir-466f-4
66	chr14	q11.2 - q32.33	22322590	105912185	1319	0	-0.49585	0	DAD1, ABHD4, OXA1L, SLC7A7, MRPL52, MMP14, LRP10, REM2, RBM23, PRMT5, HAUS4, JUB, C14orf93, PSMB5, PSMB11, CDH24, ACIN1, C14orf119, CEBPE, SLC7A8, HOMEZ, PPP1R3E, BCL2L2, PABPN1, SLC22A17, EFS, IL25, CMTM5, MYH6, MIR208A, MYH7, MIR208B, NGDN, THTPA, AP1G2, JPH4, DHRS2, C14orf165, C14orf167, DHRS4, DHRS4L2, DHRS4L1, LRRC16B, CPNE6, NRL, PCK2, DCAF11, FITM1, PSME1, FAM158A, PSME2, RNF31, IRF9, REC8…	CNV_34544, CNV_4828, CNV_61368, CNV_49315, CNV_113672, CNV_34573, CNV_3038, CNV_49316, CNV_71870, CNV_49317, CNV_23302, CNV_58657, CNV_0333, CNV_34569, CNV_4829, CNV_38973, CNV_66589, CNV_49318, CNV_49319, CNV_58658, CNV_4830, CNV_31956, CNV_101896, CNV_49320, CNV_66591, CNV_4831, CNV_101897, CNV_61369, CNV_30652, CNV_58659, CNV_113673, CNV_35238, CNV_53293, CNV_49321, CNV_49322, CNV_66593, CNV_1…	hsa-mir-208a, hsa-mir-208b, hsa-mir-4307, hsa-mir-3171, hsa-mir-624, hsa-mir-548y, hsa-mir-4308, hsa-mir-548h-1, hsa-mir-625, hsa-mir-1260, hsa-mir-3173, hsa-mir-342, hsa-mir-345, hsa-mir-770, hsa-mir-493, hsa-mir-337, hsa-mir-665, hsa-mir-431, hsa-mir-433, hsa-mir-127, hsa-mir-432, hsa-mir-136, hsa-mir-370, hsa-mir-379, hsa-mir-411, hsa-mir-299, hsa-mir-380, hsa-mir-1197, hsa-mir-323, hsa-mir-75…	mmu-mir-346, mmu-mir-327, mmu-mir-685, mmu-mir-686, mmu-mir-208a, mmu-mir-208b, mmu-mir-719, mmu-mir-16-1, mmu-mir-15a, mmu-mir-1196, mmu-mir-598, mmu-mir-124-1, mmu-mir-320, mmu-mir-687, mmu-mir-1971, mmu-mir-759
67	chr14	q11.2	22696964	22964922	4	0	-4.14961	1.746e-260		CNV_34544, CNV_113672, CNV_34573, CNV_23302, CNV_0333, CNV_34569, CNV_4829, CNV_38973, CNV_58658, CNV_4830, CNV_31956, CNV_101896, CNV_49320, CNV_66591, CNV_4831, CNV_101897, CNV_61369, CNV_30652, CNV_58659, CNV_113673, CNV_35238, CNV_53293, CNV_49321, CNV_49322, CNV_66593, CNV_107726, CNV_3039, CNV_49323, CNV_59718
68	chr14	q12 - q13.3	32765770	37146111	65	0	-1.21869	1.534e-166	AKAP6, NPAS3, EGLN3, C14orf147, EAPP, SNX6, CFL2, BAZ1A, C14orf19, SRP54, FAM177A1, PPP2R3C, KIAA0391, PSMA6, NFKBIA, INSM2, RALGAPA1, BRMS1L, MBIP, SFTA3, NKX2-1, NKX2-8, PAX9	CNV_3933, CNV_108168, CNV_101915, CNV_106386, CNV_71881, CNV_58666, CNV_7032, CNV_101916, CNV_5736, CNV_71883, CNV_49340, CNV_47870, CNV_49341, CNV_47862, CNV_101917, CNV_101918, CNV_113683, CNV_47953, CNV_101919, CNV_61377, CNV_76618, CNV_87168, CNV_76620, CNV_76621, CNV_76619, CNV_87169, CNV_66613, CNV_7033, CNV_5737, CNV_37157, CNV_0438, CNV_31959, CNV_110093, CNV_76622, CNV_76623, CNV_76624, …		mmu-mir-346
69	chr14	q21.3 - q32.33	48624689	105723568	971	0	-0.443136	4.836e-15	RPS29, PPIL5, RPL36AL, MGAT2, C14orf104, POLE2, KLHDC1, KLHDC2, SDCCAG1, ARF6, C14orf182, C14orf183, C14orf138, SOS2, L2HGDH, ATP5S, CDKL1, MAP4K5, ATL1, SAV1, NIN, ABHD12B, PYGL, TRIM9, TMX1, FRMD6, GNG2, C14orf166, NID2, PTGDR, PTGER2, TXNDC16, GPR137C, ERO1L, PSMC6, STYX, GNPNAT1, FERMT2, DDHD1, BMP4, CDKN3, CNIH, GMFB, CGRRF1, SAMD4A, GCH1, WDHD1, SOCS4, MAPK1IP1L, LGALS3, DLGAP5, FBXO34, KIA…	CNV_4835, CNV_101948, CNV_49378, CNV_101949, CNV_49379, CNV_49380, CNV_101950, CNV_113710, CNV_87221, CNV_66640, CNV_5744, CNV_66642, CNV_76648, CNV_87222, CNV_106916, CNV_23485, CNV_113711, CNV_113712, CNV_58676, CNV_105449, CNV_7037, CNV_108224, CNV_71900, CNV_87223, CNV_108235, CNV_101952, CNV_37159, CNV_101953, CNV_35254, CNV_58677, CNV_113716, CNV_101954, CNV_113717, CNV_61388, CNV_58678, CN…	hsa-mir-4308, hsa-mir-548h-1, hsa-mir-625, hsa-mir-1260, hsa-mir-3173, hsa-mir-342, hsa-mir-345, hsa-mir-770, hsa-mir-493, hsa-mir-337, hsa-mir-665, hsa-mir-431, hsa-mir-433, hsa-mir-127, hsa-mir-432, hsa-mir-136, hsa-mir-370, hsa-mir-379, hsa-mir-411, hsa-mir-299, hsa-mir-380, hsa-mir-1197, hsa-mir-323, hsa-mir-758, hsa-mir-329-1, hsa-mir-329-2, hsa-mir-494, hsa-mir-1193, hsa-mir-543, hsa-mir-49…	mmu-mir-685, mmu-mir-686, mmu-mir-208a, mmu-mir-208b, mmu-mir-719, mmu-mir-16-1, mmu-mir-15a, mmu-mir-1196, mmu-mir-598, mmu-mir-124-1, mmu-mir-320, mmu-mir-687, mmu-mir-1971, mmu-mir-759
70	chr15	q22.31	66765072	66791693	5	0	-0.583435	4.991e-13	MAP2K1, SNAPC5, RPL4
71	chr16	p13.13 - p11.1	11018668	34989883	474	0	-0.471742	0	CIITA, DEXI, CLEC16A, SOCS1, TNP2, PRM3, PRM2, PRM1, C16orf75, LITAF, SNN, TXNDC11, ZC3H7A, BCAR4, RSL1D1, GSPT1, TNFRSF17, RUNDC2A, SNX29, CPPED1, SHISA9, ERCC4, MKL2, MIR193B, MIR365-1, PARN, BFAR, PLA2G10, ABCC6P2, NOMO1, NPIP, PDXDC1, NTAN1, RRN3, MPV17L, C16orf45, KIAA0430, NDE1, MIR484, MYH11, C16orf63, ABCC1, ABCC6, NOMO3, LOC339047, XYLT1, NOMO2, ABCC6P1, RPS15A, ARL6IP1, SMG1, TMC7, COQ7…	CNV_5813, CNV_114113, CNV_72458, CNV_108869, CNV_49647, CNV_66935, CNV_66936, CNV_108880, CNV_102213, CNV_43919, CNV_72459, CNV_72460, CNV_102214, CNV_114115, CNV_9272, CNV_72462, CNV_32082, CNV_3109, CNV_72463, CNV_106401, CNV_32083, CNV_53455, CNV_49652, CNV_72467, CNV_72464, CNV_53639, CNV_72468, CNV_72469, CNV_72470, CNV_30738, CNV_3110, CNV_72471, CNV_104097, CNV_72465, CNV_87964, CNV_87965,…	hsa-mir-548h-2, hsa-mir-193b, hsa-mir-365-1, hsa-mir-3179-1, hsa-mir-3670, hsa-mir-3180-1, hsa-mir-1972-1, hsa-mir-3180-4, hsa-mir-484, hsa-mir-3179-2, hsa-mir-3180-2, hsa-mir-3180-3, hsa-mir-3179-3, hsa-mir-3680, hsa-mir-548w, hsa-mir-762	mmu-mir-689-2, mmu-mir-1945, mmu-mir-193b, mmu-mir-365-1, mmu-mir-484, mmu-mir-130b, mmu-mir-301b, mmu-mir-1306, mmu-mir-185, mmu-mir-1224, mmu-mir-28, mmu-mir-690, mmu-mir-1946a, mmu-mir-1947
72	chr16	p13.13	11018668	11938988	27	0	-1.27919	2.057e-87	CIITA, DEXI, CLEC16A, SOCS1, TNP2, PRM3, PRM2, PRM1, C16orf75, LITAF, SNN, TXNDC11, ZC3H7A, BCAR4, RSL1D1	CNV_5813, CNV_114113, CNV_72458, CNV_108869, CNV_49647, CNV_66935, CNV_66936, CNV_108880, CNV_102213, CNV_43919, CNV_72459, CNV_72460	hsa-mir-548h-2	mmu-mir-689-2, mmu-mir-1945
73	chr16	p12.3	16999300	16999359	3	0	-1.36325	1.685e-13		CNV_8814
74	chr16	p11.2	28335078	31713018	131	0	-0.289434	3.86e-23	SBK1, EIF3CL, EIF3C, CLN3, APOB48R, IL27, NUPR1, CCDC101, SULT1A2, SULT1A1, ATXN2L, TUFM, SH2B1, ATP2A1, RABEP2, CD19, NFATC2IP, SPNS1, LAT, RRN3P2, RUNDC2C, LOC606724, BOLA2, BOLA2B, GIYD2, GIYD1, SULT1A4, SULT1A3, LOC388242, LOC613038, LOC440354, SLC7A5P1, SPN, QPRT, C16orf54, ZG16, KIF22, MAZ, PRRT2, C16orf53, MVP, CDIPT, LOC440356, SEZ6L2, ASPHD1, KCTD13, TMEM219, TAOK2, HIRIP3, INO80E, DOC2A…	CNV_3999, CNV_77252, CNV_88040, CNV_4937, CNV_66970, CNV_32106, CNV_77253, CNV_88041, CNV_77255, CNV_88042, CNV_30768, CNV_77254, CNV_88043, CNV_72513, CNV_105531, CNV_72512, CNV_30769, CNV_77256, CNV_88044, CNV_30770, CNV_4938, CNV_30771, CNV_105532, CNV_114144, CNV_58759, CNV_77257, CNV_72514, CNV_23183, CNV_114145, CNV_35379, CNV_32107, CNV_7099, CNV_72515, CNV_77258, CNV_77259, CNV_32108, CNV…	hsa-mir-3680, hsa-mir-762	mmu-mir-690
75	chr16	p11.2 - p11.1	34202088	34989883	8	0	-1.60113	1.432e-51	UBE2MP1, LOC283914, LOC146481	CNV_4002, CNV_8825, CNV_7106, CNV_49691, CNV_8826, CNV_66985, CNV_66986, CNV_4003, CNV_37181, CNV_0484, CNV_0485, CNV_8822, CNV_77320, CNV_88111, CNV_0486, CNV_49692, CNV_49693, CNV_49694, CNV_49695, CNV_0196, CNV_4951, CNV_3118, CNV_23312, CNV_34539, CNV_49696, CNV_49697, CNV_8824, CNV_34565, CNV_8823, CNV_105537, CNV_32124, CNV_66987, CNV_58760, CNV_106185, CNV_7107, CNV_37793, CNV_34475, CNV_9…
76	chr16	q11.2 - q24.3	46615097	90111263	966	0	-0.51519	0	SHCBP1, VPS35, ORC6L, MYLK3, C16orf87, GPT2, DNAJA2, NETO2, ITFG1, PHKB, ABCC12, ABCC11, LONP2, SIAH1, N4BP1, CBLN1, C16orf78, ZNF423, TMEM188, HEATR3, PAPD5, ADCY7, BRD7, NKD1, SNX20, NOD2, CYLD, SALL1, TOX3, CHD9, RBL2, AKTIP, RPGRIP1L, FTO, IRX3, IRX5, IRX6, MMP2, LPCAT2, CAPNS2, SLC6A2, CES4, CES1, CES7, LOC283856, GNAO1, DKFZP434H168, AMFR, NUDT21, OGFOD1, BBS2, MT4, MT3, MT2A, MT1L, MT1E, M…	CNV_3119, CNV_4004, CNV_8827, CNV_77328, CNV_88121, CNV_88122, CNV_72581, CNV_66990, CNV_4005, CNV_72582, CNV_109035, CNV_102279, CNV_66991, CNV_104244, CNV_77332, CNV_88127, CNV_77331, CNV_66992, CNV_7111, CNV_59734, CNV_103336, CNV_7112, CNV_0325, CNV_49718, CNV_114172, CNV_66996, CNV_114173, CNV_110102, CNV_102283, CNV_66997, CNV_109046, CNV_102284, CNV_104245, CNV_72584, CNV_114174, CNV_77344…	hsa-mir-3181, hsa-mir-3935, hsa-mir-138-2, hsa-mir-328, hsa-mir-1538, hsa-mir-140, hsa-mir-1972-2, hsa-mir-3647, hsa-mir-3182, hsa-mir-1910	mmu-mir-691, mmu-mir-99a, mmu-let-7c-1, mmu-mir-125b-2, mmu-mir-155
77	chr16	q11.2 - q12.1	46615097	51891181	99	0	-1.44087	0	SHCBP1, VPS35, ORC6L, MYLK3, C16orf87, GPT2, DNAJA2, NETO2, ITFG1, PHKB, ABCC12, ABCC11, LONP2, SIAH1, N4BP1, CBLN1, C16orf78, ZNF423, TMEM188, HEATR3, PAPD5, ADCY7, BRD7, NKD1, SNX20, NOD2, CYLD, SALL1	CNV_3119, CNV_4004, CNV_8827, CNV_77328, CNV_88121, CNV_88122, CNV_72581, CNV_66990, CNV_4005, CNV_72582, CNV_109035, CNV_102279, CNV_66991, CNV_104244, CNV_77332, CNV_88127, CNV_77331, CNV_66992, CNV_7111, CNV_59734, CNV_103336, CNV_7112, CNV_0325, CNV_49718, CNV_114172, CNV_66996, CNV_114173, CNV_110102, CNV_102283, CNV_66997, CNV_109046, CNV_102284, CNV_104245, CNV_72584, CNV_114174, CNV_77344…	hsa-mir-3181
78	chr16	q12.2 - q21	56377039	58870892	97	0	-0.347176	3.079e-15	GNAO1, AMFR, NUDT21, OGFOD1, BBS2, MT4, MT3, MT2A, MT1L, MT1E, MT1M, MT1A, MT1DP, MT1B, MT1F, MT1G, MT1H, MT1IP, MT1X, NUP93, MIR138-2, SLC12A3, HERPUD1, CETP, NLRC5, CPNE2, FAM192A, RSPRY1, ARL2BP, PLLP, CCL22, CX3CL1, CCL17, CIAPIN1, COQ9, POLR2C, DOK4, CCDC102A, GPR114, GPR56, GPR97, CCDC135, KATNB1, KIFC3, CNGB1, TEPP, ZNF319, C16orf57, MMP15, C16orf80, CSNK2A2, CCDC113, KLKBL4, GINS3, NDRG4,…	CNV_4957, CNV_49723, CNV_5828, CNV_77352, CNV_88141, CNV_67002, CNV_88142, CNV_102290, CNV_114191, CNV_114192, CNV_49724, CNV_7119, CNV_39182, CNV_114193, CNV_67003, CNV_109057, CNV_102291, CNV_61527, CNV_72591, CNV_7120, CNV_4958, CNV_106187, CNV_114194, CNV_67006, CNV_106410, CNV_7121, CNV_10504, CNV_114195, CNV_77357, CNV_88148, CNV_67007, CNV_102292, CNV_114196, CNV_4008, CNV_102293, CNV_1022…	hsa-mir-138-2
79	chr16	q21	60340063	60836758	4	0	-1.31092	3.14e-14		CNV_5830, CNV_4959
80	chr16	q21 - q23.1	65832665	76481992	330	0	-0.330239	7.94e-57	CDH5, BEAN, TK2, CKLF, CMTM1, CMTM2, CMTM3, CMTM4, DYNC1LI2, CCDC79, NAE1, CA7, PDP2, CDH16, RRAD, FAM96B, CES2, CES3, CES8, CBFB, C16orf70, B3GNT9, TRADD, FBXL8, HSF4, NOL3, KIAA0895L, EXOC3L, E2F4, ELMO3, MIR328, LRRC29, TMEM208, FHOD1, SLC9A5, PLEKHG4, KCTD19, LRRC36, TPPP3, ZDHHC1, HSD11B2, ATP6V0D1, AGRP, FAM65A, CTCF, RLTPR, ACD, PARD6A, C16orf48, C16orf86, GFOD2, RANBP10, TSNAXIP1, CENPT, …	CNV_49734, CNV_4962, CNV_102313, CNV_114211, CNV_88179, CNV_88181, CNV_67017, CNV_88180, CNV_102314, CNV_58769, CNV_114212, CNV_49735, CNV_106963, CNV_114213, CNV_77385, CNV_58770, CNV_114215, CNV_77386, CNV_102315, CNV_109102, CNV_67018, CNV_114216, CNV_67019, CNV_35392, CNV_35393, CNV_35394, CNV_35395, CNV_35396, CNV_102316, CNV_67020, CNV_38346, CNV_114217, CNV_109113, CNV_5831, CNV_67021, CNV…	hsa-mir-328, hsa-mir-1538, hsa-mir-140, hsa-mir-1972-2, hsa-mir-3647	mmu-mir-691
81	chr16	q24.3	88928311	90059332	57	0	-0.276961	1.132e-17	PABPN1L, CBFA2T3, ACSF3, C16orf81, CDH15, ZNF778, ANKRD11, SPG7, RPL13, SNORD68, CPNE7, DPEP1, CHMP1A, C16orf55, CDK10, SPATA2L, C16orf7, ZNF276, FANCA, SPIRE2, TCF25, MC1R, TUBB3, DEF8, CENPBD1, AFG3L1	CNV_4975, CNV_4976, CNV_30016, CNV_114293, CNV_30017, CNV_72688, CNV_114294, CNV_114295, CNV_102361, CNV_72689, CNV_72691, CNV_72690, CNV_72692, CNV_67085, CNV_61549, CNV_114299, CNV_114300, CNV_114297, CNV_109246, CNV_4018, CNV_32143, CNV_102363, CNV_72696, CNV_102364, CNV_72695, CNV_7138, CNV_30798, CNV_72698, CNV_114301, CNV_7139, CNV_72700, CNV_4977, CNV_49803, CNV_4978, CNV_4019, CNV_109257,…
82	chr17	p13.3 - p11.1	48539	22205821	617	0	-0.418179	0	RPH3AL, C17orf97, FAM101B, VPS53, FAM57A, GEMIN4, ELP2P, GLOD4, RNMTL1, NXN, TIMM22, ABR, BHLHA9, TUSC5, YWHAE, CRK, MYO1C, INPP5K, LOC100306951, PITPNA, SLC43A2, SCARF1, RILP, PRPF8, TLCD2, C17orf91, MIR22, WDR81, SERPINF2, SERPINF1, SMYD4, RPA1, RTN4RL1, DPH1, OVCA2, MIR132, MIR212, HIC1, SMG6, SRR, TSR1, SNORD91B, SNORD91A, SGSM2, MNT, LOC284009, METT10D, PAFAH1B1, KIAA0664, MIR1253, RAP1GAP2,…	CNV_114302, CNV_106998, CNV_72725, CNV_35487, CNV_72727, CNV_104260, CNV_35488, CNV_104261, CNV_72726, CNV_23530, CNV_35518, CNV_49946, CNV_102368, CNV_104262, CNV_72732, CNV_35426, CNV_104263, CNV_67092, CNV_106417, CNV_109290, CNV_106982, CNV_109324, CNV_102370, CNV_72734, CNV_104265, CNV_72735, CNV_77474, CNV_77475, CNV_88283, CNV_77476, CNV_88284, CNV_72737, CNV_35434, CNV_35435, CNV_106983, …	hsa-mir-3183, hsa-mir-22, hsa-mir-132, hsa-mir-212, hsa-mir-1253, hsa-mir-195, hsa-mir-497, hsa-mir-324, hsa-mir-4314, hsa-mir-3676, hsa-mir-744, hsa-mir-548h-3, hsa-mir-1288, hsa-mir-33b, hsa-mir-1180	mmu-mir-692-1, mmu-mir-99b, mmu-let-7e, mmu-mir-125a
83	chr17	p13.1	6722539	8243254	96	0	-0.267583	1.764e-12	TEKT1, ALOX12P2, ALOX12, RNASEK, C17orf49, MIR195, MIR497, BCL6B, SLC16A13, SLC16A11, CLEC10A, ASGR2, ASGR1, DLG4, ACADVL, MIR324, DVL2, PHF23, GABARAP, DULLARD, C17orf81, CLDN7, SLC2A4, YBX2, EIF5A, GPS2, NEURL4, ACAP1, KCTD11, TMEM95, TNK1, PLSCR3, C17orf61, NLGN2, SPEM1, C17orf74, TMEM102, FGF11, CHRNB1, ZBTB4, AMAC1L3, POLR2A, TNFSF12, TNFSF12-TNFSF13, TNFSF13, SENP3, EIF4A1, SNORA48, SNORD10…	CNV_102395, CNV_35489, CNV_109855, CNV_88336, CNV_67125, CNV_49924, CNV_43650, CNV_72785, CNV_77514, CNV_88337, CNV_72786, CNV_114321, CNV_107004, CNV_23531, CNV_114323, CNV_67127, CNV_109889, CNV_114326, CNV_4988, CNV_49944, CNV_114328, CNV_110023	hsa-mir-195, hsa-mir-497, hsa-mir-324, hsa-mir-4314, hsa-mir-3676	mmu-mir-692-1
84	chr17	p13.1 - p12	9174036	15491748	105	0	-0.624276	1.173e-23	STX8, WDR16, USP43, DHRS7C, GLP2R, RCVRN, GAS7, MYH13, MYH8, MYH4, MYH1, MYH2, MYH3, SCO1, C17orf48, TMEM220, PIRT, SHISA6, DNAH9, ZNF18, MAP2K4, MIR744, MYOCD, RICH2, ELAC2, HS3ST3A1, CDRT15P, COX10, CDRT15, HS3ST3B1, MGC12916, PMP22, TEKT3, CDRT4, FAM18B2	CNV_67131, CNV_49949, CNV_67132, CNV_7177, CNV_0493, CNV_35523, CNV_5851, CNV_49950, CNV_4989, CNV_49951, CNV_29667, CNV_53508, CNV_114332, CNV_67133, CNV_88341, CNV_61555, CNV_43657, CNV_5852, CNV_49809, CNV_67134, CNV_88342, CNV_114334, CNV_58783, CNV_49810, CNV_67135, CNV_88343, CNV_1287, CNV_49811, CNV_104116, CNV_77517, CNV_77518, CNV_32149, CNV_0494, CNV_35427, CNV_67136, CNV_7141, CNV_1024…	hsa-mir-744, hsa-mir-548h-3
85	chr17	q11.1 - q24.3	25310976	69510426	1209	0.634648	0	0	WSB1, KSR1, LGALS9, NOS2, C17orf108, NLK, PYY2, PPY2, FLJ40504, TMEM97, IFT20, TNFAIP1, POLDIP2, TMEM199, SEBOX, VTN, SARM1, SLC46A1, SLC13A2, FOXN1, UNC119, PIGS, ALDOC, SPAG5, FLJ25006, LOC645851, KIAA0100, SDF2, SUPT6H, PROCA1, RAB34, RPL23A, SNORD42B, SNORD4A, SNORD42A, SNORD4B, TLCD1, NEK8, TRAF4, C17orf63, ERAL1, MIR451, MIR144, FLOT2, DHRS13, PHF12, SEZ6, PIPOX, MYO18A, TIAF1, CRYBA1, NUFI…	CNV_23254, CNV_34476, CNV_4028, CNV_32168, CNV_30818, CNV_72848, CNV_114370, CNV_114369, CNV_72849, CNV_107574, CNV_23141, CNV_109401, CNV_102431, CNV_61565, CNV_43551, CNV_105980, CNV_43947, CNV_67166, CNV_77562, CNV_88405, CNV_77563, CNV_77564, CNV_88406, CNV_88407, CNV_88410, CNV_88408, CNV_77565, CNV_88409, CNV_22804, CNV_72850, CNV_38352, CNV_58787, CNV_5333, CNV_4029, CNV_72851, CNV_72852, …	hsa-mir-451, hsa-mir-144, hsa-mir-423, hsa-mir-3184, hsa-mir-193a, hsa-mir-365-2, hsa-mir-632, hsa-mir-2909, hsa-mir-2117, hsa-mir-4315-1, hsa-mir-152, hsa-mir-1203, hsa-mir-10a, hsa-mir-196a-1, hsa-mir-3185, hsa-mir-3614, hsa-mir-142, hsa-mir-454, hsa-mir-301a, hsa-mir-21, hsa-mir-633, hsa-mir-4315-2, hsa-mir-634, hsa-mir-548aa-2, hsa-mir-548d-2, hsa-mir-635	mmu-mir-219-1, mmu-mir-1894, mmu-mir-877, mmu-mir-715, mmu-mir-693, mmu-mir-7b
86	chr17	q11.1 - q11.2	25403446	28766035	107	1.18306	0	6.303e-158	WSB1, KSR1, LGALS9, NOS2, C17orf108, NLK, PYY2, PPY2, FLJ40504, TMEM97, IFT20, TNFAIP1, POLDIP2, TMEM199, SEBOX, VTN, SARM1, SLC46A1, SLC13A2, FOXN1, UNC119, PIGS, ALDOC, SPAG5, FLJ25006, LOC645851, KIAA0100, SDF2, SUPT6H, PROCA1, RAB34, RPL23A, SNORD42B, SNORD4A, SNORD42A, SNORD4B, TLCD1, NEK8, TRAF4, C17orf63, ERAL1, MIR451, MIR144, FLOT2, DHRS13, PHF12, SEZ6, PIPOX, MYO18A, TIAF1, CRYBA1, NUFI…	CNV_4028, CNV_30818, CNV_72848, CNV_114370, CNV_114369, CNV_72849, CNV_107574, CNV_23141, CNV_109401, CNV_102431, CNV_61565, CNV_43551, CNV_105980, CNV_43947, CNV_67166, CNV_77562, CNV_88405, CNV_77563, CNV_77564, CNV_88406, CNV_88407, CNV_88410, CNV_88408, CNV_77565, CNV_88409, CNV_22804, CNV_72850, CNV_38352, CNV_58787, CNV_5333, CNV_4029, CNV_72851, CNV_72852, CNV_30819, CNV_23244, CNV_72853, …	hsa-mir-451, hsa-mir-144, hsa-mir-423, hsa-mir-3184
87	chr17	q11.2 - q12	28811741	36879914	191	0.798941	0	4.781e-27	GOSR1, TBC1D29, LRRC37B2, SUZ12P, CRLF3, ATAD5, C17orf42, ADAP2, RNF135, DPRXP4, NF1, OMG, EVI2B, EVI2A, RAB11FIP4, MIR193A, MIR365-2, C17orf79, UTP6, SUZ12, LRRC37B, RHOT1, ARGFXP2, RHBDL3, C17orf75, MIR632, ZNF207, PSMD11, CDK5R1, MYO1D, TMEM98, SPACA3, ACCN1, CCL2, CCL7, CCL11, CCL8, CCL13, CCL1, C17orf102, TMEM132E, CCT6B, ZNF830, LIG3, RFFL, RAD51L3, FNDC8, NLE1, UNC45B, AMAC1, SLFN5, SLFN11…	CNV_72859, CNV_114373, CNV_7151, CNV_72858, CNV_37188, CNV_30821, CNV_67171, CNV_77568, CNV_88416, CNV_38354, CNV_88417, CNV_77569, CNV_88418, CNV_67172, CNV_72860, CNV_4999, CNV_106418, CNV_114374, CNV_106194, CNV_72861, CNV_114377, CNV_106195, CNV_72862, CNV_114378, CNV_5860, CNV_102438, CNV_88421, CNV_49838, CNV_72863, CNV_102439, CNV_43238, CNV_4030, CNV_88422, CNV_30822, CNV_102440, CNV_3082…	hsa-mir-193a, hsa-mir-365-2, hsa-mir-632, hsa-mir-2909	mmu-mir-219-1, mmu-mir-1894, mmu-mir-877
88	chr17	q21.2	40336933	40605489	20	0.981553	0	1.306e-13	HCRT, GHDC, STAT5B, STAT5A, STAT3, PTRF	CNV_102459, CNV_67200, CNV_102460
89	chr17	q21.33 - q24.3	49244944	69401158	418	0.458356	0	4.455e-65	NME1-NME2, NME2, MBTD1, UTP18, CA10, KIF2B, TOM1L1, COX11, STXBP4, HLF, MMD, TMEM100, PCTP, ANKFN1, NOG, C17orf67, DGKE, MTVR2, TRIM25, COIL, SCPEP1, RNF126P1, AKAP1, MSI2, MRPS23, CUEDC1, VEZF1, SFRS1, DYNLL2, OR4D1, MSX2P1, OR4D2, EPX, MKS1, LPO, MPO, BZRAP1, MIR142, SUPT4H1, RNF43, HSF5, MTMR4, SEPT4, C17orf47, TEX14, RAD51C, PPM1E, TRIM37, SKA2, MIR454, MIR301A, PRR11, C17orf71, GDPD1, YPEL2,…	CNV_49880, CNV_53194, CNV_88527, CNV_77659, CNV_77660, CNV_88528, CNV_88529, CNV_114436, CNV_43951, CNV_67220, CNV_102479, CNV_47874, CNV_67221, CNV_102481, CNV_114438, CNV_61576, CNV_114439, CNV_102482, CNV_88537, CNV_34614, CNV_114440, CNV_0209, CNV_49881, CNV_35476, CNV_106995, CNV_23524, CNV_114441, CNV_4041, CNV_114443, CNV_32187, CNV_3149, CNV_114444, CNV_5334, CNV_35477, CNV_58799, CNV_354…	hsa-mir-3614, hsa-mir-142, hsa-mir-454, hsa-mir-301a, hsa-mir-21, hsa-mir-633, hsa-mir-4315-2, hsa-mir-634, hsa-mir-548aa-2, hsa-mir-548d-2, hsa-mir-635	mmu-mir-7b
90	chr17	q24.3 - q25.3	70521861	75462870	179	0	-0.404381	7.418e-144	SLC39A11, SSTR2, COG1, FAM104A, C17orf80, CPSF4L, CDC42EP4, SDK2, C17orf54, RPL38, MGC16275, TTYH2, DNAI2, KIF19, BTBD17, GPR142, GPRC5C, CD300A, CD300LB, CD300C, CD300LD, C17orf77, CD300E, RAB37, CD300LF, SLC9A3R1, NAT9, TMEM104, GRIN2C, FDXR, FADS6, USH1G, OTOP2, OTOP3, C17orf28, CDR2L, ICT1, ATP5H, KCTD2, SLC16A5, ARMC7, NT5C, HN1, SUMO2, NUP85, GGA3, MRPS7, MIF4GD, SLC25A19, GRB2, KIAA0195, C…	CNV_67254, CNV_49922, CNV_67255, CNV_88596, CNV_38362, CNV_67256, CNV_35490, CNV_35491, CNV_35492, CNV_0503, CNV_35493, CNV_35494, CNV_107002, CNV_35495, CNV_35496, CNV_35497, CNV_35498, CNV_73013, CNV_23528, CNV_49923, CNV_77709, CNV_88597, CNV_88599, CNV_77710, CNV_88598, CNV_77714, CNV_88600, CNV_43954, CNV_102529, CNV_5879, CNV_5880, CNV_102530, CNV_23529, CNV_67257, CNV_5336, CNV_102531, CNV…	hsa-mir-3615, hsa-mir-3678, hsa-mir-636, hsa-mir-4316	mmu-mir-1195
91	chr17	q24.3 - q25.1	70642068	70987108	6	0	-1.51673	4.453e-38	SLC39A11	CNV_49922, CNV_67255, CNV_88596, CNV_38362, CNV_67256, CNV_35490, CNV_35491, CNV_35492, CNV_0503, CNV_35493, CNV_35494, CNV_107002, CNV_35495, CNV_35496, CNV_35497, CNV_35498, CNV_73013
92	chr18	p11.32 - p11.21	180229	14766161	182	0	-0.514369	3.962e-235	USP14, THOC1, COLEC12, CETN1, CLUL1, C18orf56, TYMS, ENOSF1, YES1, ADCYAP1, C18orf2, METTL4, NDC80, SMCHD1, EMILIN2, LPIN2, LOC727896, MYOM1, MYL12A, MYL12B, TGIF1, DLGAP1, FLJ35776, LOC642597, C18orf18, LOC339290, ZFP161, EPB41L3, TMEM200C, L3MBTL4, ARHGAP28, LAMA1, LRRC30, PTPRM, LOC100192426, RAB12, KIAA0802, NDUFV2, ANKRD12, TWSG1, RALBP1, PPP4R1, RAB31, TXNDC2, VAPA, APCDD1, NAPG, FAM38B, GN…	CNV_3155, CNV_77770, CNV_88666, CNV_10523, CNV_49970, CNV_49971, CNV_38366, CNV_49972, CNV_1289, CNV_49973, CNV_77771, CNV_88667, CNV_77773, CNV_88669, CNV_88670, CNV_88673, CNV_88674, CNV_77776, CNV_5044, CNV_67286, CNV_102568, CNV_3156, CNV_110113, CNV_102569, CNV_102570, CNV_50065, CNV_50066, CNV_50068, CNV_110067, CNV_102571, CNV_9295, CNV_9294, CNV_34615, CNV_30037, CNV_30038, CNV_49960, CNV…	hsa-mir-4317	mmu-mir-1893, mmu-mir-133a-1, mmu-mir-1-2-as, mmu-mir-1-2, mmu-mir-1901, mmu-mir-1948
93	chr18	q11.1 - q23	18650189	77982126	690	0	-0.552028	0	ROCK1, GREB1L, ESCO1, SNRPD1, ABHD3, MIR320C1, MIB1, MIR133A1, MIR1-2, GATA6, CTAGE1, RBBP8, CABLES1, C18orf45, RIOK3, C18orf8, NPC1, ANKRD29, LAMA3, TTC39C, CABYR, OSBPL1A, MIR320C2, IMPACT, HRH4, ZNF521, SS18, PSMA8, TAF4B, KCTD1, LOC728606, AQP4, C18orf16, CHST9, CDH2, MIR302F, DSC3, DSC2, DSC1, DSG1, DSG4, DSG3, DSG2, TTR, B4GALT6, MCART2, KIAA1012, RNF125, RNF138, MEP1B, FAM59A, WBP11P1, KLH…	CNV_77823, CNV_77824, CNV_88742, CNV_88744, CNV_88746, CNV_77827, CNV_88749, CNV_88748, CNV_67312, CNV_88747, CNV_102608, CNV_23320, CNV_5894, CNV_5895, CNV_107016, CNV_67313, CNV_10530, CNV_38365, CNV_49961, CNV_104137, CNV_88750, CNV_77828, CNV_88751, CNV_35532, CNV_35533, CNV_35534, CNV_35535, CNV_35536, CNV_35537, CNV_107017, CNV_23541, CNV_49962, CNV_67314, CNV_88752, CNV_77829, CNV_88753, C…	hsa-mir-320c-1, hsa-mir-133a-1, hsa-mir-1-2, hsa-mir-320c-2, hsa-mir-302f, hsa-mir-187, hsa-mir-3929, hsa-mir-4318, hsa-mir-924, hsa-mir-4319, hsa-mir-1539, hsa-mir-4320, hsa-mir-122	mmu-mir-187, mmu-mir-1949, mmu-mir-378, mmu-mir-145, mmu-mir-143, mmu-mir-122, mmu-mir-694
94	chr18	q21.1 - q21.32	47769420	57776111	120	0	-0.428245	8.275e-11	CCDC11, MBD1, CXXC1, SKA1, MAPK4, MRO, ME2, ELAC1, SMAD4, MEX3C, DCC, MBD2, SNORA37, POLI, STARD6, C18orf54, C18orf26, RAB27B, CCDC68, TCF4, TXNL1, WDR7, ST8SIA3, ONECUT2, FECH, NARS, ATP8B1, NEDD4L, MIR122, ALPK2, MALT1, ZNF532, LOC390858, SEC11C, GRP, RAX, CPLX4, LMAN1, CCBE1, PMAIP1	CNV_35576, CNV_67357, CNV_88841, CNV_88839, CNV_88840, CNV_88842, CNV_35577, CNV_22707, CNV_47955, CNV_88843, CNV_50001, CNV_50002, CNV_50003, CNV_35578, CNV_1978, CNV_32214, CNV_110194, CNV_35579, CNV_102661, CNV_102662, CNV_102663, CNV_43965, CNV_88844, CNV_58834, CNV_104351, CNV_114590, CNV_67358, CNV_77886, CNV_77887, CNV_107026, CNV_67359, CNV_102664, CNV_67360, CNV_88848, CNV_5057, CNV_5000…	hsa-mir-122
95	chr19	p13.3	682003	3755317	152	0	-0.259803	7.709e-52	FSTL3, PRSSL1, PALM, C19orf21, PTBP1, LPPR3, AZU1, PRTN3, ELANE, CFD, MED16, C19orf22, KISS1R, ARID3A, WDR18, GRIN3B, C19orf6, CNN2, ABCA7, HMHA1, POLR2E, GPX4, SBNO2, STK11, C19orf26, ATP5D, MIDN, C19orf23, CIRBP, C19orf24, EFNA2, MUM1, NDUFS7, GAMT, DAZAP1, RPS15, APC2, C19orf25, PCSK4, REEP6, ADAMTSL5, PLK5P, MEX3D, MBD3, UQCR11, TCF3, ONECUT3, ATP8B3, REXO1, MIR1909, KLF16, FAM108A1, SCAMP4, …	CNV_30050, CNV_30052, CNV_30049, CNV_110266, CNV_114669, CNV_114670, CNV_114668, CNV_73267, CNV_114671, CNV_30054, CNV_30055, CNV_107060, CNV_73268, CNV_33960, CNV_30056, CNV_114672, CNV_30885, CNV_4066, CNV_2237, CNV_5065, CNV_5929, CNV_114673, CNV_102758, CNV_102759, CNV_73270, CNV_107062, CNV_114674, CNV_114676, CNV_29682, CNV_114677, CNV_114678, CNV_29683, CNV_29684, CNV_35605, CNV_50070, CNV…	hsa-mir-3187, hsa-mir-1909, hsa-mir-1227, hsa-mir-4321
96	chr19	q13.13 - q13.2	38465461	39548345	44	0.259311	0	2.553e-16	SIPA1L3, DPF1, PPP1R14A, SPINT2, YIF1B, C19orf33, KCNK6, CATSPERG, PSMD8, GGN, SPRED3, FAM98C, RASGRP4, RYR1, MAP4K1, EIF3K, ACTN4, CAPN12, LGALS7, LGALS7B, LGALS4, ECH1, HNRNPL, RINL, SIRT2, NFKBIB, SARS2, MRPS12, FBXO17, FBXO27	CNV_5953, CNV_73364, CNV_39234, CNV_50139, CNV_73365, CNV_9794, CNV_37203, CNV_110116, CNV_37204, CNV_37205, CNV_0513, CNV_30904, CNV_30905, CNV_73366
97	chr20	p12.1	14315848	15268061	8	0	-0.260716	1.368e-10	MACROD2, FLRT3	CNV_67658, CNV_90479, CNV_38439, CNV_10574, CNV_67657, CNV_6062, CNV_90480, CNV_67659, CNV_50613, CNV_61914, CNV_9315, CNV_53207, CNV_50614, CNV_5449, CNV_3209, CNV_4096, CNV_50615, CNV_50616, CNV_50617, CNV_30119, CNV_53359, CNV_0537, CNV_35896, CNV_30120, CNV_53335, CNV_9314, CNV_30121, CNV_37529, CNV_7295, CNV_67660, CNV_23247, CNV_10575, CNV_34631, CNV_50618, CNV_53813, CNV_53865, CNV_1523, C…
98	chr20	q11.21	30072443	30455932	13	0.793098	0	4.228e-26	REM1, NCRNA00028, HM13, PSIMCT-1, ID1, COX4I2, BCL2L1, TPX2, MYLK2, FOXS1, DUSP15	CNV_6085	hsa-mir-3193
99	chr21	q11.2 - q22.3	14975826	48067924	554	0.456585	0	0	POTED, C21orf15, C21orf81, LIPI, RBM11, ABCC13, HSPA13, SAMSN1, NRIP1, USP25, C21orf34, MIR99A, MIRLET7C, MIR125B2, CXADR, BTG3, C21orf91, NCRNA00157, CHODL, PRSS7, C21orf131, NCAM2, NCRNA00158, MIR155HG, MIR155, C21orf71, MRPL39, JAM2, ATP5J, GABPA, APP, CYYR1, ADAMTS1, ADAMTS5, NCRNA00113, C21orf94, NCRNA00161, N6AMT1, RNF160, RWDD2B, USP16, CCT8, C21orf7, NCRNA00189, BACH1, GRIK1, NCRNA00110, …	CNV_8890, CNV_9322, CNV_34632, CNV_3225, CNV_38448, CNV_4110, CNV_10591, CNV_50729, CNV_50730, CNV_0811, CNV_2255, CNV_73606, CNV_114980, CNV_50731, CNV_5157, CNV_32439, CNV_90695, CNV_79312, CNV_73607, CNV_31059, CNV_79313, CNV_90696, CNV_2001, CNV_31060, CNV_90697, CNV_90698, CNV_7316, CNV_35943, CNV_32440, CNV_31061, CNV_73608, CNV_61963, CNV_67744, CNV_22880, CNV_35944, CNV_22847, CNV_73609, …	hsa-mir-3118-5, hsa-mir-99a, hsa-let-7c, hsa-mir-125b-2, hsa-mir-548x, hsa-mir-155, hsa-mir-4327, hsa-mir-802, hsa-mir-3197
100	chr21	q21.3 - q22.11	31066190	34142190	65	0.282955	0	2.09e-11	GRIK1, NCRNA00110, CLDN17, CLDN8, KRTAP24-1, KRTAP25-1, KRTAP26-1, KRTAP27-1, KRTAP23-1, KRTAP13-2, KRTAP13-1, KRTAP13-3, KRTAP13-4, KRTAP15-1, KRTAP19-1, KRTAP19-2, KRTAP19-3, KRTAP19-4, KRTAP19-5, KRTAP19-6, KRTAP19-7, KRTAP22-2, KRTAP6-3, KRTAP6-2, KRTAP22-1, KRTAP6-1, KRTAP20-1, KRTAP20-4, KRTAP20-2, KRTAP20-3, KRTAP21-3, KRTAP21-2, KRTAP21-1, KRTAP8-1, KRTAP7-1, KRTAP11-1, KRTAP19-8, TIAM1, …	CNV_103073, CNV_79333, CNV_9327, CNV_103074, CNV_44057, CNV_67775, CNV_90748, CNV_37878, CNV_104209, CNV_110442, CNV_103076, CNV_50769, CNV_7321, CNV_67776, CNV_38455, CNV_104210, CNV_59046, CNV_115012, CNV_115013, CNV_90749, CNV_90750, CNV_90751, CNV_103077, CNV_61973, CNV_5161, CNV_4114, CNV_8892, CNV_115014, CNV_6134, CNV_6135, CNV_104483, CNV_115015	hsa-mir-4327
101	chr21	q22.3	42717594	46956979	115	0.585448	0	3.689e-11	FAM3B, MX2, MX1, TMPRSS2, NCRNA00111, C21orf129, NCRNA00112, RIPK4, PRDM15, C2CD2, ZNF295, C21orf121, UMODL1, C21orf128, ABCG1, TFF3, TFF2, TFF1, TMPRSS3, UBASH3A, RSPH1, SLC37A1, PDE9A, WDR4, NDUFV3, PKNOX1, CBS, U2AF1, CRYAA, SIK1, C21orf125, C21orf84, HSF2BP, RRP1B, PDXK, CSTB, RRP1, LOC284837, AGPAT3, TRAPPC10, PWP2, C21orf33, ICOSLG, DNMT3L, AIRE, PFKL, C21orf2, TRPM2, LRRC3, C21orf29, C21or…	CNV_110445, CNV_73640, CNV_103100, CNV_61978, CNV_107603, CNV_115024, CNV_67792, CNV_90792, CNV_50776, CNV_110446, CNV_37237, CNV_103101, CNV_90794, CNV_90795, CNV_90796, CNV_79364, CNV_73641, CNV_10602, CNV_67794, CNV_59051, CNV_115026, CNV_110448, CNV_103102, CNV_103103, CNV_50777, CNV_79367, CNV_90798, CNV_90801, CNV_90803, CNV_59052, CNV_73644, CNV_104487, CNV_73645, CNV_107822, CNV_23641, CN…
102	chr22	q12.3 - q13.33	37423294	51178264	365	0.507511	0	0	MPST, KCTD17, TMPRSS6, IL2RB, C1QTNF6, SSTR3, RAC2, CYTH4, ELFN2, MFNG, CARD10, CDC42EP1, LGALS2, GGA1, SH3BP1, PDXP, LGALS1, NOL12, TRIOBP, H1F0, GCAT, GALR3, ANKRD54, MIR658, MIR659, EIF3L, MICALL1, C22orf23, POLR2F, SOX10, PICK1, SLC16A8, BAIAP2L2, PLA2G6, MAFF, TMEM184B, CSNK1E, LOC400927, KCNJ4, KDELR3, DDX17, DMC1, LOC646851, CBY1, TOMM22, JOSD1, GTPBP1, SUN2, DNAL4, NPTXR, CBX6, APOBEC3A, …	CNV_47855, CNV_115202, CNV_73822, CNV_50863, CNV_9846, CNV_5184, CNV_30162, CNV_30163, CNV_79573, CNV_91058, CNV_91059, CNV_67886, CNV_104221, CNV_110471, CNV_10626, CNV_73823, CNV_4128, CNV_39315, CNV_6149, CNV_115203, CNV_5185, CNV_5186, CNV_115204, CNV_115205, CNV_36026, CNV_107169, CNV_23652, CNV_79576, CNV_79577, CNV_91063, CNV_91064, CNV_79578, CNV_110472, CNV_73825, CNV_9847, CNV_79579, CN…	hsa-mir-658, hsa-mir-659, hsa-mir-1281, hsa-mir-33a, hsa-mir-1249, hsa-mir-3619, hsa-let-7a-3, hsa-let-7b, hsa-mir-3201, hsa-mir-3667
103	chr22	q12.3 - q13.1	37583328	39495329	77	0.305755	0	3.52e-17	C1QTNF6, SSTR3, RAC2, CYTH4, ELFN2, MFNG, CARD10, CDC42EP1, LGALS2, GGA1, SH3BP1, PDXP, LGALS1, NOL12, TRIOBP, H1F0, GCAT, GALR3, ANKRD54, MIR658, MIR659, EIF3L, MICALL1, C22orf23, POLR2F, SOX10, PICK1, SLC16A8, BAIAP2L2, PLA2G6, MAFF, TMEM184B, CSNK1E, LOC400927, KCNJ4, KDELR3, DDX17, DMC1, LOC646851, CBY1, TOMM22, JOSD1, GTPBP1, SUN2, DNAL4, NPTXR, CBX6, APOBEC3A, APOBEC3B, APOBEC3C, APOBEC3D, …	CNV_47855, CNV_115202, CNV_73822, CNV_50863, CNV_9846, CNV_5184, CNV_30162, CNV_30163, CNV_79573, CNV_91058, CNV_91059, CNV_67886, CNV_104221, CNV_110471, CNV_10626, CNV_73823, CNV_4128, CNV_39315, CNV_6149, CNV_115203, CNV_5185, CNV_5186, CNV_115204, CNV_115205, CNV_36026, CNV_107169, CNV_23652, CNV_79576, CNV_79577, CNV_91063, CNV_91064, CNV_79578, CNV_110472, CNV_73825, CNV_9847, CNV_79579, CN…	hsa-mir-658, hsa-mir-659
104	chr22	q13.33	50313804	51178264	30	0.756504	0	6.497e-11	CRELD2, PIM3, IL17REL, TTLL8, MLC1, MOV10L1, PANX2, TRABD, SELO, TUBGCP6, HDAC10, MAPK12, MAPK11, PLXNB2, FAM116B, SAPS2, SBF1, ADM2, MIOX, LMF2, NCAPH2, SCO2, TYMP, ODF3B, KLHDC7B, C22orf41, CPT1B, CHKB-CPT1B, CHKB, LOC100144603, MAPK8IP2, ARSA, SHANK3, ACR	CNV_115282, CNV_79636, CNV_79637, CNV_91128, CNV_91130, CNV_79635, CNV_91129, CNV_91131, CNV_79639, CNV_91132, CNV_29723, CNV_53621, CNV_50888, CNV_50889, CNV_115284, CNV_115285, CNV_30166, CNV_30167, CNV_67909, CNV_115283, CNV_73872, CNV_104535, CNV_115288, CNV_73873, CNV_59582, CNV_73874, CNV_115289, CNV_5192, CNV_4139, CNV_115290, CNV_115291, CNV_7354, CNV_115292, CNV_115293, CNV_5193, CNV_679…
105	chrX	p22.33 - p11.21	1314894	58051765	694	0	-0.488305	0	CRLF2, CSF2RA, IL3RA, SLC25A6, NCRNA00105, ASMTL, P2RY8, SFRS17A, ASMT, DHRSX, ZBED1, CD99, XG, XGPY2, GYG2, ARSD, ARSE, ARSH, ARSF, MXRA5, PRKX, NLGN4X, VCX3A, HDHD1A, STS, VCX, PNPLA4, MIR651, VCX2, VCX3B, KAL1, FAM9A, FAM9B, TBL1X, GPR143, SHROOM2, WWC3, CLCN4, MID1, HCCS, ARHGAP6, AMELX, MSL3, FRMPD4, PRPS2, TLR7, LOC349408, TLR8, TMSL3, TMSB4X, FAM9C, ATXN3L, EGFL6, TCEANC, RAB9A, TRAPPC2, O…	CNV_73905, CNV_67929, CNV_73906, CNV_73903, CNV_73907, CNV_73902, CNV_104539, CNV_104541, CNV_73901, CNV_73900, CNV_83258, CNV_96390, CNV_73909, CNV_73908, CNV_83259, CNV_83260, CNV_83261, CNV_73910, CNV_104542, CNV_73911, CNV_83262, CNV_96391, CNV_67930, CNV_104543, CNV_33161, CNV_4142, CNV_67931, CNV_104544, CNV_67932, CNV_33162, CNV_83265, CNV_96394, CNV_83266, CNV_83267, CNV_96395, CNV_96393,…	hsa-mir-3690, hsa-mir-651, hsa-mir-23c, hsa-mir-3915, hsa-mir-548f-5, hsa-mir-3937, hsa-mir-221, hsa-mir-222, hsa-mir-532, hsa-mir-188, hsa-mir-500a, hsa-mir-362, hsa-mir-501, hsa-mir-500b, hsa-mir-660, hsa-mir-502, hsa-mir-98, hsa-let-7f-2	mmu-mir-500, mmu-mir-501, mmu-mir-362, mmu-mir-188, mmu-mir-532, mmu-mir-1198, mmu-mir-221, mmu-mir-222, mmu-mir-717, mmu-mir-363, mmu-mir-92a-2, mmu-mir-19b-2, mmu-mir-20b, mmu-mir-18b, mmu-mir-106a, mmu-mir-450b, mmu-mir-450a-1, mmu-mir-450a-2, mmu-mir-542, mmu-mir-351, mmu-mir-503, mmu-mir-322, mmu-mir-504, mmu-mir-505
106	chrX	p11.22	50070457	51912188	26	0	-0.756594	5.698e-11	CCNB3, DGKK, SHROOM4, LOC347376, BMP15, NUDT10, CXorf67, NUDT11, GSPT2, MAGED1, MAGED4B, MAGED4, SNORA11D, SNORA11E	CNV_83519, CNV_96679, CNV_39576, CNV_103250, CNV_110179, CNV_96682, CNV_37380, CNV_96683		mmu-mir-363, mmu-mir-92a-2, mmu-mir-19b-2, mmu-mir-20b, mmu-mir-18b, mmu-mir-106a, mmu-mir-450b, mmu-mir-450a-1, mmu-mir-450a-2, mmu-mir-542, mmu-mir-351, mmu-mir-503, mmu-mir-322
107	chrX	q11.1 - q28	61931689	154841455	1137	0.560539	0	0	SPIN4, LOC92249, ARHGEF9, MIR1468, FAM123B, ASB12, MTMR8, ZC4H2, ZC3H12B, LAS1L, MSN, MIR223, VSIG4, HEPH, EDA2R, AR, OPHN1, YIPF6, STARD8, EFNB1, PJA1, FAM155B, EDA, AWAT2, OTUD6A, IGBP1, DGAT2L6, AWAT1, P2RY4, ARR3, RAB41, PDZD11, KIF4A, GDPD2, DLG3, TEX11, SLC7A3, SNX12, FOXO4, CXorf65, IL2RG, MED12, NLGN3, BCYRN1, GJB1, ZMYM3, NONO, ITGB1BP2, TAF1, INGX, OGT, ACRC, CXCR3, CXorf49, CXorf49B, N…	CNV_9345, CNV_53015, CNV_83557, CNV_96726, CNV_4152, CNV_67982, CNV_2279, CNV_67983, CNV_38930, CNV_7795, CNV_73993, CNV_73994, CNV_73995, CNV_37055, CNV_3251, CNV_4153, CNV_83563, CNV_9346, CNV_73996, CNV_38946, CNV_107978, CNV_73997, CNV_1851, CNV_107981, CNV_73998, CNV_103253, CNV_44417, CNV_105897, CNV_53017, CNV_34417, CNV_115309, CNV_67984, CNV_83564, CNV_83565, CNV_96730, CNV_115310, CNV_8…	hsa-mir-1468, hsa-mir-223, hsa-mir-676, hsa-mir-421, hsa-mir-374b, hsa-mir-374c, hsa-mir-545, hsa-mir-374a, hsa-mir-384, hsa-mir-325, hsa-mir-4328, hsa-mir-548i-4, hsa-mir-1321, hsa-mir-361, hsa-mir-548m, hsa-mir-652, hsa-mir-4329, hsa-mir-764, hsa-mir-1912, hsa-mir-1264, hsa-mir-1298, hsa-mir-1911, hsa-mir-448, hsa-mir-1277, hsa-mir-766, hsa-mir-3672, hsa-mir-363, hsa-mir-92a-2, hsa-mir-19b-2, h…	mmu-mir-743a, mmu-mir-743b, mmu-mir-742, mmu-mir-883a, mmu-mir-883b, mmu-mir-471, mmu-mir-741, mmu-mir-463, mmu-mir-880, mmu-mir-878, mmu-mir-881, mmu-mir-871, mmu-mir-470, mmu-mir-465c-1, mmu-mir-465b-1, mmu-mir-465c-2, mmu-mir-465b-2, mmu-mir-465a, mmu-mir-1274a, mmu-mir-201, mmu-mir-547, mmu-mir-509, mmu-mir-224, mmu-mir-452, mmu-mir-105, mmu-mir-718, mmu-mir-1906, mmu-mir-223, mmu-mir-676, mm…
108	chrX	q11.2 - q21.1	64196201	82004069	229	0.295471	0	4.373e-80	ZC4H2, ZC3H12B, LAS1L, MSN, MIR223, VSIG4, HEPH, EDA2R, AR, OPHN1, YIPF6, STARD8, EFNB1, PJA1, FAM155B, EDA, AWAT2, OTUD6A, IGBP1, DGAT2L6, AWAT1, P2RY4, ARR3, RAB41, PDZD11, KIF4A, GDPD2, DLG3, TEX11, SLC7A3, SNX12, FOXO4, CXorf65, IL2RG, MED12, NLGN3, BCYRN1, GJB1, ZMYM3, NONO, ITGB1BP2, TAF1, INGX, OGT, ACRC, CXCR3, CXorf49, CXorf49B, NHSL2, RPS26P11, RGAG4, FLJ44635, PIN4, ERCC6L, RPS4X, CITE…	CNV_107981, CNV_73998, CNV_103253, CNV_44417, CNV_105897, CNV_53017, CNV_34417, CNV_115309, CNV_67984, CNV_83564, CNV_83565, CNV_96730, CNV_115310, CNV_83566, CNV_1852, CNV_4154, CNV_3266, CNV_53019, CNV_33166, CNV_9347, CNV_83567, CNV_96731, CNV_107530, CNV_103254, CNV_37056, CNV_22769, CNV_67985, CNV_83569, CNV_96732, CNV_83572, CNV_83570, CNV_115311, CNV_33167, CNV_53020, CNV_53021, CNV_53022,…	hsa-mir-223, hsa-mir-676, hsa-mir-421, hsa-mir-374b, hsa-mir-374c, hsa-mir-545, hsa-mir-374a, hsa-mir-384, hsa-mir-325, hsa-mir-4328	mmu-mir-1274a, mmu-mir-201, mmu-mir-547, mmu-mir-509, mmu-mir-224, mmu-mir-452, mmu-mir-105, mmu-mir-718
109	chrX	q21.1 - q22.1	82335586	101858054	174	1.20165	0	0	POU3F4, CYLC1, RPS6KA6, HDX, UBE2DNL, APOOL, SATL1, ZNF711, POF1B, CHM, DACH2, KLHL4, CPXCR1, TGIF2LX, PABPC5, PCDH11X, NAP1L3, FAM133A, LOC643486, DIAPH2, RPA4, LOC442459, PCDH19, TNMD, TSPAN6, SRPX2, SYTL4, CSTF2, NOX1, XKRX, ARL13A, TRMT2B, TMEM35, CENPI, DRP2, TAF7L, TIMM8A, BTK, RPL36A, GLA, HNRNPH2, ARMCX4, ARMCX1, ARMCX6, ARMCX3, ARMCX2, NXF5, ZMAT1, TCEAL2, TCEAL6, BEX5, NXF2, NXF2B, TMSB…	CNV_0247, CNV_0248, CNV_74021, CNV_103261, CNV_59552, CNV_6741, CNV_83617, CNV_96801, CNV_107532, CNV_1855, CNV_1856, CNV_37063, CNV_37064, CNV_103262, CNV_22536, CNV_74022, CNV_103263, CNV_44418, CNV_53044, CNV_96802, CNV_96803, CNV_103264, CNV_96805, CNV_23927, CNV_74024, CNV_107986, CNV_83621, CNV_96807, CNV_74025, CNV_108005, CNV_96809, CNV_83622, CNV_3268, CNV_106633, CNV_4157, CNV_44419, CN…	hsa-mir-548i-4, hsa-mir-1321, hsa-mir-361, hsa-mir-548m	mmu-mir-1906, mmu-mir-223, mmu-mir-676, mmu-mir-421, mmu-mir-374, mmu-mir-672
110	chrX	q22.1 - q27.3	101913265	147084760	549	0.327132	0	6.102e-147	GPRASP1, GPRASP2, BHLHB9, RAB40AL, BEX1, NXF3, BEX4, TCEAL8, TCEAL5, BEX2, TCEAL7, WBP5, NGFRAP1, RAB40A, TCEAL4, TCEAL3, TCEAL1, MORF4L2, GLRA4, TMEM31, PLP1, RAB9B, MIR1256, TMSB15B, H2BFXP, H2BFWT, H2BFM, MCART6, ZCCHC18, CXorf39, ESX1, IL1RAPL2, TEX13A, NRK, SERPINA7, MUM1L1, CXorf57, RNF128, TBC1D8B, RIPPLY1, CLDN2, MORC4, RBM41, NUP62CL, CXorf41, PRPS1, TSC22D3, MID2, TEX13B, VSIG1, PSMD10,…	CNV_96860, CNV_96861, CNV_96862, CNV_74032, CNV_83658, CNV_96863, CNV_59882, CNV_4160, CNV_36984, CNV_105879, CNV_52902, CNV_37340, CNV_37341, CNV_74033, CNV_83660, CNV_83661, CNV_96871, CNV_96872, CNV_110173, CNV_83662, CNV_96870, CNV_0663, CNV_0664, CNV_3254, CNV_68010, CNV_0665, CNV_7756, CNV_52903, CNV_31556, CNV_52904, CNV_96873, CNV_96874, CNV_4161, CNV_96875, CNV_96876, CNV_0250, CNV_8310,…	hsa-mir-652, hsa-mir-4329, hsa-mir-764, hsa-mir-1912, hsa-mir-1264, hsa-mir-1298, hsa-mir-1911, hsa-mir-448, hsa-mir-1277, hsa-mir-766, hsa-mir-3672, hsa-mir-363, hsa-mir-92a-2, hsa-mir-19b-2, hsa-mir-20b, hsa-mir-18b, hsa-mir-106a, hsa-mir-450b, hsa-mir-450a-1, hsa-mir-450a-2, hsa-mir-542, hsa-mir-503, hsa-mir-424, hsa-mir-934, hsa-mir-504, hsa-mir-505, hsa-mir-320d-2, hsa-mir-890, hsa-mir-888, …	mmu-mir-384, mmu-mir-325, mmu-mir-361, mmu-mir-1970, mmu-mir-652, mmu-mir-680-2, mmu-mir-764, mmu-mir-448
111	chrX	q22.2	103040642	103094064	3	0	-0.964441	2.602e-26	PLP1, RAB9B	CNV_59882, CNV_4160
112	chrX	q25 - q26.1	128577536	129307056	16	0.684741	0	7.814e-12	SMARCA1, OCRL, APLN, XPNPEP2, SASH3, ZDHHC9, UTP14A, BCORL1, ELF4, AIFM1, RAB33A	CNV_4172, CNV_9862, CNV_23913, CNV_74051, CNV_83737, CNV_96961
113	chrX	q28	147280684	154841455	158	1.02519	0	2.893e-167	AFF2, IDS, LOC100131434, CXorf40A, MAGEA9B, MAGEA9, HSFX2, HSFX1, TMEM185A, MAGEA11, MAGEA8, CXorf40B, LOC100272228, MIR2114, MAMLD1, MTM1, MTMR1, CD99L2, HMGB3, GPR50, VMA21, PASD1, PRRG3, FATE1, CNGA2, MAGEA4, GABRE, MIR452, MAGEA5, MAGEA10, GABRA3, MIR105-1, MIR767, MIR105-2, GABRQ, MAGEA6, CSAG3, CSAG2, MAGEA2, MAGEA2B, MAGEA12, CSAG1, MAGEA3, CETN2, NSDHL, ZNF185, PNMA5, PNMA3, LOC100287428,…	CNV_29477, CNV_37354, CNV_105888, CNV_43373, CNV_106621, CNV_68051, CNV_39580, CNV_83817, CNV_83818, CNV_97049, CNV_83821, CNV_97052, CNV_83822, CNV_97053, CNV_83825, CNV_7768, CNV_7769, CNV_97057, CNV_97058, CNV_68052, CNV_38001, CNV_1869, CNV_97059, CNV_97060, CNV_33185, CNV_52953, CNV_4177, CNV_83829, CNV_83830, CNV_97062, CNV_97064, CNV_97065, CNV_83828, CNV_97063, CNV_9355, CNV_83832, CNV_74…	hsa-mir-2114, hsa-mir-4330, hsa-mir-224, hsa-mir-452, hsa-mir-105-1, hsa-mir-767, hsa-mir-105-2, hsa-mir-3202-1, hsa-mir-3202-2, hsa-mir-718, hsa-mir-1184-1, hsa-mir-1184-2, hsa-mir-1184-3	mmu-let-7f-2, mmu-mir-98
114	chrY	p11.2	6592868	9533912	22	0	-3.43475	0	AMELY, TBL1Y, PRKY, TTTY16, TTTY12, TTTY18, TTTY19, TTTY11, RBMY1A3P, TTTY20, FAM197Y2, TSPY4, TSPY3, TSPY1, RBMY3AP, TTTY8, TTTY8B	CNV_83913, CNV_97170, CNV_97171, CNV_83914, CNV_97172, CNV_97173, CNV_4180, CNV_83915, CNV_97174, CNV_0829, CNV_2285, CNV_37074, CNV_33191
115	chrY	p11.2	7260370	7680121	4	0	-1.5157	1.659e-73	TTTY16, TTTY12	CNV_83913, CNV_97170, CNV_97171, CNV_83914, CNV_97172, CNV_97173
116	chrY	p11.2	8563887	9166122	4	0	-5.19219	5.406e-62	TTTY19, TTTY11, RBMY1A3P	CNV_83915, CNV_97174
117	chrY	q11.21 - q11.223	14040390	24874360	87	0	-2.86956	0	TTTY15, USP9Y, DDX3Y, UTY, TMSB4Y, VCY1B, VCY, NLGN4Y, FAM41AY1, FAM41AY2, LOC401629, LOC401630, XKRY, XKRY2, CDY2B, CDY2A, HSFY2, HSFY1, TTTY9A, TTTY9B, NCRNA00185, TTTY14, CD24, BCORL2, CYorf15A, CYorf15B, KDM5D, TTTY10, EIF1AY, RPS4Y2, RBMY2EP, RBMY1A1, RBMY1B, RBMY1E, RBMY1D, TTTY13, PRY2, PRY, TTTY6, TTTY6B, RBMY1J, RBMY1F, TTTY5, RBMY2FP	CNV_23930, CNV_0830, CNV_83928, CNV_97191, CNV_37072, CNV_83929, CNV_97192, CNV_2287, CNV_83931, CNV_83932, CNV_97193, CNV_97194, CNV_83930, CNV_2286, CNV_83933, CNV_97195, CNV_4183, CNV_31586, CNV_83938, CNV_31587, CNV_83939, CNV_97199, CNV_31588, CNV_23931, CNV_44420, CNV_23932, CNV_44421, CNV_37391, CNV_0831, CNV_4184, CNV_0832, CNV_31589, CNV_59626, CNV_83940, CNV_83941, CNV_83942, CNV_97200,…
118	chrY	q11.21	14040390	14186481	3	0	-1.77937	2.73e-19		CNV_23930
119	chrY	q11.21 - q11.221	15030972	17145668	26	0	-1.8966	2.487e-121	DDX3Y, UTY, TMSB4Y, VCY1B, VCY, NLGN4Y
120	chrY	q11.221 - q11.222	19125779	20804164	4	0	-0.861943	3.045e-80	FAM41AY1, FAM41AY2, LOC401629, LOC401630, XKRY, XKRY2, CDY2B, CDY2A, HSFY2, HSFY1, TTTY9A, TTTY9B	CNV_83929, CNV_97192, CNV_2287, CNV_83931, CNV_83932, CNV_97193, CNV_97194, CNV_83930, CNV_2286, CNV_83933, CNV_97195, CNV_4183, CNV_31586, CNV_83938, CNV_31587
121	chrY	q11.222	20805776	21038766	3	0	-4.47916	9.041e-40	TTTY9A, TTTY9B, HSFY1, HSFY2, NCRNA00185	CNV_4183, CNV_31587, CNV_83939, CNV_97199
122	chrY	q11.222 - q11.223	21441444	22616171	6	0	-4.21915	4.415e-55	BCORL2, CYorf15A, CYorf15B, KDM5D	CNV_31588, CNV_44420, CNV_23932, CNV_44421
123	chrY	q11.223	24355139	24512049	3	0	-4.00703	7.804e-21	TTTY5, RBMY2FP, RBMY1F	CNV_4184, CNV_83943, CNV_0833, CNV_38809, CNV_83944, CNV_83945, CNV_97202, CNV_38810
Number of calls per sample:
Se-Ax =123

## Sheet: Myla_int based
Genome: hg19
Aberration Algorithm: ADM-1
Threshold: 6.0
Fuzzy Zero: OFF
GC Correction: ON
Window Size:
Centralization (legacy): OFF
Diploid Peak Centralization: OFF
Manually Reassign Peaks: OFF
Combine Replicates (Intra Array): OFF
Combine Replicates (Inter Array): OFF
Array Level Filter: NONE
Aberration Filter: ( Minimum Number of Probes for Amplification >= 3 AND Minimum Size (Kb) of Region for Amplification >= 0.0 AND Minimum Avg. Absolute Log Ratio for Amplification >= 0.25 ) OR ( Minimum Number of Probes for Deletion >= 3 AND Minimum Size (Kb) of Region for Deletion >= 0.0 AND Minimum Avg. Absolute Log Ratio for Deletion >= 0.25 )
Feature Level Filter: NONE
Design Level Filter: NONE
Genomic Boundary: OFF
Show Flat Intervals: OFF
AberrationNo	Chr	Cytoband	Start	Stop	#Probes	Amplification	Deletion	pval	Gene Names	Hs_hg19_CNV_20120403	Hs_hg19_miRNA_20120403	Mm_mm8_miRNA_20090908
Myla
1	chr1	p36.32 - p36.31	5252926	6299064	22	0	-0.851115	1.565e-116	NPHP4, KCNAB2, CHD5, RPL22, RNF207, ICMT	CNV_3279, CNV_74307, CNV_84023, CNV_84024, CNV_74309, CNV_84025, CNV_84026, CNV_74310, CNV_74311, CNV_84027, CNV_74312, CNV_84028, CNV_97273, CNV_84029, CNV_74313, CNV_29826, CNV_38982, CNV_4198, CNV_70413, CNV_4199, CNV_97277, CNV_70467, CNV_70527, CNV_29827, CNV_4200, CNV_9869, CNV_113153
2	chr1	p34.3	39341794	39531875	6	0.623184	0	2.19e-15	GJA9, RHBDL2, AKIRIN1, NDUFS5	CNV_23108, CNV_106723, CNV_33926, CNV_63526
3	chr1	p21.1 - p13.3	105690632	107293723	8	0	-0.398242	5.137e-11		CNV_53067, CNV_38140, CNV_58318, CNV_97461, CNV_9366, CNV_31639, CNV_0682, CNV_34669, CNV_74609, CNV_34670, CNV_58319, CNV_97462, CNV_108867, CNV_60866, CNV_84425, CNV_43645, CNV_43730, CNV_64415, CNV_39003, CNV_84422, CNV_111632, CNV_31640, CNV_74611, CNV_6769, CNV_38781, CNV_103532, CNV_84424, CNV_48070, CNV_53144, CNV_8324, CNV_69318, CNV_31641, CNV_0258, CNV_69324, CNV_106674, CNV_23333, CNV_…
4	chr1	q21.2	149192045	149762976	5	0.538492	0	2.431e-12	LOC388692, FCGR1C, HIST2H2BF, PPIAL4A, PPIAL4C, PPIAL4B, LOC728855, FCGR1A	CNV_34420, CNV_3313, CNV_8328, CNV_2326, CNV_8924, CNV_8329, CNV_48119, CNV_48120, CNV_6785, CNV_64896, CNV_64895, CNV_30433, CNV_38813, CNV_103631, CNV_112020, CNV_9371, CNV_9896, CNV_48125, CNV_48126, CNV_48127, CNV_48128, CNV_48129, CNV_48130, CNV_53948, CNV_8330, CNV_8331, CNV_4254, CNV_48132, CNV_1554, CNV_1333, CNV_1334, CNV_1555, CNV_1017, CNV_103642, CNV_22942, CNV_39013, CNV_70011, CNV_7…
5	chr1	q23.1	158538546	158627331	4	0	-0.620113	5.509e-13	OR10X1, OR10Z1, SPTA1
6	chr1	q32.1	202017037	202125479	5	0	-0.601063	6.12e-15	GPR37L1, ARL8A, PTPN7
7	chr1	q41	216465609	218545456	25	0	-0.320144	2.002e-20	USH2A, ESRRG, GPATCH2, SPATA17, RRP15, TGFB2	CNV_34425, CNV_48243, CNV_38169, CNV_53451, CNV_65852, CNV_4270, CNV_74899, CNV_97635, CNV_106691, CNV_0399, CNV_34774, CNV_97636, CNV_23170, CNV_60934, CNV_110292, CNV_43616, CNV_39034, CNV_43761, CNV_6809, CNV_31686, CNV_110303, CNV_60935, CNV_8934, CNV_65865, CNV_84849, CNV_38170
8	chr1	q44	246027111	246518362	5	0	-1.10528	5.464e-46	SMYD3	CNV_2356, CNV_38177, CNV_97701, CNV_106332, CNV_105450, CNV_71639, CNV_97702, CNV_71648, CNV_97703, CNV_97705, CNV_97706, CNV_5569, CNV_48300, CNV_97707, CNV_84963, CNV_84964, CNV_48301, CNV_114087, CNV_71667, CNV_31698, CNV_3338, CNV_71683, CNV_105461, CNV_106333, CNV_30463, CNV_74973, CNV_84965, CNV_74972, CNV_84967, CNV_74974, CNV_74971, CNV_84966, CNV_106706, CNV_74975, CNV_84968
9	chr2	q13	110841715	111044815	5	0.66567	0	6.518e-18	MALL, NPHP1, NCRNA00116	CNV_8954, CNV_37209, CNV_97936, CNV_9960, CNV_29704, CNV_50251, CNV_53344, CNV_53565, CNV_8383, CNV_8953, CNV_34511, CNV_2404, CNV_48026, CNV_50252, CNV_50253, CNV_50254, CNV_53943, CNV_50255, CNV_50256, CNV_50257, CNV_89892, CNV_89893, CNV_74199, CNV_68119, CNV_30990, CNV_32345, CNV_74200
10	chr4	p15.31	20754407	20884934	3	0	-0.705304	1.19e-12	KCNIP4
11	chr4	q13.1 - q21.23	61862486	85569972	313	0	-0.993746	0	LPHN3, TECRL, EPHA5, CENPC1, STAP1, UBA6, LOC550112, GNRHR, TMPRSS11D, TMPRSS11A, TMPRSS11F, SYT14L, LOC100130017, TMPRSS11BNL, TMPRSS11B, YTHDC1, TMPRSS11E, UGT2B17, UGT2B15, UGT2B10, UGT2A3, UGT2B7, UGT2B11, UGT2B28, UGT2B4, UGT2A1, UGT2A2, SULT1B1, SULT1E1, CSN1S1, CSN2, STATH, HTN3, HTN1, CSN1S2A, CSN1S2B, C4orf40, ODAM, C4orf7, CSN3, C4orf35, SMR3A, SMR3B, PROL1, MUC7, AMTN, AMBN, ENAM, IGJ,…	CNV_3497, CNV_62200, CNV_104777, CNV_80325, CNV_92146, CNV_43525, CNV_63836, CNV_39372, CNV_107853, CNV_36287, CNV_63837, CNV_110884, CNV_110885, CNV_103520, CNV_98730, CNV_43316, CNV_110886, CNV_63838, CNV_92150, CNV_51425, CNV_39373, CNV_92156, CNV_63840, CNV_1672, CNV_59588, CNV_59612, CNV_103522, CNV_38085, CNV_59589, CNV_80334, CNV_92157, CNV_92158, CNV_80336, CNV_110887, CNV_32610, CNV_6272…	hsa-mir-1269, hsa-mir-575	mmu-mir-455
12	chr4	q35.1	184186817	184369311	5	0	-0.875335	1.363e-29	WWC2, CLDN22, CDKN2AIP	CNV_36238, CNV_98981, CNV_64053, CNV_92604, CNV_92605, CNV_80615, CNV_68862
13	chr4	q35.1	185138730	185366897	6	0	-4.09683	0	ENPP6, IRF2	CNV_4423, CNV_98985, CNV_31208, CNV_104823, CNV_64056, CNV_59195, CNV_111105, CNV_10082, CNV_38543, CNV_2561, CNV_98986
14	chr4	q35.1	186178095	186391335	11	0	-1.02452	4.853e-85	SNX25, LRP2BP, ANKRD37, UFSP2, C4orf47, CCDC110	CNV_98992, CNV_3530, CNV_98993
15	chr5	p15.33 - p13.3	95243	32403525	261	0	-0.943354	0	PLEKHG4B, LRRC14B, CCDC127, SDHA, PDCD6, AHRR, LOC100310782, C5orf55, EXOC3, LOC25845, SLC9A3, CEP72, TPPP, ZDHHC11, BRD9, TRIP13, NKD2, SLC12A7, SLC6A19, SLC6A18, TERT, CLPTM1L, SLC6A3, LPCAT1, SDHAP3, LOC728613, MRPL36, NDUFS6, IRX4, IRX2, C5orf38, IRX1, LOC340094, ADAMTS16, KIAA0947, FLJ33360, MED10, UBE2QL1, LOC255167, NSUN2, SRD5A1, PAPD7, ADCY2, C5orf49, FASTKD3, MTRR, SEMA5A, SNORD123, TAS…	CNV_3536, CNV_8470, CNV_111124, CNV_37739, CNV_31215, CNV_104838, CNV_68919, CNV_23755, CNV_80739, CNV_92764, CNV_92765, CNV_51661, CNV_51662, CNV_68920, CNV_104840, CNV_99027, CNV_51670, CNV_99028, CNV_31216, CNV_32688, CNV_105545, CNV_68921, CNV_80744, CNV_92766, CNV_92769, CNV_92774, CNV_92775, CNV_80746, CNV_92767, CNV_92771, CNV_92773, CNV_80743, CNV_80745, CNV_92776, CNV_32689, CNV_80741, C…	hsa-mir-4277, hsa-mir-4278, hsa-mir-887, hsa-mir-4279, hsa-mir-579	mmu-mir-879, mmu-mir-671, mmu-mir-1960
16	chr5	p15.1 - p14.1	15643061	26068125	61	0	-1.08065	3.826e-10	FBXL7, MARCH11, ZNF622, FAM134B, MYO10, LOC285696, BASP1, CDH18, LOC728411, CDH12, PMCHL1, PRDM9, CDH10	CNV_51599, CNV_2570, CNV_51600, CNV_37928, CNV_103587, CNV_64130, CNV_10095, CNV_51602, CNV_51603, CNV_0975, CNV_111180, CNV_92899, CNV_99068, CNV_44190, CNV_92900, CNV_92901, CNV_80838, CNV_99069, CNV_59806, CNV_69018, CNV_22887, CNV_69019, CNV_51614, CNV_51616, CNV_64134, CNV_64135, CNV_92904, CNV_64136, CNV_6380, CNV_111181, CNV_51623, CNV_4431, CNV_64137, CNV_38600, CNV_3545, CNV_2571, CNV_00…	hsa-mir-887	mmu-mir-671
17	chr5	p14.1 - p13.3	26988425	32403525	46	0	-0.78593	4.524e-10	CDH9, CDH6, RNASEN, C5orf22, PDZD2, GOLPH3, MTMR12, ZFR	CNV_111198, CNV_92975, CNV_10103, CNV_10102, CNV_51673, CNV_64165, CNV_9506, CNV_10101, CNV_51674, CNV_69037, CNV_36394, CNV_80877, CNV_92976, CNV_99095, CNV_64166, CNV_44203, CNV_37956, CNV_103598, CNV_99096, CNV_99097, CNV_36395, CNV_92977, CNV_64167, CNV_92978, CNV_107322, CNV_59260, CNV_104867, CNV_64168, CNV_64169, CNV_53235, CNV_10105, CNV_53428, CNV_29762, CNV_29763, CNV_53225, CNV_53802, …	hsa-mir-4279, hsa-mir-579	mmu-mir-1960
18	chr5	q22.3	114462055	114615445	4	0.588848	0	7.007e-12	TRIM36, PGGT1B, CCDC112	CNV_4473
19	chr5	q31.3	142500679	143289669	8	0	-0.866413	3.001e-45	ARHGAP26, NR3C1, HMHB1	CNV_7475, CNV_6451, CNV_93272, CNV_99312, CNV_99313, CNV_111358
20	chr5	q34	160886746	161028944	3	0	-0.605415	8.965e-10	GABRB2	CNV_47996
21	chr5	q35.1 - q35.2	170833244	176025426	83	0	-0.927607	0	NPM1, FGF18, FBXW11, STK10, EFCAB9, UBTD2, SH3PXD2B, NEURL1B, DUSP1, ERGIC1, LOC100268168, RPL26L1, ATP6V0E1, SNORA74B, C5orf41, BNIP1, NKX2-5, STC2, LOC285593, BOD1, CPEB4, C5orf47, HMP19, MSX2, DRD1, SFXN1, HRH2, CPLX2, THOC3, FAM153B, C5orf25, KIAA1191, ARL10, NOP16, HIGD2A, CLTB, FAF2, RNF44, PCDH24, GPRIN1	CNV_111390, CNV_110695, CNV_47957, CNV_6466, CNV_32758, CNV_3586, CNV_99354, CNV_99355, CNV_5221, CNV_3587, CNV_8501, CNV_2608, CNV_53358, CNV_37741, CNV_81124, CNV_8500, CNV_9524, CNV_81125, CNV_93357, CNV_110696, CNV_51618, CNV_51619, CNV_51620, CNV_51621, CNV_6467, CNV_51622, CNV_110697, CNV_99356, CNV_99357, CNV_47883, CNV_110699, CNV_99358, CNV_7482, CNV_62457, CNV_111391, CNV_43392, CNV_643…	hsa-mir-1271
22	chr5	q35.2 - q35.3	176033642	180684501	109	0.607527	0	1.387e-290	GPRIN1, SNCB, EIF4E1B, TSPAN17, UNC5A, HK3, UIMC1, ZNF346, FGFR4, NSD1, RAB24, PRELID1, MXD3, LMAN2, RGS14, SLC34A1, PFN3, F12, GRK6, PRR7, DBN1, PDLIM7, DOK3, DDX41, FAM193B, TMED9, B4GALT7, LOC202181, FAM153A, LOC728554, PROP1, FAM153C, N4BP3, RMND5B, NHP2, GMCL1L, HNRNPAB, AGXT2L2, COL23A1, CLK4, ZNF354A, AACSL, ZNF354B, ZFP2, ZNF454, GRM6, ZNF879, ZNF354C, ADAMTS2, RUFY1, HNRNPH1, C5orf60, CB…	CNV_64378, CNV_53250, CNV_51636, CNV_51637, CNV_110701, CNV_22514, CNV_99370, CNV_62459, CNV_43477, CNV_39437, CNV_106056, CNV_44193, CNV_110702, CNV_81140, CNV_93375, CNV_99371, CNV_44194, CNV_64379, CNV_111394, CNV_64380, CNV_64381, CNV_110703, CNV_3589, CNV_51638, CNV_30224, CNV_59250, CNV_53135, CNV_51643, CNV_36374, CNV_110704, CNV_99372, CNV_64382, CNV_104910, CNV_110145, CNV_23756, CNV_811…	hsa-mir-4281, hsa-mir-1229, hsa-mir-340
23	chr6	p21.33 - p21.32	30877350	32551561	101	0	-1.01545	0	GTF2H4, VARS2, SFTA2, DPCR1, MUC21, HCG22, C6orf15, PSORS1C1, CDSN, PSORS1C2, CCHCR1, TCF19, POU5F1, PSORS1C3, HCG27, HLA-C, HLA-B, MICA, HCP5, HCG26, MICB, MCCD1, BAT1, SNORD117, SNORD84, ATP6V1G2, NFKBIL1, LTA, TNF, LTB, LST1, NCR3, AIF1, BAT2, SNORA38, BAT3, APOM, C6orf47, BAT4, CSNK2B, LY6G5B, LY6G5C, BAT5, LY6G6F, LY6G6E, LY6G6D, LY6G6C, C6orf25, DDAH2, CLIC1, MSH5, C6orf26, C6orf27, VARS, L…	CNV_64464, CNV_81304, CNV_81305, CNV_93599, CNV_29407, CNV_3601, CNV_31271, CNV_7559, CNV_7560, CNV_7561, CNV_64466, CNV_31272, CNV_62494, CNV_43345, CNV_23798, CNV_44250, CNV_5387, CNV_103645, CNV_69372, CNV_69373, CNV_99486, CNV_8508, CNV_69374, CNV_32779, CNV_69375, CNV_69376, CNV_99487, CNV_31273, CNV_63171, CNV_5222, CNV_51874, CNV_51875, CNV_51876, CNV_7562, CNV_2624, CNV_31274, CNV_64467, …	hsa-mir-1236	mmu-mir-29a, mmu-mir-29b-1
24	chr6	p21.33	31120555	31939821	68	0	-0.791869	1.784e-26	CCHCR1, TCF19, POU5F1, PSORS1C3, HCG27, HLA-C, HLA-B, MICA, HCP5, HCG26, MICB, MCCD1, BAT1, SNORD117, SNORD84, ATP6V1G2, NFKBIL1, LTA, TNF, LTB, LST1, NCR3, AIF1, BAT2, SNORA38, BAT3, APOM, C6orf47, BAT4, CSNK2B, LY6G5B, LY6G5C, BAT5, LY6G6F, LY6G6E, LY6G6D, LY6G6C, C6orf25, DDAH2, CLIC1, MSH5, C6orf26, C6orf27, VARS, LSM2, HSPA1L, HSPA1A, HSPA1B, C6orf48, SNORD48, SNORD52, NEU1, SLC44A4, EHMT2, …	CNV_3601, CNV_7561, CNV_64466, CNV_31272, CNV_62494, CNV_43345, CNV_23798, CNV_44250, CNV_5387, CNV_103645, CNV_69372, CNV_69373, CNV_99486, CNV_8508, CNV_69374, CNV_32779, CNV_69375, CNV_69376, CNV_99487, CNV_31273, CNV_63171, CNV_5222, CNV_51874, CNV_51875, CNV_51876, CNV_7562, CNV_2624, CNV_31274, CNV_64467, CNV_107887, CNV_69378, CNV_111474, CNV_64468, CNV_64469, CNV_53721, CNV_7563, CNV_4804…	hsa-mir-1236
25	chr6	p21.33	31958992	32013605	6	0	-1.88888	5.69e-35	C4A, C4B, CYP21A2, TNXB, TNXA, STK19	CNV_3602, CNV_0599, CNV_36507, CNV_36508, CNV_36509, CNV_36510, CNV_69404, CNV_31278, CNV_32785, CNV_104940, CNV_59325, CNV_64474, CNV_111486, CNV_111489, CNV_7565, CNV_36511, CNV_0600, CNV_36512, CNV_69400, CNV_69403, CNV_37564
26	chr6	p21.33 - p21.32	32097451	32160072	9	0	-0.66011	4.808e-10	FKBPL, PRRT1, PPT2, EGFL8, AGPAT1, RNF5, RNF5P1, AGER, PBX2, GPSM3	CNV_3602, CNV_93635, CNV_93634, CNV_64475
27	chr6	p21.32	32412410	32551561	3	0	-5.46135	0	HLA-DRA, HLA-DRB5, HLA-DRB6, HLA-DRB1	CNV_3603, CNV_4493, CNV_64476, CNV_7567, CNV_69434, CNV_64477, CNV_32789, CNV_37840, CNV_69469, CNV_31279, CNV_81333, CNV_93637, CNV_69421, CNV_69472, CNV_81334, CNV_31280, CNV_4767, CNV_111517, CNV_107632, CNV_111516, CNV_111496, CNV_81335, CNV_81336, CNV_81340, CNV_81342, CNV_81343, CNV_93642, CNV_93646, CNV_103651, CNV_23237, CNV_111505, CNV_111527, CNV_69411, CNV_69414, CNV_32790, CNV_111524,…
28	chr6	p21.1	42980710	43558779	24	0	-0.801483	8.342e-113	MEA1, KLHDC3, C6orf153, CUL7, MRPL2, KLC4, PTK7, SRF, CUL9, C6orf108, TTBK1, SLC22A7, CRIP3, ZNF318, ABCC10, DLK2, TJAP1, C6orf154, YIPF3, POLR1C, XPO5, POLH	CNV_99518, CNV_59342, CNV_99519, CNV_69498, CNV_9530
29	chr6	q15 - q24.1	91379453	139800754	587	0	-0.980843	0	EPHA7, TSG1, MANEA, FUT9, KIAA0776, FHL5, GPR63, NDUFAF4, KLHL32, MIR548H3, C6orf167, MIR2113, POU3F2, FBXL4, C6orf168, COQ3, SFRS18, USP45, CCNC, PRDM13, MCHR2, SIM1, ASCC3, GRIK2, HACE1, LIN28B, BVES, POPDC3, PREP, PRDM1, ATG5, AIM1, RTN4IP1, QRSL1, LOC553137, C6orf203, BEND3, PDSS2, SOBP, SCML4, SEC63, OSTM1, NR2E1, SNX3, LACE1, FOXO3, ARMC2, SESN1, C6orf182, CCDC162, CD164, PPIL6, SMPD2, MICA…	CNV_4501, CNV_99626, CNV_8524, CNV_5392, CNV_39464, CNV_9038, CNV_111644, CNV_52023, CNV_99627, CNV_4502, CNV_81499, CNV_9542, CNV_2648, CNV_53121, CNV_81500, CNV_81501, CNV_93888, CNV_93889, CNV_93891, CNV_93890, CNV_107389, CNV_93892, CNV_30242, CNV_53528, CNV_64595, CNV_81502, CNV_10162, CNV_52024, CNV_52025, CNV_53315, CNV_103680, CNV_93893, CNV_32826, CNV_52026, CNV_1134, CNV_1716, CNV_37951…	hsa-mir-2113, hsa-mir-587, hsa-mir-548b, hsa-mir-3144, hsa-mir-588, hsa-mir-3662, hsa-mir-548a-2, hsa-mir-3145	mmu-mir-706, mmu-mir-141, mmu-mir-200c, mmu-mir-680-1, mmu-mir-220
30	chr7	p22.1 - p15.3	4838828	23570593	211	0	-0.934102	0	RADIL, PAPOLB, MMD2, RNF216L, RBAK, LOC389458, WIPI2, SLC29A4, TNRC18, FBXL18, MIR589, ACTB, FSCN1, RNF216, ZNF815, OCM, C7orf28A, RSPH10B, RSPH10B2, PMS2, AIMP2, EIF2AK1, USP42, CYTH3, C7orf70, RAC1, DAGLB, KDELR2, GRID2IP, ZDHHC4, C7orf26, ZNF853, ZNF12, PMS2CL, C7orf28B, C1GALT1, COL28A1, MIOS, RPA3, GLCCI1, ICA1, NXPH1, PER4, NDUFA4, PHF14, THSD7A, TMEM106B, VWDE, SCIN, ARL4A, ETV1, DGKB, TME…	CNV_111796, CNV_69784, CNV_32863, CNV_69785, CNV_99853, CNV_111799, CNV_31328, CNV_81856, CNV_94357, CNV_69786, CNV_111800, CNV_4524, CNV_52249, CNV_52250, CNV_111801, CNV_64744, CNV_64745, CNV_59413, CNV_53516, CNV_0841, CNV_6530, CNV_7632, CNV_64746, CNV_32864, CNV_7633, CNV_103703, CNV_37290, CNV_31329, CNV_81857, CNV_94358, CNV_23843, CNV_36692, CNV_94359, CNV_64747, CNV_94360, CNV_103704, CN…	hsa-mir-589, hsa-mir-3683, hsa-mir-1302-6, hsa-mir-3146, hsa-mir-1183	mmu-mir-297a-1, mmu-mir-330, mmu-mir-343
31	chr7	p21.2	13926260	14216326	8	0	-1.32419	1.224e-10	ETV1, DGKB	CNV_0292, CNV_81872, CNV_94385, CNV_9561, CNV_32868
32	chr8	p23.1	11220922	11285434	3	0	-0.65239	4.483e-11	TDH, C8orf12, FAM167A	CNV_37303, CNV_37304, CNV_37305, CNV_37306, CNV_37307, CNV_37311, CNV_37312, CNV_37313, CNV_37314, CNV_37315, CNV_37316, CNV_37317, CNV_37318, CNV_37319, CNV_37320, CNV_37321, CNV_47971, CNV_7661, CNV_65053, CNV_100270, CNV_105757, CNV_82476, CNV_95243, CNV_112114, CNV_106288, CNV_112115, CNV_6591, CNV_44324, CNV_106082, CNV_106582, CNV_95244
33	chr8	q12.1	59342642	59342701	3	0	-4.62207	0	UBXN2B
34	chr8	q21.3	90775131	90802628	4	0.901126	0	2.198e-25	RIPK2
35	chr8	q22.2	101287181	101589309	3	0	-0.649191	5.535e-11	RNF19A, ANKRD46, SNX31	CNV_82706, CNV_95595, CNV_82705, CNV_82707, CNV_95597, CNV_82708, CNV_95596, CNV_95598
36	chr9	p24.3 - p21.2	214367	26321944	300	0	-0.991866	0	C9orf66, DOCK8, KANK1, DMRT1, DMRT3, DMRT2, SMARCA2, FLJ35024, VLDLR, KCNV2, KIAA0020, RFX3, GLIS3, C9orf70, SLC1A1, C9orf68, PPAPDC2, CDC37L1, AK3, RCL1, MIR101-2, JAK2, INSL6, INSL4, RLN2, RLN1, C9orf46, CD274, PDCD1LG2, KIAA1432, ERMP1, MLANA, KIAA2026, RANBP6, IL33, TPD52L3, UHRF2, GLDC, KDM4C, C9orf123, PTPRD, TYRP1, C9orf150, MPDZ, NFIB, ZDHHC21, CER1, FREM1, LOC389705, TTC39B, SNAPC3, PSIP…	CNV_95777, CNV_3753, CNV_8616, CNV_8617, CNV_34455, CNV_52810, CNV_52811, CNV_2780, CNV_31461, CNV_37771, CNV_82850, CNV_9609, CNV_53285, CNV_53807, CNV_7738, CNV_1807, CNV_0125, CNV_107499, CNV_100547, CNV_62874, CNV_105153, CNV_65300, CNV_44387, CNV_33063, CNV_23900, CNV_7742, CNV_100548, CNV_8618, CNV_82851, CNV_82852, CNV_95785, CNV_82853, CNV_82854, CNV_70500, CNV_100549, CNV_95786, CNV_8285…	hsa-mir-101-2, hsa-mir-3152, hsa-mir-491, hsa-mir-31	mmu-mir-1899, mmu-mir-1900, mmu-mir-199a-1, mmu-mir-1946b
37	chr9	p21.1	31723924	32384323	5	0	-0.577116	6.515e-14		CNV_52802, CNV_100624, CNV_82919, CNV_95929, CNV_8627, CNV_7741, CNV_52803, CNV_52804, CNV_2814, CNV_53468
38	chr9	p13.3	33941822	34115732	5	0	-0.53161	4.517e-12	UBAP2, SNORD121A, DCAF12	CNV_95939, CNV_36949, CNV_100628, CNV_95941
39	chr10	p12.1	25279466	25431451	4	0	-0.547922	1.616e-10	ENKUR, THNSL1	CNV_75147, CNV_85142, CNV_85144
40	chr10	q26.3	131266049	131561373	8	0	-0.369549	1.01e-09	MGMT	CNV_71141, CNV_6850, CNV_48465
41	chr11	p15.4	3774597	4061418	9	0.671666	0	3.034e-31	NUP98, PGAP2, RHOG, STIM1	CNV_3833, CNV_112917, CNV_101111, CNV_3834
42	chr11	p15.4	4717952	5010909	3	0	-0.646019	6.815e-11	OR51E2, OR51F1, OR52R1, OR51F2, OR51S1, OR51T1, OR51A7, OR51G2, OR51G1, OR51A4, OR51A2, MMP26	CNV_1235, CNV_101112, CNV_71254, CNV_65846, CNV_3835, CNV_31802, CNV_34970, CNV_34971, CNV_34973, CNV_0413, CNV_34974, CNV_2900, CNV_23184, CNV_65847, CNV_101113, CNV_75523, CNV_75525, CNV_85626, CNV_85627, CNV_34975, CNV_58515, CNV_30538, CNV_31803, CNV_22813, CNV_38836, CNV_112921, CNV_41249, CNV_6917, CNV_75524, CNV_85625, CNV_75526, CNV_85628
43	chr11	q13.1	64755417	64792865	4	0	-0.705385	6.02e-22	BATF2, ARL2	CNV_6934
44	chr11	q13.4	72754376	72939853	4	0	-0.949516	5.701e-28	FCHSD2, P2RY2	CNV_5276
45	chr11	q14.1 - q25	79511172	134446160	821	0	-0.539087	0	FAM181B, PRCP, C11orf82, RAB30, PCF11, ANKRD42, CCDC90B, DLG2, TMEM126B, TMEM126A, CREBZF, CCDC89, SYTL2, CCDC83, PICALM, EED, C11orf73, CCDC81, ME3, PRSS23, FZD4, TMEM135, RAB38, CTSC, GRM5, TYR, NOX4, FOLH1B, TRIM77, TRIM49, TRIM53, TRIM64B, LOC729384, TRIM64, UBTFL1, NAALAD2, CHORDC1, FAT3, MTNR1B, SLC36A4, CCDC67, C11orf75, KIAA1731, SCARNA9, SNORA25, SNORA32, SNORD6, SNORA1, SNORA8, SNORD5, …	CNV_0777, CNV_2184, CNV_106812, CNV_101269, CNV_2934, CNV_75712, CNV_85867, CNV_85868, CNV_48889, CNV_48890, CNV_66006, CNV_37861, CNV_31831, CNV_9190, CNV_48891, CNV_48892, CNV_113102, CNV_2935, CNV_71357, CNV_85869, CNV_38240, CNV_2936, CNV_10371, CNV_37669, CNV_75714, CNV_85871, CNV_85872, CNV_29916, CNV_48893, CNV_53318, CNV_2937, CNV_75716, CNV_85873, CNV_5637, CNV_66008, CNV_85874, CNV_7571…	hsa-mir-4300, hsa-mir-3166, hsa-mir-1261, hsa-mir-1304, hsa-mir-548l, hsa-mir-1260b, hsa-mir-3920, hsa-mir-34b, hsa-mir-34c, hsa-mir-4301, hsa-mir-3656, hsa-mir-125b-1, hsa-let-7a-2, hsa-mir-100, hsa-mir-3167	mmu-mir-193, mmu-mir-365-2, mmu-mir-1935, mmu-mir-21, mmu-mir-301a, mmu-mir-142, mmu-mir-196a-1, mmu-mir-10a, mmu-mir-152, mmu-mir-1932, mmu-mir-338
46	chr11	q14.1	80024453	85359542	42	0	-0.317056	7.361e-17	FAM181B, PRCP, C11orf82, RAB30, PCF11, ANKRD42, CCDC90B, DLG2, TMEM126B, TMEM126A	CNV_113102, CNV_2935, CNV_71357, CNV_85869, CNV_38240, CNV_2936, CNV_10371, CNV_37669, CNV_75714, CNV_85871, CNV_85872, CNV_29916, CNV_48893, CNV_53318, CNV_2937, CNV_75716, CNV_85873, CNV_5637, CNV_66008, CNV_85874, CNV_75718, CNV_101270, CNV_85877, CNV_75719, CNV_85878, CNV_85879, CNV_75720, CNV_85880, CNV_2938, CNV_9192, CNV_3859, CNV_9191, CNV_113104, CNV_113105, CNV_30560, CNV_66009, CNV_531…	hsa-mir-4300	mmu-mir-1935
47	chr11	q21 - q23.3	96847271	117015720	293	0	-0.699881	1.552e-56	CNTN5, FLJ32810, TMEM133, PGR, TRPC6, ANGPTL5, KIAA1377, C11orf70, YAP1, BIRC3, BIRC2, TMEM123, MMP7, MMP20, MMP27, MMP8, MMP10, MMP1, MMP3, MMP12, MMP13, DCUN1D5, DYNC2H1, PDGFD, DDI1, CASP12, CASP4, CASP5, CASP1, CARD16, CARD17, CARD18, GRIA4, KIAA1826, KBTBD3, AASDHPPT, GUCY1A2, CWF19L2, ALKBH8, ELMOD1, LOC643923, SLN, SLC35F2, RAB39, CUL5, ACAT1, NPAT, ATM, C11orf65, KDELC2, EXPH5, DDX10, C11…	CNV_2948, CNV_3864, CNV_9195, CNV_85962, CNV_9196, CNV_3865, CNV_101308, CNV_0309, CNV_29917, CNV_29918, CNV_22564, CNV_101309, CNV_66041, CNV_85963, CNV_85964, CNV_85965, CNV_85968, CNV_85969, CNV_48927, CNV_75776, CNV_2949, CNV_9197, CNV_2950, CNV_9198, CNV_4760, CNV_71371, CNV_48928, CNV_101310, CNV_66042, CNV_75778, CNV_2951, CNV_10375, CNV_9199, CNV_53257, CNV_85972, CNV_75781, CNV_85973, CN…	hsa-mir-3920, hsa-mir-34b, hsa-mir-34c, hsa-mir-4301
48	chr11	q23.3 - q24.3	119446095	129321760	174	0	-0.652695	3.936e-18	PVRL1, TRIM29, OAF, POU2F3, TMEM136, ARHGEF12, GRIK4, TBCEL, TECTA, SC5DL, SORL1, LOC399959, MIR125B1, BLID, MIRLET7A2, MIR100, UBASH3B, CRTAM, C11orf63, BSX, LOC341056, HSPA8, ASAM, GRAMD1B, SCN3B, ZNF202, OR6X1, OR6M1, TMEM225, OR8D4, OR4D5, OR6T1, OR10S1, OR10G4, OR10G9, OR10G8, OR10G7, VWA5A, OR8G2, OR8G1, OR8G5, OR8D1, OR8D2, OR8B2, OR8B3, OR8B4, OR8B8, OR8B12, OR8A1, PANX3, TBRG1, SIAE, SPA…	CNV_86055, CNV_101353, CNV_66081, CNV_105320, CNV_106391, CNV_105932, CNV_106351, CNV_23397, CNV_66082, CNV_101354, CNV_101355, CNV_113169, CNV_66085, CNV_71387, CNV_37115, CNV_71388, CNV_101359, CNV_8699, CNV_9673, CNV_2958, CNV_30568, CNV_71390, CNV_101360, CNV_106413, CNV_101361, CNV_61193, CNV_23398, CNV_5649, CNV_43814, CNV_53452, CNV_59702, CNV_2959, CNV_3868, CNV_106425, CNV_9674, CNV_8606…	hsa-mir-125b-1, hsa-let-7a-2, hsa-mir-100, hsa-mir-3167	mmu-mir-338
49	chr12	q13.2	56075406	56231604	13	0.664239	0	9.521e-29	METTL7B, ITGA7, BLOC1S1, RDH5, CD63, GDF11, SARNP, ORMDL2, DNAJC14, MMP19
50	chr12	q24.31 - q24.33	122441812	133819092	175	0.552284	0	0	WDR66, BCL7A, MLXIP, LRRC43, IL31, B3GNT4, DIABLO, VPS33A, CLIP1, ZCCHC8, RSRC2, KNTC1, GPR109A, GPR109B, GPR81, DENR, CCDC62, HIP1R, VPS37B, ABCB9, OGFOD2, ARL6IP4, PITPNM2, MPHOSPH9, C12orf65, CDK2AP1, SBNO1, SETD8, RILPL2, SNRNP35, RILPL1, TMED2, DDX55, EIF2B1, GTF2H3, TCTN2, ATP6V0A2, DNAH10, CCDC92, ZNF664, FAM101A, NCOR2, SCARB1, UBC, DHX37, BRI3BP, AACS, TMEM132B, LOC100128554, TMEM132C, S…	CNV_66347, CNV_66348, CNV_105380, CNV_66349, CNV_66350, CNV_63047, CNV_5699, CNV_48968, CNV_48969, CNV_48970, CNV_48971, CNV_48972, CNV_48973, CNV_37133, CNV_4790, CNV_113460, CNV_113462, CNV_63048, CNV_43839, CNV_39118, CNV_39119, CNV_106832, CNV_5313, CNV_2998, CNV_37671, CNV_8737, CNV_48974, CNV_101632, CNV_35052, CNV_71604, CNV_106833, CNV_105381, CNV_113463, CNV_66352, CNV_76170, CNV_58555, …	hsa-mir-4304, hsa-mir-3908, hsa-mir-3612
51	chr14	q11.2	22321455	22964922	7	0	-4.44318	0		CNV_34544, CNV_4828, CNV_61368, CNV_49315, CNV_113672, CNV_34573, CNV_3038, CNV_49316, CNV_71870, CNV_49317, CNV_23302, CNV_58657, CNV_0333, CNV_34569, CNV_4829, CNV_38973, CNV_66589, CNV_49318, CNV_49319, CNV_58658, CNV_4830, CNV_31956, CNV_101896, CNV_49320, CNV_66591, CNV_4831, CNV_101897, CNV_61369, CNV_30652, CNV_58659, CNV_113673, CNV_35238, CNV_53293, CNV_49321, CNV_49322, CNV_66593, CNV_1…
52	chr15	q24.1	74585533	75141018	20	0	-0.826471	3.259e-100	CCDC33, CYP11A1, SEMA7A, UBL7, ARID3B, CLK3, EDC3, CYP1A1, CYP1A2, CSK, LMAN1L, CPLX3, ULK3, SCAMP2	CNV_37170, CNV_66836, CNV_35339, CNV_23501, CNV_9749, CNV_72286, CNV_49590
53	chr16	p11.2	34202088	34384653	4	0	-1.21464	1.678e-44		CNV_4002, CNV_8825, CNV_7106, CNV_49691, CNV_8826, CNV_66985, CNV_66986, CNV_4003, CNV_37181, CNV_0484
54	chr16	q11.2 - q13	46615097	57314754	218	0	-0.950509	0	SHCBP1, VPS35, ORC6L, MYLK3, C16orf87, GPT2, DNAJA2, NETO2, ITFG1, PHKB, ABCC12, ABCC11, LONP2, SIAH1, N4BP1, CBLN1, C16orf78, ZNF423, TMEM188, HEATR3, PAPD5, ADCY7, BRD7, NKD1, SNX20, NOD2, CYLD, SALL1, TOX3, CHD9, RBL2, AKTIP, RPGRIP1L, FTO, IRX3, IRX5, IRX6, MMP2, LPCAT2, CAPNS2, SLC6A2, CES4, CES1, CES7, LOC283856, GNAO1, DKFZP434H168, AMFR, NUDT21, OGFOD1, BBS2, MT4, MT3, MT2A, MT1L, MT1E, M…	CNV_3119, CNV_4004, CNV_8827, CNV_77328, CNV_88121, CNV_88122, CNV_72581, CNV_66990, CNV_4005, CNV_72582, CNV_109035, CNV_102279, CNV_66991, CNV_104244, CNV_77332, CNV_88127, CNV_77331, CNV_66992, CNV_7111, CNV_59734, CNV_103336, CNV_7112, CNV_0325, CNV_49718, CNV_114172, CNV_66996, CNV_114173, CNV_110102, CNV_102283, CNV_66997, CNV_109046, CNV_102284, CNV_104245, CNV_72584, CNV_114174, CNV_77344…	hsa-mir-3181, hsa-mir-3935, hsa-mir-138-2
55	chr16	q22.1	66997398	68173318	78	0	-0.856735	0	CES3, CES8, CBFB, C16orf70, B3GNT9, TRADD, FBXL8, HSF4, NOL3, KIAA0895L, EXOC3L, E2F4, ELMO3, MIR328, LRRC29, TMEM208, FHOD1, SLC9A5, PLEKHG4, KCTD19, LRRC36, TPPP3, ZDHHC1, HSD11B2, ATP6V0D1, AGRP, FAM65A, CTCF, RLTPR, ACD, PARD6A, C16orf48, C16orf86, GFOD2, RANBP10, TSNAXIP1, CENPT, THAP11, NUTF2, EDC4, NRN1L, PSKH1, CTRL, PSMB10, LCAT, SLC12A4, DPEP3, DPEP2, DDX28, DUS2L, NFATC3	CNV_114212, CNV_49735, CNV_106963, CNV_114213, CNV_77385, CNV_58770, CNV_114215, CNV_77386, CNV_102315, CNV_109102, CNV_67018, CNV_114216, CNV_67019, CNV_35392, CNV_35393, CNV_35394, CNV_35395, CNV_35396, CNV_102316, CNV_67020, CNV_38346	hsa-mir-328
56	chr16	q22.1	67672633	67672692	3	0	-1.60439	5.357e-14	CTCF
57	chr16	q24.2 - q24.3	88697738	90111263	75	0.355205	0	4.329e-70	ZC3H18, IL17C, CYBA, MVD, MGC23284, SNAI3, RNF166, CTU2, FAM38A, CDT1, APRT, GALNS, TRAPPC2L, PABPN1L, CBFA2T3, ACSF3, C16orf81, CDH15, ZNF778, ANKRD11, SPG7, RPL13, SNORD68, CPNE7, DPEP1, CHMP1A, C16orf55, CDK10, SPATA2L, C16orf7, ZNF276, FANCA, SPIRE2, TCF25, MC1R, TUBB3, DEF8, CENPBD1, AFG3L1, DBNDD1, GAS8, C16orf3, LOC100130015	CNV_4973, CNV_30011, CNV_4974, CNV_106977, CNV_59563, CNV_58782, CNV_30012, CNV_30013, CNV_49799, CNV_49800, CNV_49801, CNV_49802, CNV_72682, CNV_35422, CNV_106978, CNV_30014, CNV_4975, CNV_4976, CNV_72684, CNV_114291, CNV_114292, CNV_67084, CNV_30015, CNV_59564, CNV_59565, CNV_30016, CNV_114293, CNV_30017, CNV_72688, CNV_114294, CNV_114295, CNV_102361, CNV_72689, CNV_72691, CNV_72690, CNV_72692,…
58	chr17	p13.3 - p11.2	48539	22080868	616	0.612389	0	0	RPH3AL, C17orf97, FAM101B, VPS53, FAM57A, GEMIN4, ELP2P, GLOD4, RNMTL1, NXN, TIMM22, ABR, BHLHA9, TUSC5, YWHAE, CRK, MYO1C, INPP5K, LOC100306951, PITPNA, SLC43A2, SCARF1, RILP, PRPF8, TLCD2, C17orf91, MIR22, WDR81, SERPINF2, SERPINF1, SMYD4, RPA1, RTN4RL1, DPH1, OVCA2, MIR132, MIR212, HIC1, SMG6, SRR, TSR1, SNORD91B, SNORD91A, SGSM2, MNT, LOC284009, METT10D, PAFAH1B1, KIAA0664, MIR1253, RAP1GAP2,…	CNV_114302, CNV_106998, CNV_72725, CNV_35487, CNV_72727, CNV_104260, CNV_35488, CNV_104261, CNV_72726, CNV_23530, CNV_35518, CNV_49946, CNV_102368, CNV_104262, CNV_72732, CNV_35426, CNV_104263, CNV_67092, CNV_106417, CNV_109290, CNV_106982, CNV_109324, CNV_102370, CNV_72734, CNV_104265, CNV_72735, CNV_77474, CNV_77475, CNV_88283, CNV_77476, CNV_88284, CNV_72737, CNV_35434, CNV_35435, CNV_106983, …	hsa-mir-3183, hsa-mir-22, hsa-mir-132, hsa-mir-212, hsa-mir-1253, hsa-mir-195, hsa-mir-497, hsa-mir-324, hsa-mir-4314, hsa-mir-3676, hsa-mir-744, hsa-mir-548h-3, hsa-mir-1288, hsa-mir-33b, hsa-mir-1180	mmu-mir-692-1, mmu-mir-99b, mmu-let-7e, mmu-mir-125a
59	chr17	p13.1 - p12	10411659	14808060	65	0.433926	0	7.399e-17	MYH1, MYH2, MYH3, SCO1, C17orf48, TMEM220, PIRT, SHISA6, DNAH9, ZNF18, MAP2K4, MIR744, MYOCD, RICH2, ELAC2, HS3ST3A1, CDRT15P, COX10, CDRT15, HS3ST3B1, MGC12916	CNV_67133, CNV_88341, CNV_61555, CNV_43657, CNV_5852, CNV_49809, CNV_67134, CNV_88342, CNV_114334, CNV_58783, CNV_49810, CNV_67135, CNV_88343, CNV_1287, CNV_49811, CNV_104116, CNV_77517, CNV_77518, CNV_32149, CNV_0494, CNV_35427, CNV_67136, CNV_7141, CNV_102402, CNV_72795, CNV_107573, CNV_77519, CNV_88344, CNV_49813, CNV_49814, CNV_88345, CNV_102403, CNV_49815, CNV_102404, CNV_109301, CNV_47896, …	hsa-mir-744, hsa-mir-548h-3
60	chr17	q11.1 - q25.3	25310976	81029941	1576	0.621474	0	0	WSB1, KSR1, LGALS9, NOS2, C17orf108, NLK, PYY2, PPY2, FLJ40504, TMEM97, IFT20, TNFAIP1, POLDIP2, TMEM199, SEBOX, VTN, SARM1, SLC46A1, SLC13A2, FOXN1, UNC119, PIGS, ALDOC, SPAG5, FLJ25006, LOC645851, KIAA0100, SDF2, SUPT6H, PROCA1, RAB34, RPL23A, SNORD42B, SNORD4A, SNORD42A, SNORD4B, TLCD1, NEK8, TRAF4, C17orf63, ERAL1, MIR451, MIR144, FLOT2, DHRS13, PHF12, SEZ6, PIPOX, MYO18A, TIAF1, CRYBA1, NUFI…	CNV_23254, CNV_34476, CNV_4028, CNV_32168, CNV_30818, CNV_72848, CNV_114370, CNV_114369, CNV_72849, CNV_107574, CNV_23141, CNV_109401, CNV_102431, CNV_61565, CNV_43551, CNV_105980, CNV_43947, CNV_67166, CNV_77562, CNV_88405, CNV_77563, CNV_77564, CNV_88406, CNV_88407, CNV_88410, CNV_88408, CNV_77565, CNV_88409, CNV_22804, CNV_72850, CNV_38352, CNV_58787, CNV_5333, CNV_4029, CNV_72851, CNV_72852, …	hsa-mir-451, hsa-mir-144, hsa-mir-423, hsa-mir-3184, hsa-mir-193a, hsa-mir-365-2, hsa-mir-632, hsa-mir-2909, hsa-mir-2117, hsa-mir-4315-1, hsa-mir-152, hsa-mir-1203, hsa-mir-10a, hsa-mir-196a-1, hsa-mir-3185, hsa-mir-3614, hsa-mir-142, hsa-mir-454, hsa-mir-301a, hsa-mir-21, hsa-mir-633, hsa-mir-4315-2, hsa-mir-634, hsa-mir-548aa-2, hsa-mir-548d-2, hsa-mir-635, hsa-mir-3615, hsa-mir-3678, hsa-mir-…	mmu-mir-219-1, mmu-mir-1894, mmu-mir-877, mmu-mir-715, mmu-mir-693, mmu-mir-7b, mmu-mir-1195
61	chr17	q21.31	43226487	43513427	9	1.14307	0	1.334e-19	HEXIM1, HEXIM2, FMNL1, LOC100133991, C17orf46, MAP3K14, ARHGAP27, SH3D20, PLEKHM1	CNV_34646, CNV_114426, CNV_35464, CNV_109622, CNV_102468, CNV_109633, CNV_34629, CNV_3146, CNV_9287, CNV_88487, CNV_34654, CNV_67208, CNV_30835
62	chr17	q21.31	44210763	44345038	4	1.15235	0	5.603e-10	KIAA1267	CNV_37194, CNV_8850, CNV_8851, CNV_0801, CNV_2226, CNV_4038, CNV_34480, CNV_8848, CNV_34570, CNV_53692, CNV_34574, CNV_49864, CNV_49865, CNV_29671, CNV_49866, CNV_9289, CNV_0327, CNV_3147, CNV_7162, CNV_5011, CNV_54001, CNV_72953, CNV_72954, CNV_38979, CNV_30837, CNV_38756, CNV_37588, CNV_104125, CNV_34652, CNV_9775, CNV_9776, CNV_49867, CNV_49868, CNV_49869, CNV_49870, CNV_49871, CNV_49872, CNV_…
63	chr17	q25.3	78796923	80015940	50	0.787947	0	7.164e-12	RPTOR, CHMP6, FLJ90757, BAIAP2, AATK, MIR657, MIR338, MIR1250, LOC388428, AZI1, C17orf56, C17orf89, SLC38A10, C17orf55, TMEM105, BAHCC1, ACTG1, FSCN2, C17orf70, NPLOC4, TSPAN10, PDE6G, C17orf90, CCDC137, ARL16, HGS, MRPL12, SLC25A10, GCGR, FAM195B, DYSFIP1, P4HB, ARHGDIA, THOC4, ANAPC11, NPB, PCYT2, SIRT7, MAFG, LOC92659, PYCR1, MYADML2, NOTUM, ASPSCR1, STRA13, LRRC45, RAC3, DCXR, RFNG, GPS1, DUS…	CNV_73071, CNV_114506, CNV_73069, CNV_23533, CNV_23534, CNV_5036, CNV_30031, CNV_30032, CNV_114508, CNV_73060, CNV_5883, CNV_4048, CNV_114511, CNV_30855, CNV_107007, CNV_30033, CNV_4327, CNV_32199, CNV_107008, CNV_23535, CNV_77762, CNV_88657, CNV_88658, CNV_114512, CNV_35506, CNV_107009, CNV_35507, CNV_0504, CNV_35508, CNV_35509, CNV_35510, CNV_35511, CNV_35512, CNV_35513, CNV_35514, CNV_102560, …	hsa-mir-657, hsa-mir-3065, hsa-mir-338, hsa-mir-1250, hsa-mir-3186
64	chr18	q21.33 - q23	60380495	77982126	207	0	-1.01861	0	PHLPP1, BCL2, KDSR, VPS4B, SERPINB5, SERPINB12, SERPINB13, SERPINB4, SERPINB3, SERPINB11, SERPINB7, SERPINB2, SERPINB10, HMSD, SERPINB8, C18orf20, CDH7, CDH19, DSEL, TMX3, CCDC102B, DOK6, CD226, RTTN, SOCS6, CBLN2, NETO1, FBXO15, C18orf55, CYB5A, FAM69C, CNDP2, CNDP1, LOC400657, ZNF407, ZADH2, TSHZ1, C18orf62, ZNF516, LOC284276, ZNF236, MBP, GALR1, SALL3, ATP9B, NFATC1, CTDP1, KCNG2, PQLC1, HSBP1…	CNV_102690, CNV_5918, CNV_73157, CNV_5059, CNV_43971, CNV_67377, CNV_3172, CNV_88880, CNV_88881, CNV_114611, CNV_5337, CNV_67378, CNV_59744, CNV_102691, CNV_67379, CNV_9784, CNV_102692, CNV_3173, CNV_77907, CNV_77910, CNV_88883, CNV_88884, CNV_77911, CNV_77908, CNV_77909, CNV_77912, CNV_5919, CNV_88885, CNV_107027, CNV_107584, CNV_107770, CNV_67380, CNV_32215, CNV_1295, CNV_1982, CNV_104152, CNV_…		mmu-mir-378, mmu-mir-145, mmu-mir-143, mmu-mir-122, mmu-mir-694
65	chr19	p13.3 - p13.2	6106170	7970666	76	0	-0.811108	0	RFX2, ACSBG2, MLLT1, ACER1, CLPP, ALKBH7, PSPN, GTF2F1, KHSRP, SLC25A41, SLC25A23, CRB3, DENND1C, TUBB4, MIR220B, TNFSF9, CD70, TNFSF14, C3, GPR108, TRIP10, SH2D3A, VAV1, EMR1, EMR4P, FLJ25758, MBD3L5, MBD3L4, MBD3L2, MBD3L3, ZNF557, INSR, ARHGEF18, LOC100128573, PEX11G, C19orf45, ZNF358, MCOLN1, PNPLA6, KIAA1543, XAB2, LOC100131801, PCP2, STXBP2, RETN, C19orf59, TRAPPC5, FCER2, CLEC4G, CD209, CL…	CNV_102777, CNV_102778, CNV_110265, CNV_102779, CNV_5076, CNV_73302, CNV_23573, CNV_7223, CNV_5341, CNV_5342, CNV_5340, CNV_78048, CNV_8862, CNV_5077, CNV_78049, CNV_67449, CNV_37710, CNV_89047, CNV_50241, CNV_53253, CNV_53678, CNV_8863, CNV_34508, CNV_7224, CNV_9301, CNV_34616, CNV_9302, CNV_53463, CNV_67450, CNV_102780, CNV_114717, CNV_78050, CNV_89048, CNV_89049, CNV_67451, CNV_104392, CNV_780…	hsa-mir-3940	mmu-mir-194-2, mmu-mir-192
66	chr19	p13.2 - p12	10503158	24301987	511	0.643049	0	0	CDC37, MIR1181, PDE4A, KEAP1, S1PR5, ATG4D, MIR1238, KRI1, CDKN2D, AP1M2, SLC44A2, LOC147727, ILF3, QTRT1, DNM2, MIR638, MIR199A1, TMED1, C19orf38, CARM1, YIPF2, C19orf52, SMARCA4, LDLR, SPC24, KANK2, DOCK6, LOC55908, TSPAN16, RAB3D, TMEM205, CCDC159, LPPR2, C19orf39, EPOR, RGL3, CCDC151, PRKCSH, ELAVL3, ZNF653, ECSIT, CNN1, ELOF1, ACP5, ZNF627, ZNF833, ZNF823, ZNF441, ZNF491, ZNF440, ZNF439, ZNF…	CNV_67465, CNV_104396, CNV_114729, CNV_58853, CNV_110212, CNV_5086, CNV_5087, CNV_5939, CNV_37199, CNV_37200, CNV_67466, CNV_78086, CNV_78087, CNV_89090, CNV_89092, CNV_73312, CNV_78084, CNV_89091, CNV_78089, CNV_67467, CNV_110215, CNV_58856, CNV_67468, CNV_67470, CNV_78090, CNV_89096, CNV_58857, CNV_114732, CNV_5940, CNV_107038, CNV_114733, CNV_89097, CNV_3180, CNV_78091, CNV_102788, CNV_67471, …	hsa-mir-1181, hsa-mir-1238, hsa-mir-638, hsa-mir-199a-1, hsa-mir-24-2, hsa-mir-27a, hsa-mir-23a, hsa-mir-181c, hsa-mir-181d, hsa-mir-639, hsa-mir-1470, hsa-mir-3188, hsa-mir-3189, hsa-mir-640, hsa-mir-1270-1, hsa-mir-1270-2	mmu-mir-204, mmu-mir-1192
67	chr19	p13.11 - p12	19869622	23991913	63	0.40463	0	8.665e-28	LOC284440, ZNF506, ZNF253, ZNF93, ZNF682, ZNF90, ZNF486, LOC284441, ZNF826, ZNF737, ZNF626, ZNF85, ZNF430, ZNF714, ZNF431, ZNF708, ZNF738, ZNF493, ZNF429, ZNF100, LOC641367, ZNF43, ZNF208, ZNF257, ZNF676, ZNF98, ZNF492, ZNF99, ZNF91, ZNF675, ZNF681, RPSAP58	CNV_73328, CNV_4069, CNV_8865, CNV_9789, CNV_3182, CNV_23555, CNV_32231, CNV_7195, CNV_5443, CNV_4070, CNV_9790, CNV_53935, CNV_3183, CNV_53489, CNV_53862, CNV_35616, CNV_32232, CNV_50095, CNV_35617, CNV_89152, CNV_7196, CNV_7197, CNV_89153, CNV_50096, CNV_114763, CNV_67491, CNV_32233, CNV_37961, CNV_104167, CNV_37512, CNV_10546, CNV_50097, CNV_50098, CNV_50099, CNV_50100, CNV_50101, CNV_50102, C…	hsa-mir-1270-1, hsa-mir-1270-2	mmu-mir-204, mmu-mir-1192
68	chr19	q13.32	45351707	45367306	4	0.803031	0	4.489e-16	PVRL2
69	chr20	q13.13	48164240	49200103	19	0	-0.829681	4.874e-96	PTGIS, B4GALT5, SLC9A8, SPATA2, RNF114, SNAI1, UBE2V1, TMEM189-UBE2V1, TMEM189, CEBPB, PTPN1	CNV_79234, CNV_90601, CNV_79236, CNV_79237, CNV_79238, CNV_79235, CNV_5140, CNV_47899, CNV_102984, CNV_114928, CNV_39294, CNV_90603
70	chr21	q22.3	44441413	44624738	8	0.598577	0	4.785e-11	PKNOX1, CBS, U2AF1, CRYAA	CNV_35972
71	chr21	q22.3	47706670	48067924	17	0	-0.874074	2.188e-95	C21orf57, C21orf58, PCNT, DIP2A, S100B, PRMT2	CNV_104499, CNV_73667, CNV_23644, CNV_110130, CNV_110452, CNV_67821, CNV_104500, CNV_79393, CNV_90833, CNV_73668, CNV_50790, CNV_59581, CNV_50791, CNV_50792, CNV_3235, CNV_8897, CNV_31064
72	chrX	p11.23	47509056	47509115	3	0	-0.755574	2.944e-14	ELK1
73	chrX	p11.21	56992484	57628174	11	0	-0.412486	2.053e-15	SPIN3, SPIN2B, SPIN2A, FAAH2, ZXDB	CNV_0243, CNV_7793, CNV_73988
74	chrY	p11.32 - p11.2	1264894	9533912	47	0.708743	0	1.608e-171	CRLF2, CSF2RA, IL3RA, SLC25A6, NCRNA00105, ASMTL, P2RY8, SFRS17A, ASMT, DHRSX, ZBED1, CD99, XGPY2, SRY, RPS4Y1, ZFY, TGIF2LY, PCDH11Y, LOC100101121, TTTY23, TSPY2, LOC100101116, TTTY1, TTTY2, LOC100101117, TTTY21, LOC100101115, TTTY7, TTTY7B, TTTY8, TTTY8B, AMELY, TBL1Y, PRKY, TTTY16, TTTY12, TTTY18, TTTY19, TTTY11, RBMY1A3P, TTTY20, FAM197Y2, TSPY4, TSPY3, TSPY1, RBMY3AP	CNV_83897, CNV_97145, CNV_97146, CNV_83899, CNV_83898, CNV_97147, CNV_33187, CNV_33188, CNV_83900, CNV_97148, CNV_97149, CNV_97151, CNV_31577, CNV_83901, CNV_97152, CNV_97153, CNV_83902, CNV_83906, CNV_83907, CNV_97158, CNV_83905, CNV_97156, CNV_97159, CNV_83908, CNV_97157, CNV_83904, CNV_31578, CNV_83910, CNV_97161, CNV_97162, CNV_83911, CNV_31579, CNV_59553, CNV_97163, CNV_4179, CNV_2283, CNV_9…
75	chrY	p11.2	3443363	5609405	15	0.438298	0	9.349e-10	TGIF2LY, PCDH11Y	CNV_31579, CNV_59553, CNV_97163
76	chrY	q11.21 - q11.223	14040390	24874360	87	0.821807	0	0	TTTY15, USP9Y, DDX3Y, UTY, TMSB4Y, VCY1B, VCY, NLGN4Y, FAM41AY1, FAM41AY2, LOC401629, LOC401630, XKRY, XKRY2, CDY2B, CDY2A, HSFY2, HSFY1, TTTY9A, TTTY9B, NCRNA00185, TTTY14, CD24, BCORL2, CYorf15A, CYorf15B, KDM5D, TTTY10, EIF1AY, RPS4Y2, RBMY2EP, RBMY1A1, RBMY1B, RBMY1E, RBMY1D, TTTY13, PRY2, PRY, TTTY6, TTTY6B, RBMY1J, RBMY1F, TTTY5, RBMY2FP	CNV_23930, CNV_0830, CNV_83928, CNV_97191, CNV_37072, CNV_83929, CNV_97192, CNV_2287, CNV_83931, CNV_83932, CNV_97193, CNV_97194, CNV_83930, CNV_2286, CNV_83933, CNV_97195, CNV_4183, CNV_31586, CNV_83938, CNV_31587, CNV_83939, CNV_97199, CNV_31588, CNV_23931, CNV_44420, CNV_23932, CNV_44421, CNV_37391, CNV_0831, CNV_4184, CNV_0832, CNV_31589, CNV_59626, CNV_83940, CNV_83941, CNV_83942, CNV_97200,…
Number of calls per sample:
Myla =76

## Sheet: H9_intervall based
Genome: hg19
Aberration Algorithm: ADM-1
Threshold: 6.0
Fuzzy Zero: OFF
GC Correction: ON
Window Size:
Centralization (legacy): ON
Centralization (legacy) Bin Size: 10
Centralization (legacy) Threshold: 6.0
Diploid Peak Centralization: OFF
Manually Reassign Peaks: OFF
Combine Replicates (Intra Array): OFF
Combine Replicates (Inter Array): OFF
Array Level Filter: NONE
Aberration Filter: ( Minimum Number of Probes for Amplification >= 3 AND Minimum Size (Kb) of Region for Amplification >= 0.0 AND Minimum Avg. Absolute Log Ratio for Amplification >= 0.25 ) OR ( Minimum Number of Probes for Deletion >= 3 AND Minimum Size (Kb) of Region for Deletion >= 0.0 AND Minimum Avg. Absolute Log Ratio for Deletion >= 0.25 )
Feature Level Filter: NONE
Design Level Filter: NONE
Genomic Boundary: OFF
Show Flat Intervals: OFF
AberrationNo	Chr	Cytoband	Start	Stop	#Probes	Amplification	Deletion	pval	Gene Names	Hs_hg19_CNV_20120403	Hs_hg19_miRNA_20120403	Mm_mm8_miRNA_20090908
H9
1	chr1	p36.13	16343611	16461483	9	0.890227	0	1.881e-46	HSPB7, CLCNKA, CLCNKB, FAM131C, EPHA2	CNV_48155, CNV_48156, CNV_53327, CNV_48157, CNV_53420, CNV_74196, CNV_9359, CNV_48158, CNV_48159, CNV_48160, CNV_60803, CNV_115418, CNV_97300, CNV_105907, CNV_22889, CNV_6792, CNV_37643, CNV_48163, CNV_48164, CNV_48165, CNV_63115
2	chr1	p36.13	18563494	19011244	8	0	-0.447655	6.956e-12	IGSF21, KLHDC7A, PAX7
3	chr1	p22.1	92415008	92415063	3	0.978746	0	7.018e-20	BRDT	CNV_8323
4	chr1	p21.1 - p13.3	102491885	108231069	46	0	-0.274069	1.605e-23	COL11A1, RNPC3, AMY2B, LOC648740, AMY2A, AMY1A, AMY1C, AMY1B, PRMT6, NTNG1, VAV3	CNV_5363, CNV_106671, CNV_23332, CNV_34634, CNV_48064, CNV_8921, CNV_53074, CNV_111532, CNV_64324, CNV_97454, CNV_97455, CNV_53079, CNV_5507, CNV_106672, CNV_5508, CNV_3302, CNV_4238, CNV_69224, CNV_9365, CNV_69232, CNV_69241, CNV_30393, CNV_74585, CNV_74587, CNV_84395, CNV_6767, CNV_48066, CNV_48067, CNV_48068, CNV_37779, CNV_69230, CNV_107663, CNV_111543, CNV_31635, CNV_69233, CNV_69236, CNV_69…
5	chr1	q23.1	157551060	158903676	28	0	-0.267742	1.956e-14	FCRL4, FCRL3, FCRL2, FCRL1, CD5L, KIRREL, CD1D, CD1A, CD1C, CD1B, CD1E, OR10T2, OR10K2, OR10K1, OR10R2, OR6Y1, OR6P1, OR10X1, OR10Z1, SPTA1, OR6K2, OR6K3, OR6K6, OR6N1, OR6N2, MNDA, PYHIN1	CNV_74739, CNV_74740, CNV_84602, CNV_74741, CNV_97519, CNV_59661, CNV_103309, CNV_59662, CNV_84603, CNV_70210, CNV_48143, CNV_97521, CNV_84604, CNV_103697, CNV_38148, CNV_48145, CNV_53317, CNV_48146, CNV_48147, CNV_97522, CNV_70220, CNV_112220, CNV_105028, CNV_58337, CNV_65033, CNV_74743, CNV_97524, CNV_60895, CNV_84606, CNV_43486, CNV_58338, CNV_43743, CNV_65040, CNV_105039, CNV_39017, CNV_5527,…
6	chr1	q23.3	162950327	164816113	22	0	-0.345689	2.408e-18	RGS4, RGS5, NUF2, PBX1	CNV_5531, CNV_47847, CNV_97534, CNV_4260, CNV_97535, CNV_48161, CNV_1340, CNV_97536, CNV_48162		mmu-mir-199a-2, mmu-mir-214
7	chr1	q23.3 - q31.1	165176826	187218477	450	0.456166	0	0	LMX1A, RXRG, LOC400794, LRRC52, MGST3, ALDH9A1, TMCO1, UCK2, FAM78B, MIR921, FMO9P, POGK, TADA1, ILDR2, MAEL, GPA33, DUSP27, POU2F1, CD247, CREG1, RCSD1, MPZL1, ADCY10, BRP44, DCAF6, GPR161, TIPRL, SFT2D2, ANKRD36BL1, TBX19, MIR557, XCL2, XCL1, DPT, MGC4473, ATP1B1, NME7, BLZF1, C1orf114, SLC19A2, F5, SELP, SELL, SELE, C1orf156, C1orf112, SCYL3, KIFAP3, METTL11B, LOC284688, GORAB, PRRX1, C1orf129…	CNV_2331, CNV_65123, CNV_84634, CNV_37853, CNV_103708, CNV_31667, CNV_34727, CNV_6793, CNV_97539, CNV_48166, CNV_9380, CNV_1341, CNV_97540, CNV_48167, CNV_65137, CNV_34728, CNV_70374, CNV_37782, CNV_74763, CNV_84635, CNV_48168, CNV_60902, CNV_3318, CNV_2332, CNV_8925, CNV_97541, CNV_65153, CNV_84638, CNV_48170, CNV_8338, CNV_74768, CNV_84640, CNV_108090, CNV_34729, CNV_34730, CNV_34731, CNV_34732…	hsa-mir-3658, hsa-mir-921, hsa-mir-1255b-2, hsa-mir-557, hsa-mir-3119-2, hsa-mir-3119-1, hsa-mir-1295, hsa-mir-214, hsa-mir-3120, hsa-mir-199a-2, hsa-mir-488, hsa-mir-3121	mmu-mir-689-1, mmu-mir-350, mmu-mir-1981, mmu-mir-194-1, mmu-mir-215
8	chr1	q24.2	167332459	168888823	40	0.731921	0	6.233e-21	POU2F1, CD247, CREG1, RCSD1, MPZL1, ADCY10, BRP44, DCAF6, GPR161, TIPRL, SFT2D2, ANKRD36BL1, TBX19, MIR557, XCL2, XCL1, DPT, MGC4473	CNV_84641, CNV_65173, CNV_6794, CNV_97543, CNV_97544, CNV_60903, CNV_39019, CNV_105908, CNV_23343, CNV_43745, CNV_38150, CNV_112420, CNV_74770, CNV_84642, CNV_84643, CNV_74771, CNV_4261, CNV_65180, CNV_9898, CNV_106680, CNV_74772, CNV_84645, CNV_97547, CNV_43746, CNV_65188, CNV_1342	hsa-mir-1255b-2, hsa-mir-557
9	chr1	q24.3 - q25.1	172011121	173855070	38	0.410857	0	2.419e-21	DNM3, MIR214, MIR199A2, C1orf105, PIGC, C1orf9, FASLG, TNFSF18, TNFSF4, PRDX6, SLC9A11, ANKRD45, KLHL20, CENPL, DARS2, GAS5, SNORD81, SNORD47, SNORD80, SNORD79, SNORD78, SNORD44, SNORD77, SNORD76, SNORD75, SNORD74, ZBTB37	CNV_84653, CNV_84654, CNV_97555, CNV_37086, CNV_65231, CNV_84655, CNV_5533, CNV_97556, CNV_65238, CNV_4262, CNV_3320	hsa-mir-214, hsa-mir-3120, hsa-mir-199a-2
10	chr1	q25.2 - q31.1	179035365	186957552	190	0.662575	0	1.936e-52	FAM20B, TOR3A, ABL2, SOAT1, C1orf125, NPHS2, TDRD5, FAM163A, TOR1AIP2, TOR1AIP1, CEP350, QSOX1, FLJ23867, LHX4, ACBD6, XPR1, KIAA1614, STX6, MR1, IER5, CACNA1E, ZNF648, GLUL, TEDDM1, RGSL1, RNASEL, RGS16, RGS8, NPL, DHX9, C1orf14, LAMC1, LAMC2, NMNAT2, SMG7, NCF2, ARPC5, RGL1, APOBEC4, GLT25D2, TSEN15, C1orf21, EDEM3, FAM129A, RNF2, C1orf25, C1orf26, IVNS1ABP, HMCN1, MIR548F1, PRG4, TPR, C1orf27,…	CNV_60908, CNV_108423, CNV_6800, CNV_65297, CNV_74789, CNV_74790, CNV_84676, CNV_84678, CNV_84679, CNV_38015, CNV_103731, CNV_65303, CNV_74793, CNV_84681, CNV_65309, CNV_97566, CNV_84682, CNV_84683, CNV_34739, CNV_97567, CNV_97569, CNV_6801, CNV_97570, CNV_84687, CNV_48185, CNV_4264, CNV_70515, CNV_65331, CNV_39021, CNV_97572, CNV_97573, CNV_112553, CNV_108645, CNV_34740, CNV_34741, CNV_65337, CN…	hsa-mir-3121	mmu-mir-1981
11	chr1	q31.1 - q31.3	189101185	195223723	51	0	-0.639314	1.318e-131	FAM5C, RGS18, RGS21, RGS1, RGS13, RGS2, UCHL5, TROVE2, GLRX2, CDC73, MIR1278, B3GALT2	CNV_53578, CNV_8339, CNV_8340, CNV_48196, CNV_65447, CNV_84735, CNV_31671, CNV_3322, CNV_2336, CNV_8927, CNV_34581, CNV_112697, CNV_31672, CNV_103753, CNV_38157, CNV_53686, CNV_9906, CNV_29838, CNV_84736, CNV_84737, CNV_84738, CNV_53669, CNV_112709, CNV_31673, CNV_34744, CNV_65464, CNV_1344, CNV_1561, CNV_9908, CNV_2337, CNV_53179, CNV_9907, CNV_48197, CNV_84739, CNV_84740, CNV_48198, CNV_103764,…	hsa-mir-1278
12	chr1	q31.3 - q32.1	196518386	204060537	175	0.354034	0	2.294e-138	KCNT2, CFH, CFHR3, CFHR1, CFHR4, CFHR2, CFHR5, F13B, ASPM, ZBTB41, CRB1, DENND1B, C1orf53, LHX9, NEK7, ATP6V1G3, PTPRC, MIR181B1, MIR181A1, NR5A2, FAM58B, ZNF281, KIF14, DDX59, CAMSAP1L1, GPR25, C1orf106, KIF21B, CACNA1S, TMEM9, IGFN1, PKP1, TNNT2, LAD1, TNNI1, PHLDA3, CSRP1, RPS10P7, NAV1, MIR1231, IPO9, SHISA4, LMOD1, TIMM17A, RNPEP, ELF3, GPR37L1, ARL8A, PTPN7, PTPRV, LGR6, UBE2T, PPP1R12B, SY…	CNV_3325, CNV_112943, CNV_65562, CNV_9384, CNV_9385, CNV_112954, CNV_0686, CNV_2054, CNV_112965, CNV_2343, CNV_70900, CNV_31680, CNV_109201, CNV_30448, CNV_74845, CNV_74846, CNV_84768, CNV_84769, CNV_84770, CNV_84772, CNV_58354, CNV_22933, CNV_105183, CNV_34746, CNV_34747, CNV_34748, CNV_34749, CNV_103819, CNV_74847, CNV_34750, CNV_74848, CNV_97604, CNV_38122, CNV_106637, CNV_8343, CNV_8932, CNV_…	hsa-mir-181b-1, hsa-mir-181a-1, hsa-mir-1231	mmu-mir-29b-2, mmu-mir-29c
13	chr1	q32.1 - q32.2	205539697	209119285	71	0	-0.506419	2.988e-115	MFSD4, ELK4, SLC45A3, NUCKS1, RAB7L1, SLC41A1, PM20D1, SLC26A9, FAM72A, AVPR1B, C1orf186, CTSE, SRGAP2, IKBKE, RASSF5, LGTN, DYRK3, MAPKAPK2, IL10, IL19, IL20, IL24, FAIM3, PIGR, FCAMR, C1orf116, YOD1, PFKFB2, C4BPB, C4BPA, CD55, CR2, CR1, CR1L, CD46, MIR29C, MIR29B2, LOC148696, CD34, PLXNA2	CNV_105910, CNV_71031, CNV_71032, CNV_4268, CNV_84803, CNV_65718, CNV_84804, CNV_65717, CNV_84805, CNV_84806, CNV_106686, CNV_110089, CNV_106112, CNV_106326, CNV_65725, CNV_106687, CNV_74868, CNV_84807, CNV_105250, CNV_65729, CNV_5545, CNV_2091, CNV_30450, CNV_71062, CNV_39030, CNV_97619, CNV_110181, CNV_84808, CNV_60926, CNV_59667, CNV_84813, CNV_84814, CNV_84815, CNV_84817, CNV_84818, CNV_84819…	hsa-mir-29c, hsa-mir-29b-2
14	chr1	q32.3 - q41	212502563	214975977	48	0.321011	0	7.821e-33	PPP2R5A, SNORA16B, TMEM206, NENF, ATF3, FAM71A, BATF3, NSL1, TATDN3, C1orf227, LQK1, FLVCR1, VASH2, ANGEL2, RPS6KC1, PROX1, SMYD2, PTPN14, CENPF	CNV_3329, CNV_31684, CNV_60931, CNV_5550, CNV_2347, CNV_5551, CNV_103864, CNV_113231, CNV_31685, CNV_65823, CNV_37903, CNV_6808, CNV_113242, CNV_110247, CNV_71207, CNV_65832, CNV_107539, CNV_113253, CNV_84845, CNV_48238, CNV_23351, CNV_113265, CNV_48239, CNV_65838, CNV_71234, CNV_106689, CNV_22966, CNV_38167, CNV_103875, CNV_65844, CNV_84846, CNV_110258
15	chr1	q41	215242130	216674443	19	0	-0.337034	2.188e-15	KCNK2, KCTD3, USH2A	CNV_110270, CNV_43656, CNV_113276, CNV_38168, CNV_103885, CNV_74896, CNV_34773, CNV_71256, CNV_48240, CNV_97632, CNV_97633
16	chr1	q41	217604032	218614961	17	0	-0.793465	1.186e-68	GPATCH2, SPATA17, RRP15, TGFB2	CNV_4270, CNV_74899, CNV_97635, CNV_106691, CNV_0399, CNV_34774, CNV_97636, CNV_23170, CNV_60934, CNV_110292, CNV_43616, CNV_39034, CNV_43761, CNV_6809, CNV_31686, CNV_110303, CNV_60935, CNV_8934, CNV_65865, CNV_84849, CNV_38170
17	chr1	q41 - q42.13	220813529	227387325	95	0.422044	0	2.903e-107	MARK1, C1orf115, MOSC2, MOSC1, HLX, LOC400804, DUSP10, HHIPL2, TAF1A, MIA3, AIDA, C1orf58, FAM177B, DISP1, TLR5, SUSD4, C1orf65, CAPN8, CAPN2, TP53BP2, FBXO28, DEGS1, NVL, MIR320B2, CNIH4, WDR26, CNIH3, DNAH14, LBR, ENAH, SRP9, EPHX1, TMEM63A, LEFTY1, PYCR2, LEFTY2, C1orf55, H3F3A, LOC440926, ACBD3, MIXL1, LIN9, PARP1, C1orf95, ITPKB, PSEN2, CABC1, CDC42BPA	CNV_5552, CNV_110336, CNV_58363, CNV_5553, CNV_84854, CNV_97639, CNV_65896, CNV_84855, CNV_84856, CNV_38171, CNV_103896, CNV_97640, CNV_65904, CNV_97641, CNV_59668, CNV_110347, CNV_3330, CNV_110358, CNV_74905, CNV_74906, CNV_84858, CNV_84859, CNV_105317, CNV_113387, CNV_65913, CNV_107683, CNV_74907, CNV_30455, CNV_31687, CNV_74908, CNV_84860, CNV_58365, CNV_74909, CNV_107540, CNV_113398, CNV_7491…	hsa-mir-320b-2
18	chr1	q42.13 - q44	230497006	247879985	257	0	-0.614991	0	PGBD5, COG2, AGT, CAPN9, C1orf198, TTC13, ARV1, FAM89A, MIR1182, TRIM67, C1orf131, GNPAT, EXOC8, C1orf124, EGLN1, TSNAX-DISC1, TSNAX, DISC1, DISC2, SIPA1L2, KIAA1383, C1orf57, PCNXL2, KIAA1804, KCNK1, SLC35F3, C1orf31, TARBP1, IRF2BP2, TOMM20, SNORA14B, RBM34, ARID4B, GGPS1, TBCE, B3GALNT2, GNG4, LYST, MIR1537, NID1, GPR137B, ERO1LB, EDARADD, LGALS8, HEATR1, ACTN2, MTR, RYR2, LOC100130331, ZP4, L…	CNV_71395, CNV_71396, CNV_74933, CNV_84895, CNV_71400, CNV_84896, CNV_103929, CNV_84897, CNV_6813, CNV_48270, CNV_97664, CNV_97665, CNV_48271, CNV_48272, CNV_66108, CNV_74934, CNV_84898, CNV_9914, CNV_48273, CNV_48274, CNV_84899, CNV_71416, CNV_113686, CNV_113697, CNV_38173, CNV_103941, CNV_113709, CNV_3334, CNV_48275, CNV_84900, CNV_48276, CNV_30458, CNV_2350, CNV_106695, CNV_113720, CNV_97667, …	hsa-mir-1182, hsa-mir-1537, hsa-mir-3123, hsa-mir-3916
19	chr1	q42.2 - q43	234273772	236907947	55	0	-0.444181	6.8e-12	SLC35F3, C1orf31, TARBP1, IRF2BP2, TOMM20, SNORA14B, RBM34, ARID4B, GGPS1, TBCE, B3GALNT2, GNG4, LYST, MIR1537, NID1, GPR137B, ERO1LB, EDARADD, LGALS8, HEATR1, ACTN2	CNV_4271, CNV_58375, CNV_60955, CNV_43270, CNV_5564, CNV_84910, CNV_84911, CNV_74940, CNV_84912, CNV_74941, CNV_5565, CNV_38174, CNV_113797, CNV_113808, CNV_66162, CNV_4272, CNV_3335, CNV_74942, CNV_105383, CNV_113831, CNV_84913, CNV_66170, CNV_113842, CNV_30459, CNV_31692, CNV_74943, CNV_74944, CNV_84914, CNV_34780, CNV_97676, CNV_48278, CNV_97677, CNV_110436, CNV_34781, CNV_58376, CNV_71484, CN…	hsa-mir-1537
20	chr1	q43	238116013	242287823	43	0	-0.86742	4.847e-19	LOC339535, CHRM3, FMN2, GREM2, RGS7, FH, KMO, OPN3, CHML, WDR64, EXO1, MAP1LC3C, PLD5	CNV_3336, CNV_2353, CNV_8350, CNV_97685, CNV_66242, CNV_84921, CNV_5201, CNV_31695, CNV_84922, CNV_48285, CNV_22837, CNV_5566, CNV_0982, CNV_66260, CNV_97686, CNV_60960, CNV_43262, CNV_38126, CNV_113919, CNV_71531, CNV_9915, CNV_5567, CNV_3337, CNV_97687, CNV_2354, CNV_8351, CNV_113931, CNV_97688, CNV_103313, CNV_59888, CNV_66279, CNV_5568, CNV_74950, CNV_84925, CNV_84926, CNV_74951, CNV_74952, C…	hsa-mir-3123
21	chr2	p25.3	39193	2778661	23	0	-0.468574	1.036e-10	FAM110C, SH3YL1, ACP1, FAM150B, TMEM18, C2orf90, SNTG2, TPO, PXDN, MYT1L, LOC730811	CNV_8936, CNV_50561, CNV_5962, CNV_3341, CNV_71869, CNV_107087, CNV_66597, CNV_2360, CNV_8356, CNV_105516, CNV_71882, CNV_78305, CNV_89357, CNV_32277, CNV_78304, CNV_89358, CNV_30930, CNV_97724, CNV_2361, CNV_30931, CNV_71884, CNV_32278, CNV_71890, CNV_105527, CNV_107806, CNV_5963, CNV_114198, CNV_78312, CNV_89364, CNV_71898, CNV_106473, CNV_32279, CNV_71904, CNV_5206, CNV_97725, CNV_97726, CNV_5…
22	chr2	p16.3 - p16.2	48979844	53331278	18	0	-0.286343	4.453e-11	LHCGR, FSHR, NRXN1	CNV_50510, CNV_97846, CNV_8945, CNV_9410, CNV_115108, CNV_50511, CNV_9411, CNV_5983, CNV_115119, CNV_9932, CNV_50512, CNV_50513, CNV_53857, CNV_104185, CNV_67706, CNV_37955, CNV_50514, CNV_53119, CNV_97847, CNV_35833, CNV_73536, CNV_9933, CNV_32304, CNV_2383, CNV_59754, CNV_30097, CNV_8946, CNV_50516, CNV_30098, CNV_39249, CNV_48023, CNV_115141, CNV_78536, CNV_89639, CNV_106231, CNV_3355, CNV_107…
23	chr2	q14.1 - q14.2	115200111	120126943	37	0	-0.313368	1.234e-24	DPP10, DDX18, CCDC93, INSIG2, EN1, MARCO, C1QL2, STEAP3, C2orf76, DBI	CNV_89906, CNV_78716, CNV_68132, CNV_78717, CNV_32349, CNV_1034, CNV_50263, CNV_103389, CNV_37900, CNV_74223, CNV_78718, CNV_89907, CNV_50264, CNV_38397, CNV_97940, CNV_61807, CNV_104610, CNV_115450, CNV_68134, CNV_105996, CNV_53125, CNV_97941, CNV_97942, CNV_2406, CNV_8384, CNV_68135, CNV_3387, CNV_115454, CNV_31001, CNV_32350, CNV_35710, CNV_35711, CNV_35712, CNV_35713, CNV_35714, CNV_35715, CN…		mmu-mir-1951, mmu-mir-674
24	chr2	q14.3 - q22.3	126682916	146369069	173	0.275144	0	1.603e-83	GYPC, BIN1, CYP27C1, ERCC3, MAP3K2, PROC, IWS1, MYO7B, LIMS2, GPR17, SFT2D3, WDR33, POLR2D, AMMECR1L, SAP130, UGGT1, HS6ST1, LOC389033, RAB6C, LOC440905, POTEF, CCDC74B, SMPD4, FAM128B, TUBA3E, CCDC115, IMP4, PTPN18, CFC1B, CFC1, LOC150527, C2orf14, GPR148, FAM123C, ARHGEF4, FAM168B, PLEKHB2, POTEE, LOC440910, LOC150786, LOC401010, TUBA3D, FAM128A, LOC150776, CCDC74A, C2orf27A, C2orf27B, NCRNA001…	CNV_74243, CNV_3390, CNV_35719, CNV_35720, CNV_97971, CNV_110287, CNV_61817, CNV_115470, CNV_43483, CNV_78742, CNV_89933, CNV_89934, CNV_89935, CNV_23581, CNV_39263, CNV_68154, CNV_104618, CNV_78743, CNV_89936, CNV_110288, CNV_68155, CNV_106456, CNV_50274, CNV_50275, CNV_3391, CNV_31002, CNV_78746, CNV_89942, CNV_78747, CNV_89943, CNV_68156, CNV_89944, CNV_50276, CNV_30102, CNV_30103, CNV_50277, …	hsa-mir-663b, hsa-mir-3679, hsa-mir-128-1	mmu-mir-103-2, mmu-mir-1952
25	chr2	q23.1 - q35	149378946	215683424	856	0	-0.61641	0	EPC2, KIF5C, MIR1978, LYPD6B, LYPD6, MMADHC, RND3, RBM43, NMI, TNFAIP6, RIF1, NEB, ARL5A, CACNB4, STAM2, FMNL2, PRPF40A, ARL6IP6, RPRM, GALNT13, KCNJ3, NR4A2, GPD2, GALNT5, ERMN, CYTIP, ACVR1C, ACVR1, UPP2, CCDC148, PKP4, DAPL1, TANC1, WDSUB1, BAZ2B, MARCH7, CD302, LY75, PLA2R1, ITGB6, RBMS1, TANK, PSMD14, TBR1, SLC4A10, DPP4, GCG, FAP, IFIH1, GCA, KCNH7, FIGN, GRB14, COBLL1, SLC38A11, SCN3A, SCN…	CNV_8391, CNV_90074, CNV_90075, CNV_98010, CNV_98011, CNV_35744, CNV_50315, CNV_50316, CNV_61839, CNV_59765, CNV_68188, CNV_1599, CNV_98012, CNV_35745, CNV_98013, CNV_63213, CNV_38407, CNV_103402, CNV_3395, CNV_2413, CNV_4310, CNV_8392, CNV_8961, CNV_50317, CNV_90079, CNV_115504, CNV_7237, CNV_1600, CNV_1036, CNV_90080, CNV_98015, CNV_1037, CNV_1601, CNV_68190, CNV_32381, CNV_0532, CNV_78830, CNV…	hsa-mir-933, hsa-mir-10b, hsa-mir-1246, hsa-mir-3128, hsa-mir-1258, hsa-mir-561, hsa-mir-1245, hsa-mir-3606, hsa-mir-3129, hsa-mir-3130-2, hsa-mir-3130-1, hsa-mir-2355, hsa-mir-1302-4, hsa-mir-548f-2	mmu-mir-1953, mmu-mir-695, mmu-mir-499, mmu-mir-297a-6, mmu-mir-296, mmu-mir-298, mmu-mir-1-1, mmu-mir-133a-2, mmu-mir-124-3
26	chr2	q23.1 - q24.3	149378946	168610662	220	0	-0.746196	4.352e-25	EPC2, KIF5C, MIR1978, LYPD6B, LYPD6, MMADHC, RND3, RBM43, NMI, TNFAIP6, RIF1, NEB, ARL5A, CACNB4, STAM2, FMNL2, PRPF40A, ARL6IP6, RPRM, GALNT13, KCNJ3, NR4A2, GPD2, GALNT5, ERMN, CYTIP, ACVR1C, ACVR1, UPP2, CCDC148, PKP4, DAPL1, TANC1, WDSUB1, BAZ2B, MARCH7, CD302, LY75, PLA2R1, ITGB6, RBMS1, TANK, PSMD14, TBR1, SLC4A10, DPP4, GCG, FAP, IFIH1, GCA, KCNH7, FIGN, GRB14, COBLL1, SLC38A11, SCN3A, SCN…	CNV_8391, CNV_90074, CNV_90075, CNV_98010, CNV_98011, CNV_35744, CNV_50315, CNV_50316, CNV_61839, CNV_59765, CNV_68188, CNV_1599, CNV_98012, CNV_35745, CNV_98013, CNV_63213, CNV_38407, CNV_103402, CNV_3395, CNV_2413, CNV_4310, CNV_8392, CNV_8961, CNV_50317, CNV_90079, CNV_115504, CNV_7237, CNV_1600, CNV_1036, CNV_90080, CNV_98015, CNV_1037, CNV_1601, CNV_68190, CNV_32381, CNV_0532, CNV_78830, CNV…		mmu-mir-1953, mmu-mir-695, mmu-mir-499
27	chr2	q32.1 - q32.2	184558149	190340222	55	0	-0.785288	1.151e-11	ZNF804A, ZC3H15, ITGAV, FAM171B, ZSWIM2, CALCRL, TFPI, GULP1, MIR561, DIRC1, COL3A1, MIR1245, COL5A2, WDR75	CNV_3402, CNV_37216, CNV_0534, CNV_90170, CNV_63252, CNV_90171, CNV_63253, CNV_32387, CNV_103407, CNV_50350, CNV_53100, CNV_38413, CNV_9971, CNV_50351, CNV_53793, CNV_78898, CNV_90172, CNV_63255, CNV_58943, CNV_22852, CNV_90173, CNV_50352, CNV_50353, CNV_9972, CNV_90174, CNV_63256, CNV_30105, CNV_50354, CNV_50355, CNV_103408, CNV_50356, CNV_1039, CNV_1602, CNV_9973, CNV_50357, CNV_9974, CNV_2418,…	hsa-mir-561, hsa-mir-1245, hsa-mir-3606, hsa-mir-3129
28	chr2	q33.1	198948313	200341619	14	0	-0.920305	6.46e-10	PLCL1, SATB2, FLJ32063	CNV_110324, CNV_63274, CNV_90212, CNV_98101, CNV_78929, CNV_63275, CNV_38417, CNV_90213, CNV_110326, CNV_98102
29	chr2	q34	213877289	213912614	3	0	-1.30051	3.961e-27	IKZF2	CNV_4324
30	chr2	q34	213935829	213999327	3	0.684221	0	1.152e-14	IKZF2	CNV_90256, CNV_90257, CNV_68228, CNV_68227, CNV_68226, CNV_78962
31	chr2	q34 - q35	214124656	215683424	15	0	-1.55412	4.255e-84	SPAG16, VWC2L, BARD1	CNV_90260, CNV_78963, CNV_90261, CNV_35787, CNV_107089, CNV_23599, CNV_4325, CNV_78964, CNV_78965, CNV_90262, CNV_90263, CNV_6027, CNV_98129, CNV_39276, CNV_98130, CNV_115588, CNV_6028, CNV_63301, CNV_44013, CNV_50400, CNV_98131, CNV_39277, CNV_115590, CNV_115591
32	chr2	q35	215823140	217724527	37	0.743369	0	3.922e-129	ABCA12, ATIC, FN1, MREG, PECR, TMEM169, XRCC5, MARCH4, SMARCAL1, RPL37A, IGFBP2, IGFBP5, TNP1	CNV_50402, CNV_107092, CNV_4326, CNV_7246, CNV_3406, CNV_2424, CNV_8966, CNV_90272, CNV_47914, CNV_47934, CNV_39278, CNV_90273, CNV_110333, CNV_98134, CNV_39279, CNV_44014, CNV_23600, CNV_6029, CNV_115593
33	chr2	q36.1 - q37.3	223917655	243041364	303	0	-0.45805	0	KCNE4, SCG2, AP1S3, WDFY1, MRPL44, SERPINE2, FAM124B, CUL3, DOCK10, KIAA1486, IRS1, RHBDD1, COL4A4, COL4A3, MFF, TM4SF20, AGFG1, C2orf83, SLC19A3, CCL20, WDR69, SPHKAP, PID1, DNER, TRIP12, FBXO36, SLC16A14, SP110, SP140, SP140L, SP100, CAB39, ITM2C, GPR55, SPATA3, C2orf72, PSMD1, HTR2B, ARMC9, B3GNT7, NCL, SNORA75, SNORD20, SNORD82, C2orf52, NMUR1, C2orf57, PTMA, PDE6D, COPS7B, MIR1471, NPPC, DIS…	CNV_50406, CNV_6032, CNV_6033, CNV_78982, CNV_68238, CNV_98148, CNV_103350, CNV_78984, CNV_90302, CNV_59898, CNV_98149, CNV_98150, CNV_98151, CNV_63313, CNV_90307, CNV_78990, CNV_98152, CNV_115601, CNV_6034, CNV_44017, CNV_63314, CNV_90308, CNV_98153, CNV_38420, CNV_103422, CNV_78991, CNV_98154, CNV_35790, CNV_78992, CNV_43601, CNV_90309, CNV_115602, CNV_63315, CNV_110342, CNV_106467, CNV_106226,…	hsa-mir-1244-1, hsa-mir-1471, hsa-mir-562, hsa-mir-4269, hsa-mir-149, hsa-mir-3133
34	chr2	q36.1	224406198	224926273	16	0	-1.50528	3.797e-111	SCG2, AP1S3, WDFY1, MRPL44, SERPINE2	CNV_6032, CNV_6033
35	chr2	q37.2 - q37.3	235875302	241070353	76	0	-0.640046	1.211e-17	SH3BP4, AGAP1, GBX2, ASB18, IQCA1, CXCR7, COPS8, COL6A3, MLPH, PRLH, RAB17, LRRFIP1, RBM44, RAMP1, UBE2F, SCLY, ESPNL, KLHL30, ILKAP, LOC151174, LOC643387, HES6, PER2, TRAF3IP1, ASB1, TWIST2, HDAC4, MGC16025, NDUFA10, OR6B2, PRR21, OR6B3, MYEOV2	CNV_98175, CNV_68258, CNV_115610, CNV_68259, CNV_98177, CNV_8399, CNV_7254, CNV_115611, CNV_115612, CNV_98178, CNV_68261, CNV_1608, CNV_63341, CNV_50421, CNV_68262, CNV_79038, CNV_79039, CNV_79041, CNV_90358, CNV_90359, CNV_79040, CNV_90360, CNV_79036, CNV_68264, CNV_104653, CNV_107797, CNV_68265, CNV_98180, CNV_90361, CNV_79037, CNV_90362, CNV_90363, CNV_79042, CNV_50422, CNV_68266, CNV_79043, C…	hsa-mir-4269
36	chr3	p13 - p11.2	73344233	87204561	74	0	-0.323026	2.094e-13	PDZRN3, CNTN3, FAM86D, MIR1324, FRG2C, ZNF717, ROBO2, ROBO1, GBE1, CADM2, VGLL3	CNV_68405, CNV_6188, CNV_63495, CNV_51159, CNV_4340, CNV_22767, CNV_91358, CNV_63497, CNV_38504, CNV_103451, CNV_51160, CNV_51161, CNV_91360, CNV_91361, CNV_51162, CNV_39335, CNV_98351, CNV_63498, CNV_91362, CNV_115760, CNV_5366, CNV_5367, CNV_62067, CNV_44118, CNV_3433, CNV_32495, CNV_51163, CNV_63499, CNV_51164, CNV_51165, CNV_53840, CNV_51166, CNV_2462, CNV_8987, CNV_8986, CNV_34587, CNV_22962…	hsa-mir-1324, hsa-mir-4273, hsa-mir-3923	mmu-mir-466k
37	chr3	q26.33 - q28	182245548	188123928	126	0.361866	0	2.743e-13	ATP11B, DCUN1D1, MCCC1, LAMP3, MCF2L2, B3GNT5, KLHL6, KLHL24, YEATS2, MAP6D1, PARL, ABCC5, HTR3D, HTR3C, HTR3E, EIF2B5, DVL3, AP2M1, ABCF3, VWA5B2, MIR1224, ALG3, ECE2, CAMK2N2, PSMD2, EIF4G1, SNORD66, FAM131A, CLCN2, POLR2H, THPO, CHRD, EPHB3, MAGEF1, VPS8, C3orf70, EHHADH, MAP3K13, TMEM41A, LIPH, SENP2, IGF2BP2, C3orf65, TRA2B, ETV5, DGKG, CRYGS, TBCCD1, DNAJB11, AHSG, FETUB, HRG, KNG1, EIF4A2,…	CNV_110741, CNV_51025, CNV_23672, CNV_59112, CNV_10026, CNV_51026, CNV_68514, CNV_106498, CNV_4364, CNV_98553, CNV_5215, CNV_110742, CNV_4365, CNV_36110, CNV_36111, CNV_36112, CNV_36113, CNV_23673, CNV_107196, CNV_51027, CNV_51028, CNV_80024, CNV_91740, CNV_80025, CNV_91741, CNV_91742, CNV_91743, CNV_98554, CNV_91744, CNV_91745, CNV_80027, CNV_68517, CNV_98555, CNV_62131, CNV_44094, CNV_68518, CN…	hsa-mir-1224, hsa-mir-1248
38	chr3	q29	196210642	197517036	29	0.600702	0	2.597e-25	RNF168, C3orf43, WDR53, FBXO45, LRRC33, C3orf34, PIGX, PAK2, SENP5, NCBP2, LOC152217, PIGZ, MFI2, DLG1, BDH1, LOC220729, KIAA0226, MIR922, FYTTD1	CNV_37243, CNV_0568, CNV_4368, CNV_98591, CNV_110776, CNV_80108, CNV_91837, CNV_91838, CNV_91839, CNV_80110, CNV_4369, CNV_80111, CNV_80109, CNV_107203, CNV_68559, CNV_110778, CNV_68558, CNV_106503, CNV_31139, CNV_32555, CNV_98592, CNV_91840, CNV_91842, CNV_80112, CNV_91841, CNV_110779, CNV_91843, CNV_63715, CNV_68560, CNV_68561, CNV_31140, CNV_6230, CNV_98593, CNV_3473, CNV_98594, CNV_0043, CNV_…	hsa-mir-922
39	chr3	q29	197640852	197803820	6	0	-0.477566	2.14e-10	IQCG, RPL35A, LMLN, LOC348840	CNV_8440, CNV_6232, CNV_0044, CNV_7403, CNV_106504, CNV_68572, CNV_104742, CNV_31145, CNV_32559, CNV_31146, CNV_63718, CNV_3474
40	chr4	p16.3	890273	959990	3	1.19046	0	1.693e-28	GAK, TMEM175, DGKQ	CNV_110784, CNV_3475, CNV_30188, CNV_68594, CNV_30187, CNV_30189, CNV_30190
41	chr4	p15.32 - p14	17491062	38140004	145	0	-0.284056	7.617e-75	QDPR, CLRN2, LAP3, MED28, FAM184B, DCAF16, NCAPG, LCORL, SLIT2, MIR218-1, PACRGL, KCNIP4, NCRNA00099, GPR125, GBA3, PPARGC1A, MIR573, DHX15, SOD3, CCDC149, LGI2, SEPSECS, PI4K2B, ZCCHC4, ANAPC4, SLC34A2, SEL1L3, C4orf52, RBPJ, CCKAR, TBC1D19, STIM2, PCDH7, ARAP2, DTHD1, KIAA1239, C4orf19, RELL1, PGM2, TBC1D1, PTTG2	CNV_2503, CNV_103506, CNV_6244, CNV_110592, CNV_6245, CNV_98637, CNV_98638, CNV_110599, CNV_98639, CNV_23712, CNV_80199, CNV_91956, CNV_80196, CNV_80200, CNV_91954, CNV_91953, CNV_80198, CNV_80201, CNV_91957, CNV_91958, CNV_98640, CNV_80197, CNV_80202, CNV_91955, CNV_91959, CNV_98641, CNV_98642, CNV_98643, CNV_98644, CNV_23112, CNV_22722, CNV_62166, CNV_43619, CNV_106040, CNV_23715, CNV_39358, CN…	hsa-mir-218-1, hsa-mir-573, hsa-mir-4275, hsa-mir-1255b-1	mmu-mir-876, mmu-mir-873
42	chr4	p15.2 - p14	27269054	38140004	53	0	-0.463021	1.76e-12	PCDH7, ARAP2, DTHD1, KIAA1239, C4orf19, RELL1, PGM2, TBC1D1, PTTG2	CNV_4384, CNV_68694, CNV_6253, CNV_2512, CNV_98661, CNV_63781, CNV_80227, CNV_92000, CNV_92001, CNV_3485, CNV_31167, CNV_2513, CNV_8999, CNV_38548, CNV_107265, CNV_98662, CNV_63782, CNV_92002, CNV_38549, CNV_32588, CNV_1072, CNV_51375, CNV_80228, CNV_92003, CNV_63783, CNV_2514, CNV_0130, CNV_36267, CNV_63784, CNV_37426, CNV_92004, CNV_92005, CNV_92006, CNV_32589, CNV_80229, CNV_80230, CNV_92007, …	hsa-mir-4275, hsa-mir-1255b-1	mmu-mir-876, mmu-mir-873
43	chr4	p13 - p12	43048195	48172325	61	0	-0.256591	4.999e-27	KCTD8, YIPF7, GUF1, GNPDA2, GABRG1, GABRA2, COX7B2, GABRA4, GABRB1, COMMD8, ATP10D, CORIN, NFXL1, CNGA1, NIPAL1, TXK, TEC	CNV_2518, CNV_68708, CNV_110627, CNV_51408, CNV_98693, CNV_98694, CNV_9473, CNV_98695, CNV_10044, CNV_38555, CNV_92065, CNV_98696, CNV_92067, CNV_63812, CNV_38556, CNV_103514, CNV_80274, CNV_92068, CNV_80276, CNV_63813, CNV_92070, CNV_63814, CNV_38557, CNV_92071, CNV_51410, CNV_51411, CNV_23723, CNV_62185, CNV_6261, CNV_34434, CNV_2519, CNV_34490, CNV_31170, CNV_8445, CNV_8446, CNV_51412, CNV_326…
44	chr4	q12	53609842	54011770	8	0	-0.68012	4.695e-25	RASL11B, SCFD2	CNV_6266, CNV_92102, CNV_92103, CNV_92104, CNV_6267
45	chr4	q12 - q22.3	55095409	96895717	499	0	-0.693933	0	PDGFRA, KIT, KDR, SRD5A3, TMEM165, CLOCK, PDCL2, NMU, LOC644145, EXOC1, CEP135, KIAA1211, AASDH, PPAT, PAICS, SRP72, ARL9, HOPX, SPINK2, REST, C4orf14, POLR2B, IGFBP7, LPHN3, TECRL, EPHA5, CENPC1, STAP1, UBA6, LOC550112, GNRHR, TMPRSS11D, TMPRSS11A, TMPRSS11F, SYT14L, LOC100130017, TMPRSS11BNL, TMPRSS11B, YTHDC1, TMPRSS11E, UGT2B17, UGT2B15, UGT2B10, UGT2A3, UGT2B7, UGT2B11, UGT2B28, UGT2B4, UGT2…	CNV_98712, CNV_98713, CNV_110629, CNV_98714, CNV_4398, CNV_63824, CNV_80302, CNV_92111, CNV_7447, CNV_32604, CNV_36280, CNV_36281, CNV_36282, CNV_36283, CNV_68728, CNV_107270, CNV_98715, CNV_98716, CNV_9476, CNV_6269, CNV_98717, CNV_36284, CNV_1078, CNV_63825, CNV_92113, CNV_37428, CNV_63826, CNV_32605, CNV_103517, CNV_37962, CNV_110880, CNV_36285, CNV_110881, CNV_68729, CNV_63827, CNV_3495, CNV_…	hsa-mir-1269, hsa-mir-575	mmu-mir-32, mmu-mir-455, mmu-mir-491, mmu-mir-31, mmu-mir-872
46	chr4	q13.1 - q13.2	61343360	67958904	27	0	-0.97024	8.919e-15	LPHN3, TECRL, EPHA5	CNV_110634, CNV_63835, CNV_106519, CNV_80324, CNV_92144, CNV_98729, CNV_3497, CNV_62200, CNV_104777, CNV_80325, CNV_92146, CNV_43525, CNV_63836, CNV_39372, CNV_107853, CNV_36287, CNV_63837, CNV_110884, CNV_110885, CNV_103520, CNV_98730, CNV_43316, CNV_110886, CNV_63838, CNV_92150, CNV_51425, CNV_39373, CNV_92156, CNV_63840, CNV_1672, CNV_59588, CNV_59612, CNV_103522, CNV_38085, CNV_59589, CNV_803…	hsa-mir-1269	mmu-mir-455
47	chr4	q13.2 - q13.3	69513312	74391186	85	0	-0.817642	5.755e-10	UGT2B15, UGT2B10, UGT2A3, UGT2B7, UGT2B11, UGT2B28, UGT2B4, UGT2A1, UGT2A2, SULT1B1, SULT1E1, CSN1S1, CSN2, STATH, HTN3, HTN1, CSN1S2A, CSN1S2B, C4orf40, ODAM, C4orf7, CSN3, C4orf35, SMR3A, SMR3B, PROL1, MUC7, AMTN, AMBN, ENAM, IGJ, UTP3, RUFY3, GRSF1, MOBKL1A, DCK, SLC4A4, GC, NPFFR2, ADAMTS3, COX18, ANKRD17, ALB, AFP, AFM	CNV_3499, CNV_92177, CNV_104781, CNV_110895, CNV_63852, CNV_31177, CNV_92181, CNV_80349, CNV_68741, CNV_2525, CNV_103526, CNV_63854, CNV_37736, CNV_80350, CNV_2526, CNV_22944, CNV_31179, CNV_2527, CNV_32614, CNV_51447, CNV_68743, CNV_2528, CNV_31180, CNV_68744, CNV_80351, CNV_80352, CNV_92183, CNV_92184, CNV_80353, CNV_80354, CNV_80355, CNV_92185, CNV_29481, CNV_103357, CNV_104783, CNV_110903, CN…
48	chr4	q21.1 - q21.23	76417312	85672672	151	0	-0.561657	1.994e-18	RCHY1, THAP6, C4orf26, CDKL2, G3BP2, USO1, PPEF2, NAAA, SDAD1, CXCL9, ART3, CXCL10, CXCL11, NUP54, SCARB2, FAM47E, STBD1, CCDC158, SHROOM3, ANKRD56, SEPT11, CCNI, CCNG2, CXCL13, CNOT6L, MRPL1, FRAS1, ANXA3, BMP2K, PAQR3, NAA11, GK2, GDEP, ANTXR2, PRDM8, FGF5, C4orf22, BMP3, PRKG2, RASGEF1B, HNRNPD, HNRPDL, ENOPH1, TMEM150C, C4orf11, SCD5, MIR575, SEC31A, THAP9, LIN54, COPS4, PLAC8, COQ2, HPSE, HE…	CNV_98757, CNV_6280, CNV_107280, CNV_36302, CNV_107281, CNV_63864, CNV_98758, CNV_63866, CNV_110645, CNV_10049, CNV_51461, CNV_103530, CNV_3500, CNV_38569, CNV_31181, CNV_2532, CNV_92204, CNV_6281, CNV_68749, CNV_98759, CNV_44169, CNV_38570, CNV_63868, CNV_92205, CNV_92206, CNV_92207, CNV_32619, CNV_103531, CNV_80375, CNV_1088, CNV_92208, CNV_98760, CNV_62212, CNV_110919, CNV_37737, CNV_103533, C…	hsa-mir-575
49	chr4	q28.2 - q28.3	130746617	138441909	24	0	-0.42432	5.452e-12	PCDH10, PABPC4L, PCDH18	CNV_23703, CNV_1100, CNV_32641, CNV_5218, CNV_10065, CNV_98885, CNV_3513, CNV_8455, CNV_2545, CNV_51238, CNV_31187, CNV_37728, CNV_9490, CNV_34492, CNV_107241, CNV_98886, CNV_32642, CNV_2546, CNV_31188, CNV_98887, CNV_6319, CNV_44132, CNV_80475, CNV_92396, CNV_63952, CNV_32643, CNV_92397, CNV_2547, CNV_68801, CNV_68805, CNV_68802, CNV_104801, CNV_1686, CNV_31189, CNV_80476, CNV_92399, CNV_80477, …		mmu-mir-700
50	chr4	q31.21	142941573	143375522	7	0	-0.729743	7.061e-16	INPP4B	CNV_110575, CNV_6329
51	chr5	p15.33	499318	1292983	21	0.470594	0	5.467e-31	SLC9A3, CEP72, TPPP, ZDHHC11, BRD9, TRIP13, NKD2, SLC12A7, SLC6A19, SLC6A18, TERT	CNV_3536, CNV_4427, CNV_8476, CNV_111125, CNV_99032, CNV_4428, CNV_64076, CNV_104843, CNV_106538, CNV_107873, CNV_53290, CNV_68936, CNV_0704, CNV_2077, CNV_3537, CNV_0705, CNV_2078, CNV_111127, CNV_104844, CNV_68938, CNV_32691, CNV_2564, CNV_0706, CNV_2079, CNV_105564, CNV_68939, CNV_106539, CNV_80759, CNV_80760, CNV_92789, CNV_92792, CNV_92791, CNV_111128, CNV_92790, CNV_8474, CNV_111129, CNV_64…
52	chr5	q11.2 - q35.3	54274998	180684501	1648	0	-0.510682	0	ESM1, GZMK, GZMA, CDC20B, GPX8, MIR449A, MIR449B, MIR449C, CCNO, DHX29, SKIV2L2, PPAP2A, RNF138P1, SLC38A9, DDX4, IL31RA, IL6ST, ANKRD55, MAP3K1, C5orf35, MIER3, GPBP1, ACTBL2, PLK2, GAPT, RAB3C, PDE4D, PART1, DEPDC1B, ELOVL7, ERCC8, NDUFAF2, C5orf43, ZSWIM6, FLJ37543, KIF2A, DIMT1L, IPO11, LRRC70, ISCA1L, HTR1A, RNF180, RGS7BP, FAM159B, SFRS12IP1, CWC27, ADAMTS6, CENPK, PPWD1, TRIM23, C5orf44, S…	CNV_36418, CNV_99140, CNV_44210, CNV_99141, CNV_80923, CNV_93056, CNV_6402, CNV_111226, CNV_111227, CNV_22986, CNV_4445, CNV_6403, CNV_2578, CNV_31233, CNV_6404, CNV_6405, CNV_64207, CNV_105554, CNV_23771, CNV_64208, CNV_2579, CNV_32720, CNV_105555, CNV_99144, CNV_6406, CNV_64209, CNV_69067, CNV_105556, CNV_105557, CNV_32721, CNV_36419, CNV_36420, CNV_36421, CNV_0588, CNV_36422, CNV_99147, CNV_22…	hsa-mir-449a, hsa-mir-449b, hsa-mir-449c, hsa-mir-582, hsa-mir-3607, hsa-mir-4280, hsa-mir-9-2, hsa-mir-3660, hsa-mir-2277, hsa-mir-583, hsa-mir-548p, hsa-mir-548f-3, hsa-mir-1244-2, hsa-mir-3936, hsa-mir-1289-2, hsa-mir-3661, hsa-mir-874, hsa-mir-3655, hsa-mir-584, hsa-mir-143, hsa-mir-145, hsa-mir-378, hsa-mir-1294, hsa-mir-3141, hsa-mir-1303, hsa-mir-3142, hsa-mir-146a, hsa-mir-103-1, hsa-mir-…	mmu-mir-574, mmu-mir-1187, mmu-mir-1961, mmu-mir-703, mmu-mir-701, mmu-mir-469, mmu-mir-1959, mmu-mir-721, mmu-mir-702, mmu-mir-25, mmu-mir-93, mmu-mir-106b, mmu-mir-339
53	chr5	q11.2 - q14.2	54422792	81460289	363	0	-0.356055	4.505e-56	CDC20B, GPX8, MIR449A, MIR449B, MIR449C, CCNO, DHX29, SKIV2L2, PPAP2A, RNF138P1, SLC38A9, DDX4, IL31RA, IL6ST, ANKRD55, MAP3K1, C5orf35, MIER3, GPBP1, ACTBL2, PLK2, GAPT, RAB3C, PDE4D, PART1, DEPDC1B, ELOVL7, ERCC8, NDUFAF2, C5orf43, ZSWIM6, FLJ37543, KIF2A, DIMT1L, IPO11, LRRC70, ISCA1L, HTR1A, RNF180, RGS7BP, FAM159B, SFRS12IP1, CWC27, ADAMTS6, CENPK, PPWD1, TRIM23, C5orf44, SGTB, NLN, ERBB2IP,…	CNV_6402, CNV_111226, CNV_111227, CNV_22986, CNV_4445, CNV_6403, CNV_2578, CNV_31233, CNV_6404, CNV_6405, CNV_64207, CNV_105554, CNV_23771, CNV_64208, CNV_2579, CNV_32720, CNV_105555, CNV_99144, CNV_6406, CNV_64209, CNV_69067, CNV_105556, CNV_105557, CNV_32721, CNV_36419, CNV_36420, CNV_36421, CNV_0588, CNV_36422, CNV_99147, CNV_22845, CNV_62377, CNV_105558, CNV_80926, CNV_93061, CNV_43666, CNV_1…	hsa-mir-449a, hsa-mir-449b, hsa-mir-449c, hsa-mir-582	mmu-mir-574
54	chr5	q15 - q21.1	93918134	98390977	51	0	-0.28475	3.492e-18	C5orf36, ANKRD32, MCTP1, FAM81B, TTC37, ARSK, GPR150, RFESD, SPATA9, RHOBTB3, GLRX, C5orf27, ELL2, MIR583, PCSK1, CAST, ERAP1, ERAP2, LNPEP, LIX1, RIOK2, RGMB, CHD1	CNV_3561, CNV_23074, CNV_99208, CNV_111269, CNV_6428, CNV_36436, CNV_36437, CNV_36438, CNV_36439, CNV_36440, CNV_107339, CNV_99209, CNV_99210, CNV_4465, CNV_111270, CNV_99211, CNV_107340, CNV_3562, CNV_111271, CNV_2584, CNV_8491, CNV_99212, CNV_99213, CNV_51757, CNV_4466, CNV_93145, CNV_99214, CNV_99215, CNV_111272, CNV_59280, CNV_4467, CNV_99216, CNV_5383, CNV_34622, CNV_53520, CNV_2585, CNV_902…	hsa-mir-583
55	chr5	q21.1 - q35.2	98584007	174849631	996	0	-0.586411	1.319e-37	LOC100133050, FAM174A, ST8SIA4, SLCO4C1, SLCO6A1, PAM, GIN1, PPIP5K2, C5orf30, NUDT12, RAB9P1, EFNA5, FBXL17, FER, PJA2, MAN2A1, LOC100289673, TMEM232, SLC25A46, TSLP, WDR36, CAMK4, STARD4, C5orf13, NCRNA00219, SNORA13, EPB41L4A, FLJ11235, APC, SRP19, REEP5, DCP2, MCC, TSSK1B, YTHDC2, KCNN2, TRIM36, PGGT1B, CCDC112, FEM1C, TICAM2, TMED7-TICAM2, TMED7, CDO1, ATG12, AP3S1, LVRN, COMMD10, SEMA6A, DT…	CNV_99225, CNV_0712, CNV_3564, CNV_64258, CNV_32732, CNV_51765, CNV_51766, CNV_39426, CNV_99226, CNV_64259, CNV_80989, CNV_93159, CNV_103610, CNV_39427, CNV_80990, CNV_93160, CNV_80991, CNV_93158, CNV_69168, CNV_69169, CNV_32733, CNV_2090, CNV_32734, CNV_99228, CNV_36441, CNV_3565, CNV_4468, CNV_7509, CNV_51767, CNV_51768, CNV_69170, CNV_111278, CNV_32735, CNV_59282, CNV_80992, CNV_93161, CNV_849…	hsa-mir-548p, hsa-mir-548f-3, hsa-mir-1244-2, hsa-mir-3936, hsa-mir-1289-2, hsa-mir-3661, hsa-mir-874, hsa-mir-3655, hsa-mir-584, hsa-mir-143, hsa-mir-145, hsa-mir-378, hsa-mir-1294, hsa-mir-3141, hsa-mir-1303, hsa-mir-3142, hsa-mir-146a, hsa-mir-103-1, hsa-mir-103-1-as, hsa-mir-218-2, hsa-mir-585, hsa-mir-3912	mmu-mir-703, mmu-mir-701, mmu-mir-469, mmu-mir-1959, mmu-mir-721, mmu-mir-702, mmu-mir-25, mmu-mir-93, mmu-mir-106b, mmu-mir-339
56	chr5	q31.2 - q31.3	136827007	142782903	163	0	-0.463277	2.351e-17	SPOCK1, KLHL3, MIR874, HNRNPA0, NPY6R, MYOT, PKD2L2, FAM13B, WNT8A, NME5, BRD8, KIF20A, CDC23, GFRA3, CDC25C, FAM53C, KDM3B, REEP2, EGR1, ETF1, HSPA9, SNORD63, CTNNA1, LRRTM2, SIL1, SNHG4, MATR3, SNORA74A, PAIP2, SLC23A1, MGC29506, LOC389333, SPATA24, DNAJC18, ECSCR, TMEM173, UBE2D2, CXXC5, PSD2, NRG2, PURA, C5orf53, C5orf32, PFDN1, HBEGF, SLC4A9, ANKHD1, ANKHD1-EIF4EBP3, EIF4EBP3, SRA1, APBB3, S…	CNV_36347, CNV_110681, CNV_99307, CNV_62435, CNV_43408, CNV_23750, CNV_44187, CNV_64313, CNV_104900, CNV_107300, CNV_23751, CNV_99308, CNV_62436, CNV_43317, CNV_106054, CNV_23752, CNV_39433, CNV_6446, CNV_44188, CNV_107302, CNV_107621, CNV_107863, CNV_107303, CNV_107304, CNV_36348, CNV_2603, CNV_31247, CNV_111339, CNV_59238, CNV_104901, CNV_64314, CNV_37439, CNV_103619, CNV_38591, CNV_6447, CNV_1…	hsa-mir-874, hsa-mir-3655	mmu-mir-721, mmu-mir-702, mmu-mir-25, mmu-mir-93, mmu-mir-106b, mmu-mir-339
57	chr5	q32	146641387	148208032	30	0	-0.913556	5.443e-22	STK32A, DPYSL3, JAKMIP2, SPINK1, SCGB3A2, C5orf46, SPINK5, SPINK5L2, SPINK6, SPINK5L3, SPINK7, SPINK9, FBXO38, HTR4, ADRB2	CNV_93281, CNV_64328, CNV_93280, CNV_110685, CNV_6453, CNV_64329, CNV_81069, CNV_37740, CNV_9523, CNV_39436, CNV_99318, CNV_99319, CNV_111363, CNV_59243, CNV_81070, CNV_93283, CNV_93284, CNV_64330, CNV_104905, CNV_103361, CNV_59903, CNV_53509, CNV_64331, CNV_64332, CNV_93285, CNV_6454
58	chr5	q34	160278769	167933229	56	0	-0.781445	3.289e-15	ATP10B, LOC285629, GABRB2, GABRA6, GABRA1, GABRG2, CCNG1, NUDCD2, HMMR, MAT2B, ODZ2, WWC1, RARS	CNV_99336, CNV_2607, CNV_111378, CNV_38597, CNV_10137, CNV_3584, CNV_99337, CNV_64352, CNV_99338, CNV_47996, CNV_51608, CNV_51609, CNV_99339, CNV_93331, CNV_1702, CNV_36366, CNV_107311, CNV_6460, CNV_110692, CNV_51610, CNV_53077, CNV_93332, CNV_59248, CNV_43365, CNV_64354, CNV_104908, CNV_111380, CNV_99341, CNV_51611, CNV_81105, CNV_81106, CNV_93333, CNV_38598, CNV_93334, CNV_103628, CNV_111381, …
59	chr6	p22.1	27100542	27218227	6	1.10801	0	6.613e-48	HIST1H2BJ, HIST1H2AG, HIST1H2BK, HIST1H4I, HIST1H2AH, PRSS16		hsa-mir-3143
60	chr6	p21.33	31980699	32013605	4	1.18825	0	3.313e-37	TNXB, TNXA, STK19, C4A, C4B, CYP21A2	CNV_3602, CNV_0599, CNV_36507, CNV_36509, CNV_36510, CNV_69404, CNV_31278, CNV_32785, CNV_59325, CNV_64474, CNV_111486, CNV_36511, CNV_0600, CNV_36512, CNV_69400, CNV_69403, CNV_37564
61	chr6	p21.32	32551515	32713165	3	0	-1.28463	7.328e-33	HLA-DRB1, HLA-DQA1, HLA-DQB1, HLA-DQA2	CNV_3603, CNV_4493, CNV_64476, CNV_7567, CNV_37840, CNV_69421, CNV_31280, CNV_4767, CNV_111517, CNV_81340, CNV_93642, CNV_103651, CNV_93647, CNV_103652, CNV_69420, CNV_69447, CNV_111526, CNV_69452, CNV_69453, CNV_69454, CNV_69431, CNV_111536, CNV_69455, CNV_99493, CNV_62500, CNV_111506, CNV_103654, CNV_43490, CNV_39443, CNV_23802, CNV_44252, CNV_81346, CNV_111537, CNV_53217, CNV_81347, CNV_81348,…
62	chr6	p21.1	41608641	41694692	3	1.25596	0	1.69e-31	MDFI, TFEB	CNV_3609, CNV_2626
63	chr6	p21.1 - p11.2	42561984	58614061	245	0.637398	0	0	UBR2, PRPH2, TBCC, KIAA0240, RPL7L1, C6orf226, PTCRA, CNPY3, GNMT, PEX6, PPP2R5D, MEA1, KLHDC3, C6orf153, CUL7, MRPL2, KLC4, PTK7, SRF, CUL9, C6orf108, TTBK1, SLC22A7, CRIP3, ZNF318, ABCC10, DLK2, TJAP1, C6orf154, YIPF3, POLR1C, XPO5, POLH, GTPBP2, MAD2L1BP, RSPH9, MRPS18A, VEGFA, LOC100132354, C6orf223, MRPL14, TMEM63B, CAPN11, SLC29A1, HSP90AB1, SLC35B2, NFKBIE, TMEM151B, TCTE1, AARS2, SPATS1, …	CNV_111571, CNV_99518, CNV_59342, CNV_99519, CNV_69498, CNV_9530, CNV_111572, CNV_10150, CNV_107370, CNV_23805, CNV_69500, CNV_81382, CNV_93695, CNV_81383, CNV_36526, CNV_51919, CNV_39448, CNV_51920, CNV_36527, CNV_81384, CNV_93696, CNV_64494, CNV_103661, CNV_37852, CNV_103662, CNV_3610, CNV_99522, CNV_99523, CNV_2627, CNV_99524, CNV_105621, CNV_69503, CNV_2628, CNV_0078, CNV_99526, CNV_69504, CN…	hsa-mir-586, hsa-mir-206, hsa-mir-133b, hsa-mir-548u	mmu-mir-704, mmu-mir-148a, mmu-mir-196b
64	chr6	p21.1	43635525	43748495	4	1.56693	0	1.584e-23	RSPH9, MRPS18A, VEGFA	CNV_111572
65	chr6	p12.3	46690501	50740458	44	0.455018	0	5.33e-11	PLA2G7, LOC100287718, MEP1A, GPR116, GPR110, TNFRSF21, CD2AP, GPR111, GPR115, OPN5, C6orf138, MUT, CENPQ, GLYATL3, C6orf141, RHAG, CRISP2, CRISP3, PGK2, CRISP1, DEFB133, DEFB114, DEFB113, DEFB110, DEFB112, TFAP2D	CNV_3611, CNV_99527, CNV_64496, CNV_31287, CNV_111573, CNV_111574, CNV_105622, CNV_99528, CNV_81385, CNV_93697, CNV_0718, CNV_36528, CNV_36529, CNV_36530, CNV_107371, CNV_59344, CNV_64498, CNV_69505, CNV_69506, CNV_2629, CNV_4494, CNV_64499, CNV_64500, CNV_93698, CNV_64501, CNV_93700, CNV_99529, CNV_69507, CNV_4495, CNV_69508, CNV_8514, CNV_69509, CNV_99530, CNV_69510, CNV_69511, CNV_36531, CNV_2…		mmu-mir-704
66	chr6	q11.1 - q13	61982931	70791307	52	0.419744	0	4.503e-59	KHDRBS2, LGSN, PTP4A1, PHF3, EYS, MCART3P, BAI3, LMBRD1, COL19A1	CNV_64528, CNV_53197, CNV_8518, CNV_0288, CNV_0080, CNV_64529, CNV_64530, CNV_69544, CNV_81414, CNV_81416, CNV_81417, CNV_93754, CNV_93755, CNV_81415, CNV_93753, CNV_51935, CNV_0081, CNV_39453, CNV_7580, CNV_38645, CNV_64531, CNV_69545, CNV_10153, CNV_69546, CNV_99567, CNV_0289, CNV_81418, CNV_93756, CNV_93757, CNV_81419, CNV_93758, CNV_59351, CNV_81420, CNV_111591, CNV_93759, CNV_64532, CNV_3280…
67	chr6	q22.1 - q27	116566349	170892302	698	1.0197	0	0	NT5DC1, TSPYL4, TSPYL1, DSE, FAM26F, BET3L, FAM26E, FAM26D, RWDD1, RSPH4A, ZUFSP, KPNA5, FAM162B, GPRC6A, RFX6, VGLL2, ROS1, DCBLD1, GOPC, NUS1, SLC35F1, C6orf204, BRD7P3, PLN, ASF1A, MCM9, FAM184A, MIR548B, MAN1A1, C6orf170, GJA1, HSF2, SERINC1, PKIB, FABP7, SMPDL3A, CLVS2, TRDN, NKAIN2, STL, RNF217, TPD52L1, HDDC2, HEY2, NCOA7, HINT3, TRMT11, C6orf173, RSPO3, RNF146, ECHDC1, KIAA0408, C6orf174,…	CNV_99676, CNV_99677, CNV_93974, CNV_3635, CNV_2653, CNV_64643, CNV_93976, CNV_93977, CNV_81559, CNV_99678, CNV_39469, CNV_81560, CNV_93978, CNV_93979, CNV_81562, CNV_36450, CNV_105587, CNV_99679, CNV_99680, CNV_43372, CNV_44221, CNV_64646, CNV_69594, CNV_1139, CNV_99681, CNV_9546, CNV_99683, CNV_99684, CNV_69595, CNV_0291, CNV_99685, CNV_107347, CNV_7521, CNV_99686, CNV_99687, CNV_32837, CNV_265…	hsa-mir-548b, hsa-mir-3144, hsa-mir-588, hsa-mir-3662, hsa-mir-548a-2, hsa-mir-3145, hsa-mir-3668, hsa-mir-1273c, hsa-mir-1202, hsa-mir-3692, hsa-mir-3918, hsa-mir-1913, hsa-mir-3939	mmu-mir-706, mmu-mir-141, mmu-mir-200c, mmu-mir-680-1, mmu-mir-220
68	chr6	q22.1	116571580	117681198	22	0.556365	0	1.936e-31	TSPYL4, TSPYL1, DSE, FAM26F, BET3L, FAM26E, FAM26D, RWDD1, RSPH4A, ZUFSP, KPNA5, FAM162B, GPRC6A, RFX6, VGLL2, ROS1	CNV_99676, CNV_99677, CNV_93974, CNV_3635, CNV_2653, CNV_64643, CNV_93976, CNV_93977, CNV_81559, CNV_99678
69	chr6	q23.2 - q24.1	135056332	139800754	81	1.20925	0	4.138e-20	ALDH8A1, HBS1L, MYB, AHI1, C6orf217, PDE7B, FAM54A, BCLAF1, MAP7, MAP3K5, PEX7, SLC35D3, NHEG1, IL20RA, IL22RA2, IFNGR1, OLIG3, TNFAIP3, PERP, KIAA1244, PBOV1, HEBP2, NHSL1, CCDC28A, ECT2L, REPS1, C6orf115, HECA, TXLNB, CITED2	CNV_64666, CNV_94037, CNV_99721, CNV_81600, CNV_94038, CNV_51807, CNV_94039, CNV_59297, CNV_59298, CNV_99722, CNV_94040, CNV_2655, CNV_10167, CNV_62579, CNV_39474, CNV_39475, CNV_62580, CNV_44227, CNV_39476, CNV_106065, CNV_39477, CNV_44228, CNV_39478, CNV_44229, CNV_43640, CNV_94041, CNV_64667, CNV_99723, CNV_81603, CNV_62581, CNV_94043, CNV_81602, CNV_111700, CNV_64668, CNV_44230, CNV_59299, CN…	hsa-mir-3662, hsa-mir-548a-2, hsa-mir-3145	mmu-mir-220
70	chr6	q25.3 - q27	160182729	170888069	139	0.916103	0	3.532e-11	ACAT2, TCP1, SNORA20, SNORA29, MRPL18, PNLDC1, MAS1, IGF2R, LOC729603, SLC22A1, SLC22A2, SLC22A3, LPAL2, LPA, PLG, MAP3K4, AGPAT4, C6orf59, PARK2, PACRG, LOC285796, QKI, C6orf118, PDE10A, C6orf176, LOC441177, T, PRR18, SFT2D1, BRP44L, RPS6KA2, MIR1913, RNASET2, FGFR1OP, CCR6, GPR31, TCP10L2, UNC93A, TTLL2, TCP10, C6orf123, C6orf124, MLLT4, HGC6.3, KIF25, FRMD1, DACT2, SMOC2, THBS2, WDR27, C6orf12…	CNV_3647, CNV_3648, CNV_8530, CNV_2661, CNV_9552, CNV_69637, CNV_105599, CNV_69638, CNV_7541, CNV_99778, CNV_107355, CNV_103692, CNV_69639, CNV_32844, CNV_51835, CNV_31305, CNV_99780, CNV_63090, CNV_4514, CNV_36469, CNV_36470, CNV_0604, CNV_36471, CNV_111739, CNV_81677, CNV_94142, CNV_69640, CNV_31306, CNV_7542, CNV_99781, CNV_36472, CNV_6521, CNV_36473, CNV_107356, CNV_23785, CNV_33920, CNV_5227…	hsa-mir-1913, hsa-mir-3939
71	chr7	p22.3 - p15.3	2200644	23314424	235	0	-0.600483	0	MAD1L1, FTSJ2, NUDT1, SNX8, EIF3B, CHST12, LFNG, C7orf27, IQCE, TTYH3, AMZ1, GNA12, CARD11, SDK1, FOXK1, KIAA0415, RADIL, PAPOLB, MMD2, RNF216L, RBAK, LOC389458, WIPI2, SLC29A4, TNRC18, FBXL18, MIR589, ACTB, FSCN1, RNF216, ZNF815, OCM, C7orf28A, RSPH10B, RSPH10B2, PMS2, AIMP2, EIF2AK1, USP42, CYTH3, C7orf70, RAC1, DAGLB, KDELR2, GRID2IP, ZDHHC4, C7orf26, ZNF853, ZNF12, PMS2CL, C7orf28B, C1GALT1, …	CNV_105699, CNV_111785, CNV_99846, CNV_69768, CNV_105700, CNV_111786, CNV_30256, CNV_30257, CNV_30255, CNV_111789, CNV_69770, CNV_99848, CNV_44305, CNV_52208, CNV_103701, CNV_64738, CNV_94342, CNV_99849, CNV_3661, CNV_69774, CNV_2670, CNV_94344, CNV_1141, CNV_1721, CNV_32862, CNV_38673, CNV_94345, CNV_111791, CNV_31326, CNV_9556, CNV_99850, CNV_2671, CNV_10173, CNV_38675, CNV_104994, CNV_59402, C…	hsa-mir-589, hsa-mir-3683, hsa-mir-1302-6, hsa-mir-3146, hsa-mir-1183	mmu-mir-290, mmu-mir-291a, mmu-mir-292, mmu-mir-291b, mmu-mir-293, mmu-mir-294, mmu-mir-295, mmu-mir-297a-1, mmu-mir-330, mmu-mir-343
72	chr7	p22.3 - p22.2	2268188	2926950	16	0	-0.303072	1.079e-10	MAD1L1, FTSJ2, NUDT1, SNX8, EIF3B, CHST12, LFNG, C7orf27, IQCE, TTYH3, AMZ1, GNA12	CNV_105699, CNV_111785, CNV_99846, CNV_69768, CNV_105700, CNV_111786, CNV_30256, CNV_30257, CNV_30255, CNV_111789, CNV_69770
73	chr7	p22.1	5330174	5488077	3	0.262477	0	7.291e-16	SLC29A4, TNRC18	CNV_111799, CNV_31328, CNV_81856, CNV_94357, CNV_69786, CNV_111800, CNV_4524
74	chr7	p21.3 - p21.2	9392370	16381824	51	0	-0.816611	8.534e-17	PER4, NDUFA4, PHF14, THSD7A, TMEM106B, VWDE, SCIN, ARL4A, ETV1, DGKB, TMEM195, MEOX2, ISPD	CNV_53159, CNV_64755, CNV_52317, CNV_53211, CNV_99862, CNV_62614, CNV_43331, CNV_105750, CNV_23854, CNV_39488, CNV_99863, CNV_64756, CNV_8548, CNV_99864, CNV_111806, CNV_31333, CNV_2677, CNV_53192, CNV_111807, CNV_53458, CNV_99865, CNV_99866, CNV_107894, CNV_94370, CNV_99867, CNV_6532, CNV_44279, CNV_94371, CNV_52042, CNV_62616, CNV_44280, CNV_69794, CNV_104998, CNV_52046, CNV_9047, CNV_8549, CNV…		mmu-mir-297a-1
75	chr7	p15.3 - p11.2	23340533	56169989	466	0.284283	0	7.078e-236	C7orf30, IGF2BP3, RPS2P32, TRA2A, CLK2P, CCDC126, C7orf46, STK31, NPY, MPP6, DFNA5, OSBPL3, CYCS, C7orf31, NPVF, MIR148A, NFE2L3, HNRNPA2B1, CBX3, SNX10, LOC441204, KIAA0087, C7orf71, SKAP2, HOXA1, HOXA2, HOXA3, HOXA4, HOXA5, HOXA6, HOXA7, HOXA9, MIR196B, HOXA10, HOXA11, HOXA11AS, HOXA13, EVX1, HIBADH, TAX1BP1, JAZF1, LOC402644, CREB5, TRIL, CPVL, CHN2, PRR15, LOC646762, WIPF3, SCRN1, FKBP14, PLE…	CNV_107416, CNV_3671, CNV_6538, CNV_59839, CNV_99892, CNV_36659, CNV_4528, CNV_103712, CNV_62628, CNV_43405, CNV_105007, CNV_111825, CNV_106077, CNV_39492, CNV_64776, CNV_59399, CNV_81887, CNV_94415, CNV_99893, CNV_52200, CNV_64780, CNV_94416, CNV_99894, CNV_52201, CNV_107417, CNV_94420, CNV_64781, CNV_32878, CNV_38672, CNV_1147, CNV_1148, CNV_52202, CNV_9053, CNV_64782, CNV_94421, CNV_99895, CNV…	hsa-mir-148a, hsa-mir-196b, hsa-mir-550a-1, hsa-mir-550b-1, hsa-mir-550a-2, hsa-mir-550b-2, hsa-mir-548n, hsa-mir-1200, hsa-mir-3943	mmu-mir-1191, mmu-mir-1963, mmu-mir-1964, mmu-mir-707, mmu-mir-150
76	chr7	p14.1 - p12.3	43267465	45618543	59	0.474327	0	3.253e-15	HECW1, STK17A, C7orf44, BLVRA, MRPS24, URGCP, UBE2D4, POLR2J4, SPDYE1, RASA4P, FLJ35390, DBNL, PGAM2, POLM, AEBP1, POLD2, MYL7, GCK, YKT6, CAMK2B, NUDCD3, NPC1L1, DDX56, TMED4, OGDH, ZMIZ2, PPIA, H2AFV, PURB, MYO1G, C7orf40, SNORA9, CCM2, NACAD, TBRG4, SNORA5A, SNORA5C, SNORA5B, RAMP3, ADCY1	CNV_94460, CNV_81921, CNV_99935, CNV_52229, CNV_99936, CNV_64804, CNV_105712, CNV_4531, CNV_3677, CNV_81922, CNV_94462, CNV_6542, CNV_31342, CNV_69864, CNV_7628, CNV_81923, CNV_4532, CNV_105713, CNV_69866, CNV_81924, CNV_94463, CNV_81925, CNV_52230, CNV_59412, CNV_99939, CNV_69868, CNV_62648, CNV_111854, CNV_69869, CNV_4533, CNV_69870, CNV_52231, CNV_107425
77	chr7	q11.21 - q11.22	62516153	71473001	79	0	-0.292355	4.38e-44	LOC643955, LOC100287704, LOC100287834, ZNF727, ZNF735, ZNF679, LOC728927, LOC649395, ZNF680, LOC641746, ZNF107, ZNF138, LOC168474, ZNF273, ZNF117, INTS4L1, ZNF92, INTS4L2, CCT6P1, SNORA22, VKORC1L1, GUSB, ASL, CRCP, TPST1, NCRNA00174, LOC493754, KCTD7, RABGEF1, LOC729156, C7orf42, SBDS, TYW1, PMS2L4, STAG3L4, AUTS2, WBSCR17, CALN1	CNV_3681, CNV_2697, CNV_8562, CNV_8563, CNV_34445, CNV_5238, CNV_5237, CNV_64834, CNV_9570, CNV_29781, CNV_34444, CNV_31346, CNV_0104, CNV_53939, CNV_0721, CNV_32895, CNV_10189, CNV_32896, CNV_37291, CNV_32897, CNV_38911, CNV_103726, CNV_52267, CNV_32898, CNV_31347, CNV_32899, CNV_32900, CNV_81974, CNV_9571, CNV_32901, CNV_7634, CNV_32902, CNV_32903, CNV_31348, CNV_32904, CNV_32905, CNV_69919, CN…	hsa-mir-4283-2, hsa-mir-3914-1, hsa-mir-3914-2	mmu-mir-344-1, mmu-mir-344-2, mmu-mir-211
78	chr7	q11.22	67817070	71473001	21	0	-0.564715	1.348e-11	AUTS2, WBSCR17, CALN1	CNV_23848, CNV_107428, CNV_6554, CNV_99985, CNV_82002, CNV_94578, CNV_3684, CNV_105737, CNV_59420, CNV_105027, CNV_64855, CNV_38687, CNV_82003, CNV_94579, CNV_8565, CNV_82004, CNV_29784, CNV_53848, CNV_82005, CNV_82006, CNV_82007, CNV_37293, CNV_36702, CNV_36703, CNV_36704, CNV_105029, CNV_111893, CNV_0839, CNV_38800, CNV_64856, CNV_103728, CNV_82008, CNV_94580, CNV_110159, CNV_31355, CNV_110160,…	hsa-mir-3914-1, hsa-mir-3914-2	mmu-mir-344-1, mmu-mir-344-2, mmu-mir-211
79	chr7	q11.22 - q36.3	71633252	158909738	1237	0.350342	0	0	CALN1, TYW1B, SBDSP, SPDYE7P, POM121, NSUN5C, LOC541473, STAG3L3, PMS2L2, SPDYE8P, LOC100093631, GTF2IP1, NCF1B, GTF2IRD2P, NSUN5, TRIM50, FKBP6, FZD9, BAZ1B, BCL7B, TBL2, MLXIPL, VPS37D, DNAJC30, WBSCR22, STX1A, WBSCR26, ABHD11, CLDN3, CLDN4, WBSCR27, WBSCR28, ELN, LIMK1, EIF4H, MIR590, LAT2, RFC2, CLIP2, GTF2IRD1, GTF2I, NCF1, GTF2IRD2, STAG3L2, PMS2L5, GATSL1, WBSCR16, GTF2IRD2B, NCF1C, GATSL2…	CNV_82024, CNV_94599, CNV_94600, CNV_82026, CNV_82022, CNV_82023, CNV_82025, CNV_94598, CNV_94601, CNV_82027, CNV_94602, CNV_52279, CNV_3685, CNV_2699, CNV_37759, CNV_111894, CNV_7644, CNV_8566, CNV_6555, CNV_8567, CNV_53695, CNV_32913, CNV_64858, CNV_82028, CNV_82029, CNV_94603, CNV_94604, CNV_9573, CNV_36705, CNV_36706, CNV_32914, CNV_36707, CNV_64859, CNV_99989, CNV_82030, CNV_82031, CNV_94605…	hsa-mir-4284, hsa-mir-590, hsa-mir-1285-1, hsa-mir-653, hsa-mir-489, hsa-mir-591, hsa-mir-3609, hsa-mir-25, hsa-mir-93, hsa-mir-106b, hsa-mir-4285, hsa-mir-548o, hsa-mir-3666, hsa-mir-592, hsa-mir-593, hsa-mir-129-1, hsa-mir-182, hsa-mir-96, hsa-mir-183, hsa-mir-335, hsa-mir-29a, hsa-mir-29b-1, hsa-mir-3654, hsa-mir-490, hsa-mir-548f-4, hsa-mir-671, hsa-mir-3907, hsa-mir-153-2, hsa-mir-595	mmu-mir-7a-2, mmu-mir-9-3, mmu-mir-1965, mmu-mir-1839, mmu-mir-708, mmu-mir-326, mmu-mir-139, mmu-mir-762, mmu-mir-1962, mmu-mir-202, mmu-mir-210, mmu-mir-675, mmu-mir-483
80	chr7	q22.1	98251511	102948111	142	0.578112	0	6.551e-48	NPTX2, TMEM130, TRRAP, SMURF1, KPNA7, MYH16, ARPC1A, ARPC1B, PDAP1, BUD31, PTCD1, CPSF4, ATP5J2, ZNF789, ZNF394, ZKSCAN5, C7orf38, ZNF655, ZNF498, CYP3A5, CYP3A7, CYP3A4, CYP3A43, OR2AE1, TRIM4, GJC3, AZGP1, ZKSCAN1, ZSCAN21, ZNF3, COPS6, MCM7, MIR25, MIR93, MIR106B, AP4M1, TAF6, CNPY4, MBLAC1, C7orf59, C7orf43, GAL3ST4, GPC2, STAG3, GATS, PVRIG, SPDYE3, PMS2L1, PILRB, PILRA, ZCWPW1, MEPCE, C7orf…	CNV_36731, CNV_36732, CNV_36733, CNV_107436, CNV_107437, CNV_94730, CNV_94731, CNV_100049, CNV_70008, CNV_53523, CNV_4547, CNV_4548, CNV_100052, CNV_105048, CNV_111939, CNV_100053, CNV_70009, CNV_82103, CNV_94732, CNV_94733, CNV_64899, CNV_111940, CNV_37533, CNV_64900, CNV_7658, CNV_2104, CNV_64901, CNV_31378, CNV_82104, CNV_82105, CNV_82106, CNV_94734, CNV_94735, CNV_94737, CNV_94738, CNV_70010,…	hsa-mir-3609, hsa-mir-25, hsa-mir-93, hsa-mir-106b, hsa-mir-4285, hsa-mir-548o
81	chr7	q34	142429334	142487154	3	0	-4.33773	0	PRSS1, TRY6, PRSS2	CNV_4566, CNV_53795, CNV_112011, CNV_9071, CNV_30269, CNV_10215, CNV_4567, CNV_59388, CNV_82208, CNV_94908, CNV_94907, CNV_38135, CNV_103761, CNV_112010, CNV_94909, CNV_82209
82	chr8	p23.3 - p21.1	191530	28645430	363	0	-0.488325	0	ZNF596, FBXO25, C8orf42, ERICH1, DLGAP2, CLN8, MIR596, ARHGEF10, KBTBD11, MYOM2, CSMD1, MCPH1, ANGPT2, AGPAT5, XKR5, DEFB1, DEFA6, DEFA4, DEFA10P, DEFA1B, DEFA1, DEFA3, DEFA5, FAM90A14, FAM90A13, LOC349196, FAM90A5, FAM90A20, FAM66B, DEFB109P1B, ZNF705G, DEFB103A, DEFB103B, SPAG11B, DEFB104A, DEFB104B, DEFB106B, DEFB106A, DEFB105B, DEFB105A, DEFB107B, DEFB107A, FAM90A7, FAM90A19, FAM90A18, FAM90A…	CNV_4575, CNV_3716, CNV_2723, CNV_8587, CNV_70156, CNV_82367, CNV_82368, CNV_82370, CNV_95094, CNV_31414, CNV_100219, CNV_31415, CNV_65015, CNV_65016, CNV_31416, CNV_52535, CNV_112059, CNV_70157, CNV_36822, CNV_7693, CNV_22590, CNV_105806, CNV_100220, CNV_59485, CNV_105085, CNV_112061, CNV_82372, CNV_95096, CNV_43582, CNV_6585, CNV_39517, CNV_44354, CNV_65017, CNV_7695, CNV_103766, CNV_112063, CN…	hsa-mir-3674, hsa-mir-596, hsa-mir-548i-3, hsa-mir-597, hsa-mir-124-1, hsa-mir-4286, hsa-mir-1322, hsa-mir-598, hsa-mir-3926-1, hsa-mir-3926-2, hsa-mir-383, hsa-mir-548v, hsa-mir-320a, hsa-mir-548h-4, hsa-mir-3622b, hsa-mir-3622a, hsa-mir-4287, hsa-mir-4288	mmu-mir-1968, mmu-mir-486
83	chr8	p23.2	2807747	5890640	14	0	-0.95966	2.319e-21	CSMD1	CNV_52505, CNV_65030, CNV_70221, CNV_70222, CNV_44344, CNV_112083, CNV_82422, CNV_82423, CNV_95158, CNV_95159, CNV_95161, CNV_95160, CNV_100251, CNV_95162, CNV_70226, CNV_10224, CNV_53454, CNV_6586, CNV_2726, CNV_70228, CNV_65031, CNV_3718, CNV_0295, CNV_32980, CNV_2727, CNV_31418, CNV_8590, CNV_9591, CNV_52511, CNV_36813, CNV_36814, CNV_52512, CNV_22680, CNV_65032, CNV_0969, CNV_112084, CNV_8242…
84	chr8	p21.3 - p21.2	21918100	23391836	53	0	-0.310586	2.467e-12	EPB49, FAM160B2, NUDT18, HR, REEP4, LGI3, SFTPC, BMP1, PHYHIP, MIR320A, POLR3D, PIWIL2, SLC39A14, PPP3CC, SORBS3, PDLIM2, C8orf58, KIAA1967, BIN3, FLJ14107, EGR3, PEBP4, RHOBTB2, TNFRSF10B, TNFRSF10C, TNFRSF10D, TNFRSF10A, CHMP7, R3HCC1, LOXL2, ENTPD4, SLC25A37	CNV_3726, CNV_2746, CNV_4586, CNV_105788, CNV_30283, CNV_53638, CNV_65082, CNV_105789, CNV_52490, CNV_31436, CNV_95318, CNV_95319, CNV_82530, CNV_52494, CNV_59850, CNV_31437, CNV_9597, CNV_65083, CNV_9598, CNV_70324	hsa-mir-320a
85	chr8	p12 - p11.21	31488003	42704919	145	0	-0.251491	3.945e-59	NRG1, FUT10, MAK16, C8orf41, RNF122, DUSP26, UNC5D, KCNU1, ZNF703, ERLIN2, LOC728024, PROSC, GPR124, BRF2, RAB11FIP1, GOT1L1, ADRB3, EIF4EBP1, ASH2L, STAR, LSM1, BAG4, DDHD2, PPAPDC1B, WHSC1L1, LETM2, FGFR1, C8orf86, RNF5P1, TACC1, PLEKHA2, HTRA4, TM2D2, ADAM9, ADAM32, ADAM5P, ADAM3A, ADAM18, ADAM2, IDO1, IDO2, C8orf4, ZMAT4, SFRP1, GOLGA7, GINS4, AGPAT6, NKX6-3, ANK1, MIR486, MYST3, AP3M2, PLAT,…	CNV_100312, CNV_6603, CNV_112150, CNV_6604, CNV_6605, CNV_6606, CNV_36810, CNV_0632, CNV_36811, CNV_6607, CNV_23206, CNV_100313, CNV_62791, CNV_22849, CNV_95361, CNV_43669, CNV_82556, CNV_44345, CNV_106089, CNV_23871, CNV_105796, CNV_105113, CNV_112151, CNV_70330, CNV_107647, CNV_31438, CNV_37820, CNV_103787, CNV_95362, CNV_95363, CNV_52510, CNV_105797, CNV_70331, CNV_9090, CNV_6608, CNV_6609, CN…	hsa-mir-486	mmu-mir-1186, mmu-mir-383
86	chr8	q11.1 - q11.21	46942956	48649585	6	0	-0.502842	2.439e-11	BEYLA, KIAA0146, CEBPD	CNV_52548, CNV_70339, CNV_62803, CNV_70340, CNV_95402, CNV_95401, CNV_70341, CNV_52549, CNV_52550, CNV_4590, CNV_37614, CNV_52551, CNV_52552, CNV_52553, CNV_29793, CNV_52554, CNV_52555, CNV_52556, CNV_53645, CNV_82589, CNV_22743, CNV_53187, CNV_65124, CNV_62804, CNV_82590, CNV_82591, CNV_95403, CNV_95404, CNV_70342, CNV_52558, CNV_82592, CNV_82593, CNV_95405, CNV_70343, CNV_82594, CNV_82595, CNV_…
87	chr8	q11.21 - q24.13	48938785	125753368	857	0	-0.341237	0	UBE2V2, EFCAB1, SNAI2, C8orf22, SNTG1, PXDNL, PCMTD1, ST18, FAM150A, RB1CC1, NPBWR1, OPRK1, ATP6V1H, RGS20, TCEA1, LYPLA1, MRPL15, SOX17, RP1, XKR4, SBF1P1, TMEM68, TGS1, LYN, RPS20, SNORD54, MOS, PLAG1, CHCHD7, SDR16C5, SDR16C6, PENK, IMPAD1, C8orf71, FAM110B, UBXN2B, CYP7A1, SDCBP, NSMAF, TOX, CA8, RAB2A, CHD7, CLVS1, ASPH, NKAIN3, LOC643763, GGH, TTPA, YTHDF3, MIR124-2, LOC401463, BHLHE22, CYP…	CNV_3730, CNV_6617, CNV_112173, CNV_59478, CNV_4591, CNV_70360, CNV_95412, CNV_95413, CNV_100335, CNV_59482, CNV_6618, CNV_70361, CNV_2751, CNV_8601, CNV_3731, CNV_112174, CNV_37765, CNV_112175, CNV_100336, CNV_44348, CNV_95415, CNV_107461, CNV_23876, CNV_100337, CNV_95417, CNV_9093, CNV_2752, CNV_10252, CNV_3732, CNV_0633, CNV_36819, CNV_105802, CNV_62807, CNV_37463, CNV_100338, CNV_112177, CNV_…	hsa-mir-124-2, hsa-mir-2052, hsa-mir-3149, hsa-mir-3150b, hsa-mir-3150, hsa-mir-599, hsa-mir-875, hsa-mir-1273, hsa-mir-3151, hsa-mir-548a-3, hsa-mir-2053, hsa-mir-3610, hsa-mir-548aa-1, hsa-mir-548d-1	mmu-mir-710, mmu-mir-1969, mmu-mir-1199, mmu-mir-709, mmu-mir-181d, mmu-mir-181c, mmu-mir-23a, mmu-mir-27a, mmu-mir-24-2, mmu-mir-138-2, mmu-mir-328, mmu-mir-1966, mmu-mir-140
88	chr8	q24.13	125049333	125379402	9	0	-0.893381	4.589e-19	FER1L6, TMEM65	CNV_65256, CNV_52365
89	chr8	q24.13 - q24.21	126449635	128753273	14	0.636256	0	2.497e-37	TRIB1, FAM84B, POU5F1B, LOC727677, MYC	CNV_106290, CNV_107441, CNV_36744, CNV_0644, CNV_36745, CNV_100493, CNV_23097, CNV_105765, CNV_62852, CNV_43596, CNV_106084, CNV_6662, CNV_23860, CNV_39536, CNV_6663, CNV_44328, CNV_22603, CNV_100494, CNV_37296, CNV_100495, CNV_6664, CNV_59862, CNV_105766, CNV_23090, CNV_100496, CNV_62854, CNV_105136, CNV_106292, CNV_112248, CNV_44329, CNV_65257, CNV_82757, CNV_95676, CNV_106585, CNV_100497, CNV_…		mmu-mir-1967
90	chr8	q24.3	140847506	146015194	111	0.49684	0	2.894e-172	TRAPPC9, CHRAC1, EIF2C2, PTK2, DENND3, SLC45A4, LOC731779, GPR20, PTP4A3, FLJ43860, NCRNA00051, TSNARE1, BAI1, ARC, JRK, PSCA, LY6K, C8orf55, SLURP1, LYPD2, LYNX1, LY6D, GML, CYP11B1, CYP11B2, LOC100133669, LY6E, C8orf31, LY6H, GPIHBP1, ZFP41, GLI4, ZNF696, TOP1MT, C8orf51, RHPN1, MAFA, ZC3H3, GSDMD, C8orf73, NAPRT1, EEF1D, TIGD5, PYCRL, TSTA3, ZNF623, ZNF707, BREA2, LOC100130274, MAPK15, FAM83H,…	CNV_100528, CNV_44337, CNV_95734, CNV_95735, CNV_2777, CNV_107443, CNV_62864, CNV_100529, CNV_65285, CNV_82804, CNV_82805, CNV_95736, CNV_95738, CNV_95739, CNV_6675, CNV_100530, CNV_112259, CNV_70453, CNV_65286, CNV_31454, CNV_1806, CNV_103828, CNV_82807, CNV_30286, CNV_107444, CNV_30287, CNV_52414, CNV_52415, CNV_30288, CNV_36765, CNV_107445, CNV_36766, CNV_36767, CNV_36768, CNV_112262, CNV_3676…	hsa-mir-151, hsa-mir-1302-7, hsa-mir-937, hsa-mir-661, hsa-mir-939, hsa-mir-1234
91	chr8	q24.3	142757739	143335425	4	1.64699	0	5.522e-35	NCRNA00051, TSNARE1	CNV_30294, CNV_36774, CNV_23864, CNV_70460, CNV_112263, CNV_38706, CNV_70461, CNV_70462, CNV_106590, CNV_82810, CNV_95745, CNV_100536, CNV_59864, CNV_10274, CNV_10275, CNV_70464	hsa-mir-1302-7
92	chr9	p24.1	5420412	6272575	16	0	-1.03485	1.382e-108	C9orf46, CD274, PDCD1LG2, KIAA1432, ERMP1, MLANA, KIAA2026, RANBP6, IL33	CNV_3756, CNV_52834, CNV_52835, CNV_52836, CNV_36956, CNV_105861, CNV_100569, CNV_44391, CNV_65319, CNV_112325, CNV_65320, CNV_95821, CNV_112326, CNV_70512, CNV_70513, CNV_100570
93	chr9	p24.1 - p21.3	8266433	22326224	174	0	-2.90274	0	PTPRD, TYRP1, C9orf150, MPDZ, NFIB, ZDHHC21, CER1, FREM1, LOC389705, TTC39B, SNAPC3, PSIP1, C9orf93, BNC2, CNTLN, SH3GL2, ADAMTSL1, FAM154A, RRAGA, HAUS6, SCARNA8, PLIN2, DENND4C, RPS6, ACER2, SLC24A2, MLLT3, KIAA1797, MIR491, PTPLAD2, MIR548H2, IFNB1, IFNW1, IFNA21, IFNA4, IFNA7, IFNA10, IFNA16, IFNA17, IFNA14, IFNA5, KLHL9, IFNA6, IFNA13, IFNA2, IFNA8, IFNA1, LOC554202, IFNE, MIR31, MTAP, C9orf…	CNV_33070, CNV_95828, CNV_38753, CNV_65327, CNV_112333, CNV_59537, CNV_39544, CNV_30313, CNV_33951, CNV_107513, CNV_52893, CNV_112334, CNV_9610, CNV_34596, CNV_52896, CNV_112335, CNV_5411, CNV_100577, CNV_100578, CNV_30315, CNV_2792, CNV_1470, CNV_1813, CNV_65329, CNV_30314, CNV_9108, CNV_39545, CNV_100579, CNV_52900, CNV_53356, CNV_100580, CNV_2793, CNV_112336, CNV_10291, CNV_65330, CNV_105157, …	hsa-mir-3152, hsa-mir-491, hsa-mir-31	mmu-mir-1900, mmu-mir-199a-1, mmu-mir-1946b
94	chr9	p24.1 - p22.3	8518294	14270484	45	0	-4.95183	0	PTPRD, TYRP1, C9orf150, MPDZ, NFIB	CNV_38753, CNV_65327, CNV_112333, CNV_59537, CNV_39544, CNV_30313, CNV_33951, CNV_107513, CNV_52893, CNV_112334, CNV_9610, CNV_34596, CNV_52896, CNV_112335, CNV_5411, CNV_100577, CNV_100578, CNV_30315, CNV_2792, CNV_1470, CNV_1813, CNV_65329, CNV_30314, CNV_9108, CNV_39545, CNV_100579, CNV_52900, CNV_53356, CNV_100580, CNV_2793, CNV_112336, CNV_10291, CNV_65330, CNV_105157, CNV_23883, CNV_112337,…
95	chr9	p23	9225465	9453892	3	0	-6.16286	2.013e-29	PTPRD	CNV_112334, CNV_9610, CNV_34596
96	chr9	p23	10882873	11219608	3	0	-3.82523	1.003e-25		CNV_100584, CNV_112340, CNV_70523, CNV_53462, CNV_53212, CNV_52672, CNV_65333, CNV_95834
97	chr9	p23	12693407	12772530	3	0	-6.23103	1.336e-32	TYRP1	CNV_5261, CNV_3762, CNV_2799, CNV_95845, CNV_95846, CNV_10294, CNV_33075, CNV_95847, CNV_52726, CNV_95848
98	chr9	p23	13183475	13374304	4	0	-6.12808	1.687e-36	MPDZ	CNV_95850, CNV_9120, CNV_52736
99	chr9	p23	13501678	13877339	4	0	-2.82961	4.745e-114		CNV_112346, CNV_65339, CNV_100588, CNV_100589
100	chr9	p22.3 - p22.1	14307028	19814697	82	0	-0.63965	0	NFIB, ZDHHC21, CER1, FREM1, LOC389705, TTC39B, SNAPC3, PSIP1, C9orf93, BNC2, CNTLN, SH3GL2, ADAMTSL1, FAM154A, RRAGA, HAUS6, SCARNA8, PLIN2, DENND4C, RPS6, ACER2, SLC24A2	CNV_95852, CNV_95853, CNV_110172, CNV_70525, CNV_30329, CNV_4615, CNV_100590, CNV_65340, CNV_82891, CNV_95854, CNV_6680, CNV_100591, CNV_70526, CNV_100592, CNV_44381, CNV_65341, CNV_103840, CNV_95855, CNV_0127, CNV_22662, CNV_9121, CNV_53242, CNV_7737, CNV_36939, CNV_36940, CNV_100593, CNV_105854, CNV_22729, CNV_62885, CNV_112347, CNV_44382, CNV_82893, CNV_95856, CNV_95858, CNV_105159, CNV_65342,…	hsa-mir-3152
101	chr9	p22.1	19096648	19096707	3	0.584212	0	5.228e-30	HAUS6	CNV_52762
102	chr9	p21.3	19918661	22008226	41	0	-5.1907	0	MLLT3, KIAA1797, MIR491, PTPLAD2, MIR548H2, IFNB1, IFNW1, IFNA21, IFNA4, IFNA7, IFNA10, IFNA16, IFNA17, IFNA14, IFNA5, KLHL9, IFNA6, IFNA13, IFNA2, IFNA8, IFNA1, LOC554202, IFNE, MIR31, MTAP, C9orf53, CDKN2A, CDKN2BAS, CDKN2B	CNV_52762, CNV_65353, CNV_52768, CNV_100601, CNV_39546, CNV_107494, CNV_112356, CNV_2804, CNV_112357, CNV_52770, CNV_103843, CNV_38737, CNV_95871, CNV_2805, CNV_1817, CNV_52771, CNV_52772, CNV_62888, CNV_33078, CNV_31466, CNV_2806, CNV_95872, CNV_1818, CNV_8623, CNV_2807, CNV_112358, CNV_33079, CNV_100604, CNV_95873, CNV_95874, CNV_82897, CNV_95875, CNV_82898	hsa-mir-491, hsa-mir-31	mmu-mir-1900, mmu-mir-199a-1, mmu-mir-1946b
103	chr9	p21.3	21481540	21967607	7	0	-6.19682	3.666e-46	LOC554202, IFNE, MIR31, MTAP, C9orf53	CNV_8623, CNV_2807, CNV_112358, CNV_33079, CNV_100604, CNV_95873, CNV_95874, CNV_82897	hsa-mir-31
104	chr9	p21.3 - p11.2	22700103	47041104	243	0	-0.58561	0	ELAVL2, TUSC1, C9orf82, PLAA, IFT74, LRRC19, TEK, NCRNA00032, C9orf11, MOBKL2B, IFNK, C9orf72, LINGO2, MIR876, MIR873, ACO1, DDX58, TOPORS, NDUFB6, TAF1L, TMEM215, APTX, DNAJA1, SMU1, B4GALT1, SUGT1P1, SPINK4, BAG1, CHMP5, NFX1, AQP7, AQP3, NOL6, ANXA2P2, PTENP1, PRSS3, UBE2R2, UBAP2, SNORD121B, SNORD121A, DCAF12, UBAP1, KIF24, NUDT2, KIAA1161, C9orf24, C9orf25, DNAI1, ENHO, CNTFR, LOC415056, C9o…	CNV_100609, CNV_52773, CNV_52774, CNV_53258, CNV_100610, CNV_36942, CNV_95881, CNV_22872, CNV_105856, CNV_100611, CNV_112365, CNV_62892, CNV_43675, CNV_103845, CNV_106101, CNV_44384, CNV_65357, CNV_59520, CNV_38127, CNV_7740, CNV_95882, CNV_1819, CNV_95883, CNV_95884, CNV_95885, CNV_95888, CNV_95887, CNV_82901, CNV_95886, CNV_65358, CNV_8624, CNV_65359, CNV_1820, CNV_9613, CNV_2809, CNV_36943, CN…	hsa-mir-876, hsa-mir-873	mmu-mir-100, mmu-let-7a-2, mmu-mir-125b-1
105	chr9	p21.3 - p21.1	22899584	30747639	66	0	-0.764665	4.036e-15	ELAVL2, TUSC1, C9orf82, PLAA, IFT74, LRRC19, TEK, NCRNA00032, C9orf11, MOBKL2B, IFNK, C9orf72, LINGO2, MIR876, MIR873	CNV_100609, CNV_52773, CNV_52774, CNV_53258, CNV_100610, CNV_36942, CNV_95881, CNV_22872, CNV_105856, CNV_100611, CNV_112365, CNV_62892, CNV_43675, CNV_103845, CNV_106101, CNV_44384, CNV_65357, CNV_59520, CNV_38127, CNV_7740, CNV_95882, CNV_1819, CNV_95883, CNV_95884, CNV_95885, CNV_95888, CNV_95887, CNV_82901, CNV_95886, CNV_65358, CNV_8624, CNV_65359, CNV_1820, CNV_9613, CNV_2809, CNV_36943, CN…	hsa-mir-876, hsa-mir-873
106	chr9	q12 - q22.1	65578582	90581926	245	0	-0.654271	0	LOC442421, AQP7P1, AQP7P2, FAM27B, ANKRD20A1, ANKRD20A3, PGM5P2, LOC440896, FOXD4L6, CBWD6, ANKRD20A4, CCDC29, LOC100133920, FOXD4L5, FOXD4L2, FOXD4L4, CBWD3, CBWD5, FOXD4L3, LOC572558, PGM5, C9orf71, PIP5K1B, FAM122A, PRKACG, FXN, TJP2, FAM189A2, APBA1, PTAR1, C9orf135, MAMDC2, SMC5, KLF9, TRPM3, MIR204, TMEM2, FAM108B1, C9orf85, C9orf57, GDA, ZFAND5, TMC1, ALDH1A1, ANXA1, RORB, TRPM6, C9orf40, …	CNV_3770, CNV_70678, CNV_4625, CNV_70675, CNV_107958, CNV_33116, CNV_70674, CNV_83027, CNV_96071, CNV_96072, CNV_96073, CNV_70676, CNV_83028, CNV_96074, CNV_83029, CNV_107959, CNV_65411, CNV_70680, CNV_70681, CNV_70682, CNV_0743, CNV_2132, CNV_83030, CNV_96075, CNV_31500, CNV_1826, CNV_29496, CNV_29495, CNV_36959, CNV_29442, CNV_70683, CNV_29443, CNV_65412, CNV_103376, CNV_37334, CNV_29432, CNV_3…	hsa-mir-1299, hsa-mir-204, hsa-mir-7-1	mmu-mir-190, mmu-mir-184
107	chr9	q33.3 - q34.3	125944826	140219107	356	0.449636	0	0	STRBP, CRB2, DENND1A, MIR601, LHX2, NEK6, PSMB7, LOC100129034, GPR144, NR5A1, NR6A1, MIR181A2, MIR181B2, OLFML2A, WDR38, RPL35, ARPC5L, GOLGA1, SCAI, PPP6C, RABEPK, HSPA5, GAPVD1, MAPKAP1, PBX3, FAM125B, LMX1B, ZBTB43, ZBTB34, RALGPS1, ANGPTL2, GARNL3, SLC2A8, ZNF79, RPL12, SNORA65, LRSAM1, FAM129B, STXBP1, C9orf117, PTRH1, TTC16, TOR2A, SH2D3C, CDK9, FPGS, ENG, AK1, ST6GALNAC6, ST6GALNAC4, PIP5K…	CNV_83178, CNV_96291, CNV_65510, CNV_70790, CNV_106303, CNV_70791, CNV_65511, CNV_105836, CNV_100778, CNV_106304, CNV_37326, CNV_37327, CNV_0651, CNV_112495, CNV_70793, CNV_29449, CNV_110171, CNV_37328, CNV_0652, CNV_52707, CNV_59508, CNV_30334, CNV_112496, CNV_30333, CNV_52708, CNV_30332, CNV_52709, CNV_100779, CNV_100780, CNV_100781, CNV_22634, CNV_65514, CNV_96295, CNV_112499, CNV_112500, CNV_…	hsa-mir-601, hsa-mir-181a-2, hsa-mir-181b-2, hsa-mir-3911, hsa-mir-2861, hsa-mir-199b, hsa-mir-3154, hsa-mir-219-2, hsa-mir-3689a, hsa-mir-3689b, hsa-mir-126, hsa-mir-4292, hsa-mir-3621
108	chr9	q34.3	138236224	139926476	56	1.04397	0	5.238e-125	KIAA0649, C9orf116, MRPS2, LCN1, OBP2A, PAEP, GLT6D1, LCN9, SOHLH1, KCNT1, CAMSAP1, UBAC1, NACC2, C9orf69, LHX3, QSOX2, LOC26102, GPSM1, DNLZ, CARD9, SNAPC4, SDCCAG3, PMPCA, INPP5E, SEC16A, C9orf163, NOTCH1, EGFL7, MIR126, AGPAT2, FAM69B, SNHG7, SNORA43, SNORA17, LCN10, LCN6, LCN8, LCN15, TMEM141, KIAA1984, LOC100131193, C9orf86, C9orf172, PHPT1, MAMDC4, EDF1, TRAF2, FBXW5, C8G, LCN12, PTGDS, LCN…	CNV_34501, CNV_8634, CNV_34500, CNV_53767, CNV_70826, CNV_8635, CNV_30342, CNV_36928, CNV_5265, CNV_107489, CNV_23894, CNV_107491, CNV_52742, CNV_83224, CNV_96344, CNV_112549, CNV_112550, CNV_112551, CNV_53363, CNV_70829, CNV_100806, CNV_62959, CNV_105192, CNV_112552, CNV_43274, CNV_44378, CNV_39567, CNV_106100, CNV_6725, CNV_6726, CNV_70830, CNV_4661, CNV_9628, CNV_9629, CNV_30345, CNV_52744, CN…	hsa-mir-126, hsa-mir-4292
109	chr9	q34.3	138517786	138977661	11	0.487853	0	3.46e-23	GLT6D1, LCN9, SOHLH1, KCNT1, CAMSAP1, UBAC1, NACC2	CNV_4661, CNV_9628, CNV_9629, CNV_30345, CNV_52744, CNV_112554, CNV_53672, CNV_30343, CNV_52745, CNV_52746, CNV_30346, CNV_52747, CNV_30344, CNV_52748, CNV_52749, CNV_52750, CNV_52751, CNV_52752, CNV_52753, CNV_52754, CNV_52755, CNV_106305, CNV_83228, CNV_96346, CNV_70831, CNV_96349, CNV_83231, CNV_96350, CNV_4662, CNV_112556, CNV_70832, CNV_62960
110	chr9	q34.3	139253928	139270925	3	1.82702	0	2.231e-13	GPSM1, DNLZ, CARD9, SNAPC4	CNV_112556, CNV_0133, CNV_3785, CNV_30350, CNV_30353, CNV_30354, CNV_30355
111	chr9	q34.3	139503031	139568567	3	2.52157	0	7.991e-43	EGFL7, MIR126, AGPAT2	CNV_3785, CNV_30350, CNV_30355, CNV_30351, CNV_31535, CNV_53532, CNV_5415, CNV_30352, CNV_53390, CNV_29811, CNV_29810, CNV_30348, CNV_30349, CNV_10315, CNV_30357, CNV_53172, CNV_30358, CNV_30359, CNV_62961, CNV_7732	hsa-mir-126
112	chr9	q34.3	140083938	140110374	4	1.06333	0	2.847e-11	SSNA1, C9orf75, TMEM203, NDOR1	CNV_5415
113	chr9	q34.3	140479478	140954147	12	0	-0.389071	3.118e-13	ZMYND19, ARRDC1, C9orf37, EHMT1, FLJ40292, MIR602, CACNA1B	CNV_36932, CNV_36933, CNV_36934, CNV_36935, CNV_36936, CNV_36937, CNV_107493, CNV_100812, CNV_100813, CNV_70852, CNV_112572, CNV_100814, CNV_70855, CNV_70854, CNV_70856, CNV_105195, CNV_70853, CNV_112574, CNV_43529, CNV_44379, CNV_63099, CNV_39568, CNV_6729, CNV_44380, CNV_59517, CNV_70858, CNV_3787, CNV_100816, CNV_70859, CNV_105196, CNV_31539, CNV_33157, CNV_23897, CNV_112576, CNV_96354, CNV_96…	hsa-mir-602
114	chr10	p12.1 - p11.21	28347408	37414934	111	0	-0.576709	2.844e-231	MPP7, WAC, BAMBI, LYZL1, LOC387647, SVIL, MIR604, MIR938, KIAA1462, MTPAP, LOC729668, MAP3K8, LYZL2, ZNF438, LOC220930, ZEB1, ARHGAP12, KIF5B, EPC1, CCDC7, C10orf68, ITGB1, NRP1, PARD3, CUL2, CREM, CCNY, GJD4, FZD8, ANKRD30A	CNV_48517, CNV_70945, CNV_34870, CNV_85161, CNV_65627, CNV_10321, CNV_103871, CNV_85163, CNV_48518, CNV_65628, CNV_48519, CNV_38194, CNV_1220, CNV_1875, CNV_10322, CNV_48520, CNV_105215, CNV_112644, CNV_65629, CNV_58438, CNV_59672, CNV_5590, CNV_100902, CNV_75163, CNV_85166, CNV_59673, CNV_4672, CNV_100903, CNV_100904, CNV_58440, CNV_105216, CNV_112647, CNV_4673, CNV_5591, CNV_100905, CNV_70946, …	hsa-mir-604, hsa-mir-938, hsa-mir-3611
115	chr10	q11.21 - q22.2	43292572	76602646	400	0.347922	0	1.454e-302	BMS1, RET, CSGALNACT2, RASGEF1A, FXYD4, HNRNPF, ZNF487, ZNF239, ZNF485, ZNF32, HNRNPA3P1, CXCL12, TMEM72, RASSF4, C10orf10, C10orf25, ZNF22, LOC100133308, OR13A1, ALOX5, MARCH8, ANUBL1, FAM21C, AGAP4, PTPN20B, PTPN20A, BMS1P5, BMS1P1, FAM35B, SYT15, GPRIN2, PPYR1, LOC728643, ANXA8, ANXA8L1, FAM25B, FAM25C, FAM25G, LOC642826, FAM35B2, ANTXRL, ANXA8L2, FAM21B, ZNF488, RBP3, GDF2, GDF10, FRMPD2L1, F…	CNV_3797, CNV_2862, CNV_9147, CNV_70974, CNV_70975, CNV_31724, CNV_30483, CNV_6863, CNV_23386, CNV_70976, CNV_112665, CNV_112666, CNV_112667, CNV_112668, CNV_100932, CNV_70977, CNV_100933, CNV_75190, CNV_85207, CNV_75195, CNV_85208, CNV_5266, CNV_70978, CNV_75197, CNV_75202, CNV_85213, CNV_85214, CNV_85216, CNV_85217, CNV_75201, CNV_100934, CNV_85218, CNV_75203, CNV_34548, CNV_8644, CNV_53933, CN…	hsa-mir-3156-1, hsa-mir-4294, hsa-mir-605, hsa-mir-548f-1, hsa-mir-3924, hsa-mir-1296, hsa-mir-1254	mmu-mir-1929, mmu-mir-466j, mmu-mir-678
116	chr10	q22.1 - q22.2	72072838	75399433	79	0.486081	0	2.788e-11	LRRC20, EIF4EBP2, NODAL, KIAA1274, PRF1, ADAMTS14, C10orf27, SGPL1, PCBD1, UNC5B, SLC29A3, CDH23, C10orf105, C10orf54, PSAP, CHST3, SPOCK2, ASCC1, C10orf104, DDIT4, DNAJB12, MIR1256, CBARA1, CCDC109A, OIT3, PLA2G12B, P4HA1, NUDT13, ECD, FAM149B1, DNAJC9, MRPS16, TTC18, ANXA7, ZMYND17, PPP3CB, USP54, MYOZ1	CNV_6879, CNV_106136, CNV_5602, CNV_48620, CNV_112732, CNV_58465, CNV_105244, CNV_112730, CNV_112733, CNV_65720, CNV_58466, CNV_48621, CNV_48623, CNV_48625, CNV_48626, CNV_71037, CNV_22672, CNV_71038, CNV_2878, CNV_10335, CNV_29865, CNV_71041, CNV_37111, CNV_48627, CNV_65721, CNV_85368, CNV_38208, CNV_100978, CNV_3809, CNV_100979, CNV_59680, CNV_112734, CNV_65722, CNV_85370, CNV_85371, CNV_85369,…
117	chr10	q22.2 - q23.31	76694484	91679362	161	0	-0.522402	8.771e-275	MYST4, DUPD1, DUSP13, SAMD8, VDAC2, COMTD1, ZNF503, C10orf41, C10orf11, KCNMA1, DLG5, LOC100128292, POLR3A, RPS24, LOC283050, ZMIZ1, PPIF, ZCCHC24, EIF5AL1, SFTPA2, SFTPA1, LOC650623, LOC642361, MBL1P, SFTPD, LOC219347, C10orf57, PLAC9, ANXA11, MAT1A, DYDC1, DYDC2, C10orf58, TSPAN14, SH2D4B, NRG3, GHITM, C10orf99, PCDH21, LRIT2, LRIT1, RGR, FAM190B, GRID1, MIR346, WAPAL, OPN4, LDB3, BMPR1A, MMRN2…	CNV_85380, CNV_85379, CNV_112736, CNV_48632, CNV_48633, CNV_106147, CNV_112737, CNV_112738, CNV_3810, CNV_4703, CNV_75314, CNV_85382, CNV_3811, CNV_2879, CNV_30511, CNV_8661, CNV_100985, CNV_6880, CNV_34892, CNV_6881, CNV_85384, CNV_58468, CNV_75316, CNV_85383, CNV_75315, CNV_23049, CNV_61037, CNV_100986, CNV_105245, CNV_112739, CNV_43586, CNV_39056, CNV_43804, CNV_85386, CNV_65726, CNV_107700, C…	hsa-mir-606, hsa-mir-346, hsa-mir-107	mmu-mir-1930, mmu-mir-1982, mmu-mir-135a-2
118	chr10	q23.1	82444783	85531316	9	0	-0.942259	8.865e-12	NRG3	CNV_0762, CNV_2161, CNV_8663, CNV_112743, CNV_31766, CNV_71064, CNV_112744, CNV_31767, CNV_100995, CNV_61042, CNV_43807, CNV_48641, CNV_10336, CNV_48642, CNV_53702, CNV_103894, CNV_38209, CNV_34894, CNV_106772, CNV_23393, CNV_112745, CNV_106203, CNV_53137, CNV_71065, CNV_112746, CNV_65735, CNV_6889, CNV_103895, CNV_38210, CNV_48643, CNV_48644, CNV_2882, CNV_48645, CNV_75331, CNV_85398, CNV_100996…
119	chr10	q26.13 - q26.3	123952567	135372492	166	0.623251	0	0	TACC2, BTBD16, PLEKHA1, ARMS2, HTRA1, DMBT1, C10orf120, FLJ46361, CUZD1, FAM24B, LOC399815, FAM24A, C10orf88, PSTK, IKZF5, ACADSB, HMX3, HMX2, BUB3, GPR26, CPXM2, CHST15, OAT, NKX1-2, LHPP, FAM53B, METTL10, FAM175B, ZRANB1, CTBP2, LOC100169752, C10orf122, C10orf137, MMP21, UROS, BCCIP, DHX32, FANK1, ADAM12, C10orf90, DOCK1, FAM196A, NPS, FOXI2, CLRN3, PTPRE, MKI67, MGMT, EBF3, GLRX3, TCERG1L, PPP…	CNV_47848, CNV_112837, CNV_48442, CNV_31777, CNV_3823, CNV_65804, CNV_71121, CNV_71122, CNV_30518, CNV_34850, CNV_75402, CNV_85504, CNV_34851, CNV_0405, CNV_34852, CNV_112838, CNV_58422, CNV_31778, CNV_65803, CNV_85503, CNV_38833, CNV_103905, CNV_71120, CNV_75403, CNV_30519, CNV_105257, CNV_112839, CNV_6847, CNV_34853, CNV_34854, CNV_34855, CNV_71123, CNV_75401, CNV_0406, CNV_34856, CNV_105258, C…	hsa-mir-3941, hsa-mir-4296, hsa-mir-4297, hsa-mir-378c, hsa-mir-202, hsa-mir-3944	mmu-mir-26a-2, mmu-mir-546, mmu-mir-677
120	chr10	q26.3	130650432	133047508	24	0.359192	0	2.499e-12	MGMT, EBF3, GLRX3, TCERG1L	CNV_48458, CNV_48459, CNV_107695, CNV_112852, CNV_48464, CNV_71141, CNV_6850, CNV_48465, CNV_65815, CNV_4716, CNV_112855, CNV_112854, CNV_101076, CNV_23379, CNV_112856, CNV_48466, CNV_112857, CNV_71143, CNV_101077, CNV_112858, CNV_101078, CNV_75428, CNV_85527, CNV_65816, CNV_85528, CNV_38192, CNV_71147, CNV_71148, CNV_101080, CNV_71149, CNV_23380, CNV_59687, CNV_59688, CNV_112859, CNV_105264, CNV…	hsa-mir-4297, hsa-mir-378c
121	chr10	q26.3	134659047	134917702	4	1.53843	0	7.29e-23	C10orf93, GPR123	CNV_4718, CNV_4719, CNV_8669, CNV_4720, CNV_3828, CNV_2895, CNV_9646, CNV_85548, CNV_85549, CNV_75449, CNV_112878, CNV_101093, CNV_85552, CNV_75450, CNV_85551, CNV_23382, CNV_101095, CNV_43245, CNV_3829, CNV_29875, CNV_101096, CNV_29876, CNV_101097, CNV_71186, CNV_30524, CNV_112880, CNV_71188, CNV_4721
122	chr11	p15.5	410035	619584	10	0.919824	0	1.026e-54	SIGIRR, ANO9, PTDSS2, RNH1, HRAS, LRRC56, C11orf35, RASSF7, MIR210, LOC143666, PHRF1, IRF7, MUPCDH	CNV_29880, CNV_29882, CNV_29883, CNV_29881, CNV_3831, CNV_71214, CNV_112885, CNV_101101, CNV_30528, CNV_6915, CNV_71215, CNV_112887, CNV_71216, CNV_6921, CNV_29884, CNV_106802, CNV_112888	hsa-mir-210
123	chr11	p15.5	473877	501609	3	0.255134	0	4.014e-10	PTDSS2, RNH1	CNV_29882, CNV_29883, CNV_29881, CNV_3831
124	chr11	p15.5	1481727	1491145	3	0	-0.775979	3.61e-13	BRSK2, HCCA2	CNV_4728, CNV_4729
125	chr11	p15.4	4623583	5618124	19	0	-0.307135	4.434e-13	TRIM68, OR51D1, OR51E1, OR51E2, OR51F1, OR52R1, OR51F2, OR51S1, OR51T1, OR51A7, OR51G2, OR51G1, OR51A4, OR51A2, MMP26, OR51L1, OR52J3, OR52E2, OR52A4, OR52A5, OR52A1, OR51V1, HBB, HBD, HBBP1, HBG1, HBG2, HBE1, OR51B4, OR51B2, OR51B5, OR51B6, OR51M1, OR51Q1, OR51I1, OR51I2, OR52D1, UBQLN3, UBQLNL, OR52H1, OR52B6, TRIM6, TRIM6-TRIM34	CNV_48809, CNV_1235, CNV_101112, CNV_71254, CNV_65846, CNV_3835, CNV_31802, CNV_34970, CNV_34971, CNV_34973, CNV_0413, CNV_34974, CNV_2900, CNV_23184, CNV_65847, CNV_101113, CNV_75523, CNV_75525, CNV_85626, CNV_85627, CNV_34975, CNV_58515, CNV_30538, CNV_31803, CNV_22813, CNV_38836, CNV_112921, CNV_41249, CNV_6917, CNV_75524, CNV_85625, CNV_75526, CNV_85628, CNV_6920, CNV_48810, CNV_5421, CNV_712…
126	chr11	p11.2	44255643	44255702	3	0	-0.997298	3.831e-15	EXT2
127	chr11	q14.1 - q25	77243008	134446160	853	0	-0.599286	0	AQP11, CLNS1A, RSF1, C11orf67, INTS4, KCTD14, THRSP, NDUFC2, ALG8, KCTD21, USP35, GAB2, NARS2, ODZ4, MIR708, FAM181B, PRCP, C11orf82, RAB30, PCF11, ANKRD42, CCDC90B, DLG2, TMEM126B, TMEM126A, CREBZF, CCDC89, SYTL2, CCDC83, PICALM, EED, C11orf73, CCDC81, ME3, PRSS23, FZD4, TMEM135, RAB38, CTSC, GRM5, TYR, NOX4, FOLH1B, TRIM77, TRIM49, TRIM53, TRIM64B, LOC729384, TRIM64, UBTFL1, NAALAD2, CHORDC1, F…	CNV_101266, CNV_101267, CNV_101268, CNV_75711, CNV_85864, CNV_31830, CNV_48885, CNV_6942, CNV_48886, CNV_4727, CNV_0151, CNV_47906, CNV_6943, CNV_48887, CNV_66003, CNV_48888, CNV_106870, CNV_39079, CNV_85865, CNV_85866, CNV_66005, CNV_5636, CNV_0777, CNV_2184, CNV_106812, CNV_101269, CNV_2934, CNV_75712, CNV_85867, CNV_85868, CNV_48889, CNV_48890, CNV_66006, CNV_37861, CNV_31831, CNV_9190, CNV_48…	hsa-mir-708, hsa-mir-4300, hsa-mir-3166, hsa-mir-1261, hsa-mir-1304, hsa-mir-548l, hsa-mir-1260b, hsa-mir-3920, hsa-mir-34b, hsa-mir-34c, hsa-mir-4301, hsa-mir-3656, hsa-mir-125b-1, hsa-let-7a-2, hsa-mir-100, hsa-mir-3167	mmu-mir-144, mmu-mir-451, mmu-mir-193, mmu-mir-365-2, mmu-mir-1935, mmu-mir-21, mmu-mir-301a, mmu-mir-142, mmu-mir-196a-1, mmu-mir-10a, mmu-mir-152, mmu-mir-1932, mmu-mir-338
128	chr11	q14.1	78934434	82781460	24	0	-0.829178	9.256e-10	ODZ4, MIR708, FAM181B, PRCP, C11orf82, RAB30	CNV_106870, CNV_39079, CNV_85865, CNV_85866, CNV_66005, CNV_5636, CNV_0777, CNV_2184, CNV_106812, CNV_101269, CNV_2934, CNV_75712, CNV_85867, CNV_85868, CNV_48889, CNV_48890, CNV_66006, CNV_37861, CNV_31831, CNV_9190, CNV_48891, CNV_48892, CNV_113102, CNV_2935, CNV_71357, CNV_85869, CNV_38240, CNV_2936, CNV_10371, CNV_37669, CNV_75714, CNV_85871, CNV_85872, CNV_29916, CNV_48893, CNV_53318, CNV_29…	hsa-mir-708, hsa-mir-4300	mmu-mir-193, mmu-mir-365-2
129	chr11	q21 - q22.1	96847271	100967581	20	0	-0.872771	3.324e-11	CNTN5, FLJ32810, TMEM133, PGR	CNV_2948, CNV_3864, CNV_9195, CNV_85962, CNV_9196, CNV_3865, CNV_101308, CNV_0309, CNV_29917, CNV_29918, CNV_22564, CNV_101309, CNV_66041, CNV_85963, CNV_85964, CNV_85965, CNV_85968, CNV_85969, CNV_48927, CNV_75776, CNV_2949, CNV_9197, CNV_2950, CNV_9198, CNV_4760, CNV_71371, CNV_48928, CNV_101310, CNV_66042, CNV_75778, CNV_2951, CNV_10375, CNV_9199, CNV_53257, CNV_85972, CNV_75781, CNV_85973, CN…
130	chr11	q22.3	103339298	107349876	46	0	-0.812681	5.496e-15	DYNC2H1, PDGFD, DDI1, CASP12, CASP4, CASP5, CASP1, CARD16, CARD17, CARD18, GRIA4, KIAA1826, KBTBD3, AASDHPPT, GUCY1A2, CWF19L2	CNV_8694, CNV_106291, CNV_66049, CNV_48682, CNV_5642, CNV_85986, CNV_85987, CNV_85989, CNV_58489, CNV_66050, CNV_113141, CNV_113143, CNV_8695, CNV_101327, CNV_85995, CNV_85996, CNV_101328, CNV_106302, CNV_85997, CNV_34906, CNV_34907, CNV_34908, CNV_106314, CNV_113144, CNV_61185, CNV_105319, CNV_22591, CNV_66052, CNV_58490, CNV_75793, CNV_85998, CNV_39086, CNV_105929, CNV_75796, CNV_75794, CNV_860…
131	chr11	q23.3	117588742	117588801	3	0.611871	0	1.986e-29	DSCAML1
132	chr11	q23.3	118127978	119288939	56	0	-0.398218	4.729e-16	MPZL2, CD3E, CD3D, CD3G, UBE4A, ATP5L, MLL, TTC36, TMEM25, C11orf60, ARCN1, PHLDB1, TREH, DDX6, CXCR5, BCL9L, UPK2, FOXR1, CCDC84, RPL23AP64, RPS25, TRAPPC4, SLC37A4, HYOU1, VPS11, HMBS, H2AFX, DPAGT1, C2CD2L, HINFP, ABCG4, NLRX1, PDZD3, CCDC153, CBL, MCAM, RNF26, MFRP, C1QTNF5, USP2, THY1	CNV_58495, CNV_34919, CNV_106783, CNV_113163, CNV_39089, CNV_37114, CNV_66080, CNV_86053, CNV_75828, CNV_86051, CNV_75829, CNV_75830, CNV_86052, CNV_86054, CNV_58497, CNV_39090, CNV_113164, CNV_113166, CNV_113167, CNV_6904	hsa-mir-3656	mmu-mir-1932
133	chr12	p13.2	10998489	11181559	12	0	-1.62888	8.689e-200	PRR4, PRH1, TAS2R13, PRH2, TAS2R14, TAS2R50, TAS2R20, TAS2R19	CNV_3875, CNV_4769, CNV_86212, CNV_66139, CNV_48943, CNV_30586, CNV_31858, CNV_71468
134	chr12	p13.2 - p13.1	11421447	12874937	29	0	-0.567988	2.8e-60	PRB3, PRB4, PRB1, PRB2, ETV6, BCL2L14, LRP6, MANSC1, LOH12CR2, LOH12CR1, DUSP16, CREBL2, GPR19, CDKN1B	CNV_3875, CNV_31859, CNV_103966, CNV_75950, CNV_86214, CNV_9683, CNV_48946, CNV_31860, CNV_53158, CNV_35045, CNV_1894, CNV_48947, CNV_35046, CNV_113257, CNV_35047, CNV_35048, CNV_31861, CNV_105347, CNV_75951, CNV_86215, CNV_37524, CNV_66141, CNV_1495, CNV_103967, CNV_30587, CNV_6962, CNV_1248, CNV_1247, CNV_1496, CNV_1497, CNV_38837, CNV_2972, CNV_9684, CNV_9685, CNV_10386, CNV_10387, CNV_48949, …
135	chr12	p12.3 - p11.22	15037030	29886957	214	0	-1.469	0	MGP, ERP27, ARHGDIB, PDE6H, RERG, PTPRO, EPS8, STRAP, DERA, SLC15A5, MGST1, LMO3, RERGL, PIK3C2G, PLCZ1, CAPZA3, PLEKHA5, AEBP2, PDE3A, SLCO1C1, SLCO1B3, LST-3TM12, SLCO1B1, SLCO1A2, IAPP, PYROXD1, RECQL, GOLT1B, C12orf39, GYS2, LDHB, KCNJ8, ABCC9, CMAS, ST8SIA1, KIAA0528, ETNK1, SOX5, MIR920, C12orf67, BCAT1, DAD1L, C12orf77, LRMP, CASC1, LYRM5, KRAS, IFLTD1, RASSF8, BHLHE41, SSPN, ITPR2, C12orf…	CNV_113266, CNV_75964, CNV_86232, CNV_86233, CNV_6971, CNV_86234, CNV_35065, CNV_38256, CNV_103969, CNV_86235, CNV_66147, CNV_49011, CNV_49012, CNV_49013, CNV_86236, CNV_22705, CNV_113267, CNV_66148, CNV_86237, CNV_101437, CNV_3877, CNV_5661, CNV_105348, CNV_113268, CNV_105941, CNV_66149, CNV_106146, CNV_0310, CNV_113271, CNV_4770, CNV_101438, CNV_61211, CNV_105349, CNV_113272, CNV_58559, CNV_438…	hsa-mir-920, hsa-mir-4302	mmu-mir-1937a
136	chr12	p12.3 - p12.1	18800834	21447045	39	0	-1.65893	1.219e-10	PIK3C2G, PLCZ1, CAPZA3, PLEKHA5, AEBP2, PDE3A, SLCO1C1, SLCO1B3, LST-3TM12, SLCO1B1, SLCO1A2	CNV_113275, CNV_5296, CNV_5295, CNV_29615, CNV_6972, CNV_29616, CNV_29617, CNV_49017, CNV_53918, CNV_49018, CNV_113277, CNV_101445, CNV_113278, CNV_49019, CNV_101446, CNV_43845, CNV_75970, CNV_86251, CNV_113279, CNV_71474, CNV_0162, CNV_3878, CNV_113280, CNV_49020, CNV_31863, CNV_31864, CNV_1897, CNV_49025
137	chr12	p12.1	25003122	25398347	13	0	-1.10689	1.586e-12	BCAT1, DAD1L, C12orf77, LRMP, CASC1, LYRM5, KRAS	CNV_5294, CNV_86269, CNV_86270, CNV_49032, CNV_86271, CNV_5662, CNV_2973, CNV_101456, CNV_49033, CNV_101457, CNV_39101
138	chr12	q14.1	58591960	62678522	24	0	-0.250998	2.628e-11	LRIG3, SLC16A7, FAM19A2, USP15	CNV_71522, CNV_35101, CNV_30604, CNV_23195, CNV_105365, CNV_113358, CNV_0431, CNV_35102, CNV_22835, CNV_101525, CNV_86408, CNV_86409, CNV_101526, CNV_76059, CNV_86410, CNV_86411, CNV_3892, CNV_86412, CNV_76060, CNV_76061, CNV_106856, CNV_113359, CNV_9696, CNV_2985, CNV_1915, CNV_101528, CNV_35103, CNV_35104, CNV_35105, CNV_113361, CNV_76062, CNV_86413, CNV_101529, CNV_66239, CNV_39107, CNV_1259, …
139	chr12	q24.32 - q24.33	126482698	130855901	22	0	-0.30194	1.999e-14	LOC100128554, TMEM132C, SLC15A4, MGC16384, GLT1D1, TMEM132D, LOC100190940, FZD10, PIWIL1	CNV_66356, CNV_35053, CNV_48978, CNV_35054, CNV_101634, CNV_61286, CNV_43625, CNV_43840, CNV_2999, CNV_10404, CNV_86596, CNV_31904, CNV_38250, CNV_48979, CNV_1268, CNV_86597, CNV_107124, CNV_35055, CNV_66357, CNV_38251, CNV_105384, CNV_71610, CNV_4793, CNV_76176, CNV_76178, CNV_86599, CNV_48982, CNV_48983, CNV_76179, CNV_76177, CNV_86598, CNV_76180, CNV_86600, CNV_48984, CNV_66358, CNV_48985, CNV…	hsa-mir-3612
140	chr13	q12.11 - q31.3	19703703	92345619	769	0	-0.452544	0	TUBA3C, LOC100101938, TPTE2, MPHOSPH8, PSPC1, ZMYM5, ZMYM2, GJA3, GJB2, GJB6, CRYL1, IFT88, IL17D, N6AMT2, XPO4, LATS2, SAP18, SKA3, MRP63, ZDHHC20, EFHA1, FGF9, SGCG, SACS, TNFRSF19, MIPEP, PCOTH, C1QTNF9B, SPATA13, MIR2276, C1QTNF9, PARP4, LOC374491, ATP12A, RNF17, CENPJ, LOC646405, PABPC3, FAM123A, MTMR6, NUPL1, ATP8A2, SHISA2, RNF6, CDK8, WASF3, GPR12, USP12, RPL21, RPL21P28, SNORD102, SNORA2…	CNV_113491, CNV_113492, CNV_106874, CNV_71682, CNV_76255, CNV_86708, CNV_107745, CNV_49181, CNV_101668, CNV_76257, CNV_71684, CNV_86710, CNV_76258, CNV_86711, CNV_49182, CNV_113494, CNV_49183, CNV_66389, CNV_31921, CNV_86712, CNV_86713, CNV_104005, CNV_1942, CNV_37885, CNV_86714, CNV_76259, CNV_101669, CNV_43876, CNV_66390, CNV_86715, CNV_49186, CNV_9214, CNV_113495, CNV_107758, CNV_66391, CNV_10…	hsa-mir-2276, hsa-mir-4305, hsa-mir-320d-1, hsa-mir-621, hsa-mir-3168, hsa-mir-3613, hsa-mir-16-1, hsa-mir-15a, hsa-mir-759, hsa-mir-1297, hsa-mir-3169, hsa-mir-3665, hsa-mir-622, hsa-mir-17, hsa-mir-18a, hsa-mir-19a, hsa-mir-20a, hsa-mir-19b-1, hsa-mir-92a-1	mmu-mir-1896, mmu-mir-1983, mmu-let-7d, mmu-let-7f-1, mmu-let-7a-1, mmu-mir-683-1, mmu-mir-683-2, mmu-mir-874, mmu-mir-7a-1, mmu-mir-713, mmu-mir-23b, mmu-mir-27b, mmu-mir-24-1, mmu-mir-466f-4, mmu-mir-692-2, mmu-mir-1939, mmu-mir-682, mmu-mir-9-2
141	chr13	q12.11 - q12.13	19703703	26035359	93	0	-0.644061	3.031e-23	TUBA3C, LOC100101938, TPTE2, MPHOSPH8, PSPC1, ZMYM5, ZMYM2, GJA3, GJB2, GJB6, CRYL1, IFT88, IL17D, N6AMT2, XPO4, LATS2, SAP18, SKA3, MRP63, ZDHHC20, EFHA1, FGF9, SGCG, SACS, TNFRSF19, MIPEP, PCOTH, C1QTNF9B, SPATA13, MIR2276, C1QTNF9, PARP4, LOC374491, ATP12A, RNF17, CENPJ, LOC646405, PABPC3, FAM123A, MTMR6, NUPL1, ATP8A2	CNV_113491, CNV_113492, CNV_106874, CNV_71682, CNV_76255, CNV_86708, CNV_107745, CNV_49181, CNV_101668, CNV_76257, CNV_71684, CNV_86710, CNV_76258, CNV_86711, CNV_49182, CNV_113494, CNV_49183, CNV_66389, CNV_31921, CNV_86712, CNV_86713, CNV_104005, CNV_1942, CNV_37885, CNV_86714, CNV_76259, CNV_101669, CNV_43876, CNV_66390, CNV_86715, CNV_49186, CNV_9214, CNV_113495, CNV_107758, CNV_66391, CNV_10…	hsa-mir-2276	mmu-mir-1896, mmu-mir-1983
142	chr13	q12.13	27177842	27641229	9	0	-0.427356	5.062e-11	WASF3, GPR12	CNV_71699, CNV_58619, CNV_49196
143	chr13	q13.1 - q13.3	33638557	36347592	27	0	-0.744787	2.575e-16	KL, STARD13, RFC3, NBEA, MAB21L1, MIR548F5, DCLK1	CNV_101697, CNV_107813, CNV_35161, CNV_66413, CNV_86774, CNV_86776, CNV_86777, CNV_76315, CNV_104010, CNV_113512, CNV_22827, CNV_105397, CNV_66414, CNV_7006, CNV_30634, CNV_76316, CNV_86775, CNV_1511, CNV_1943, CNV_101698, CNV_101699, CNV_7007, CNV_101700, CNV_3907, CNV_30635, CNV_7008, CNV_5705, CNV_101701, CNV_71700, CNV_76318, CNV_86779, CNV_86778, CNV_66417, CNV_71702, CNV_71701, CNV_71703, C…
144	chr13	q14.3 - q22.2	53475044	75600004	149	0	-0.719229	5.398e-68	OLFM4, MIR1297, PRR20C, PRR20B, PRR20E, PRR20D, PRR20A, PCDH17, DIAPH3, TDRD3, PCDH20, OR7E156P, PCDH9, KLHL1, ATXN8OS, DACH1, C13orf37, C13orf34, DIS3, PIBF1, KLF5, KLF12	CNV_58634, CNV_66445, CNV_101746, CNV_101747, CNV_66446, CNV_86840, CNV_86841, CNV_86842, CNV_76357, CNV_66447, CNV_8755, CNV_3013, CNV_113535, CNV_10418, CNV_101748, CNV_106886, CNV_49220, CNV_9218, CNV_3014, CNV_31928, CNV_86843, CNV_10419, CNV_71717, CNV_7019, CNV_71718, CNV_71719, CNV_66448, CNV_86845, CNV_76358, CNV_86844, CNV_86846, CNV_113536, CNV_71720, CNV_71721, CNV_29630, CNV_29937, CN…	hsa-mir-1297, hsa-mir-3169	mmu-mir-874, mmu-mir-7a-1, mmu-mir-713, mmu-mir-23b, mmu-mir-27b, mmu-mir-24-1, mmu-mir-466f-4, mmu-mir-692-2, mmu-mir-1939
145	chr13	q21.32	66198235	68103781	14	0	-0.280869	9.941e-19	PCDH9	CNV_53151, CNV_3911, CNV_86883, CNV_38286, CNV_3018, CNV_113559, CNV_8756, CNV_49239, CNV_31938, CNV_86884, CNV_23471, CNV_76391, CNV_86886, CNV_71737, CNV_3019, CNV_5426, CNV_29940, CNV_53703, CNV_66463, CNV_86888, CNV_113561, CNV_113562, CNV_9221, CNV_3020, CNV_86890, CNV_5714, CNV_39136, CNV_10424, CNV_1514, CNV_1947, CNV_4809, CNV_86891, CNV_38287, CNV_104025, CNV_49240, CNV_76393, CNV_113563
146	chr13	q31.1	83861050	87128395	17	0	-0.88658	6.118e-22	SLITRK1, SLITRK6	CNV_3917, CNV_108002, CNV_113587, CNV_38293, CNV_49264, CNV_86933, CNV_86934, CNV_66500, CNV_29945, CNV_3918, CNV_53892, CNV_53901, CNV_9225, CNV_29944, CNV_49265, CNV_104036, CNV_9226, CNV_49266, CNV_3024, CNV_86935, CNV_101799, CNV_43891, CNV_86936, CNV_35186, CNV_66501, CNV_3025, CNV_35187, CNV_101800, CNV_108013, CNV_113588, CNV_101801, CNV_35188, CNV_35189, CNV_35190, CNV_35191, CNV_106895, …		mmu-mir-9-2
147	chr13	q34	114292990	114325791	5	0	-0.613106	1.249e-13	TFDP1, ATP4B, GRK1	CNV_4820
148	chr14	q11.2 - q24.2	22696964	73006782	757	0	-0.58535	0	DAD1, ABHD4, OXA1L, SLC7A7, MRPL52, MMP14, LRP10, REM2, RBM23, PRMT5, HAUS4, JUB, C14orf93, PSMB5, PSMB11, CDH24, ACIN1, C14orf119, CEBPE, SLC7A8, HOMEZ, PPP1R3E, BCL2L2, PABPN1, SLC22A17, EFS, IL25, CMTM5, MYH6, MIR208A, MYH7, MIR208B, NGDN, THTPA, AP1G2, JPH4, DHRS2, C14orf165, C14orf167, DHRS4, DHRS4L2, DHRS4L1, LRRC16B, CPNE6, NRL, PCK2, DCAF11, FITM1, PSME1, FAM158A, PSME2, RNF31, IRF9, REC8…	CNV_34544, CNV_113672, CNV_34573, CNV_23302, CNV_0333, CNV_34569, CNV_4829, CNV_38973, CNV_58658, CNV_4830, CNV_31956, CNV_101896, CNV_49320, CNV_66591, CNV_4831, CNV_101897, CNV_61369, CNV_30652, CNV_58659, CNV_113673, CNV_35238, CNV_53293, CNV_49321, CNV_49322, CNV_66593, CNV_107726, CNV_3039, CNV_49323, CNV_59718, CNV_35239, CNV_66594, CNV_37915, CNV_104045, CNV_39146, CNV_76586, CNV_87140, CN…	hsa-mir-208a, hsa-mir-208b, hsa-mir-4307, hsa-mir-3171, hsa-mir-624, hsa-mir-548y, hsa-mir-4308, hsa-mir-548h-1, hsa-mir-625	mmu-mir-346, mmu-mir-327, mmu-mir-685, mmu-mir-686, mmu-mir-208a, mmu-mir-208b, mmu-mir-719, mmu-mir-16-1, mmu-mir-15a, mmu-mir-1196, mmu-mir-598, mmu-mir-124-1, mmu-mir-320
149	chr14	q11.2	22696964	22964922	4	0	-4.36427	0		CNV_34544, CNV_113672, CNV_34573, CNV_23302, CNV_0333, CNV_34569, CNV_4829, CNV_38973, CNV_58658, CNV_4830, CNV_31956, CNV_101896, CNV_49320, CNV_66591, CNV_4831, CNV_101897, CNV_61369, CNV_30652, CNV_58659, CNV_113673, CNV_35238, CNV_53293, CNV_49321, CNV_49322, CNV_66593, CNV_107726, CNV_3039, CNV_49323, CNV_59718
150	chr14	q12	27010011	31028132	35	0	-0.819131	7.689e-14	NOVA1, FOXG1, C14orf23, PRKD1	CNV_76605, CNV_87154, CNV_76604, CNV_76606, CNV_87153, CNV_76603, CNV_76607, CNV_87157, CNV_87155, CNV_49332, CNV_66604, CNV_87159, CNV_71877, CNV_49333, CNV_101906, CNV_58664, CNV_30654, CNV_5731, CNV_49334, CNV_3932, CNV_87160, CNV_71878, CNV_30655, CNV_58665, CNV_31958, CNV_10438, CNV_49335, CNV_53234, CNV_10439, CNV_29949, CNV_87161, CNV_22728, CNV_66606, CNV_38296, CNV_104047, CNV_35246, CNV…	hsa-mir-4307, hsa-mir-3171
151	chr14	q13.3 - q21.3	36924172	49693729	109	0	-0.756682	6.384e-22	SFTA3, NKX2-1, NKX2-8, PAX9, SLC25A21, LOC100129794, MIPOL1, FOXA1, SSTR1, CLEC14A, SEC23A, SIP1, TRAPPC6B, PNN, MIA2, CTAGE5, FBXO33, LRFN5, FSCB, C14orf28, KLHL28, FAM179B, PRPF39, SNORD127, FKBP3, FANCM, C14orf106, RPL10L, MDGA2	CNV_58670, CNV_66622, CNV_7034, CNV_58671, CNV_101927, CNV_66623, CNV_105446, CNV_113689, CNV_87186, CNV_108179, CNV_106387, CNV_105966, CNV_66624, CNV_106173, CNV_101929, CNV_66625, CNV_108190, CNV_3041, CNV_31963, CNV_66626, CNV_1952, CNV_49354, CNV_101931, CNV_106915, CNV_66627, CNV_5740, CNV_5741, CNV_87190, CNV_87192, CNV_87191, CNV_49355, CNV_101932, CNV_61381, CNV_43400, CNV_5742, CNV_5743…	hsa-mir-548y	mmu-mir-327
152	chr15	q11.2 - q21.3	20849110	56726493	536	0	-0.545638	0	BCL8, POTEB, NF1P1, LOC646214, CXADRP2, LOC727924, OR4M2, OR4N4, OR4N3P, GOLGA8D, GOLGA6L1, TUBGCP5, CYFIP1, NIPA2, NIPA1, WHAMML1, GOLGA9P, HERC2P2, GOLGA8E, MKRN3, MAGEL2, NDN, PWRN2, PWRN1, C15orf2, SNRPN, SNURF, SNORD107, PAR-SN, PAR5, SNORD64, SNORD108, SNORD109A, SNORD109B, SNORD116-1, SNORD116-2, SNORD116-3, SNORD116-9, SNORD116-4, SNORD116-7, SNORD116-5, SNORD116-6, SNORD116-8, SNORD116-1…	CNV_3951, CNV_3070, CNV_49466, CNV_49467, CNV_49468, CNV_49469, CNV_49470, CNV_49471, CNV_8779, CNV_8780, CNV_8781, CNV_8784, CNV_9251, CNV_34504, CNV_34562, CNV_34576, CNV_9250, CNV_9253, CNV_34608, CNV_34665, CNV_31980, CNV_30670, CNV_35284, CNV_0318, CNV_7046, CNV_34663, CNV_58702, CNV_38976, CNV_106645, CNV_9255, CNV_0443, CNV_0444, CNV_110096, CNV_4865, CNV_4866, CNV_72142, CNV_72143, CNV_48…	hsa-mir-3118-4, hsa-mir-3118-6, hsa-mir-1268, hsa-mir-211, hsa-mir-1233-1, hsa-mir-1233-2, hsa-mir-3942, hsa-mir-626, hsa-mir-4310, hsa-mir-627, hsa-mir-1282, hsa-mir-147b, hsa-mir-1266, hsa-mir-628	mmu-mir-875, mmu-mir-1907
153	chr15	q11.2 - q14	23858490	38509241	177	0	-0.706618	1.366e-30	MAGEL2, NDN, PWRN2, PWRN1, C15orf2, SNRPN, SNURF, SNORD107, PAR-SN, PAR5, SNORD64, SNORD108, SNORD109A, SNORD109B, SNORD116-1, SNORD116-2, SNORD116-3, SNORD116-9, SNORD116-4, SNORD116-7, SNORD116-5, SNORD116-6, SNORD116-8, SNORD116-10, SNORD116-11, SNORD116-12, SNORD116-13, SNORD116-14, SNORD116-15, SNORD116-16, SNORD116-19, SNORD116-17, SNORD116-18, SNORD116-20, SNORD116-21, SNORD116-22, SNORD11…	CNV_66732, CNV_35296, CNV_87494, CNV_43554, CNV_66733, CNV_87496, CNV_76840, CNV_87495, CNV_105469, CNV_113884, CNV_66734, CNV_30675, CNV_113885, CNV_3071, CNV_104069, CNV_38318, CNV_87497, CNV_58704, CNV_59726, CNV_102048, CNV_72192, CNV_102049, CNV_39161, CNV_8791, CNV_3952, CNV_66735, CNV_31993, CNV_38319, CNV_29971, CNV_53567, CNV_31994, CNV_3072, CNV_34644, CNV_66736, CNV_30676, CNV_4880, CN…	hsa-mir-211, hsa-mir-1233-1, hsa-mir-1233-2, hsa-mir-3942	mmu-mir-875
154	chr15	q15.1	40385648	42450933	64	0	-0.381429	1.167e-12	BMF, BUB1B, PAK6, C15orf56, PLCB2, C15orf52, PHGR1, DISP2, C15orf23, IVD, BAHD1, CHST14, MRPL42P5, C15orf57, RPUSD2, CASC5, RAD51, FAM82A2, GCHFR, DNAJC17, C15orf62, ZFYVE19, PPP1R14D, SPINT1, RHOV, VPS18, DLL4, CHAC1, INO80, EXD1, CHP, LOC729082, OIP5, NUSAP1, NDUFAF1, RTF1, ITPKA, LTK, RPAP1, TYRO3, MGA, MIR626, MAPKBP1, JMJD7-PLA2G4B, JMJD7, PLA2G4B, SPTBN5, EHD4, PLA2G4E, PLA2G4D, PLA2G4F, VP…	CNV_47928, CNV_49549, CNV_49550, CNV_49551, CNV_49552, CNV_113923, CNV_58718, CNV_3959, CNV_33964, CNV_37166, CNV_37167, CNV_102087, CNV_58719, CNV_76946, CNV_87650, CNV_87651, CNV_102089, CNV_72239, CNV_66776, CNV_29977, CNV_7060, CNV_76947, CNV_87652, CNV_39166, CNV_39167, CNV_108568, CNV_3078, CNV_30707, CNV_108579, CNV_49553, CNV_0785, CNV_22734, CNV_66777, CNV_38326, CNV_104078, CNV_76950, C…	hsa-mir-626, hsa-mir-4310
155	chr15	q21.1	46749033	48352714	14	0	-0.942587	1.096e-15	SEMA6D	CNV_113936, CNV_87677, CNV_87676, CNV_49558, CNV_59599, CNV_72245, CNV_113937, CNV_7063, CNV_35317, CNV_106939, CNV_66794, CNV_113938, CNV_10483, CNV_104081, CNV_38328, CNV_66795, CNV_87680, CNV_87681, CNV_66796
156	chr15	q21.3	55247887	56576816	26	0	-0.26028	3.97e-15	RSL24D1, RAB27A, PIGB, CCPG1, MIR628, DYX1C1, PYGO1, PRTG, NEDD4, RFX7	CNV_4901, CNV_61448, CNV_113947, CNV_66809, CNV_10485, CNV_35322, CNV_53147, CNV_76970, CNV_113948, CNV_113949, CNV_49567, CNV_49568, CNV_113950	hsa-mir-628
157	chr16	p13.3 - p13.2	96766	8878066	276	0	-0.306474	4.157e-163	POLR3K, SNRNP25, RHBDF1, MPG, C16orf35, HBZ, HBM, HBA2, HBA1, HBQ1, LUC7L, ITFG3, RGS11, ARHGDIG, PDIA2, AXIN1, MRPL28, TMEM8A, LOC100134368, NME4, DECR2, RAB11FIP3, C16orf10, SOLH, C16orf11, NHLRC4, PIGQ, RAB40C, WFIKKN1, C16orf13, FAM195A, WDR90, RHOT2, RHBDL1, STUB1, JMJD8, WDR24, FBXL16, METRN, FAM173A, CCDC78, HAGHL, NARFL, MSLN, MSLNL, MIR662, RPUSD1, CHTF18, GNG13, PRR25, LMF1, SOX8, LOC14…	CNV_5329, CNV_3986, CNV_109024, CNV_7126, CNV_30729, CNV_30730, CNV_114049, CNV_114050, CNV_72391, CNV_87923, CNV_35361, CNV_37503, CNV_66910, CNV_104093, CNV_66909, CNV_49664, CNV_87924, CNV_87928, CNV_87929, CNV_102189, CNV_43299, CNV_72393, CNV_87927, CNV_107749, CNV_87925, CNV_87926, CNV_77148, CNV_77149, CNV_77150, CNV_23508, CNV_114051, CNV_3987, CNV_4912, CNV_49688, CNV_66912, CNV_77152, C…	hsa-mir-3176, hsa-mir-662, hsa-mir-3177, hsa-mir-1225, hsa-mir-3180-5, hsa-mir-3677, hsa-mir-940, hsa-mir-3178	mmu-mir-1937b
158	chr16	p13.3	816440	841725	3	0.844137	0	9.476e-27	MSLN, MSLNL, MIR662, RPUSD1, CHTF18	CNV_5329, CNV_3987, CNV_29983, CNV_29986, CNV_30732, CNV_49763, CNV_10493	hsa-mir-662
159	chr16	p13.3 - p13.2	5282186	8846068	34	0	-0.67773	3.278e-31	A2BP1, TMEM114, C16orf68, ABAT	CNV_3989, CNV_8811, CNV_3101, CNV_9755, CNV_87948, CNV_49720, CNV_0476, CNV_77165, CNV_87949, CNV_66926, CNV_77168, CNV_87950, CNV_32080, CNV_7115, CNV_7116, CNV_72446, CNV_9269, CNV_3102, CNV_10496, CNV_30003, CNV_102201, CNV_77170, CNV_87951, CNV_30004, CNV_3103, CNV_39176, CNV_102202, CNV_53725, CNV_29658, CNV_49736, CNV_3990, CNV_3104, CNV_8812, CNV_5435, CNV_87952, CNV_66927, CNV_3105, CNV_9…
160	chr16	p13.13	11141132	11361994	5	0	-5.71164	0	CLEC16A, SOCS1, TNP2	CNV_114113, CNV_72458		mmu-mir-689-2, mmu-mir-1945
161	chr16	p13.13	11369765	11799532	12	0	-1.43387	2.409e-155	PRM2, PRM1, C16orf75, LITAF, SNN, TXNDC11	CNV_108869, CNV_49647, CNV_66935, CNV_66936, CNV_108880, CNV_102213, CNV_43919, CNV_72459	hsa-mir-548h-2
162	chr16	p11.2 - p11.1	34202088	34989883	8	0	-0.84216	2.279e-37	UBE2MP1, LOC283914, LOC146481	CNV_4002, CNV_8825, CNV_7106, CNV_49691, CNV_8826, CNV_66985, CNV_66986, CNV_4003, CNV_37181, CNV_0484, CNV_0485, CNV_8822, CNV_77320, CNV_88111, CNV_0486, CNV_49692, CNV_49693, CNV_49694, CNV_49695, CNV_0196, CNV_4951, CNV_3118, CNV_23312, CNV_34539, CNV_49696, CNV_49697, CNV_8824, CNV_34565, CNV_8823, CNV_105537, CNV_32124, CNV_66987, CNV_58760, CNV_106185, CNV_7107, CNV_37793, CNV_34475, CNV_9…
163	chr16	q11.2 - q21	46615097	64868810	320	0	-0.606777	0	SHCBP1, VPS35, ORC6L, MYLK3, C16orf87, GPT2, DNAJA2, NETO2, ITFG1, PHKB, ABCC12, ABCC11, LONP2, SIAH1, N4BP1, CBLN1, C16orf78, ZNF423, TMEM188, HEATR3, PAPD5, ADCY7, BRD7, NKD1, SNX20, NOD2, CYLD, SALL1, TOX3, CHD9, RBL2, AKTIP, RPGRIP1L, FTO, IRX3, IRX5, IRX6, MMP2, LPCAT2, CAPNS2, SLC6A2, CES4, CES1, CES7, LOC283856, GNAO1, DKFZP434H168, AMFR, NUDT21, OGFOD1, BBS2, MT4, MT3, MT2A, MT1L, MT1E, M…	CNV_3119, CNV_4004, CNV_8827, CNV_77328, CNV_88121, CNV_88122, CNV_72581, CNV_66990, CNV_4005, CNV_72582, CNV_109035, CNV_102279, CNV_66991, CNV_104244, CNV_77332, CNV_88127, CNV_77331, CNV_66992, CNV_7111, CNV_59734, CNV_103336, CNV_7112, CNV_0325, CNV_49718, CNV_114172, CNV_66996, CNV_114173, CNV_110102, CNV_102283, CNV_66997, CNV_109046, CNV_102284, CNV_104245, CNV_72584, CNV_114174, CNV_77344…	hsa-mir-3181, hsa-mir-3935, hsa-mir-138-2
164	chr16	q12.2 - q21	56599562	58195274	69	0	-0.424226	2.831e-16	MT4, MT3, MT2A, MT1L, MT1E, MT1M, MT1A, MT1DP, MT1B, MT1F, MT1G, MT1H, MT1IP, MT1X, NUP93, MIR138-2, SLC12A3, HERPUD1, CETP, NLRC5, CPNE2, FAM192A, RSPRY1, ARL2BP, PLLP, CCL22, CX3CL1, CCL17, CIAPIN1, COQ9, POLR2C, DOK4, CCDC102A, GPR114, GPR56, GPR97, CCDC135, KATNB1, KIFC3, CNGB1, TEPP, ZNF319, C16orf57, MMP15, C16orf80, CSNK2A2	CNV_5828, CNV_77352, CNV_88141, CNV_67002, CNV_88142, CNV_102290, CNV_114191, CNV_114192, CNV_49724, CNV_7119, CNV_39182, CNV_114193, CNV_67003, CNV_109057, CNV_102291, CNV_61527, CNV_72591, CNV_7120, CNV_4958, CNV_106187, CNV_114194, CNV_67006, CNV_106410, CNV_7121, CNV_10504, CNV_114195, CNV_77357, CNV_88148, CNV_67007, CNV_102292	hsa-mir-138-2
165	chr16	q21	59101905	63072730	34	0	-0.886549	1.511e-18	LOC644649, CDH8	CNV_67011, CNV_88165, CNV_77370, CNV_109079, CNV_72597, CNV_114203, CNV_5437, CNV_32127, CNV_102298, CNV_102299, CNV_88166, CNV_77371, CNV_88167, CNV_102300, CNV_53233, CNV_114204, CNV_58766, CNV_38344, CNV_104108, CNV_49726, CNV_5830, CNV_4959, CNV_102302, CNV_109091, CNV_102303, CNV_43929, CNV_39183, CNV_39184, CNV_4960, CNV_102304, CNV_102305, CNV_102306, CNV_102307, CNV_35391, CNV_88169, CNV_…
166	chr16	q22.1 - q23.1	70421603	74272815	90	0	-0.519674	4.51e-153	ST3GAL2, FUK, COG4, SF3B3, SNORD111B, SNORD111, IL34, MTSS1L, VAC14, HYDIN, FTSJD1, CALB2, ZNF23, ZNF19, CHST4, TAT, MARVELD3, PHLPP2, AP1G1, SNORD71, ATXN1L, ZNF821, KIAA0174, PKD1L3, DHODH, HP, HPR, TXNL4B, DHX38, PMFBP1, ZFHX3, HTA	CNV_4965, CNV_72610, CNV_49741, CNV_49742, CNV_77401, CNV_49743, CNV_4010, CNV_3124, CNV_102321, CNV_59624, CNV_67027, CNV_5834, CNV_9762, CNV_5835, CNV_109124, CNV_61535, CNV_39187, CNV_43930, CNV_5836, CNV_67026, CNV_77402, CNV_102322, CNV_35401, CNV_106966, CNV_102323, CNV_0678, CNV_2043, CNV_59737, CNV_102324, CNV_23514, CNV_110105, CNV_106967, CNV_43471, CNV_49747, CNV_102326, CNV_43931, CNV…	hsa-mir-3647
167	chr16	q22.2 - q22.3	72863722	73981013	15	0	-0.837971	2.349e-11	ZFHX3, HTA	CNV_114226, CNV_114227, CNV_67032, CNV_109135, CNV_49751, CNV_67034, CNV_88208, CNV_67035, CNV_77409, CNV_88209, CNV_3125, CNV_114228, CNV_77410, CNV_88210
168	chr16	q23.1 - q23.2	76532473	80744592	56	0	-0.258382	2.712e-25	CNTNAP4, MON1B, SYCE1L, ADAMTS18, NUDT7, VAT1L, CLEC3A, WWOX, MAF, DYNLRB2, CDYL2	CNV_35409, CNV_88221, CNV_35410, CNV_58776, CNV_88220, CNV_109146, CNV_61539, CNV_43580, CNV_39188, CNV_67040, CNV_106412, CNV_106190, CNV_114236, CNV_5438, CNV_102334, CNV_88222, CNV_43933, CNV_67041, CNV_102335, CNV_67042, CNV_88223, CNV_37936, CNV_77422, CNV_114237, CNV_67043, CNV_109157, CNV_67044, CNV_88224, CNV_114238, CNV_37795, CNV_9764, CNV_5839, CNV_72619, CNV_5840, CNV_49764, CNV_9281,…		mmu-mir-99a, mmu-let-7c-1, mmu-mir-125b-2
169	chr16	q24.3	88987637	89283741	12	0.642036	0	7.797e-33	CBFA2T3, ACSF3, C16orf81, CDH15	CNV_4975, CNV_4976, CNV_30016, CNV_30017, CNV_72688, CNV_114294, CNV_114295, CNV_102361, CNV_72689, CNV_72691, CNV_72690, CNV_72692, CNV_67085, CNV_61549, CNV_114299
170	chr16	q24.3	89429676	89507835	3	0	-0.854282	1.393e-15	ANKRD11	CNV_4018, CNV_32143, CNV_102363, CNV_72696, CNV_102364, CNV_72695
171	chr17	p13.3 - p12	84287	14210129	442	0.371481	0	0	RPH3AL, C17orf97, FAM101B, VPS53, FAM57A, GEMIN4, ELP2P, GLOD4, RNMTL1, NXN, TIMM22, ABR, BHLHA9, TUSC5, YWHAE, CRK, MYO1C, INPP5K, LOC100306951, PITPNA, SLC43A2, SCARF1, RILP, PRPF8, TLCD2, C17orf91, MIR22, WDR81, SERPINF2, SERPINF1, SMYD4, RPA1, RTN4RL1, DPH1, OVCA2, MIR132, MIR212, HIC1, SMG6, SRR, TSR1, SNORD91B, SNORD91A, SGSM2, MNT, LOC284009, METT10D, PAFAH1B1, KIAA0664, MIR1253, RAP1GAP2,…	CNV_35518, CNV_49946, CNV_102368, CNV_104262, CNV_72732, CNV_35426, CNV_104263, CNV_67092, CNV_106417, CNV_109290, CNV_106982, CNV_109324, CNV_102370, CNV_72734, CNV_104265, CNV_72735, CNV_77474, CNV_77475, CNV_88283, CNV_77476, CNV_88284, CNV_72737, CNV_35434, CNV_35435, CNV_106983, CNV_104266, CNV_72738, CNV_114305, CNV_7144, CNV_109390, CNV_114303, CNV_104267, CNV_72740, CNV_39191, CNV_114304,…	hsa-mir-3183, hsa-mir-22, hsa-mir-132, hsa-mir-212, hsa-mir-1253, hsa-mir-195, hsa-mir-497, hsa-mir-324, hsa-mir-4314, hsa-mir-3676, hsa-mir-744, hsa-mir-548h-3	mmu-mir-692-1
172	chr17	p13.3 - p13.2	183662	4446572	144	0.473474	0	3.224e-11	RPH3AL, C17orf97, FAM101B, VPS53, FAM57A, GEMIN4, ELP2P, GLOD4, RNMTL1, NXN, TIMM22, ABR, BHLHA9, TUSC5, YWHAE, CRK, MYO1C, INPP5K, LOC100306951, PITPNA, SLC43A2, SCARF1, RILP, PRPF8, TLCD2, C17orf91, MIR22, WDR81, SERPINF2, SERPINF1, SMYD4, RPA1, RTN4RL1, DPH1, OVCA2, MIR132, MIR212, HIC1, SMG6, SRR, TSR1, SNORD91B, SNORD91A, SGSM2, MNT, LOC284009, METT10D, PAFAH1B1, KIAA0664, MIR1253, RAP1GAP2,…	CNV_114305, CNV_7144, CNV_109390, CNV_114303, CNV_104267, CNV_72740, CNV_39191, CNV_114304, CNV_7146, CNV_72739, CNV_106985, CNV_61550, CNV_72741, CNV_104268, CNV_102371, CNV_72742, CNV_67097, CNV_104269, CNV_4020, CNV_72743, CNV_77477, CNV_88285, CNV_72744, CNV_77478, CNV_67098, CNV_102373, CNV_72745, CNV_61551, CNV_30801, CNV_72746, CNV_67099, CNV_77481, CNV_88288, CNV_105984, CNV_4021, CNV_727…	hsa-mir-3183, hsa-mir-22, hsa-mir-132, hsa-mir-212, hsa-mir-1253
173	chr17	p13.1	7323954	7893172	42	0	-0.275921	1.702e-111	SPEM1, C17orf74, TMEM102, FGF11, CHRNB1, ZBTB4, AMAC1L3, POLR2A, TNFSF12, TNFSF12-TNFSF13, TNFSF13, SENP3, EIF4A1, SNORA48, SNORD10, SNORA67, CD68, MPDU1, SOX15, FXR2, SHBG, SAT2, ATP1B2, TP53, WRAP53, EFNB3, DNAH2, RPL29P2, KDM6B, TMEM88, LSMD1, CYB5D1, CHD3, SCARNA21, LOC284023, KCNAB3, TRAPPC1, CNTROB	CNV_114326
174	chr17	q11.1 - q25.3	25310976	81029941	1576	0.317774	0	0	WSB1, KSR1, LGALS9, NOS2, C17orf108, NLK, PYY2, PPY2, FLJ40504, TMEM97, IFT20, TNFAIP1, POLDIP2, TMEM199, SEBOX, VTN, SARM1, SLC46A1, SLC13A2, FOXN1, UNC119, PIGS, ALDOC, SPAG5, FLJ25006, LOC645851, KIAA0100, SDF2, SUPT6H, PROCA1, RAB34, RPL23A, SNORD42B, SNORD4A, SNORD42A, SNORD4B, TLCD1, NEK8, TRAF4, C17orf63, ERAL1, MIR451, MIR144, FLOT2, DHRS13, PHF12, SEZ6, PIPOX, MYO18A, TIAF1, CRYBA1, NUFI…	CNV_23254, CNV_34476, CNV_4028, CNV_32168, CNV_30818, CNV_72848, CNV_114370, CNV_114369, CNV_72849, CNV_107574, CNV_23141, CNV_109401, CNV_102431, CNV_61565, CNV_43551, CNV_105980, CNV_43947, CNV_67166, CNV_77562, CNV_88405, CNV_77563, CNV_77564, CNV_88406, CNV_88407, CNV_88410, CNV_88408, CNV_77565, CNV_88409, CNV_22804, CNV_72850, CNV_38352, CNV_58787, CNV_5333, CNV_4029, CNV_72851, CNV_72852, …	hsa-mir-451, hsa-mir-144, hsa-mir-423, hsa-mir-3184, hsa-mir-193a, hsa-mir-365-2, hsa-mir-632, hsa-mir-2909, hsa-mir-2117, hsa-mir-4315-1, hsa-mir-152, hsa-mir-1203, hsa-mir-10a, hsa-mir-196a-1, hsa-mir-3185, hsa-mir-3614, hsa-mir-142, hsa-mir-454, hsa-mir-301a, hsa-mir-21, hsa-mir-633, hsa-mir-4315-2, hsa-mir-634, hsa-mir-548aa-2, hsa-mir-548d-2, hsa-mir-635, hsa-mir-3615, hsa-mir-3678, hsa-mir-…	mmu-mir-219-1, mmu-mir-1894, mmu-mir-877, mmu-mir-715, mmu-mir-693, mmu-mir-7b, mmu-mir-1195
175	chr17	q25.3	78919446	78972262	4	1.86677	0	8.796e-62	RPTOR, CHMP6	CNV_73071, CNV_114506
176	chr17	q25.3	79351799	79432968	3	1.94277	0	2.311e-51	BAHCC1	CNV_73071, CNV_114506, CNV_4327, CNV_114512, CNV_35506, CNV_107009, CNV_35507, CNV_0504, CNV_35508, CNV_35509, CNV_35510, CNV_35511, CNV_35512, CNV_35513, CNV_35514, CNV_102560, CNV_114513	hsa-mir-3186
177	chr18	p11.32 - p11.21	180229	14928854	184	0	-0.630021	0	USP14, THOC1, COLEC12, CETN1, CLUL1, C18orf56, TYMS, ENOSF1, YES1, ADCYAP1, C18orf2, METTL4, NDC80, SMCHD1, EMILIN2, LPIN2, LOC727896, MYOM1, MYL12A, MYL12B, TGIF1, DLGAP1, FLJ35776, LOC642597, C18orf18, LOC339290, ZFP161, EPB41L3, TMEM200C, L3MBTL4, ARHGAP28, LAMA1, LRRC30, PTPRM, LOC100192426, RAB12, KIAA0802, NDUFV2, ANKRD12, TWSG1, RALBP1, PPP4R1, RAB31, TXNDC2, VAPA, APCDD1, NAPG, FAM38B, GN…	CNV_3155, CNV_77770, CNV_88666, CNV_10523, CNV_49970, CNV_49971, CNV_38366, CNV_49972, CNV_1289, CNV_49973, CNV_77771, CNV_88667, CNV_77773, CNV_88669, CNV_88670, CNV_88673, CNV_88674, CNV_77776, CNV_5044, CNV_67286, CNV_102568, CNV_3156, CNV_110113, CNV_102569, CNV_102570, CNV_50065, CNV_50066, CNV_50068, CNV_110067, CNV_102571, CNV_9295, CNV_9294, CNV_34615, CNV_30037, CNV_30038, CNV_49960, CNV…	hsa-mir-4317, hsa-mir-3156-2	mmu-mir-1893, mmu-mir-133a-1, mmu-mir-1-2-as, mmu-mir-1-2, mmu-mir-1901, mmu-mir-1948
178	chr18	q11.1 - q23	18650189	77917418	689	0.388564	0	0	ROCK1, GREB1L, ESCO1, SNRPD1, ABHD3, MIR320C1, MIB1, MIR133A1, MIR1-2, GATA6, CTAGE1, RBBP8, CABLES1, C18orf45, RIOK3, C18orf8, NPC1, ANKRD29, LAMA3, TTC39C, CABYR, OSBPL1A, MIR320C2, IMPACT, HRH4, ZNF521, SS18, PSMA8, TAF4B, KCTD1, LOC728606, AQP4, C18orf16, CHST9, CDH2, MIR302F, DSC3, DSC2, DSC1, DSG1, DSG4, DSG3, DSG2, TTR, B4GALT6, MCART2, KIAA1012, RNF125, RNF138, MEP1B, FAM59A, WBP11P1, KLH…	CNV_77823, CNV_77824, CNV_88742, CNV_88744, CNV_88746, CNV_77827, CNV_88749, CNV_88748, CNV_67312, CNV_88747, CNV_102608, CNV_23320, CNV_5894, CNV_5895, CNV_107016, CNV_67313, CNV_10530, CNV_38365, CNV_49961, CNV_104137, CNV_88750, CNV_77828, CNV_88751, CNV_35532, CNV_35533, CNV_35534, CNV_35535, CNV_35536, CNV_35537, CNV_107017, CNV_23541, CNV_49962, CNV_67314, CNV_88752, CNV_77829, CNV_88753, C…	hsa-mir-320c-1, hsa-mir-133a-1, hsa-mir-1-2, hsa-mir-320c-2, hsa-mir-302f, hsa-mir-187, hsa-mir-3929, hsa-mir-4318, hsa-mir-924, hsa-mir-4319, hsa-mir-1539, hsa-mir-4320, hsa-mir-122	mmu-mir-187, mmu-mir-1949, mmu-mir-378, mmu-mir-145, mmu-mir-143, mmu-mir-122, mmu-mir-694
179	chr18	q11.2	20204073	22325354	31	0.604414	0	7.056e-11	RBBP8, CABLES1, C18orf45, RIOK3, C18orf8, NPC1, ANKRD29, LAMA3, TTC39C, CABYR, OSBPL1A, MIR320C2, IMPACT, HRH4	CNV_67314, CNV_88752, CNV_77829, CNV_88753, CNV_5896, CNV_110134, CNV_4054, CNV_7180, CNV_47911, CNV_102610, CNV_114552, CNV_114554, CNV_102611, CNV_102612, CNV_88754, CNV_77830, CNV_106205, CNV_114555	hsa-mir-320c-2
180	chr18	q22.1 - q22.3	61787248	70161050	79	0.2505	0	2.874e-11	C18orf20, CDH7, CDH19, DSEL, TMX3, CCDC102B, DOK6, CD226, RTTN, SOCS6	CNV_67377, CNV_114611, CNV_5337, CNV_67378, CNV_59744, CNV_102691, CNV_67379, CNV_9784, CNV_102692, CNV_3173, CNV_77907, CNV_77910, CNV_88883, CNV_88884, CNV_77911, CNV_77908, CNV_77909, CNV_77912, CNV_5919, CNV_88885, CNV_107027, CNV_107584, CNV_107770, CNV_67380, CNV_32215, CNV_1295, CNV_1982, CNV_104152, CNV_88886, CNV_107028, CNV_107029, CNV_107030, CNV_88887, CNV_67381, CNV_114617, CNV_10269…		mmu-mir-145, mmu-mir-143, mmu-mir-122, mmu-mir-694
181	chr19	p13.3 - p13.2	281080	10689573	437	0.460052	0	0	PPAP2C, MIER2, THEG, C2CD4C, SHC2, ODF3L2, MADCAM1, C19orf20, CDC34, GZMM, BSG, HCN2, POLRMT, FGF22, RNF126, FSTL3, PRSSL1, PALM, C19orf21, PTBP1, LPPR3, AZU1, PRTN3, ELANE, CFD, MED16, C19orf22, KISS1R, ARID3A, WDR18, GRIN3B, C19orf6, CNN2, ABCA7, HMHA1, POLR2E, GPX4, SBNO2, STK11, C19orf26, ATP5D, MIDN, C19orf23, CIRBP, C19orf24, EFNA2, MUM1, NDUFS7, GAMT, DAZAP1, RPS15, APC2, C19orf25, PCSK4, …	CNV_4065, CNV_30881, CNV_67423, CNV_67424, CNV_104384, CNV_32227, CNV_61657, CNV_30882, CNV_30883, CNV_78027, CNV_89029, CNV_78028, CNV_89028, CNV_30884, CNV_5928, CNV_32228, CNV_67425, CNV_107046, CNV_73249, CNV_73250, CNV_73248, CNV_10540, CNV_102755, CNV_73251, CNV_61659, CNV_73252, CNV_30050, CNV_73253, CNV_102756, CNV_78029, CNV_89030, CNV_78030, CNV_73257, CNV_35624, CNV_73256, CNV_104385, …	hsa-mir-3187, hsa-mir-1909, hsa-mir-1227, hsa-mir-4321, hsa-mir-637, hsa-mir-7-3, hsa-mir-3940, hsa-mir-4322, hsa-mir-1181, hsa-mir-1238	mmu-mir-194-2, mmu-mir-192
182	chr19	p13.3	281080	1126288	45	0.714463	0	4.009e-20	PPAP2C, MIER2, THEG, C2CD4C, SHC2, ODF3L2, MADCAM1, C19orf20, CDC34, GZMM, BSG, HCN2, POLRMT, FGF22, RNF126, FSTL3, PRSSL1, PALM, C19orf21, PTBP1, LPPR3, AZU1, PRTN3, ELANE, CFD, MED16, C19orf22, KISS1R, ARID3A, WDR18, GRIN3B, C19orf6, CNN2, ABCA7, HMHA1, POLR2E, GPX4, SBNO2	CNV_4065, CNV_30881, CNV_67423, CNV_67424, CNV_104384, CNV_32227, CNV_61657, CNV_30882, CNV_30883, CNV_78027, CNV_89029, CNV_78028, CNV_89028, CNV_30884, CNV_5928, CNV_32228, CNV_67425, CNV_107046, CNV_73249, CNV_73250, CNV_73248, CNV_10540, CNV_102755, CNV_73251, CNV_61659, CNV_73252, CNV_30050, CNV_73253, CNV_102756, CNV_78029, CNV_89030, CNV_78030, CNV_73257, CNV_35624, CNV_73256, CNV_104385, …	hsa-mir-3187
183	chr19	p13.3	1211640	1211699	3	0	-0.39989	9.14e-16	STK11	CNV_30885, CNV_4066, CNV_29684, CNV_30057
184	chr19	p13.2	7554235	7592244	3	1.13194	0	2.631e-10	C19orf45, ZNF358, MCOLN1	CNV_8863, CNV_114719
185	chr19	p13.2	10753994	10919020	7	0	-0.428696	7.103e-10	SLC44A2, LOC147727, ILF3, QTRT1, DNM2, MIR638	CNV_110212, CNV_5086, CNV_5087, CNV_5939	hsa-mir-638
186	chr19	p13.2 - p12	11000305	20785739	431	0	-0.396276	0	CARM1, YIPF2, C19orf52, SMARCA4, LDLR, SPC24, KANK2, DOCK6, LOC55908, TSPAN16, RAB3D, TMEM205, CCDC159, LPPR2, C19orf39, EPOR, RGL3, CCDC151, PRKCSH, ELAVL3, ZNF653, ECSIT, CNN1, ELOF1, ACP5, ZNF627, ZNF833, ZNF823, ZNF441, ZNF491, ZNF440, ZNF439, ZNF69, ZNF700, ZNF763, ZNF433, ZNF878, ZNF844, ZNF788, ZNF20, ZNF625, ZNF136, ZNF44, ZNF563, ZNF442, ZNF799, ZNF443, ZNF709, ZNF564, ZNF490, ZNF791, MA…	CNV_5087, CNV_37199, CNV_37200, CNV_67466, CNV_78086, CNV_78087, CNV_89090, CNV_89092, CNV_73312, CNV_78084, CNV_89091, CNV_78089, CNV_67467, CNV_110215, CNV_58856, CNV_67468, CNV_67470, CNV_78090, CNV_89096, CNV_58857, CNV_114732, CNV_5940, CNV_107038, CNV_114733, CNV_89097, CNV_3180, CNV_78091, CNV_102788, CNV_67471, CNV_104164, CNV_37704, CNV_9787, CNV_50071, CNV_89098, CNV_89099, CNV_22646, C…	hsa-mir-24-2, hsa-mir-27a, hsa-mir-23a, hsa-mir-181c, hsa-mir-181d, hsa-mir-639, hsa-mir-1470, hsa-mir-3188, hsa-mir-3189, hsa-mir-640, hsa-mir-1270-1, hsa-mir-1270-2
187	chr19	p13.2	11979311	12403612	13	0	-0.72287	1.64e-10	ZNF439, ZNF69, ZNF700, ZNF763, ZNF433, ZNF878, ZNF844, ZNF788, ZNF20, ZNF625, ZNF136, ZNF44	CNV_67470, CNV_78090, CNV_89096, CNV_58857, CNV_114732, CNV_5940, CNV_107038
188	chr19	p12	23218735	24340741	18	0	-0.661241	4.828e-51	ZNF91, ZNF675, ZNF681, RPSAP58, ZNF254	CNV_3184, CNV_58867, CNV_8869, CNV_8868, CNV_4072, CNV_30893, CNV_9792, CNV_2241, CNV_67502, CNV_104407, CNV_67501, CNV_114773, CNV_59746, CNV_43710, CNV_67503, CNV_78144, CNV_89169, CNV_32239, CNV_78146, CNV_89170, CNV_89172, CNV_89173, CNV_78147, CNV_89171, CNV_106208, CNV_78145, CNV_67504, CNV_5946, CNV_35619, CNV_102804, CNV_32240, CNV_30894, CNV_3185, CNV_32241, CNV_110224, CNV_106209, CNV_1…		mmu-mir-1192
189	chr19	q12	29382353	30840060	23	0.280023	0	3.767e-13	LOC148145, UQCRFS1, VSTM2B, POP4, PLEKHF1, C19orf12, CCNE1, C19orf2	CNV_4075, CNV_50124, CNV_50125, CNV_67520, CNV_32244, CNV_114778, CNV_3187, CNV_35621, CNV_110228, CNV_102823, CNV_61694, CNV_22650, CNV_23132, CNV_43984, CNV_78159, CNV_89193, CNV_102824, CNV_73345, CNV_73346, CNV_67521, CNV_73347, CNV_107776, CNV_61695, CNV_67522, CNV_78160, CNV_89194, CNV_59748, CNV_114780, CNV_114781, CNV_35622, CNV_35623, CNV_110229, CNV_102825, CNV_61698, CNV_22542, CNV_435…
190	chr19	q13.11 - q13.32	32434941	47764186	600	0.329471	0	0	ZNF507, DPY19L3, PDCD5, ANKRD27, RGS9BP, NUDT19, TDRD12, SLC7A9, CCDC123, C19orf40, RHPN2, GPATCH1, WDR88, LRP3, SLC7A10, CEBPA, LOC80054, CEBPG, PEPD, CHST8, KCTD15, LSM14A, KIAA0355, GPI, PDCD2L, UBA2, WTIP, LOC643719, SCGBL, ZNF302, ZNF181, ZNF599, ZNF30, ZNF792, GRAMD1A, SCN1B, HPN, LOC100128675, FXYD3, LGI4, FXYD1, FXYD7, FXYD5, FAM187B, LSR, USF2, HAMP, MAG, CD22, FFAR1, FFAR3, FFAR2, KRTDA…	CNV_102828, CNV_5949, CNV_114784, CNV_50127, CNV_73354, CNV_73355, CNV_78166, CNV_89199, CNV_89200, CNV_73356, CNV_114785, CNV_73357, CNV_59642, CNV_4076, CNV_114788, CNV_3188, CNV_8871, CNV_78167, CNV_59643, CNV_7200, CNV_114790, CNV_102830, CNV_5950, CNV_39231, CNV_89201, CNV_110233, CNV_104411, CNV_58869, CNV_114791, CNV_67529, CNV_30899, CNV_73359, CNV_35627, CNV_0510, CNV_35628, CNV_35629, C…	hsa-mir-641, hsa-mir-4323, hsa-mir-330, hsa-mir-642a, hsa-mir-642b, hsa-mir-769, hsa-mir-320e, hsa-mir-3190, hsa-mir-3191	mmu-mir-107, mmu-mir-1950, mmu-mir-146b
191	chr19	q13.32 - q13.33	47773137	48830184	50	1.85236	0	0	CCDC9, PRR24, C5AR1, GPR77, DHX34, MEIS3, SLC8A2, KPTN, NAPA, ZNF541, GLTSCR1, EHD2, GLTSCR2, SNORD23, SEPW1, TPRX1, CRX, SULT2A1, SNAR-A13, SNAR-A12, SNAR-C2, SNAR-C1, SNAR-C5, SNAR-A2, SNAR-A1, SNAR-A11, SNAR-A10, SNAR-A5, SNAR-A8, SNAR-A9, SNAR-A4, SNAR-A3, SNAR-A7, SNAR-A6, SNAR-A14, SNAR-C4, SNAR-C3, BSPH1, ELSPBP1, CABP5, PLA2G4C, LIG1, CARD8, ZNF114, CCDC114, EMP3	CNV_67573, CNV_4083, CNV_30911, CNV_50184, CNV_102856, CNV_110249, CNV_67574, CNV_50185, CNV_107053, CNV_114817, CNV_0516, CNV_35652, CNV_107783, CNV_32261, CNV_73390, CNV_73391, CNV_35653, CNV_73392, CNV_35654, CNV_35655, CNV_73393, CNV_73394, CNV_35656, CNV_35657, CNV_73395, CNV_35658, CNV_0517, CNV_35659, CNV_35660, CNV_5105, CNV_47965, CNV_59751, CNV_50186, CNV_5106, CNV_50187, CNV_50188, CNV…
192	chr19	q13.33 - q13.41	49984875	51537591	88	0.308936	0	2.491e-54	FLT3LG, RPL13A, RPL13AP5, SNORD32A, SNORD33, SNORD34, SNORD35A, RPS11, SNORD35B, MIR150, FCGRT, RCN3, NOSIP, PRRG2, PRR12, RRAS, SCAF1, IRF3, BCL2L12, PRMT1, C19orf76, CPT1C, TSKS, AP2A1, FUZ, MED25, PTOV1, PNKP, AKT1S1, TBC1D17, IL4I1, NUP62, ATF5, SIGLEC11, SIGLEC16, VRK3, ZNF473, FLJ26850, SNAR-A4, SNAR-A10, SNAR-A8, SNAR-A9, SNAR-A6, SNAR-A11, SNAR-A5, SNAR-A7, SNAR-A3, SNAR-A14, SNAR-B1, SNA…	CNV_32261, CNV_5110, CNV_5111, CNV_5112, CNV_114824, CNV_2246, CNV_5113, CNV_9803, CNV_30912, CNV_73399, CNV_37206, CNV_102859, CNV_5114, CNV_78227, CNV_89283, CNV_110252, CNV_37207, CNV_37208, CNV_67579, CNV_8874, CNV_67580, CNV_58885, CNV_4084, CNV_2247, CNV_67581, CNV_78236, CNV_89288, CNV_78238, CNV_78237, CNV_89289, CNV_102860, CNV_7209, CNV_35662, CNV_35663, CNV_73402, CNV_104420, CNV_35664…	hsa-mir-150
193	chr19	q13.42	55559882	55671849	8	0.693331	0	5.812e-26	RDH13, EPS8L1, PPP1R12C, TNNT1, TNNI3, C19orf51	CNV_3201, CNV_8877, CNV_32275, CNV_61723, CNV_10570, CNV_10571, CNV_67616, CNV_102882
194	chr20	p13 - p11.1	70580	26075841	407	0.509113	0	0	DEFB125, DEFB126, DEFB127, DEFB128, DEFB129, DEFB132, C20orf96, ZCCHC3, SOX12, NRSN2, TRIB3, RBCK1, TBC1D20, CSNK2A1, TCF15, SRXN1, SCRT2, C20orf54, FAM110A, ANGPT4, RSPO4, PSMF1, C20orf46, C20orf202, RAD21L1, SNPH, SDCBP2, FKBP1A, NSFL1C, SIRPB2, SIRPD, SIRPB1, SIRPG, SIRPA, PDYN, STK35, TGM3, TGM6, SNRPB, SNORD119, ZNF343, TMC2, NOP56, MIR1292, SNORD110, SNORA51, SNORD86, SNORD56, SNORD57, IDH3…	CNV_9313, CNV_2249, CNV_6039, CNV_79091, CNV_79092, CNV_90424, CNV_79090, CNV_79093, CNV_90425, CNV_90426, CNV_90423, CNV_30117, CNV_104438, CNV_67628, CNV_50649, CNV_31028, CNV_5120, CNV_2250, CNV_102894, CNV_114871, CNV_50675, CNV_114872, CNV_6040, CNV_1991, CNV_50720, CNV_6041, CNV_9819, CNV_67630, CNV_67631, CNV_10573, CNV_73454, CNV_79094, CNV_102895, CNV_50609, CNV_50610, CNV_90427, CNV_734…	hsa-mir-1292, hsa-mir-103-2, hsa-mir-103-2-as, hsa-mir-3192
195	chr20	p13	3145067	4075385	28	0.764649	0	2.625e-13	ProSAPiP1, DDRGK1, ITPA, SLC4A11, C20orf194, ATRN, GFRA4, ADAM33, SIGLEC1, HSPA12B, C20orf27, SPEF1, CENPB, CDC25B, C20orf29, MAVS, PANK2, MIR103-2, MIR103-2AS, RNF24	CNV_5121, CNV_114880, CNV_102902, CNV_102903, CNV_44048, CNV_67638, CNV_114881, CNV_90443, CNV_50655, CNV_114882, CNV_90445, CNV_102904, CNV_67642, CNV_44049, CNV_38443	hsa-mir-103-2, hsa-mir-103-2-as
196	chr20	p12.3 - p12.1	6385051	13194264	71	0.313436	0	6.604e-19	BMP2, HAO1, TMX4, PLCB1, PLCB4, C20orf103, PAK7, ANKRD5, SNAP25, MKKS, C20orf94, JAG1, BTBD3, SPTLC3	CNV_5123, CNV_6052, CNV_102911, CNV_44053, CNV_6053, CNV_35940, CNV_110428, CNV_22761, CNV_102912, CNV_61910, CNV_43612, CNV_39286, CNV_6054, CNV_106009, CNV_23632, CNV_6055, CNV_44054, CNV_102913, CNV_6056, CNV_90454, CNV_102914, CNV_5124, CNV_79113, CNV_90455, CNV_67648, CNV_107142, CNV_6057, CNV_67649, CNV_79114, CNV_79115, CNV_90456, CNV_114888, CNV_67650, CNV_50723, CNV_5346, CNV_90458, CNV_…
197	chr20	q11.21	29888477	30309568	13	1.84221	0	6.625e-276	DEFB116, DEFB118, DEFB119, DEFB121, DEFB122, DEFB123, DEFB124, REM1, NCRNA00028, HM13, PSIMCT-1, ID1, COX4I2, BCL2L1	CNV_7304, CNV_6085	hsa-mir-3193
198	chr20	q11.22 - q11.23	34359644	34541574	8	0.435075	0	2.54e-11	PHF20, SCAND1	CNV_5135
199	chr20	q13.33	60835033	62893189	77	0.46861	0	3.478e-107	OSBPL2, ADRM1, LAMA5, RPS21, CABLES2, C20orf151, GATA5, C20orf200, C20orf166, MIR1-1, MIR133A2, SLCO4A1, LOC100127888, NTSR1, C20orf20, OGFR, COL9A3, TCFL5, DPH3B, DIDO1, C20orf11, SLC17A9, BHLHE23, NCRNA00029, HAR1B, HAR1A, MIR124-3, YTHDF1, BIRC7, NKAIN4, FLJ16779, ARFGAP1, COL20A1, CHRNA4, KCNQ2, EEF1A2, PPDPF, PTK6, SRMS, C20orf195, PRIC285, GMEB2, STMN3, RTEL1, TNFRSF6B, ARFRP1, ZGPAT, LIME1…	CNV_5347, CNV_30129, CNV_4106, CNV_35937, CNV_10588, CNV_10589, CNV_29709, CNV_29710, CNV_30127, CNV_30130, CNV_30131, CNV_50706, CNV_53671, CNV_103021, CNV_50707, CNV_114956, CNV_6127, CNV_107136, CNV_114957, CNV_30128, CNV_1526, CNV_103023, CNV_73564, CNV_67733, CNV_5144, CNV_114959, CNV_104468, CNV_67734, CNV_50708, CNV_67735, CNV_114960, CNV_61937, CNV_43430, CNV_32428, CNV_103025, CNV_50709,…	hsa-mir-1-1, hsa-mir-133a-2, hsa-mir-124-3, hsa-mir-3196, hsa-mir-4326, hsa-mir-941-1, hsa-mir-941-3, hsa-mir-941-4, hsa-mir-1914, hsa-mir-647
200	chr21	q21.1 - q21.3	17341662	29602451	137	0	-0.28502	2.659e-71	C21orf34, MIR99A, MIRLET7C, MIR125B2, CXADR, BTG3, C21orf91, NCRNA00157, CHODL, PRSS7, C21orf131, NCAM2, NCRNA00158, MIR155HG, MIR155, C21orf71, MRPL39, JAM2, ATP5J, GABPA, APP, CYYR1, ADAMTS1, ADAMTS5, NCRNA00113, C21orf94	CNV_59773, CNV_50733, CNV_114982, CNV_10592, CNV_30138, CNV_103041, CNV_5159, CNV_107145, CNV_9323, CNV_103042, CNV_103043, CNV_107147, CNV_23634, CNV_61964, CNV_114984, CNV_39301, CNV_6131, CNV_106482, CNV_67750, CNV_50735, CNV_35953, CNV_107148, CNV_23635, CNV_67751, CNV_110435, CNV_90703, CNV_23636, CNV_106483, CNV_106237, CNV_114985, CNV_104199, CNV_90705, CNV_50736, CNV_9325, CNV_103044, CNV…	hsa-mir-99a, hsa-let-7c, hsa-mir-125b-2, hsa-mir-548x, hsa-mir-155
201	chr21	q22.3	44767711	44872103	4	1.23052	0	9.392e-40	SIK1, C21orf125	CNV_104490, CNV_7325, CNV_115027, CNV_29711, CNV_53623, CNV_67798, CNV_59053, CNV_29712, CNV_9832, CNV_9833, CNV_50779, CNV_50780, CNV_104212, CNV_37721, CNV_30144, CNV_39304, CNV_115028, CNV_115029, CNV_50781
202	chr22	q11.23	24351995	24407049	3	0	-0.560412	1.154e-10	LOC391322, GSTT1, GSTTP2	CNV_3238, CNV_36014, CNV_67856, CNV_32452, CNV_79510, CNV_90980, CNV_104519, CNV_115142, CNV_36015, CNV_36016, CNV_107828, CNV_7338, CNV_31077, CNV_73782, CNV_36017, CNV_22926, CNV_59068, CNV_90982, CNV_73789, CNV_79512, CNV_79515, CNV_104217, CNV_107606, CNV_23327, CNV_38980, CNV_107996, CNV_38796, CNV_115150, CNV_73788, CNV_73790, CNV_73793, CNV_73791, CNV_115144, CNV_79511, CNV_79514, CNV_7951…
203	chr22	q13.1	39771242	39827782	3	1.62948	0	2.638e-44	SYNGR1, MAP3K7IP1	CNV_9848, CNV_115216, CNV_115217
204	chr22	q13.2	43515109	43670702	7	0.59625	0	1.456e-11	BIK, MCAT, TSPO, TTLL12, SCUBE1	CNV_7352, CNV_115234, CNV_73832, CNV_50871, CNV_79592
205	chr22	q13.33	50515240	50944235	19	0.784186	0	2.153e-53	MLC1, MOV10L1, PANX2, TRABD, SELO, TUBGCP6, HDAC10, MAPK12, MAPK11, PLXNB2, FAM116B, SAPS2, SBF1, ADM2, MIOX, LMF2	CNV_29723, CNV_53621, CNV_115284, CNV_115285, CNV_30166, CNV_30167, CNV_67909, CNV_115283, CNV_73872, CNV_104535, CNV_115288, CNV_73873, CNV_59582, CNV_73874, CNV_115289, CNV_5192, CNV_4139, CNV_115290, CNV_115291
206	chr22	q13.33	50649382	50911963	9	0.379396	0	4.529e-11	SELO, TUBGCP6, HDAC10, MAPK12, MAPK11, PLXNB2, FAM116B, SAPS2, SBF1	CNV_115284, CNV_30166, CNV_30167, CNV_67909, CNV_115283, CNV_73872, CNV_104535, CNV_115288, CNV_73873, CNV_59582, CNV_73874, CNV_115289
207	chrX	p22.33 - p11.21	2772031	57932274	691	0.262689	0	5.363e-298	GYG2, ARSD, ARSE, ARSH, ARSF, MXRA5, PRKX, NLGN4X, VCX3A, HDHD1A, STS, VCX, PNPLA4, MIR651, VCX2, VCX3B, KAL1, FAM9A, FAM9B, TBL1X, GPR143, SHROOM2, WWC3, CLCN4, MID1, HCCS, ARHGAP6, AMELX, MSL3, FRMPD4, PRPS2, TLR7, LOC349408, TLR8, TMSL3, TMSB4X, FAM9C, ATXN3L, EGFL6, TCEANC, RAB9A, TRAPPC2, OFD1, GPM6B, GEMIN8, GLRA2, FANCB, MOSPD2, ASB9, ASB11, PIGA, FIGF, PIR, BMX, ACE2, TMEM27, CA5BP, CA5B,…	CNV_4142, CNV_8293, CNV_34412, CNV_52978, CNV_3260, CNV_8291, CNV_7777, CNV_96408, CNV_96411, CNV_83281, CNV_96407, CNV_7778, CNV_8294, CNV_107656, CNV_73918, CNV_52979, CNV_7780, CNV_7781, CNV_0820, CNV_2274, CNV_96416, CNV_83287, CNV_96417, CNV_104546, CNV_73919, CNV_73926, CNV_73921, CNV_73923, CNV_73925, CNV_73920, CNV_73924, CNV_73922, CNV_38783, CNV_73927, CNV_96418, CNV_83288, CNV_7786, CN…	hsa-mir-651, hsa-mir-23c, hsa-mir-3915, hsa-mir-548f-5, hsa-mir-3937, hsa-mir-221, hsa-mir-222, hsa-mir-532, hsa-mir-188, hsa-mir-500a, hsa-mir-362, hsa-mir-501, hsa-mir-500b, hsa-mir-660, hsa-mir-502, hsa-mir-98, hsa-let-7f-2	mmu-mir-500, mmu-mir-501, mmu-mir-362, mmu-mir-188, mmu-mir-532, mmu-mir-1198, mmu-mir-221, mmu-mir-222, mmu-mir-717, mmu-mir-363, mmu-mir-92a-2, mmu-mir-19b-2, mmu-mir-20b, mmu-mir-18b, mmu-mir-106a, mmu-mir-450b, mmu-mir-450a-1, mmu-mir-450a-2, mmu-mir-542, mmu-mir-351, mmu-mir-503, mmu-mir-322, mmu-mir-504, mmu-mir-505
208	chrX	p22.13 - p22.11	19041514	24228215	66	0.417791	0	8.708e-12	GPR64, PDHA1, MAP3K15, SH3KBP1, CXorf23, LOC729609, MAP7D2, EIF1AX, SCARNA9L, RPS6KA3, CNKSR2, KLHL34, SMPX, MBTPS2, YY2, SMS, PHEX, ZNF645, DDX53, PTCHD1, PRDX4, ACOT9, SAT1, APOO, CXorf58, KLHL15, EIF2S3, ZFX	CNV_7775, CNV_8301, CNV_83386, CNV_83387, CNV_96521, CNV_83388, CNV_96519, CNV_96520, CNV_83389, CNV_96523, CNV_67950, CNV_83391, CNV_96524, CNV_73944, CNV_104549, CNV_83394, CNV_96528, CNV_96534, CNV_96535, CNV_83401, CNV_83402, CNV_96536, CNV_52971, CNV_52972, CNV_52973, CNV_52974, CNV_83405, CNV_96539, CNV_96540, CNV_83404, CNV_83406, CNV_83407, CNV_96542, CNV_96544, CNV_83409, CNV_96545, CNV_…	hsa-mir-23c
209	chrX	q13.1	69403446	71653424	47	0.416296	0	1.886e-10	DGAT2L6, AWAT1, P2RY4, ARR3, RAB41, PDZD11, KIF4A, GDPD2, DLG3, TEX11, SLC7A3, SNX12, FOXO4, CXorf65, IL2RG, MED12, NLGN3, BCYRN1, GJB1, ZMYM3, NONO, ITGB1BP2, TAF1, INGX, OGT, ACRC, CXCR3, CXorf49, CXorf49B, NHSL2, RPS26P11, RGAG4, FLJ44635, PIN4, ERCC6L, RPS4X, CITED1, HDAC8	CNV_103386, CNV_7797, CNV_37057, CNV_67986, CNV_96741, CNV_53027, CNV_53028, CNV_53029, CNV_53030, CNV_53031, CNV_53032, CNV_53033, CNV_67987, CNV_67988, CNV_104556, CNV_74003, CNV_6739, CNV_83583, CNV_96745, CNV_96746, CNV_83584, CNV_96752, CNV_4155, CNV_33168, CNV_53034, CNV_37386, CNV_33169, CNV_104557, CNV_67989, CNV_67990, CNV_106629, CNV_31555, CNV_33170, CNV_33171, CNV_33172, CNV_53035, CN…		mmu-mir-224, mmu-mir-452, mmu-mir-105, mmu-mir-718
210	chrX	q25	122761527	124097677	18	0.523418	0	1.472e-10	THOC2, XIAP, STAG2, SH2D1A, ODZ1	CNV_106617, CNV_44403, CNV_68027, CNV_23912, CNV_4169, CNV_62979, CNV_83720, CNV_96948
211	chrX	q28	152684501	153762069	48	0.793574	0	7.529e-92	ZFP92, TREX2, HAUS7, BGN, ATP2B3, FAM58A, DUSP9, PNCK, SLC6A8, BCAP31, ABCD1, PLXNB3, SRPK3, IDH3G, SSR4, PDZD4, L1CAM, AVPR2, ARHGAP4, NAA10, RENBP, HCFC1, TMEM187, IRAK1, MIR718, MECP2, OPN1LW, OPN1MW, OPN1MW2, TEX28, TKTL1, FLNA, EMD, RPL10, SNORA70, DNASE1L1, TAZ, ATP6AP1, GDI1, FAM50A, PLXNA3, LAGE3, UBL4A, SLC10A3, FAM3A, G6PD	CNV_115346, CNV_59884, CNV_107972, CNV_74082, CNV_74083, CNV_97102, CNV_74084, CNV_97103, CNV_115347, CNV_115348, CNV_107655, CNV_83863, CNV_83864, CNV_97104, CNV_74085, CNV_83868, CNV_97108, CNV_37014, CNV_37363, CNV_37364, CNV_0673, CNV_83869, CNV_31575, CNV_37365, CNV_0674	hsa-mir-3202-1, hsa-mir-3202-2, hsa-mir-718
212	chrX	q28	152949788	153246726	18	0.421947	0	1.905e-17	SLC6A8, BCAP31, ABCD1, PLXNB3, SRPK3, IDH3G, SSR4, PDZD4, L1CAM, AVPR2, ARHGAP4, NAA10, RENBP, HCFC1, TMEM187	CNV_107972, CNV_74082, CNV_74083, CNV_97102, CNV_74084, CNV_97103, CNV_115347, CNV_115348, CNV_107655	hsa-mir-3202-1, hsa-mir-3202-2
213	chrX	q28	153533640	153636703	7	0.306302	0	2.952e-12	TKTL1, FLNA, EMD, RPL10, SNORA70, DNASE1L1	CNV_37014, CNV_37363, CNV_37364, CNV_0673, CNV_83869, CNV_31575, CNV_37365, CNV_0674
214	chrY	q11.21	14040390	14186481	3	0	-0.942101	1.481e-18		CNV_23930
215	chrY	q11.21 - q11.221	14392533	19291733	51	0	-2.04821	0	TTTY15, USP9Y, DDX3Y, UTY, TMSB4Y, VCY1B, VCY, NLGN4Y	CNV_0830, CNV_37072
216	chrY	q11.21 - q11.221	15030972	15181984	3	0	-0.536925	1.049e-44	DDX3Y
217	chrY	q11.221	15956282	16860692	14	0	-1.04913	5.715e-89	VCY1B, VCY, NLGN4Y
218	chrY	q11.222 - q11.223	21326773	23402475	16	0.375058	0	5.733e-16	BCORL2, CYorf15A, CYorf15B, KDM5D, TTTY10, EIF1AY, RPS4Y2	CNV_31588, CNV_44420, CNV_23932, CNV_44421, CNV_37391
219	chrY	q11.223	23748707	23986467	4	0	-1.29903	4.525e-44	TTTY13	CNV_4184, CNV_0832, CNV_31589, CNV_83940
220	chrY	q11.223	24507272	24874360	3	0	-3.36199	1.28e-212	RBMY1F, RBMY1J, TTTY6B, TTTY6, PRY2, PRY	CNV_4184, CNV_0833, CNV_97202, CNV_38810, CNV_31591, CNV_4185, CNV_83946, CNV_97203, CNV_2292
Number of calls per sample:
H9 =220

## Sheet: Mac1_int based
Genome: hg19
Aberration Algorithm: ADM-1
Threshold: 6.0
Fuzzy Zero: OFF
GC Correction: ON
Window Size:
Centralization (legacy): OFF
Diploid Peak Centralization: OFF
Manually Reassign Peaks: OFF
Combine Replicates (Intra Array): OFF
Combine Replicates (Inter Array): OFF
Array Level Filter: NONE
Aberration Filter: ( Minimum Number of Probes for Amplification >= 3 AND Minimum Size (Kb) of Region for Amplification >= 0.0 AND Minimum Avg. Absolute Log Ratio for Amplification >= 0.25 ) OR ( Minimum Number of Probes for Deletion >= 3 AND Minimum Size (Kb) of Region for Deletion >= 0.0 AND Minimum Avg. Absolute Log Ratio for Deletion >= 0.25 )
Feature Level Filter: NONE
Design Level Filter: NONE
Genomic Boundary: OFF
Show Flat Intervals: OFF
AberrationNo	Chr	Cytoband	Start	Stop	#Probes	Amplification	Deletion	pval	Gene Names	Hs_hg19_CNV_20120403	Hs_hg19_miRNA_20120403	Mm_mm8_miRNA_20090908
Mac1
1	chr1	p33 - p31.3	49051796	67469536	282	0.560419	0	0	AGBL4, BEND5, ELAVL4, DMRTA2, FAF1, CDKN2C, C1orf185, RNF11, TTC39A, EPS15, OSBPL9, NRD1, MIR761, RAB3B, TXNDC12, KTI12, BTF3L4, ZFYVE9, CC2D1B, ORC1L, PRPF38A, ZCCHC11, GPX7, FAM159A, C1orf163, ZYG11B, ZYG11A, ECHDC2, SCP2, PODN, SLC1A7, CPT2, C1orf123, MAGOH, LRP8, FLJ40434, DMRTB1, GLIS1, TMEM48, YIPF1, DIO1, HSPB11, LRRC42, LDLRAD1, TMEM59, C1orf83, CDCP2, CYB5RL, MRPL37, SSBP3, ACOT11, FAM15…	CNV_106727, CNV_58392, CNV_48333, CNV_63719, CNV_5492, CNV_34825, CNV_106728, CNV_110810, CNV_84227, CNV_84228, CNV_63722, CNV_84230, CNV_84229, CNV_5493, CNV_84231, CNV_110643, CNV_4223, CNV_84236, CNV_84240, CNV_84241, CNV_74482, CNV_84239, CNV_74481, CNV_74480, CNV_84235, CNV_84237, CNV_84242, CNV_84234, CNV_4224, CNV_84238, CNV_106729, CNV_84243, CNV_110822, CNV_106730, CNV_3290, CNV_4225, CN…	hsa-mir-761, hsa-mir-3116-1, hsa-mir-3116-2, hsa-mir-3671, hsa-mir-101-1, hsa-mir-3117
2	chr1	q41	216034221	218545456	29	0	-0.345043	6.4e-22	USH2A, ESRRG, GPATCH2, SPATA17, RRP15, TGFB2	CNV_48240, CNV_97632, CNV_97633, CNV_34425, CNV_48243, CNV_38169, CNV_53451, CNV_65852, CNV_4270, CNV_74899, CNV_97635, CNV_106691, CNV_0399, CNV_34774, CNV_97636, CNV_23170, CNV_60934, CNV_110292, CNV_43616, CNV_39034, CNV_43761, CNV_6809, CNV_31686, CNV_110303, CNV_60935, CNV_8934, CNV_65865, CNV_84849, CNV_38170
3	chr2	p16.1 - p15	60604088	61408495	20	0.95229	0	1.479e-106	BCL11A, PAPOLG, REL, PUS10, PEX13, KIAA1841, C2orf74, AHSA2	CNV_2386, CNV_3361, CNV_8373, CNV_78567, CNV_89679, CNV_78566, CNV_78568, CNV_78569, CNV_97868, CNV_78570, CNV_73780, CNV_32310, CNV_73805, CNV_89680, CNV_67866, CNV_89681, CNV_89683
4	chr3	p26.3	249727	1558564	16	0	-0.324766	1.233e-11	CHL1, CNTN6	CNV_3412, CNV_8403, CNV_51079, CNV_79646, CNV_63362, CNV_31099, CNV_9445, CNV_37547, CNV_36141, CNV_44106, CNV_98203, CNV_98204, CNV_68315, CNV_68316, CNV_104664, CNV_107841, CNV_32480, CNV_79648, CNV_79649, CNV_91139, CNV_62021, CNV_7414, CNV_91140, CNV_91141, CNV_98205, CNV_68317, CNV_98206, CNV_110554, CNV_68318, CNV_7421, CNV_5209, CNV_5210, CNV_63363, CNV_103428, CNV_91143, CNV_98208, CNV_91…
5	chr3	p21.1 - p14.3	53901427	55542756	25	0	-0.250671	5.974e-11	ACTR8, SELK, CACNA2D3, HESRG, LRTM1, WNT5A, ERC2	CNV_98315, CNV_29727, CNV_53375, CNV_98316, CNV_91312, CNV_9995, CNV_51122, CNV_51123, CNV_107223, CNV_47967, CNV_3430
6	chr4	p16.3 - p15.31	72447	19990877	254	0	-0.917937	0	ZNF595, ZNF718, ZNF876P, ZNF732, ZNF141, ABCA11P, ZNF721, PIGG, PDE6B, ATP5I, MYL5, MFSD7, PCGF3, CPLX1, GAK, TMEM175, DGKQ, SLC26A1, IDUA, FGFRL1, RNF212, SPON2, LOC100130872-SPON2, LOC100130872, CTBP1, C4orf42, MAEA, KIAA1530, CRIPAK, FAM53A, SLBP, TMEM129, TACC3, FGFR3, LETM1, WHSC1, SCARNA22, WHSC2, MIR943, C4orf48, NAT8L, POLN, HAUS3, MXD4, ZFYVE28, RNF4, FAM193A, TNIP2, SH3BP2, ADD1, MFSD10…	CNV_8441, CNV_34432, CNV_7441, CNV_62153, CNV_10032, CNV_51426, CNV_51427, CNV_36178, CNV_98599, CNV_91870, CNV_91871, CNV_2066, CNV_98600, CNV_110784, CNV_68587, CNV_104745, CNV_68588, CNV_3475, CNV_110632, CNV_36288, CNV_63721, CNV_68589, CNV_31150, CNV_31151, CNV_110785, CNV_68590, CNV_106523, CNV_23731, CNV_31152, CNV_98602, CNV_68592, CNV_6233, CNV_6234, CNV_110641, CNV_68593, CNV_32563, CNV…	hsa-mir-571, hsa-mir-943, hsa-mir-4274, hsa-mir-95, hsa-mir-548i-2, hsa-mir-3138, hsa-mir-572	mmu-mir-684-2
7	chr5	p15.33 - p14.1	95243	25469388	208	0.489259	0	1.965e-288	PLEKHG4B, LRRC14B, CCDC127, SDHA, PDCD6, AHRR, LOC100310782, C5orf55, EXOC3, LOC25845, SLC9A3, CEP72, TPPP, ZDHHC11, BRD9, TRIP13, NKD2, SLC12A7, SLC6A19, SLC6A18, TERT, CLPTM1L, SLC6A3, LPCAT1, SDHAP3, LOC728613, MRPL36, NDUFS6, IRX4, IRX2, C5orf38, IRX1, LOC340094, ADAMTS16, KIAA0947, FLJ33360, MED10, UBE2QL1, LOC255167, NSUN2, SRD5A1, PAPD7, ADCY2, C5orf49, FASTKD3, MTRR, SEMA5A, SNORD123, TAS…	CNV_3536, CNV_8470, CNV_111124, CNV_37739, CNV_31215, CNV_104838, CNV_68919, CNV_23755, CNV_80739, CNV_92764, CNV_92765, CNV_51661, CNV_51662, CNV_68920, CNV_104840, CNV_99027, CNV_51670, CNV_99028, CNV_31216, CNV_32688, CNV_105545, CNV_68921, CNV_80744, CNV_92766, CNV_92769, CNV_92774, CNV_92775, CNV_80746, CNV_92767, CNV_92771, CNV_92773, CNV_80743, CNV_80745, CNV_92776, CNV_32689, CNV_80741, C…	hsa-mir-4277, hsa-mir-4278, hsa-mir-887	mmu-mir-879, mmu-mir-671
8	chr5	p13.2	36609296	36671238	3	0	-0.686291	5.076e-10	SLC1A3
9	chr5	q14.3	90077035	90281311	3	0	-1.20243	4.764e-27	GPR98
10	chr5	q31.1	130862232	130955350	4	0	-0.91184	3.482e-21	RAPGEF6
11	chr6	p22.3 - p22.2	25086767	26428978	49	0	-0.981662	1.14e-273	CMAH, LRRC16A, SCGN, HIST1H2AA, HIST1H2BA, SLC17A4, SLC17A1, SLC17A3, SLC17A2, TRIM38, HIST1H1A, HIST1H3A, HIST1H4A, HIST1H4B, HIST1H3B, HIST1H2AB, HIST1H2BB, HIST1H3C, HIST1H1C, HFE, HIST1H4C, HIST1H1T, HIST1H2BC, HIST1H2AC, HIST1H1E, HIST1H2BD, HIST1H2BE, HIST1H4D, HIST1H3D, HIST1H2AD, HIST1H2BF, HIST1H4E, HIST1H2BG, HIST1H2AE, HIST1H3E, HIST1H1D, HIST1H4F, HIST1H4G, HIST1H3F, HIST1H2BH, HIST1H…	CNV_4488, CNV_81277, CNV_93551, CNV_93553, CNV_93554, CNV_93555, CNV_81281, CNV_69352, CNV_69354, CNV_69355, CNV_59824, CNV_111455, CNV_81282, CNV_81283, CNV_93558, CNV_51865, CNV_36500, CNV_36501, CNV_99472, CNV_81284, CNV_93559, CNV_44245, CNV_64454
12	chr7	q31.32	122341721	122765721	5	0	-0.657742	2.032e-14	CADPS2, RNF148, TAS2R16, SLC13A1	CNV_94847, CNV_82163, CNV_94848, CNV_82164, CNV_82165, CNV_44286
13	chr8	q11.21 - q12.3	52042609	63973893	129	0.572002	0	7.038e-245	PXDNL, PCMTD1, ST18, FAM150A, RB1CC1, NPBWR1, OPRK1, ATP6V1H, RGS20, TCEA1, LYPLA1, MRPL15, SOX17, RP1, XKR4, SBF1P1, TMEM68, TGS1, LYN, RPS20, SNORD54, MOS, PLAG1, CHCHD7, SDR16C5, SDR16C6, PENK, IMPAD1, C8orf71, FAM110B, UBXN2B, CYP7A1, SDCBP, NSMAF, TOX, CA8, RAB2A, CHD7, CLVS1, ASPH, NKAIN3, LOC643763, GGH, TTPA	CNV_95424, CNV_95425, CNV_105803, CNV_100342, CNV_4593, CNV_52565, CNV_100343, CNV_100344, CNV_36821, CNV_112180, CNV_107462, CNV_33937, CNV_112182, CNV_3733, CNV_100346, CNV_2754, CNV_95427, CNV_112183, CNV_8603, CNV_52567, CNV_33037, CNV_53186, CNV_33038, CNV_2755, CNV_1202, CNV_95430, CNV_38718, CNV_95431, CNV_65136, CNV_95432, CNV_33039, CNV_52568, CNV_52569, CNV_62811, CNV_65138, CNV_1782, C…
14	chr8	q23.1	106431381	108762923	23	0	-0.321904	1.055e-15	ZFPM2, OXR1, ABRA, ANGPT1	CNV_82718, CNV_95615, CNV_95616, CNV_100446, CNV_100447, CNV_52328, CNV_1468, CNV_1800, CNV_10266, CNV_52329, CNV_6651, CNV_100448, CNV_65224, CNV_44323, CNV_95618, CNV_112225, CNV_6652, CNV_52331, CNV_65225, CNV_100451, CNV_52332, CNV_52333, CNV_52334, CNV_95619, CNV_52335, CNV_65226, CNV_38697, CNV_103810, CNV_1206, CNV_10267, CNV_52337, CNV_1801, CNV_52338, CNV_100452, CNV_95620, CNV_100453, C…		mmu-mir-328, mmu-mir-1966
15	chr8	q23.2 - q24.3	110573052	146280020	385	0.534932	0	0	EBAG9, GOLSYN, KCNV1, CSMD3, MIR2053, TRPS1, EIF3H, UTP23, RAD21, C8orf85, SLC30A8, MED30, EXT1, SAMD12, TNFRSF11B, COLEC10, MAL2, NOV, ENPP2, TAF2, DSCC1, DEPDC6, COL14A1, MRPL13, MTBP, SNTB1, HAS2, HAS2AS, ZHX2, DERL1, WDR67, FAM83A, LOC100131726, C8orf76, ZHX1, ATAD2, WDYHV1, FBXO32, KLHL38, ANXA13, FAM91A1, FER1L6, TMEM65, TRMT12, RNF139, TATDN1, NDUFB9, MTSS1, LOC157381, ZNF572, SQLE, KIAA01…	CNV_52346, CNV_100460, CNV_6655, CNV_65232, CNV_4608, CNV_112229, CNV_100461, CNV_70422, CNV_65233, CNV_82726, CNV_95630, CNV_112230, CNV_38698, CNV_100462, CNV_100463, CNV_95631, CNV_82728, CNV_95633, CNV_82727, CNV_82729, CNV_95634, CNV_22987, CNV_82730, CNV_95635, CNV_105756, CNV_23858, CNV_6656, CNV_105133, CNV_112233, CNV_65234, CNV_59444, CNV_6657, CNV_70424, CNV_112234, CNV_36737, CNV_9563…	hsa-mir-2053, hsa-mir-3610, hsa-mir-548aa-1, hsa-mir-548d-1, hsa-mir-1204, hsa-mir-1205, hsa-mir-1206, hsa-mir-1207, hsa-mir-1208, hsa-mir-3686, hsa-mir-3673, hsa-mir-3669, hsa-mir-30b, hsa-mir-30d, hsa-mir-151, hsa-mir-1302-7, hsa-mir-937, hsa-mir-661, hsa-mir-939, hsa-mir-1234	mmu-mir-1967, mmu-mir-1903
16	chr10	p12.1	25279466	25990486	8	0	-0.427427	2.627e-10	ENKUR, THNSL1, LOC100128811, GPR158	CNV_75147, CNV_85142, CNV_85144, CNV_100897, CNV_0401, CNV_34867
17	chr10	q22.3	79384197	79661733	6	0.692214	0	1.448e-18	KCNMA1, DLG5	CNV_3813, CNV_2880, CNV_8662, CNV_71048, CNV_71047, CNV_47890, CNV_48035
18	chr11	p15.4	4717952	5010909	3	0	-0.726714	4.981e-11	OR51E2, OR51F1, OR52R1, OR51F2, OR51S1, OR51T1, OR51A7, OR51G2, OR51G1, OR51A4, OR51A2, MMP26	CNV_1235, CNV_101112, CNV_71254, CNV_65846, CNV_3835, CNV_31802, CNV_34970, CNV_34971, CNV_34973, CNV_0413, CNV_34974, CNV_2900, CNV_23184, CNV_65847, CNV_101113, CNV_75523, CNV_75525, CNV_85626, CNV_85627, CNV_34975, CNV_58515, CNV_30538, CNV_31803, CNV_22813, CNV_38836, CNV_112921, CNV_41249, CNV_6917, CNV_75524, CNV_85625, CNV_75526, CNV_85628
19	chr11	p11.2	44255643	44255702	3	0	-1.06873	9.06e-22	EXT2
20	chr11	q13.1	63986377	64089286	19	0	-0.755705	1.256e-64	FERMT3, TRPT1, NUDT22, DNAJC4, VEGFB, FKBP2, PPP1R14B, PLCB3, BAD, GPR137, KCNK4, C11orf20, ESRRA, TRMT112, PRDX5	CNV_106725, CNV_71339, CNV_65971
21	chr11	q13.1	64640067	64968916	25	0.611568	0	5.518e-56	EHD1, MIR192, MIR194-2, ATG2A, PPP2R5B, GPHA2, C11orf85, BATF2, ARL2, SNX15, SAC3D1, NAALADL1, CDCA5, ZFPL1, C11orf2, TM7SF2, ZNHIT2, FAU, MRPL49, SYVN1, SPDYC, CAPN1	CNV_6934	hsa-mir-192, hsa-mir-194-2
22	chr11	q13.1	65057311	65421135	21	0	-0.866725	5.678e-93	POLA2, CDC42EP2, DPF2, TIGD3, SLC25A45, FRMD8, NEAT1, MIR612, MALAT1, SCYL1, LTBP3, SSSCA1, FAM89B, EHBP1L1, KCNK7, MAP3K11, PCNXL3, SIPA1, RELA	CNV_5423, CNV_113060, CNV_6935, CNV_65973, CNV_58533	hsa-mir-612
23	chr11	q24.3	129782133	130014722	6	0	-0.922161	1.793e-31	PRDM10, NCRNA00167, APLP2	CNV_75841, CNV_86077, CNV_5652, CNV_113189, CNV_75842, CNV_86078, CNV_86079, CNV_71398, CNV_75843, CNV_75844, CNV_86080, CNV_3869
24	chr13	q32.1 - q34	95090629	115059020	263	0	-0.983256	0	DCT, TGDS, GPR180, SOX21, ABCC4, CLDN10, DZIP1, DNAJC3, UGGT2, HS6ST3, OXGR1, MBNL2, RAP2A, IPO5, FARP1, RNF113B, STK24, SLC15A1, DOCK9, UBAC2, GPR18, GPR183, FKSG29, MIR623, TM9SF2, CLYBL, ZIC5, ZIC2, PCCA, A2LD1, TMTC4, NALCN, ITGBL1, FGF14, TPP2, C13orf39, LOC643677, C13orf27, KDELC1, BIVM, ERCC5, LOC121952, SLC10A2, DAOA, EFNB2, ARGLU1, FAM155A, LIG4, ABHD13, TNFSF13B, MYO16, IRS2, COL4A1, CO…	CNV_47869, CNV_101822, CNV_66519, CNV_58646, CNV_113600, CNV_71761, CNV_113601, CNV_108024, CNV_49276, CNV_113602, CNV_49277, CNV_35200, CNV_101824, CNV_66520, CNV_86977, CNV_86978, CNV_76455, CNV_86980, CNV_66521, CNV_66522, CNV_86982, CNV_49278, CNV_101826, CNV_49279, CNV_49280, CNV_71763, CNV_86983, CNV_66525, CNV_76458, CNV_76459, CNV_86984, CNV_76460, CNV_101828, CNV_108035, CNV_106165, CNV_…	hsa-mir-3170, hsa-mir-623, hsa-mir-4306, hsa-mir-1267	mmu-mir-1940, mmu-mir-582, mmu-mir-1904, mmu-mir-449c, mmu-mir-449b, mmu-mir-449a
25	chr13	q33.1	101833223	101944458	3	0	-1.77504	9.092e-13	NALCN	CNV_107668, CNV_87001, CNV_105417, CNV_113611, CNV_101837, CNV_76472, CNV_87002, CNV_61349, CNV_5722, CNV_23454, CNV_66531, CNV_43874, CNV_76473
26	chr14	q11.2	22696964	22964922	4	0	-4.64449	0		CNV_34544, CNV_113672, CNV_34573, CNV_23302, CNV_0333, CNV_34569, CNV_4829, CNV_38973, CNV_58658, CNV_4830, CNV_31956, CNV_101896, CNV_49320, CNV_66591, CNV_4831, CNV_101897, CNV_61369, CNV_30652, CNV_58659, CNV_113673, CNV_35238, CNV_53293, CNV_49321, CNV_49322, CNV_66593, CNV_107726, CNV_3039, CNV_49323, CNV_59718
27	chr14	q12	27010011	30551406	30	0	-0.264809	4.519e-14	NOVA1, FOXG1, C14orf23, PRKD1	CNV_76605, CNV_87154, CNV_76604, CNV_76606, CNV_87153, CNV_76603, CNV_76607, CNV_87157, CNV_87155, CNV_49332, CNV_66604, CNV_87159, CNV_71877, CNV_49333, CNV_101906, CNV_58664, CNV_30654, CNV_5731, CNV_49334, CNV_3932, CNV_87160, CNV_71878, CNV_30655, CNV_58665, CNV_31958, CNV_10438, CNV_49335, CNV_53234, CNV_10439, CNV_29949, CNV_87161, CNV_22728, CNV_66606, CNV_38296, CNV_104047, CNV_35246, CNV…	hsa-mir-4307, hsa-mir-3171
28	chr14	q31.2 - q31.3	84427450	87637768	17	0	-0.316237	1.041e-11	FLRT2	CNV_66687, CNV_102002, CNV_113762, CNV_49423, CNV_5757, CNV_9248, CNV_5758, CNV_87296, CNV_102003, CNV_5759, CNV_76694, CNV_87298, CNV_66689, CNV_35278, CNV_23059, CNV_61409, CNV_105456, CNV_113765, CNV_58692, CNV_66690, CNV_107565, CNV_107727, CNV_87299, CNV_5760, CNV_113766, CNV_66691, CNV_76695, CNV_87300, CNV_4842, CNV_3061, CNV_5432, CNV_5761, CNV_76696, CNV_66692, CNV_3947, CNV_3062, CNV_31…
29	chr16	p13.12	14042142	14042201	3	0	-0.916399	1.7e-16	ERCC4
30	chr16	q24.2 - q24.3	88697738	88778340	9	0	-0.943804	2.681e-48	ZC3H18, IL17C, CYBA, MVD, MGC23284, SNAI3, RNF166, CTU2	CNV_4973, CNV_30011, CNV_4974, CNV_106977, CNV_59563, CNV_58782, CNV_30012
31	chr17	q12 - q21.2	38077341	40688957	146	0.639902	0	0	ORMDL3, GSDMA, PSMD3, CSF3, MED24, SNORD124, THRA, NR1D1, MSL1, CASC3, RAPGEFL1, WIPF2, CDC6, RARA, GJD3, TOP2A, IGFBP4, TNS4, CCR7, SMARCE1, KRT222, KRT24, KRT25, KRT26, KRT27, KRT28, KRT10, TMEM99, KRT12, KRT20, KRT23, KRT39, KRT40, KRTAP3-3, KRTAP3-2, KRTAP3-1, KRTAP1-5, KRTAP1-3, KRTAP1-1, KRTAP2-1, KRTAP2-2, LOC730755, KRTAP2-4, KRTAP4-7, KRTAP4-8, KRTAP4-9, KRTAP4-11, KRTAP4-12, KRTAP4-5, K…	CNV_39200, CNV_107576, CNV_102452, CNV_49856, CNV_4035, CNV_67192, CNV_39201, CNV_49857, CNV_72924, CNV_43948, CNV_72925, CNV_102455, CNV_67193, CNV_38355, CNV_77593, CNV_88455, CNV_88456, CNV_77594, CNV_88457, CNV_77595, CNV_9286, CNV_72927, CNV_72926, CNV_109490, CNV_67194, CNV_88458, CNV_88459, CNV_106426, CNV_38356, CNV_77596, CNV_88460, CNV_77597, CNV_32177, CNV_4036, CNV_35452, CNV_22862, C…		mmu-mir-715
32	chr17	q23.1	57774662	57895145	5	0	-0.815419	3.541e-21	PTRH2, TMEM49	CNV_7168, CNV_102495
33	chr18	p11.32 - p11.21	180229	14928854	184	0	-0.990395	0	USP14, THOC1, COLEC12, CETN1, CLUL1, C18orf56, TYMS, ENOSF1, YES1, ADCYAP1, C18orf2, METTL4, NDC80, SMCHD1, EMILIN2, LPIN2, LOC727896, MYOM1, MYL12A, MYL12B, TGIF1, DLGAP1, FLJ35776, LOC642597, C18orf18, LOC339290, ZFP161, EPB41L3, TMEM200C, L3MBTL4, ARHGAP28, LAMA1, LRRC30, PTPRM, LOC100192426, RAB12, KIAA0802, NDUFV2, ANKRD12, TWSG1, RALBP1, PPP4R1, RAB31, TXNDC2, VAPA, APCDD1, NAPG, FAM38B, GN…	CNV_3155, CNV_77770, CNV_88666, CNV_10523, CNV_49970, CNV_49971, CNV_38366, CNV_49972, CNV_1289, CNV_49973, CNV_77771, CNV_88667, CNV_77773, CNV_88669, CNV_88670, CNV_88673, CNV_88674, CNV_77776, CNV_5044, CNV_67286, CNV_102568, CNV_3156, CNV_110113, CNV_102569, CNV_102570, CNV_50065, CNV_50066, CNV_50068, CNV_110067, CNV_102571, CNV_9295, CNV_9294, CNV_34615, CNV_30037, CNV_30038, CNV_49960, CNV…	hsa-mir-4317, hsa-mir-3156-2	mmu-mir-1893, mmu-mir-133a-1, mmu-mir-1-2-as, mmu-mir-1-2, mmu-mir-1901, mmu-mir-1948
34	chr18	p11.31	5236858	5392924	3	0	-1.77239	1.696e-12	C18orf18, LOC339290, ZFP161, EPB41L3	CNV_73094, CNV_106207, CNV_7183, CNV_102585, CNV_43366, CNV_43969, CNV_39212, CNV_5887, CNV_73095, CNV_73096, CNV_104333, CNV_7184
35	chr18	q11.2 - q23	19762881	77982126	673	0	-1.00418	0	GATA6, CTAGE1, RBBP8, CABLES1, C18orf45, RIOK3, C18orf8, NPC1, ANKRD29, LAMA3, TTC39C, CABYR, OSBPL1A, MIR320C2, IMPACT, HRH4, ZNF521, SS18, PSMA8, TAF4B, KCTD1, LOC728606, AQP4, C18orf16, CHST9, CDH2, MIR302F, DSC3, DSC2, DSC1, DSG1, DSG4, DSG3, DSG2, TTR, B4GALT6, MCART2, KIAA1012, RNF125, RNF138, MEP1B, FAM59A, WBP11P1, KLHL14, C18orf34, ASXL3, NOL4, DTNA, MAPRE2, ZNF397, ZNF397OS, ZNF271, ZNF…	CNV_107016, CNV_67313, CNV_10530, CNV_38365, CNV_49961, CNV_104137, CNV_88750, CNV_77828, CNV_88751, CNV_35532, CNV_35533, CNV_35534, CNV_35535, CNV_35536, CNV_35537, CNV_107017, CNV_23541, CNV_49962, CNV_67314, CNV_88752, CNV_77829, CNV_88753, CNV_5896, CNV_110134, CNV_4054, CNV_7180, CNV_47911, CNV_102610, CNV_114552, CNV_114554, CNV_102611, CNV_102612, CNV_88754, CNV_77830, CNV_106205, CNV_114…	hsa-mir-320c-2, hsa-mir-302f, hsa-mir-187, hsa-mir-3929, hsa-mir-4318, hsa-mir-924, hsa-mir-4319, hsa-mir-1539, hsa-mir-4320, hsa-mir-122	mmu-mir-187, mmu-mir-1949, mmu-mir-378, mmu-mir-145, mmu-mir-143, mmu-mir-122, mmu-mir-694
36	chr19	p13.2	12105697	12256966	6	0	-0.42792	5.543e-10	ZNF433, ZNF878, ZNF844, ZNF788, ZNF20, ZNF625	CNV_58857, CNV_114732, CNV_5940, CNV_107038
37	chr19	p13.11	16581389	16628753	5	0.646986	0	5.689e-12	EPS15L1, CALR3, C19orf44, CHERP
38	chr19	q13.12	36276528	36550709	19	0.610282	0	7.122e-43	SNX26, PRODH2, NPHS1, KIRREL2, APLP1, NFKBID, HCST, TYROBP, LRFN3, SDHAF1, C19orf46, ALKBH6, CLIP3, THAP8, WDR62	CNV_5097, CNV_110239, CNV_5098
39	chr19	q13.32	45351707	45351760	3	0	-1.88717	1.143e-63	PVRL2
40	chr21	q11.2	15004207	16336836	17	0.591869	0	2.112e-36	POTED, C21orf15, C21orf81, LIPI, RBM11, ABCC13, HSPA13, SAMSN1, NRIP1	CNV_8890, CNV_9322, CNV_34632, CNV_3225, CNV_38448, CNV_4110, CNV_10591, CNV_50729, CNV_50730, CNV_0811, CNV_2255, CNV_73606, CNV_114980, CNV_50731, CNV_5157, CNV_32439, CNV_90695, CNV_79312, CNV_73607, CNV_31059, CNV_79313, CNV_90696, CNV_2001, CNV_31060, CNV_90697, CNV_90698, CNV_7316, CNV_35943, CNV_32440, CNV_31061, CNV_73608, CNV_61963, CNV_67744, CNV_22880, CNV_35944, CNV_22847, CNV_73609, …	hsa-mir-3118-5
41	chr21	q21.1 - q22.3	16682007	48067924	534	0.540431	0	0	USP25, C21orf34, MIR99A, MIRLET7C, MIR125B2, CXADR, BTG3, C21orf91, NCRNA00157, CHODL, PRSS7, C21orf131, NCAM2, NCRNA00158, MIR155HG, MIR155, C21orf71, MRPL39, JAM2, ATP5J, GABPA, APP, CYYR1, ADAMTS1, ADAMTS5, NCRNA00113, C21orf94, NCRNA00161, N6AMT1, RNF160, RWDD2B, USP16, CCT8, C21orf7, NCRNA00189, BACH1, GRIK1, NCRNA00110, CLDN17, CLDN8, KRTAP24-1, KRTAP25-1, KRTAP26-1, KRTAP27-1, KRTAP23-1, K…	CNV_4111, CNV_9829, CNV_59773, CNV_50733, CNV_114982, CNV_10592, CNV_30138, CNV_103041, CNV_5159, CNV_107145, CNV_9323, CNV_103042, CNV_103043, CNV_107147, CNV_23634, CNV_61964, CNV_114984, CNV_39301, CNV_6131, CNV_106482, CNV_67750, CNV_50735, CNV_35953, CNV_107148, CNV_23635, CNV_67751, CNV_110435, CNV_90703, CNV_23636, CNV_106483, CNV_106237, CNV_114985, CNV_104199, CNV_90705, CNV_50736, CNV_9…	hsa-mir-99a, hsa-let-7c, hsa-mir-125b-2, hsa-mir-548x, hsa-mir-155, hsa-mir-4327, hsa-mir-802, hsa-mir-3197
42	chr21	q21.3	26975925	26975984	3	0	-0.291838	6.384e-14	MRPL39
43	chr21	q21.3 - q22.11	31066190	32941005	40	0.338923	0	2.904e-11	GRIK1, NCRNA00110, CLDN17, CLDN8, KRTAP24-1, KRTAP25-1, KRTAP26-1, KRTAP27-1, KRTAP23-1, KRTAP13-2, KRTAP13-1, KRTAP13-3, KRTAP13-4, KRTAP15-1, KRTAP19-1, KRTAP19-2, KRTAP19-3, KRTAP19-4, KRTAP19-5, KRTAP19-6, KRTAP19-7, KRTAP22-2, KRTAP6-3, KRTAP6-2, KRTAP22-1, KRTAP6-1, KRTAP20-1, KRTAP20-4, KRTAP20-2, KRTAP20-3, KRTAP21-3, KRTAP21-2, KRTAP21-1, KRTAP8-1, KRTAP7-1, KRTAP11-1, KRTAP19-8, TIAM1	CNV_103073, CNV_79333, CNV_9327, CNV_103074, CNV_44057, CNV_67775, CNV_90748, CNV_37878, CNV_104209, CNV_110442, CNV_103076, CNV_50769, CNV_7321, CNV_67776, CNV_38455, CNV_104210, CNV_59046, CNV_115012, CNV_115013	hsa-mir-4327
44	chr21	q22.11 - q22.3	34184347	46956979	263	0.617914	0	5.357e-11	C21orf62, OLIG2, OLIG1, C21orf54, IFNAR2, IL10RB, IFNAR1, IFNGR2, TMEM50B, DNAJC28, GART, SON, DONSON, CRYZL1, ITSN1, ATP5O, MRPS6, SLC5A3, C21orf82, KCNE2, FAM165B, KCNE1, RCAN1, CLIC6, NCRNA00160, RUNX1, C21orf96, MIR802, SETD4, CBR1, CBR3, DOPEY2, MORC3, CHAF1B, CLDN14, SIM2, HLCS, DSCR6, PIGP, TTC3, DSCR9, DSCR3, DYRK1A, KCNJ6, DSCR4, DSCR8, DSCR10, KCNJ15, ERG, NCRNA00114, ETS2, PSMG1, BRWD1…	CNV_35961, CNV_23639, CNV_50770, CNV_59776, CNV_103079, CNV_73628, CNV_104484, CNV_35962, CNV_35963, CNV_35964, CNV_35965, CNV_35966, CNV_0542, CNV_35967, CNV_35968, CNV_35969, CNV_23640, CNV_107154, CNV_2005, CNV_67777, CNV_73629, CNV_2006, CNV_67778, CNV_79335, CNV_90754, CNV_90756, CNV_90759, CNV_34534, CNV_50771, CNV_37233, CNV_67779, CNV_47936, CNV_115017, CNV_79339, CNV_90763, CNV_67782, CN…	hsa-mir-802, hsa-mir-3197
45	chrX	p21.1	32663191	34898698	20	0	-0.360406	5.375e-12	DMD, FAM47A, TMEM47	CNV_96569, CNV_73953, CNV_103234, CNV_115303, CNV_67959, CNV_44409, CNV_83435, CNV_96570, CNV_107525, CNV_52982, CNV_0242, CNV_52983, CNV_83438, CNV_96574, CNV_1313, CNV_8302, CNV_7782, CNV_96575, CNV_67960, CNV_7783, CNV_52984, CNV_59547, CNV_104550, CNV_67961, CNV_37022, CNV_73954, CNV_83441, CNV_83442, CNV_96577, CNV_96578, CNV_83440, CNV_96579, CNV_83445, CNV_83446, CNV_96583
46	chrX	q21.33	95387981	95993747	5	1.03706	0	2.199e-38	LOC643486, DIAPH2	CNV_6743
47	chrY	p11.31 - p11.2	2723745	9533912	46	0	-2.77488	0	RPS4Y1, ZFY, TGIF2LY, PCDH11Y, LOC100101121, TTTY23, TSPY2, LOC100101116, TTTY1, TTTY2, LOC100101117, TTTY21, LOC100101115, TTTY7, TTTY7B, TTTY8, TTTY8B, AMELY, TBL1Y, PRKY, TTTY16, TTTY12, TTTY18, TTTY19, TTTY11, RBMY1A3P, TTTY20, FAM197Y2, TSPY4, TSPY3, TSPY1, RBMY3AP	CNV_31579, CNV_59553, CNV_97163, CNV_4179, CNV_2283, CNV_97165, CNV_2284, CNV_33189, CNV_31580, CNV_83912, CNV_97166, CNV_31581, CNV_31582, CNV_97167, CNV_97169, CNV_37073, CNV_37829, CNV_83913, CNV_97170, CNV_97171, CNV_83914, CNV_97172, CNV_97173, CNV_4180, CNV_83915, CNV_97174, CNV_0829, CNV_2285, CNV_37074, CNV_33191
48	chrY	p11.2	3443363	3560374	3	0	-1.31104	3.911e-39	TGIF2LY
49	chrY	p11.2	4240043	6433493	16	0	-1.46192	7.512e-161	PCDH11Y, LOC100101121, TTTY23, TSPY2, LOC100101116, TTTY1, TTTY2, LOC100101117, TTTY21, LOC100101115, TTTY7, TTTY7B, TTTY8, TTTY8B	CNV_4179, CNV_2283, CNV_97165, CNV_2284, CNV_33189, CNV_31580, CNV_83912, CNV_97166, CNV_31581, CNV_31582
50	chrY	p11.2	6780378	6959583	3	0	-3.68695	2.336e-16	TBL1Y
51	chrY	p11.2	7680111	9166122	9	0	-4.52616	5.683e-161	TTTY18, TTTY19, TTTY11, RBMY1A3P	CNV_4180, CNV_83915, CNV_97174
52	chrY	q11.21	14040390	14186481	3	0	-1.4551	1.081e-38		CNV_23930
53	chrY	q11.21 - q11.223	14392533	24874360	84	0	-3.14573	0	TTTY15, USP9Y, DDX3Y, UTY, TMSB4Y, VCY1B, VCY, NLGN4Y, FAM41AY1, FAM41AY2, LOC401629, LOC401630, XKRY, XKRY2, CDY2B, CDY2A, HSFY2, HSFY1, TTTY9A, TTTY9B, NCRNA00185, TTTY14, CD24, BCORL2, CYorf15A, CYorf15B, KDM5D, TTTY10, EIF1AY, RPS4Y2, RBMY2EP, RBMY1A1, RBMY1B, RBMY1E, RBMY1D, TTTY13, PRY2, PRY, TTTY6, TTTY6B, RBMY1J, RBMY1F, TTTY5, RBMY2FP	CNV_0830, CNV_37072, CNV_83929, CNV_97192, CNV_2287, CNV_83931, CNV_83932, CNV_97193, CNV_97194, CNV_83930, CNV_2286, CNV_83933, CNV_97195, CNV_4183, CNV_31586, CNV_83938, CNV_31587, CNV_83939, CNV_97199, CNV_31588, CNV_23931, CNV_44420, CNV_23932, CNV_44421, CNV_37391, CNV_0831, CNV_4184, CNV_0832, CNV_31589, CNV_59626, CNV_83940, CNV_83941, CNV_83942, CNV_97200, CNV_97201, CNV_31590, CNV_83943,…
54	chrY	q11.21 - q11.221	15030972	15181984	3	0	-1.29761	3.786e-61	DDX3Y
55	chrY	q11.221	15956282	17809388	23	0	-2.21831	5.106e-116	VCY1B, VCY, NLGN4Y
56	chrY	q11.221	17174878	17663204	4	0	-3.08128	3.602e-19
57	chrY	q11.221 - q11.222	19125779	20804164	4	0	-1.14596	3.05e-94	FAM41AY1, FAM41AY2, LOC401629, LOC401630, XKRY, XKRY2, CDY2B, CDY2A, HSFY2, HSFY1, TTTY9A, TTTY9B	CNV_83929, CNV_97192, CNV_2287, CNV_83931, CNV_83932, CNV_97193, CNV_97194, CNV_83930, CNV_2286, CNV_83933, CNV_97195, CNV_4183, CNV_31586, CNV_83938, CNV_31587
58	chrY	q11.222 - q11.223	21441444	22616171	6	0	-4.11228	2.219e-34	BCORL2, CYorf15A, CYorf15B, KDM5D	CNV_31588, CNV_44420, CNV_23932, CNV_44421
59	chrY	q11.223	24355139	24874360	4	0	-4.13872	9.04e-25	TTTY5, RBMY2FP, RBMY1F, RBMY1J, TTTY6B, TTTY6, PRY2, PRY	CNV_4184, CNV_83943, CNV_0833, CNV_38809, CNV_83944, CNV_83945, CNV_97202, CNV_38810, CNV_31591, CNV_4185, CNV_83946, CNV_97203, CNV_2292
Number of calls per sample:
Mac1 =59
