# Supplementary material for: Blocking STAT3/5 through direct or upstream kinase targeting in leukemic cutaneous T‐cell lymphoma
Source: EMBO Mol Med. 2022 Nov 7;14(12):e15200. doi: 10.15252/emmm.202115200 (PMC9727928; doi:10.15252/emmm.202115200)
Supplement: Supplementary file 12 — Dataset EV4 [file EMMM-14-e15200-s003.xlsx]

## Sheet: Legend
Dataset EV4. Summary of the kinome screen data performed with 10µM IQDMA to broadly examine IQDMA target engagement.

## Sheet: Kinome screen raw data
Compound Name	DiscoveRx Gene Symbol	Entrez Gene Symbol	Percent Control	Compound Concentration (nM)
IQDMA	ABL1(E255K)-phosphorylated	ABL1	57	10000
IQDMA	ABL1(T315I)-phosphorylated	ABL1	76	10000
IQDMA	ABL1-nonphosphorylated	ABL1	49	10000
IQDMA	ABL1-phosphorylated	ABL1	57	10000
IQDMA	ACVR1B	ACVR1B	88	10000
IQDMA	ADCK3	CABC1	86	10000
IQDMA	AKT1	AKT1	84	10000
IQDMA	AKT2	AKT2	86	10000
IQDMA	ALK	ALK	20	10000
IQDMA	AURKA	AURKA	100	10000
IQDMA	AURKB	AURKB	65	10000
IQDMA	AXL	AXL	92	10000
IQDMA	BMPR2	BMPR2	84	10000
IQDMA	BRAF	BRAF	41	10000
IQDMA	BRAF(V600E)	BRAF	91	10000
IQDMA	BTK	BTK	73	10000
IQDMA	CDK11	CDK19	94	10000
IQDMA	CDK2	CDK2	99	10000
IQDMA	CDK3	CDK3	97	10000
IQDMA	CDK7	CDK7	58	10000
IQDMA	CDK9	CDK9	100	10000
IQDMA	CHEK1	CHEK1	96	10000
IQDMA	CSF1R	CSF1R	97	10000
IQDMA	CSNK1D	CSNK1D	98	10000
IQDMA	CSNK1G2	CSNK1G2	100	10000
IQDMA	DCAMKL1	DCLK1	85	10000
IQDMA	DYRK1B	DYRK1B	97	10000
IQDMA	EGFR	EGFR	100	10000
IQDMA	EGFR(L858R)	EGFR	99	10000
IQDMA	EPHA2	EPHA2	82	10000
IQDMA	ERBB2	ERBB2	75	10000
IQDMA	ERBB4	ERBB4	90	10000
IQDMA	ERK1	MAPK3	98	10000
IQDMA	FAK	PTK2	89	10000
IQDMA	FGFR2	FGFR2	84	10000
IQDMA	FGFR3	FGFR3	85	10000
IQDMA	FLT3	FLT3	91	10000
IQDMA	GSK3B	GSK3B	75	10000
IQDMA	IGF1R	IGF1R	100	10000
IQDMA	IKK-alpha	CHUK	55	10000
IQDMA	IKK-beta	IKBKB	64	10000
IQDMA	INSR	INSR	54	10000
IQDMA	JAK2(JH1domain-catalytic)	JAK2	66	10000
IQDMA	JAK3(JH1domain-catalytic)	JAK3	39	10000
IQDMA	JNK1	MAPK8	75	10000
IQDMA	JNK2	MAPK9	68	10000
IQDMA	JNK3	MAPK10	58	10000
IQDMA	KIT	KIT	98	10000
IQDMA	KIT(D816V)	KIT	100	10000
IQDMA	KIT(V559D,T670I)	KIT	96	10000
IQDMA	LKB1	STK11	100	10000
IQDMA	MAP3K4	MAP3K4	100	10000
IQDMA	MAPKAPK2	MAPKAPK2	88	10000
IQDMA	MARK3	MARK3	100	10000
IQDMA	MEK1	MAP2K1	76	10000
IQDMA	MEK2	MAP2K2	67	10000
IQDMA	MET	MET	97	10000
IQDMA	MKNK1	MKNK1	100	10000
IQDMA	MKNK2	MKNK2	69	10000
IQDMA	MLK1	MAP3K9	98	10000
IQDMA	p38-alpha	MAPK14	100	10000
IQDMA	p38-beta	MAPK11	94	10000
IQDMA	PAK1	PAK1	78	10000
IQDMA	PAK2	PAK2	31	10000
IQDMA	PAK4	PAK4	88	10000
IQDMA	PCTK1	CDK16	84	10000
IQDMA	PDGFRA	PDGFRA	93	10000
IQDMA	PDGFRB	PDGFRB	96	10000
IQDMA	PDPK1	PDPK1	90	10000
IQDMA	PIK3C2B	PIK3C2B	77	10000
IQDMA	PIK3CA	PIK3CA	61	10000
IQDMA	PIK3CG	PIK3CG	91	10000
IQDMA	PIM1	PIM1	60	10000
IQDMA	PIM2	PIM2	90	10000
IQDMA	PIM3	PIM3	41	10000
IQDMA	PKAC-alpha	PRKACA	100	10000
IQDMA	PLK1	PLK1	100	10000
IQDMA	PLK3	PLK3	100	10000
IQDMA	PLK4	PLK4	83	10000
IQDMA	PRKCE	PRKCE	55	10000
IQDMA	RAF1	RAF1	100	10000
IQDMA	RET	RET	86	10000
IQDMA	RIOK2	RIOK2	100	10000
IQDMA	ROCK2	ROCK2	66	10000
IQDMA	RSK2(Kin.Dom.1-N-terminal)	RPS6KA3	82	10000
IQDMA	SNARK	NUAK2	98	10000
IQDMA	SRC	SRC	91	10000
IQDMA	SRPK3	SRPK3	100	10000
IQDMA	TGFBR1	TGFBR1	100	10000
IQDMA	TIE2	TEK	97	10000
IQDMA	TRKA	NTRK1	69	10000
IQDMA	TSSK1B	TSSK1B	80	10000
IQDMA	TYK2(JH1domain-catalytic)	TYK2	41	10000
IQDMA	ULK2	ULK2	55	10000
IQDMA	VEGFR2	KDR	90	10000
IQDMA	YANK3	STK32C	89	10000
IQDMA	ZAP70	ZAP70	97	10000
