# Supplementary material for: Blocking STAT3/5 through direct or upstream kinase targeting in leukemic cutaneous T‐cell lymphoma
Source: EMBO Mol Med. 2022 Nov 7;14(12):e15200. doi: 10.15252/emmm.202115200 (PMC9727928; doi:10.15252/emmm.202115200)
Supplement: Supplementary file 13 — Dataset EV5 [file EMMM-14-e15200-s011.xlsx]

## Sheet: Legend
Dataset EV5. Global proteomics analysis of SeAx cell treated with 1, 2.5 and 10µM IQDMA for 24h.

## Sheet: All Proteins
Protein Information				Signal Intensities											Statistical Information
Accession	Protein.name	Peptides	Unique	DMSO.1	DMSO.2	DMSO.3	1µM.1	1µM.2	1µM.3	2.5µM.1	2.5µM.2	2.5µM.3	10µM.1	10µM.2	log2FC.1µM	P.value.1µM	log2FC.2.5µM	P.value.2.5µM	log2FC.10µM	P.value.10µM
Q09666	AHNK	261	261	602000000	739000000	511000000	702000000	717000000	618000000	813000000	861000000	580000000	211000000	256000000	0.150797	0.384692	0.278887	0.233368	-1.39286	0.000611916
P21333	FLNA	132	114	304000000	363000000	334000000	240000000	327000000	380000000	248000000	324000000	367000000	313000000	331000000	-0.101855	0.605396	-0.107258	0.571165	-0.0481327	0.740719
P35579	MYH9	115	100	103000000	97400000	99200000	105000000	107000000	111000000	109000000	122000000	114000000	115000000	111000000	0.108503	0.324941	0.202398	0.138817	0.178413	0.192306
P49327	FAS	127	126	202000000	214000000	220000000	190000000	217000000	241000000	161000000	217000000	218000000	255000000	259000000	0.021086	0.873854	-0.106795	0.529669	0.278568	0.0664348
P11142	HSP7C	53	33	338000000	358000000	314000000	330000000	329000000	295000000	345000000	361000000	303000000	301000000	299000000	-0.0821596	0.498754	-0.00327813	0.981243	-0.164295	0.251057
Q63HN8	RN213	170	169	116000000	108000000	117000000	116000000	123000000	127000000	111000000	115000000	119000000	90700000	91800000	0.101982	0.373194	0.0171635	0.889705	-0.316018	0.0445196
P14618	KPYM	54	54	471000000	522000000	435000000	473000000	528000000	520000000	466000000	585000000	465000000	504000000	528000000	0.0933658	0.466482	0.081735	0.610457	0.12005	0.423029
P42704	LPPRC	88	88	95000000	101000000	96300000	93100000	102000000	99700000	89300000	109000000	90800000	88200000	95000000	0.0117084	0.914896	-0.0213793	0.879163	-0.0895625	0.498034
Q9Y490	TLN1	97	86	50200000	47800000	46800000	54200000	52700000	49200000	52500000	51900000	46000000	46500000	47600000	0.107849	0.345852	0.0528264	0.685833	-0.036306	0.775284
P78527	PRKDC	154	154	85100000	94500000	111000000	57200000	77700000	103000000	62700000	62800000	102000000	103000000	108000000	-0.321153	0.20434	-0.384078	0.138336	0.131446	0.441789
Q15149	PLEC	150	148	49900000	109000000	41100000	51900000	71000000	54200000	66000000	102000000	42000000	37900000	53700000	-0.054196	0.884929	0.112973	0.808967	-0.427918	0.37541
P60709	ACTB	53	1	6120000	9160000	4630000	7260000	8940000	5870000	11400000	37000000	7340000	4620000	5710000	0.184571	0.524565	1.1921	0.0836157	-0.312605	0.348913
P63261	ACTG	55	2	3880000	6630000	2900000	4500000	5090000	4250000	6580000	7430000	4040000	3260000	3200000	0.127978	0.674145	0.468229	0.231698	-0.382234	0.319966
Q00610	CLH1	76	76	52900000	55200000	50900000	58900000	59300000	55100000	60200000	75500000	60700000	57100000	55400000	0.12425	0.278756	0.297445	0.076582	0.0864878	0.507813
P46940	IQGA1	63	59	27400000	27700000	31100000	25700000	28600000	28400000	27200000	28700000	28400000	26800000	26600000	-0.0591007	0.624137	-0.0301427	0.8145	-0.103496	0.457827
P38646	GRP75	47	46	132000000	131000000	113000000	124000000	129000000	117000000	130000000	131000000	110000000	138000000	139000000	-0.0207359	0.865577	-0.0202819	0.890234	0.147734	0.322617
P08670	VIME	53	47	474000000	530000000	386000000	532000000	529000000	473000000	647000000	696000000	521000000	320000000	336000000	0.152351	0.34076	0.424885	0.052263	-0.48656	0.0334977
Q14204	DYHC1	123	123	28100000	28000000	28800000	24800000	28200000	30000000	25900000	27500000	29600000	28800000	29100000	-0.0370227	0.761598	-0.034695	0.784365	0.0328554	0.79094
P08238	HS90B	62	25	118000000	162000000	82900000	133000000	134000000	116000000	157000000	173000000	117000000	111000000	124000000	0.127853	0.613094	0.334607	0.264402	0.00904167	0.976366
P09874	PARP1	60	60	87300000	109000000	142000000	63100000	97500000	142000000	49200000	49000000	136000000	147000000	158000000	-0.209732	0.531125	-0.681027	0.152067	0.463113	0.0902646
Q6P2Q9	PRP8	79	79	32500000	37400000	39100000	36900000	39400000	40100000	31200000	38500000	37900000	39600000	41100000	0.0982574	0.440322	-0.0206814	0.893929	0.155437	0.314235
P13639	EF2	58	57	272000000	283000000	289000000	297000000	291000000	271000000	246000000	304000000	244000000	211000000	218000000	0.0247656	0.821341	-0.0952891	0.519195	-0.39104	0.0194505
P04406	G3P	46	44	2190000000	2550000000	1870000000	2360000000	2410000000	2310000000	2830000000	2860000000	2300000000	2240000000	2400000000	0.110415	0.4589	0.277995	0.1473	0.0851111	0.638631
O43707	ACTN4	57	39	57700000	63800000	53600000	66200000	67900000	63800000	65300000	81500000	61000000	55400000	58900000	0.179813	0.164369	0.239444	0.178042	-0.0273768	0.850016
P11021	BIP	44	41	172000000	145000000	151000000	153000000	161000000	154000000	169000000	161000000	177000000	222000000	212000000	0.00350423	0.976685	0.118274	0.396602	0.479642	0.0147697
Q08211	DHX9	60	60	82400000	97500000	82500000	73000000	85200000	83800000	66500000	75000000	86000000	94800000	100000000	-0.11558	0.399671	-0.209286	0.215703	0.159261	0.306463
P07900	HS90A	59	32	79000000	84600000	65700000	83800000	80800000	73400000	84300000	92700000	73300000	80300000	84000000	0.0595606	0.676472	0.127837	0.451312	0.11176	0.505513
P11388	TOP2A	69	54	23000000	28000000	47200000	15800000	31000000	50800000	14700000	16100000	59900000	72300000	75000000	-0.0962754	0.838232	-0.366805	0.538845	1.23849	0.00886161
P78371	TCPB	40	40	94000000	108000000	78100000	104000000	103000000	93000000	112000000	128000000	89500000	90500000	93300000	0.109791	0.485249	0.231481	0.269385	-0.0104168	0.954368
P0DMV8	HS71A	41	17	131000000	121000000	114000000	126000000	119000000	117000000	129000000	125000000	121000000	111000000	106000000	-0.0142379	0.901957	0.0368995	0.774617	-0.167224	0.251844
P0DMV9	HS71B	41	17	131000000	121000000	114000000	126000000	119000000	117000000	129000000	125000000	121000000	111000000	106000000	-0.0142379	0.901957	0.0368995	0.774617	-0.167224	0.251844
P06733	ENOA	35	27	569000000	671000000	452000000	650000000	618000000	588000000	692000000	751000000	494000000	523000000	556000000	0.150933	0.388615	0.191011	0.418083	-0.0460735	0.823271
P10809	CH60	45	45	312000000	410000000	238000000	310000000	339000000	298000000	364000000	427000000	269000000	351000000	379000000	0.0135781	0.9489	0.15255	0.570658	0.224124	0.39966
P50990	TCPQ	42	42	135000000	145000000	118000000	156000000	143000000	132000000	150000000	155000000	126000000	131000000	135000000	0.116767	0.402443	0.114285	0.4713	0.00866339	0.954091
P14625	ENPL	54	52	116000000	113000000	95500000	119000000	120000000	103000000	131000000	135000000	109000000	147000000	149000000	0.07754	0.575035	0.207611	0.214049	0.457558	0.0209868
P12270	TPR	62	61	26100000	31200000	21100000	29200000	28100000	23900000	33300000	32700000	24900000	25600000	26700000	0.0635701	0.724863	0.219373	0.306618	0.0188788	0.926035
O75643	U520	64	64	31900000	33800000	40600000	28300000	38300000	40500000	24300000	31500000	38900000	42400000	42600000	0.00133632	0.9942	-0.185327	0.397067	0.270106	0.132803
Q9P2J5	SYLC	43	43	14500000	22200000	15300000	15900000	19400000	18200000	19200000	25400000	16600000	17500000	19900000	0.0629592	0.749761	0.238991	0.338736	0.133347	0.572984
P13796	PLSL	44	36	74800000	83800000	65700000	82400000	78200000	67000000	86900000	94600000	63100000	69400000	72900000	0.0226974	0.878812	0.110985	0.585428	-0.0648667	0.687019
P19338	NUCL	50	50	399000000	455000000	330000000	412000000	402000000	362000000	449000000	446000000	366000000	414000000	431000000	0.000369407	0.998099	0.0969605	0.587874	0.110419	0.55018
Q71U36	TBA1A	37	1	104000	70300	146000	82900	117000	80400	93600	68500	113000	120000	94200	-0.150976	0.614693	-0.186356	0.562201	0.0570339	0.866891
P06576	ATPB	33	33	66400000	71800000	52500000	61800000	64600000	57600000	65600000	75200000	58000000	80600000	80500000	-0.0407582	0.791547	0.0643323	0.724447	0.354056	0.0912441
P46013	KI67	74	74	15200000	28300000	40400000	10900000	18200000	39100000	12700000	14900000	38300000	39800000	42600000	-0.387931	0.486302	-0.420581	0.435757	0.668735	0.155361
P22626	ROA2	27	23	92000000	92600000	86500000	93100000	89100000	83600000	91700000	95300000	90600000	80500000	80500000	-0.0292122	0.794037	0.0345209	0.777583	-0.166127	0.222638
P63104	1433Z	31	24	57600000	67100000	45300000	66200000	62600000	55100000	78400000	80400000	58700000	54200000	54500000	0.127718	0.481178	0.359839	0.121562	-0.0416897	0.838403
P55072	TERA	48	48	83500000	95600000	65700000	90300000	86300000	78200000	104000000	103000000	81300000	88400000	89100000	0.0721917	0.672351	0.243886	0.238264	0.138176	0.496568
Q9BQE3	TBA1C	34	1	147000	167000	131000	154000	167000	175000	181000	287000	197000	163000	135000	0.161634	0.262585	0.556668	0.0329383	0.007172	0.967545
P31948	STIP1	48	48	133000000	157000000	111000000	147000000	140000000	124000000	166000000	165000000	120000000	118000000	126000000	0.0462775	0.779255	0.167978	0.425401	-0.118145	0.54166
O75369	FLNB	80	65	32400000	35100000	28600000	35400000	34700000	32600000	34200000	36000000	29700000	29400000	31400000	0.100026	0.440223	0.0563254	0.711509	-0.071203	0.642321
P27708	PYR1	67	66	30500000	33900000	32800000	26700000	32800000	36600000	23100000	30300000	32300000	39200000	39900000	-0.027137	0.858367	-0.195015	0.275509	0.289024	0.0633297
P08133	ANXA6	48	48	163000000	189000000	129000000	167000000	176000000	154000000	188000000	204000000	140000000	168000000	187000000	0.0625749	0.713705	0.1447	0.513446	0.162207	0.442368
P49588	SYAC	48	48	59600000	64600000	54500000	65600000	62000000	59500000	64500000	67800000	55200000	65700000	68100000	0.0685837	0.57721	0.0673833	0.653218	0.17074	0.258901
P22314	UBA1	40	40	45000000	50100000	40400000	53300000	50500000	45600000	53200000	56200000	43700000	45700000	48400000	0.143454	0.309622	0.173513	0.307963	0.0639036	0.679085
Q99832	TCPH	35	35	109000000	118000000	99300000	120000000	117000000	109000000	119000000	129000000	100000000	99300000	107000000	0.0869635	0.484707	0.0884507	0.577633	-0.073922	0.614895
Q12906	ILF3	38	34	49300000	66000000	45600000	51800000	55000000	50200000	54300000	64100000	49300000	43700000	46800000	-0.0176721	0.916136	0.0699256	0.722293	-0.227292	0.291067
P07195	LDHB	28	26	501000000	556000000	457000000	582000000	551000000	529000000	586000000	620000000	458000000	459000000	502000000	0.138083	0.292631	0.128809	0.463018	-0.0676058	0.658412
Q9NR30	DDX21	34	31	8350000	13100000	14200000	6530000	10900000	13800000	5550000	6910000	11300000	13300000	14100000	-0.220385	0.514503	-0.613889	0.0951479	0.241792	0.382056
Q13813	SPTN1	66	66	24200000	24900000	20900000	26400000	25600000	25100000	32300000	28400000	23600000	19800000	21100000	0.143238	0.261142	0.260519	0.15606	-0.186847	0.236684
Q15029	U5S1	38	37	27800000	31500000	27500000	33800000	33300000	31200000	33200000	38700000	30200000	30500000	32500000	0.181408	0.154935	0.229399	0.164158	0.124668	0.390425
Q14974	IMB1	39	39	39200000	39800000	34500000	41100000	39100000	37000000	41200000	45500000	35300000	38000000	38900000	0.0478713	0.692361	0.0993202	0.526285	0.0261453	0.851127
Q00839	HNRPU	41	41	194000000	225000000	171000000	195000000	208000000	183000000	201000000	206000000	192000000	197000000	219000000	-0.00269223	0.985041	0.0303227	0.84095	0.0879039	0.614591
Q04637	IF4G1	45	40	39600000	40700000	42500000	40400000	44800000	44600000	35700000	40000000	39100000	30600000	34200000	0.0789686	0.489947	-0.0982998	0.448288	-0.3389	0.0412252
Q92616	GCN1	82	82	29100000	29200000	34400000	24900000	30300000	34700000	23600000	25400000	33100000	33800000	33700000	-0.052999	0.746942	-0.186317	0.31558	0.131754	0.383863
P34932	HSP74	46	43	38100000	39500000	33500000	44000000	40800000	36800000	50500000	49600000	40400000	32100000	32200000	0.129991	0.341152	0.335058	0.0606766	-0.200451	0.19381
O00410	IPO5	39	39	28900000	27200000	26000000	30800000	29900000	29400000	31500000	30900000	28100000	27400000	28000000	0.135235	0.242723	0.140114	0.300083	0.0187388	0.886049
P31939	PUR9	37	37	25700000	30800000	20800000	28300000	28800000	26300000	30000000	33000000	23100000	25900000	27700000	0.126884	0.461741	0.158013	0.469646	0.074325	0.718411
P53396	ACLY	49	49	57900000	67200000	64000000	58500000	67800000	71800000	50800000	60600000	69600000	68000000	73000000	0.0645364	0.633273	-0.0722876	0.664542	0.16335	0.273933
P13010	XRCC5	43	43	103000000	126000000	89300000	112000000	120000000	109000000	117000000	157000000	105000000	127000000	139000000	0.112687	0.482243	0.244954	0.276242	0.339023	0.117253
P07437	TBB5	30	5	48700000	59700000	39200000	54200000	51900000	48600000	57300000	59500000	44100000	51500000	52300000	0.0874924	0.624002	0.133232	0.536236	0.0981896	0.647003
P02545	LMNA	47	45	114000000	119000000	96400000	142000000	147000000	133000000	162000000	187000000	154000000	84300000	88100000	0.362011	0.0246883	0.611621	0.00479278	-0.343624	0.0617371
P13667	PDIA4	34	34	31600000	34100000	29300000	31200000	33700000	30000000	37000000	35200000	32900000	46800000	48600000	-0.000446614	0.997052	0.146864	0.294185	0.593533	0.0049717
P25705	ATPA	32	32	60300000	69000000	55200000	54700000	56300000	53700000	56700000	57400000	58200000	80600000	77700000	-0.157942	0.241788	-0.092668	0.514365	0.369873	0.0490807
P00558	PGK1	26	22	161000000	186000000	124000000	180000000	175000000	153000000	211000000	213000000	156000000	154000000	166000000	0.125393	0.493773	0.305646	0.185075	0.0461557	0.827398
P29401	TKT	34	34	115000000	146000000	109000000	128000000	144000000	144000000	128000000	184000000	140000000	131000000	147000000	0.178784	0.263774	0.283115	0.187791	0.182048	0.342554
Q08J23	NSUN2	35	35	25500000	24100000	23900000	24500000	25800000	25300000	25800000	25400000	26600000	19700000	18500000	0.0409164	0.703088	0.0823616	0.504478	-0.35932	0.0289725
P40939	ECHA	34	34	40200000	42100000	44000000	34500000	43600000	45000000	33600000	38100000	45400000	52200000	54200000	-0.0458899	0.750575	-0.119192	0.459246	0.338332	0.0363337
Q02790	FKBP4	34	34	80200000	84500000	74200000	90200000	87400000	79500000	98200000	105000000	78500000	74300000	70300000	0.105914	0.389912	0.22892	0.185403	-0.137881	0.332709
P40227	TCPZ	31	23	66200000	64500000	57100000	68600000	66500000	61000000	65500000	72200000	59600000	62300000	63700000	0.0635837	0.606238	0.0697283	0.630933	0.0120557	0.931015
P30101	PDIA3	40	40	120000000	137000000	99100000	125000000	132000000	110000000	160000000	160000000	120000000	138000000	150000000	0.0519341	0.748398	0.305004	0.148329	0.290093	0.155586
P22102	PUR2	36	36	29000000	28300000	31500000	29000000	30900000	31300000	23800000	30100000	30100000	33700000	32600000	0.0392052	0.728771	-0.0872394	0.573021	0.164741	0.242717
Q14980	NUMA1	53	53	12800000	14100000	11800000	13100000	13200000	11800000	14200000	14700000	11700000	12400000	12300000	-0.0205781	0.869904	0.0658633	0.673193	-0.0590427	0.682261
P68371	TBB4B	29	2	360000	460000	364000	419000	390000	350000	447000	326000	340000	374000	285000	-0.0252633	0.866532	-0.0942959	0.618801	-0.26419	0.222532
Q92598	HS105	44	40	38800000	36000000	39500000	39200000	36500000	35800000	38000000	39200000	35200000	33200000	32200000	-0.0357322	0.751305	-0.0244926	0.848203	-0.219513	0.131255
Q14697	GANAB	41	41	61500000	57200000	60700000	60400000	63400000	60200000	63500000	73700000	68000000	89100000	88500000	0.0368323	0.733229	0.191886	0.172055	0.571119	0.00395554
O60506	HNRPQ	29	22	33700000	36200000	34700000	29100000	36400000	37100000	29300000	34300000	36400000	33200000	33600000	-0.0357657	0.796378	-0.0702088	0.622911	-0.0614024	0.630973
P28838	AMPL	30	30	33200000	37400000	26900000	43300000	42000000	36700000	50800000	48600000	33700000	32700000	33700000	0.332903	0.0711808	0.438902	0.0784874	0.0437437	0.81316
P33991	MCM4	36	36	19900000	17600000	23300000	18200000	17600000	17600000	14500000	14300000	17500000	20100000	18800000	-0.177862	0.227842	-0.38975	0.0479083	-0.0505939	0.768179
P11586	C1TC	43	42	26800000	26200000	26600000	26200000	27000000	28500000	24500000	26600000	26100000	27900000	28000000	0.036754	0.731916	-0.0449894	0.712868	0.075104	0.549006
P60842	IF4A1	31	16	22400000	21000000	18100000	23700000	22700000	20200000	24600000	25900000	19900000	19800000	21800000	0.117352	0.404701	0.1915	0.272822	0.024955	0.874062
P17987	TCPA	32	32	83900000	108000000	66400000	95700000	95700000	82900000	113000000	122000000	79400000	77200000	83600000	0.111865	0.578145	0.287795	0.27394	-0.0715526	0.763762
O75083	WDR1	29	29	41500000	38700000	42000000	42300000	40600000	40500000	41000000	42800000	43100000	41100000	38600000	0.0147417	0.891524	0.0550294	0.65671	-0.0314085	0.810525
P07814	SYEP	62	62	49100000	49000000	61700000	31700000	45300000	57600000	25200000	30200000	55000000	62900000	63800000	-0.281238	0.265432	-0.60879	0.080696	0.258716	0.154279
O43390	HNRPR	28	21	37600000	46300000	36900000	31800000	40600000	38500000	32900000	41600000	37500000	42400000	44300000	-0.123334	0.4435	-0.107935	0.517765	0.113897	0.4911
P45974	UBP5	34	32	23700000	20500000	21500000	25100000	21200000	20200000	22900000	21900000	20500000	19700000	18400000	0.0137531	0.919803	-0.00764842	0.954132	-0.199332	0.190305
P60174	TPIS	25	25	153000000	124000000	147000000	164000000	148000000	139000000	190000000	142000000	170000000	158000000	137000000	0.0915633	0.514264	0.239246	0.188677	0.0638209	0.699479
P68366	TBA4A	29	3	1830000	1430000	1110000	1720000	1640000	1420000	1920000	1980000	1660000	1470000	1330000	0.154526	0.462013	0.373124	0.112869	-0.029185	0.904469
Q9UQE7	SMC3	42	42	14200000	18300000	14100000	13700000	16700000	16600000	12600000	16000000	14800000	15600000	17600000	0.0172592	0.914434	-0.098779	0.573989	0.104084	0.569548
P26640	SYVC	40	40	21100000	19600000	25100000	19900000	22600000	23900000	15300000	21000000	23500000	25100000	24900000	0.0167726	0.90893	-0.153067	0.468266	0.196655	0.252631
P20591	MX1	24	22	12800000	11100000	14200000	13400000	13200000	12900000	13500000	12200000	13900000	11100000	10400000	0.0591825	0.656284	0.060777	0.688432	-0.23396	0.184554
P13645	K1C10	23	19	2120000	171000000	1120000	6280000	872000	1210000	1070000	1630000	640000	799000	1200000	-1.97908	0.327364	-2.8356	0.155965	-2.91882	0.229161
Q16891	MIC60	34	34	17800000	17000000	16500000	14100000	18500000	18400000	15800000	20000000	16200000	20500000	20500000	-0.0189839	0.897654	0.0120135	0.935341	0.262331	0.0769375
P52272	HNRPM	43	43	71800000	65600000	70100000	67300000	64800000	63100000	62500000	63400000	69400000	64000000	59300000	-0.0876179	0.434288	-0.0879398	0.498601	-0.165979	0.241347
P14866	HNRPL	26	25	25300000	18500000	28100000	23900000	23100000	23000000	20100000	17600000	26800000	25700000	23200000	-0.0168985	0.924135	-0.15741	0.509222	0.048869	0.825398
Q16531	DDB1	40	40	46600000	38800000	38000000	49300000	44100000	39600000	48800000	45600000	44300000	44300000	43300000	0.108494	0.466889	0.173612	0.250247	0.0967082	0.53734
P49368	TCPG	40	40	73700000	70200000	76800000	75200000	75200000	73100000	68100000	73300000	70900000	69800000	71400000	0.0190316	0.859636	-0.0556628	0.65626	-0.0585051	0.65232
Q86VP6	CAND1	45	45	27200000	21700000	29600000	28100000	26700000	27300000	25100000	25400000	28800000	27700000	26200000	0.0764707	0.610828	0.0238953	0.88608	0.0540934	0.766944
P04075	ALDOA	26	22	135000000	128000000	112000000	151000000	137000000	128000000	156000000	138000000	130000000	135000000	137000000	0.150755	0.278435	0.177375	0.253653	0.126034	0.404617
Q7KZ85	SPT6H	47	47	19400000	18300000	18500000	20600000	20100000	18800000	19600000	19700000	18800000	16500000	17100000	0.0817156	0.464258	0.0481188	0.692523	-0.156911	0.244862
P02786	TFR1	30	30	15100000	11300000	15200000	13900000	13600000	12700000	11600000	10800000	12000000	12700000	11600000	-0.0371409	0.811271	-0.262251	0.147857	-0.178838	0.36421
P26641	EF1G	33	33	254000000	272000000	244000000	301000000	293000000	277000000	320000000	328000000	278000000	259000000	283000000	0.178411	0.14521	0.263845	0.0868683	0.0784383	0.569665
P48643	TCPE	36	35	142000000	133000000	116000000	153000000	136000000	125000000	147000000	138000000	121000000	111000000	112000000	0.0825415	0.561984	0.0546832	0.719307	-0.220118	0.177701
P11940	PABP1	31	19	29500000	25900000	27500000	28200000	26700000	26600000	22700000	20100000	25000000	21800000	20800000	-0.0230458	0.839329	-0.293761	0.0748607	-0.37391	0.0300355
P04350	TBB4A	24	3	175000	112000	157000	160000	171000	171000	168000	143000	195000	210000	181000	0.201482	0.301397	0.202111	0.372598	0.42265	0.113194
P09104	ENOG	20	13	6650000	5650000	6070000	7490000	6400000	6810000	6860000	6870000	6360000	6910000	6550000	0.172464	0.204101	0.131415	0.34058	0.13899	0.347376
P46063	RECQ1	29	28	30100000	25500000	37400000	26500000	27100000	30000000	20000000	20600000	31800000	33800000	32600000	-0.138017	0.426254	-0.377209	0.154579	0.116515	0.567573
P00338	LDHA	29	27	138000000	110000000	144000000	146000000	129000000	127000000	119000000	115000000	125000000	121000000	113000000	0.0433091	0.772496	-0.117906	0.455481	-0.150415	0.40171
P15311	EZRI	46	32	83400000	74800000	82400000	82600000	83100000	85900000	77700000	81300000	84700000	75900000	78900000	0.0659728	0.557355	0.0192673	0.880133	-0.0498474	0.710079
P12956	XRCC6	40	40	82700000	73200000	108000000	68800000	83700000	92900000	60400000	57500000	95500000	121000000	123000000	-0.0964585	0.624351	-0.32636	0.229146	0.491197	0.0487574
P26038	MOES	45	31	41600000	36000000	41900000	36700000	36700000	39500000	31400000	32400000	35600000	33700000	32600000	-0.0793726	0.517475	-0.264298	0.0882774	-0.2617	0.106171
P20700	LMNB1	39	34	73000000	60000000	64800000	64500000	65100000	58800000	64000000	59900000	67400000	65900000	66600000	-0.0670266	0.602523	-0.0451588	0.748851	0.0116161	0.937173
Q9NY33	DPP3	29	29	13900000	14600000	12400000	16100000	15200000	13800000	16100000	16300000	13400000	13700000	13800000	0.141469	0.288982	0.160924	0.301395	0.0156243	0.911727
P26639	SYTC	35	35	64100000	57000000	65300000	64200000	62800000	58500000	60800000	60400000	57200000	60700000	60200000	-0.0055316	0.96267	-0.0612447	0.639387	-0.0370598	0.78749
P04040	CATA	22	22	18700000	16800000	16300000	19300000	16100000	15800000	19700000	16500000	18100000	21400000	19900000	-0.0202618	0.880668	0.06676	0.636878	0.259732	0.103228
P41250	GARS	33	33	43900000	35700000	42600000	44800000	39600000	38600000	38900000	35600000	37700000	42700000	42300000	0.0122005	0.929118	-0.118262	0.418352	0.0671141	0.664643
P55060	XPO2	32	32	17800000	15900000	22500000	17800000	17800000	19600000	15700000	17300000	20500000	20700000	18100000	-0.0120736	0.939922	-0.0645562	0.733725	0.0625339	0.753696
P07355	ANXA2	28	28	176000000	136000000	164000000	168000000	156000000	150000000	153000000	134000000	144000000	147000000	140000000	0.000697289	0.996044	-0.137015	0.386942	-0.137004	0.423131
O14980	XPO1	36	36	29300000	22400000	38500000	28900000	30700000	32600000	25800000	26700000	36300000	33800000	31100000	0.0649741	0.758358	-0.00502583	0.983849	0.143883	0.580634
Q8TEM1	PO210	27	27	6010000	4140000	7590000	3980000	5460000	6310000	3490000	3400000	6470000	9510000	8890000	-0.153929	0.580768	-0.432856	0.224921	0.680449	0.0474578
P31946	1433B	21	10	5830000	4760000	5250000	6170000	5390000	4650000	5830000	5390000	5410000	4170000	4040000	0.0286705	0.852845	0.0742116	0.597149	-0.35839	0.0484162
O00429	DNM1L	30	30	18700000	17300000	18700000	20800000	19700000	19400000	20300000	19700000	19300000	18000000	17900000	0.131329	0.255163	0.117143	0.356374	-0.0216379	0.866213
O00567	NOP56	26	26	21300000	23500000	34900000	18400000	24500000	33200000	15400000	13800000	32000000	34600000	35800000	-0.0743568	0.791478	-0.45369	0.243268	0.439785	0.116622
P35580	MYH10	32	19	1820000	1750000	1770000	1790000	1680000	1900000	1670000	1980000	1740000	1910000	1760000	0.00645917	0.953729	0.0097977	0.941074	0.0428931	0.739676
Q13885	TBB2A	26	1	36900	17500	37600	24300	29200	20400	24400	11100	30000	28800	22000	-0.248738	0.458921	-0.526435	0.281842	-0.202117	0.613326
P31150	GDIA	25	17	5180000	5160000	4820000	5470000	5100000	4580000	6270000	5200000	5530000	5490000	5010000	-0.00399021	0.973815	0.161633	0.2601	0.0543563	0.684445
Q7L014	DDX46	34	34	13700000	12100000	14200000	14600000	13700000	13700000	13600000	13800000	15400000	15000000	14500000	0.0730821	0.54591	0.0987105	0.482871	0.148816	0.316819
P50395	GDIB	32	24	34000000	24600000	33900000	35800000	29800000	27100000	36500000	29400000	32500000	28100000	24800000	0.00936215	0.959798	0.099558	0.594701	-0.208038	0.327516
Q92900	RENT1	32	32	8590000	8620000	7860000	8980000	8660000	8250000	8580000	8310000	8710000	6730000	6500000	0.0468671	0.677656	0.0312078	0.801732	-0.336102	0.0388745
P05023	AT1A1	25	25	15700000	14000000	13500000	16500000	16100000	14900000	17200000	15000000	14700000	14400000	14700000	0.138563	0.272751	0.118012	0.414485	0.0178922	0.897741
Q9Y262	EIF3L	24	24	14000000	11800000	16800000	12900000	13900000	14700000	11300000	12300000	15700000	15900000	14300000	-0.0248009	0.87813	-0.115643	0.570035	0.101629	0.607189
O75533	SF3B1	45	45	21900000	20900000	31200000	17200000	22100000	27800000	15300000	14500000	29400000	30100000	30700000	-0.144813	0.549274	-0.37686	0.263705	0.325341	0.173563
Q13310	PABP4	28	16	23700000	23100000	22400000	22200000	22000000	21700000	19900000	20700000	22600000	32200000	32700000	-0.0701735	0.509859	-0.132519	0.315945	0.492749	0.00722592
P37802	TAGL2	26	25	63000000	54700000	62300000	64900000	59700000	58900000	62900000	57000000	64000000	57000000	46300000	0.0293641	0.807542	0.0319897	0.813647	-0.221055	0.209367
O95466	FMNL1	33	33	17300000	15200000	20300000	16100000	18100000	18200000	14300000	15300000	17200000	17800000	17700000	-0.00311142	0.98321	-0.168123	0.324507	0.0223723	0.89609
O00299	CLIC1	18	18	34200000	29000000	33100000	37600000	33900000	32400000	38600000	33500000	36300000	34800000	27500000	0.110377	0.402398	0.17195	0.243155	-0.0497007	0.773603
P61978	HNRPK	28	28	204000000	165000000	180000000	201000000	176000000	166000000	193000000	171000000	183000000	151000000	147000000	-0.015026	0.914885	-0.00153042	0.991477	-0.291162	0.094329
P27348	1433T	23	16	22300000	24200000	22100000	27500000	25500000	23700000	37300000	31200000	31700000	25500000	21400000	0.159573	0.206691	0.543036	0.00514459	0.0320216	0.829331
B5ME19	EIFCL	27	27	21100000	22400000	22500000	24500000	26600000	27400000	22500000	25900000	25100000	22500000	23200000	0.249239	0.0556413	0.153299	0.26163	0.055136	0.666801
Q99613	EIF3C	27	27	21100000	22400000	22500000	24500000	26600000	27400000	22500000	25900000	25100000	22500000	23200000	0.249239	0.0556413	0.153299	0.26163	0.055136	0.666801
Q96KP4	CNDP2	17	17	7450000	5270000	8020000	7580000	6860000	7110000	6440000	5720000	7310000	7020000	6400000	0.0772035	0.676168	-0.0752328	0.716845	-0.0214437	0.924036
P55884	EIF3B	28	28	15000000	16200000	13500000	15500000	16600000	14700000	17600000	19300000	14400000	13600000	13800000	0.0684506	0.590852	0.19211	0.269163	-0.117168	0.430337
Q15084	PDIA6	21	21	54100000	46200000	47000000	51000000	51800000	44400000	51700000	52600000	51600000	72600000	70400000	-0.000724394	0.995566	0.085472	0.522011	0.545712	0.00816455
P12004	PCNA	17	17	70800000	55000000	69800000	71800000	61100000	56500000	61600000	52800000	60500000	58700000	53600000	-0.0443336	0.783633	-0.155335	0.350744	-0.207673	0.260468
P21796	VDAC1	19	18	21300000	15800000	21900000	18200000	19900000	19400000	16800000	18400000	19900000	26500000	23500000	-0.0229818	0.886397	-0.0869245	0.627231	0.358757	0.112208
Q99798	ACON	27	27	17300000	13800000	21300000	13200000	15600000	17400000	10700000	10900000	17700000	18600000	18200000	-0.168374	0.410509	-0.433535	0.135083	0.0975226	0.656049
P39023	RL3	26	26	90300000	80800000	86700000	77900000	68900000	66300000	58400000	50300000	57700000	59300000	55900000	-0.276659	0.0528595	-0.633338	0.0020053	-0.576264	0.00478542
P52292	IMA1	19	19	13400000	10300000	15300000	13300000	11500000	11200000	11500000	10800000	12600000	10500000	8870000	-0.100617	0.578876	-0.144107	0.447291	-0.410772	0.0992463
P07237	PDIA1	34	34	123000000	87200000	118000000	112000000	101000000	93200000	115000000	93100000	120000000	152000000	135000000	-0.0878631	0.61383	0.00722538	0.970241	0.405234	0.0855423
P16615	AT2A2	27	27	16400000	17300000	16200000	13500000	17400000	18000000	14800000	16000000	16500000	17400000	17400000	-0.0401393	0.786889	-0.0781089	0.540695	0.0656001	0.607547
P08195	4F2	20	20	23600000	23800000	19700000	22400000	23100000	20800000	25500000	25600000	21000000	20300000	21200000	-0.013323	0.918221	0.103029	0.51776	-0.103209	0.506363
P23381	SYWC	24	24	31500000	31700000	27300000	34200000	32200000	31600000	34700000	34600000	29600000	26200000	28500000	0.117415	0.345265	0.127523	0.389137	-0.139314	0.357455
Q14839	CHD4	46	37	11600000	10200000	19600000	8100000	12400000	16000000	7310000	8920000	18400000	19100000	17900000	-0.176381	0.606491	-0.316928	0.452293	0.48225	0.159724
Q9Y230	RUVB2	22	22	12500000	12600000	10500000	13900000	13100000	11600000	14500000	13600000	11900000	12700000	12200000	0.117678	0.40522	0.168293	0.288925	0.0739411	0.62629
Q06210	GFPT1	27	27	21000000	23900000	29700000	19600000	24500000	30000000	15700000	19900000	26100000	25500000	27800000	-0.0164217	0.937518	-0.290093	0.244443	0.113503	0.562034
P49915	GUAA	28	28	22500000	20000000	20700000	23800000	20300000	18800000	20300000	18000000	18900000	18800000	18100000	-0.0121273	0.928973	-0.143898	0.292677	-0.189824	0.190952
P13929	ENOB	18	9	5280000	3980000	5030000	5610000	4870000	4520000	4840000	4760000	4970000	5340000	4890000	0.0747935	0.64448	0.0384499	0.805048	0.112049	0.537574
O75955	FLOT1	23	23	7060000	6620000	6450000	7390000	7400000	7440000	8000000	8460000	7150000	7850000	8150000	0.144201	0.206949	0.227601	0.123867	0.25448	0.0891415
P13804	ETFA	14	14	9680000	8090000	8830000	9480000	9140000	9460000	9890000	10400000	8980000	11400000	10400000	0.0817871	0.501082	0.139212	0.340944	0.300217	0.0817358
P47897	SYQ	26	26	15300000	15900000	17700000	11600000	15100000	16200000	11300000	15100000	15900000	17400000	17700000	-0.200547	0.244224	-0.222137	0.235116	0.109316	0.440808
Q86UP2	KTN1	34	34	9930000	7920000	9720000	9080000	9660000	9060000	9260000	9260000	10100000	8900000	8790000	0.0186587	0.889365	0.0600191	0.686705	-0.0479159	0.765792
P17844	DDX5	33	25	79800000	62500000	91600000	54500000	56600000	60500000	41700000	42100000	68900000	65300000	59000000	-0.430533	0.0333211	-0.639074	0.0379784	-0.311299	0.16761
Q99623	PHB2	22	22	47000000	40500000	49400000	36700000	44300000	47700000	30800000	36100000	46500000	65700000	66600000	-0.0926726	0.548885	-0.287645	0.168779	0.540677	0.0104073
Q13263	TIF1B	24	24	46200000	45000000	42900000	43600000	40600000	38500000	42700000	37500000	42900000	45900000	44600000	-0.129376	0.276592	-0.125564	0.353274	0.0181704	0.886503
Q12931	TRAP1	25	24	18500000	14500000	18300000	17500000	19800000	19000000	14900000	20400000	18900000	25000000	22800000	0.141144	0.342378	0.0756153	0.683772	0.49034	0.026335
P46060	RAGP1	25	25	12500000	11300000	11600000	13000000	11800000	12100000	12200000	11200000	11000000	8930000	8370000	0.0599766	0.600791	-0.0414974	0.747369	-0.447443	0.0139912
Q8NE71	ABCF1	24	24	6950000	7280000	10500000	5750000	8090000	9230000	4940000	5650000	8790000	7470000	7190000	-0.102412	0.675617	-0.371548	0.206681	-0.144206	0.526578
Q16555	DPYL2	21	21	14800000	15400000	13200000	16200000	15900000	14000000	17500000	16100000	14900000	15100000	16500000	0.0871273	0.500258	0.160221	0.274623	0.128819	0.388301
P46087	NOP2	24	24	9190000	10300000	13300000	8230000	9980000	11900000	6930000	6740000	11000000	9650000	9370000	-0.121723	0.553983	-0.430985	0.119047	-0.183375	0.374348
Q01082	SPTB2	33	33	7000000	5920000	7260000	6290000	6960000	7150000	6230000	7590000	7460000	6950000	6880000	0.0190563	0.886323	0.0765287	0.627125	0.0454036	0.766151
P05388	RLA0	18	18	54700000	51900000	49400000	57100000	53200000	49700000	52800000	51100000	46700000	56000000	57700000	0.0354588	0.763579	-0.0515009	0.693159	0.129737	0.340889
P06744	G6PI	28	28	19300000	18500000	21200000	15900000	18000000	22100000	13800000	13800000	23000000	25300000	24000000	-0.0863734	0.587672	-0.263073	0.280701	0.327689	0.0495924
Q5VYK3	ECM29	29	29	5700000	5090000	7580000	4260000	5740000	6830000	3580000	3780000	6680000	6660000	6430000	-0.132345	0.573706	-0.427544	0.172843	0.116562	0.582958
Q13200	PSMD2	39	39	37200000	28300000	36900000	39200000	34300000	32300000	35100000	30500000	33900000	33500000	32300000	0.0536236	0.737942	-0.03272	0.842096	-0.0420609	0.813686
Q14152	EIF3A	45	45	40900000	41200000	47700000	39700000	44500000	49700000	36700000	37500000	46600000	42600000	43400000	0.0424852	0.761061	-0.108578	0.498981	-0.00530391	0.970257
P25205	MCM3	32	32	20500000	18800000	25500000	19300000	21600000	23700000	15700000	16800000	22000000	24400000	23500000	0.00255513	0.987357	-0.253375	0.224687	0.16082	0.386116
Q01518	CAP1	26	26	25300000	21100000	23300000	24400000	24600000	23800000	21700000	24300000	23500000	23100000	23300000	0.0665969	0.582093	-0.00179941	0.989592	0.00187462	0.9896
P49748	ACADV	30	30	18400000	17500000	19000000	17900000	17700000	17300000	18100000	17400000	18000000	22300000	22900000	-0.0528597	0.62435	-0.0366621	0.764483	0.305176	0.0497011
P50991	TCPD	31	30	92700000	85800000	78700000	100000000	94500000	84700000	97100000	102000000	79800000	76400000	80500000	0.118231	0.373906	0.112149	0.480176	-0.125356	0.393171
O14974	MYPT1	25	24	9460000	7420000	8590000	10800000	8800000	8380000	10200000	9660000	9050000	5820000	5330000	0.133832	0.410257	0.188174	0.231332	-0.601062	0.00954765
Q01813	PFKAP	29	25	14400000	11400000	19500000	14800000	14600000	17400000	11100000	11300000	17900000	17200000	15400000	0.0773587	0.721043	-0.170578	0.546913	0.143144	0.583332
Q9UPN3	MACF1	42	40	5100000	5110000	5030000	5250000	5450000	4930000	5170000	5530000	4910000	4660000	4630000	0.0352608	0.745534	0.0329293	0.792011	-0.129122	0.317489
Q92841	DDX17	33	24	39000000	31300000	42100000	27100000	27500000	27600000	23200000	24100000	28500000	38100000	37700000	-0.440355	0.0166412	-0.563112	0.0120091	0.0276921	0.87541
O95202	LETM1	22	22	9100000	7250000	10200000	6410000	8700000	8940000	5780000	6760000	8670000	11100000	10100000	-0.144243	0.472647	-0.330073	0.153866	0.272937	0.192026
P61221	ABCE1	23	23	9690000	9440000	12700000	8790000	10100000	12100000	6660000	6170000	11700000	11800000	11700000	-0.0376528	0.837576	-0.42427	0.163487	0.160562	0.395821
P22234	PUR6	22	22	23100000	20700000	21300000	26100000	24600000	22700000	24100000	25700000	23800000	25000000	23900000	0.172341	0.177363	0.177795	0.190409	0.173344	0.224395
P31943	HNRH1	18	10	13500000	9830000	14100000	12400000	11500000	12500000	11300000	14500000	13100000	10200000	8770000	-0.0233386	0.890074	0.0660082	0.735508	-0.381697	0.112998
P23246	SFPQ	29	28	87900000	101000000	74600000	81300000	79500000	75300000	79200000	74800000	79700000	79100000	81500000	-0.148154	0.328399	-0.162735	0.318045	-0.118535	0.508368
O75534	CSDE1	28	28	18700000	17000000	17400000	19200000	17600000	16500000	16200000	15200000	15900000	15600000	15400000	0.00382915	0.974337	-0.166189	0.209489	-0.190315	0.178916
P23396	RS3	21	21	74600000	66800000	82100000	64200000	66300000	68900000	44400000	40700000	52700000	56300000	57500000	-0.160107	0.228641	-0.701005	0.00302751	-0.383787	0.0389271
Q9BZQ8	NIBA1	28	28	34000000	26700000	35300000	34000000	30500000	30300000	29600000	26000000	30400000	30400000	29200000	-0.0094603	0.949663	-0.151288	0.372825	-0.0923277	0.604072
P12268	IMDH2	26	24	18100000	13600000	17100000	17700000	17500000	18700000	16400000	18000000	19000000	24300000	20400000	0.153517	0.310599	0.138033	0.408257	0.463565	0.0454305
Q13451	FKBP5	20	20	6570000	6340000	7390000	8000000	7400000	6950000	7020000	7040000	6790000	7360000	7170000	0.139529	0.284802	0.0415025	0.750609	0.105523	0.462173
P52209	6PGD	22	22	33200000	27600000	41700000	29600000	33300000	39100000	24800000	25300000	42500000	40900000	37900000	0.00412969	0.983061	-0.172986	0.530165	0.225183	0.312323
Q9NYU2	UGGG1	23	23	3390000	2680000	3380000	3070000	3190000	3420000	2920000	3300000	3470000	4910000	4620000	0.04175	0.767641	0.0409428	0.797598	0.604961	0.0104395
P49736	MCM2	28	28	16000000	15300000	16100000	16200000	16100000	15600000	14400000	15800000	16400000	18800000	17900000	0.0153121	0.884378	-0.026325	0.836531	0.215791	0.128372
P68104	EF1A1	41	25	240000000	222000000	283000000	209000000	242000000	284000000	146000000	166000000	244000000	246000000	248000000	-0.0233317	0.88838	-0.450121	0.0810422	-0.000299494	0.998503
P55265	DSRAD	39	39	38800000	38900000	41900000	35400000	38100000	36600000	31100000	34900000	38800000	40700000	39600000	-0.119131	0.297081	-0.195526	0.1971	0.0110056	0.931739
P43490	NAMPT	20	20	13800000	12000000	14400000	12900000	12800000	13200000	11300000	11900000	13700000	10800000	11300000	-0.0432396	0.722223	-0.124104	0.417722	-0.274247	0.102251
P40926	MDHM	19	19	88600000	71800000	88400000	78400000	73900000	83600000	81300000	62300000	88000000	124000000	113000000	-0.071802	0.602484	-0.111782	0.553852	0.520147	0.0171673
P41252	SYIC	42	42	20900000	20200000	25200000	19800000	24100000	24800000	16100000	22600000	25100000	29500000	29400000	0.0511972	0.738679	-0.0734037	0.727006	0.421172	0.0334149
P62258	1433E	22	19	10300000	9540000	8800000	10500000	10100000	9180000	12600000	11400000	11500000	11100000	9480000	0.0570099	0.648194	0.31127	0.0479414	0.106666	0.496066
P42166	LAP2A	20	13	3890000	2860000	4280000	3500000	3500000	3740000	3010000	2970000	4130000	3210000	3190000	-0.0185493	0.915643	-0.122343	0.583711	-0.179734	0.412678
Q8WUM4	PDC6I	33	33	30900000	25500000	26300000	32400000	29400000	26500000	32000000	29500000	28000000	24800000	23900000	0.0948785	0.505826	0.117016	0.42619	-0.174047	0.273862
P54136	SYRC	29	29	21300000	19800000	23700000	16700000	20100000	23600000	14000000	16800000	25300000	27600000	27400000	-0.111803	0.505723	-0.249405	0.318667	0.352342	0.0453208
Q14240	IF4A2	21	6	1620000	1520000	1610000	1710000	1700000	1710000	1770000	1620000	1690000	1880000	1940000	0.108801	0.320503	0.0965469	0.445801	0.271019	0.070022
Q16666	IF16	25	25	12500000	13800000	18600000	8770000	12900000	16900000	6650000	7320000	16600000	20300000	21400000	-0.248952	0.383703	-0.663125	0.113669	0.498912	0.0511459
P04843	RPN1	27	27	21700000	22700000	24900000	15300000	20100000	22100000	15500000	16800000	24100000	28700000	28200000	-0.28392	0.126765	-0.322257	0.141203	0.302862	0.0616333
P68133	ACTS	35	3	32300	14000	29300	21900	29400	16700	27400	21700	19300	18800	29700	-0.100422	0.786896	-0.06913	0.841827	-0.00202276	0.996315
P23526	SAHH	21	19	26700000	23900000	23300000	30800000	27800000	27300000	28700000	28400000	28200000	30800000	30400000	0.217579	0.106185	0.209486	0.133311	0.315441	0.0551845
Q9NY65	TBA8	16	1	0	102000	6220	19900	43800	16600	49300	88800	12500	5810	36200	-0.047781	0.968462	0.59195	0.674505	-0.796442	0.640567
Q9Y5B9	SP16H	32	32	16100000	13300000	22300000	18700000	19400000	20400000	14700000	16700000	23200000	27000000	25200000	0.210711	0.318849	0.0847528	0.746588	0.631348	0.0406701
P63010	AP2B1	36	22	8050000	7320000	8330000	8500000	7780000	7360000	7940000	7640000	7660000	6940000	6840000	-0.00407006	0.973338	-0.0263643	0.835613	-0.19525	0.183974
P04439	HLAA	23	14	48300000	34100000	47700000	41000000	38600000	47900000	41700000	43300000	46000000	53600000	45000000	-0.0171779	0.924779	0.0267547	0.881421	0.197484	0.37849
P62736	ACTA	36	1	3690	19000	0	5000	8770	3390	7360	16400	3630	0	8890	-0.660511	0.409007	-0.140674	0.877344	0.0864093	0.941358
P29692	EF1D	19	16	24200000	22800000	20300000	27400000	25000000	25100000	27100000	26100000	27300000	27400000	24700000	0.20609	0.127994	0.261908	0.0814882	0.217503	0.182153
Q9Y2X3	NOP58	18	18	12900000	12200000	18100000	11600000	13500000	15800000	11000000	10200000	16400000	17100000	17200000	-0.0677444	0.738997	-0.210158	0.412981	0.274788	0.23184
Q8IY81	SPB1	19	19	4620000	4720000	4720000	4280000	4470000	4190000	4400000	4410000	3970000	2750000	3120000	-0.12021	0.276143	-0.139348	0.285677	-0.678	0.00225892
P12814	ACTN1	23	5	1270000	979000	1040000	1210000	1310000	1200000	1230000	1390000	1450000	1350000	1240000	0.185605	0.213713	0.313001	0.0815773	0.248052	0.181143
P42224	STAT1	31	31	18500000	15400000	21200000	20100000	20700000	22000000	20800000	22000000	26200000	19100000	17700000	0.199937	0.212708	0.329711	0.0968644	0.013821	0.939792
Q9UHB6	LIMA1	23	23	6740000	5280000	6720000	7020000	6300000	6580000	7350000	6640000	7460000	4980000	4250000	0.0943876	0.516209	0.202118	0.221722	-0.432112	0.049219
Q92499	DDX1	26	26	11600000	10100000	12400000	10000000	11400000	11400000	8790000	9600000	11400000	10700000	10200000	-0.0535842	0.690263	-0.198248	0.247263	-0.116517	0.453443
P04083	ANXA1	22	22	33400000	31800000	30700000	34300000	35500000	34200000	38300000	37000000	35300000	29200000	31100000	0.117637	0.294095	0.205808	0.130708	-0.084263	0.525767
P43243	MATR3	33	33	38600000	36100000	37900000	34700000	37800000	38000000	34500000	37100000	44200000	35600000	33900000	-0.0278254	0.801701	0.0330881	0.822069	-0.111018	0.400685
Q99460	PSMD1	30	30	22100000	17600000	22800000	22600000	20400000	20100000	20100000	19400000	22700000	22500000	21600000	0.0211439	0.88433	-0.000903724	0.995499	0.0909263	0.597513
Q15393	SF3B3	32	32	26000000	19800000	26800000	26900000	23900000	24100000	24400000	22400000	27100000	29800000	27100000	0.0558016	0.723521	0.0341426	0.844256	0.244721	0.226133
P08758	ANXA5	30	29	81900000	83300000	69000000	90000000	80500000	75200000	94700000	92000000	78600000	87700000	87000000	0.07029	0.612846	0.18025	0.259435	0.167204	0.290474
Q8TCS8	PNPT1	27	27	9590000	7660000	8460000	8760000	8570000	8120000	8250000	8210000	8720000	10100000	9840000	-0.00927569	0.942919	-0.0244761	0.862667	0.224293	0.182587
Q16851	UGPA	26	26	19300000	16000000	22000000	20800000	18600000	18300000	19400000	18100000	20400000	19400000	18300000	0.0198512	0.89791	0.0254797	0.87631	-0.00744194	0.96732
Q06323	PSME1	23	23	78300000	77100000	69300000	92900000	83500000	77500000	98200000	91200000	79200000	79400000	81000000	0.174351	0.198548	0.253886	0.113925	0.100664	0.466307
O00148	DX39A	21	6	1500000	866000	1510000	1180000	1130000	1200000	1120000	908000	1410000	1230000	1130000	-0.0979353	0.679895	-0.150664	0.59801	-0.0864928	0.767903
Q9H583	HEAT1	41	41	9160000	8920000	15100000	8250000	10900000	12800000	6710000	7580000	13300000	12500000	12300000	-0.0333819	0.900177	-0.289001	0.398952	0.209265	0.455817
P52701	MSH6	32	32	6140000	5740000	8670000	5380000	6830000	7810000	3890000	5350000	8180000	9590000	9430000	-0.030169	0.890124	-0.281304	0.3796	0.49762	0.0586016
O00571	DDX3X	31	30	26000000	25200000	28100000	23800000	25500000	25800000	21400000	23200000	25100000	19400000	19700000	-0.0778919	0.498273	-0.187694	0.192192	-0.433709	0.0151599
P54652	HSP72	20	2	1020000	488000	1480000	656000	631000	646000	647000	373000	739000	782000	496000	-0.487345	0.234806	-0.682129	0.169115	-0.536214	0.321484
P27816	MAP4	32	32	12500000	10500000	13200000	12700000	12300000	11400000	12400000	11400000	12300000	10700000	9860000	0.0132218	0.921873	0.00172564	0.990529	-0.22565	0.196301
P62701	RS4X	17	17	80200000	80600000	99500000	70700000	70300000	79600000	48500000	42100000	61100000	67600000	68200000	-0.233692	0.12609	-0.7887	0.00378173	-0.346295	0.0664009
O43491	E41L2	28	27	24900000	20200000	24700000	26300000	24100000	23200000	26000000	22400000	24400000	19400000	19200000	0.0810696	0.556701	0.0646265	0.669074	-0.263089	0.133549
O43290	SNUT1	23	23	7240000	6180000	6480000	7690000	7080000	6520000	7820000	7210000	7500000	6460000	5900000	0.0973382	0.457383	0.181489	0.199338	-0.100406	0.497364
Q14566	MCM6	30	30	17300000	16600000	16500000	17000000	16300000	16200000	15600000	16100000	15000000	18800000	18200000	-0.0260069	0.805845	-0.110284	0.3786	0.139195	0.292687
P53992	SC24C	20	19	5840000	5260000	5490000	6640000	5780000	5880000	6410000	6010000	5820000	5360000	5400000	0.140077	0.264305	0.136957	0.302098	-0.0383496	0.769328
Q8N1F7	NUP93	31	31	7100000	6140000	7870000	7060000	7460000	7350000	6960000	7380000	7890000	8440000	8210000	0.0580556	0.665083	0.080104	0.59713	0.249839	0.158098
P63244	RACK1	20	20	53400000	46200000	51300000	46900000	43400000	41800000	33200000	32100000	34800000	39600000	35200000	-0.190969	0.145284	-0.590283	0.00243094	-0.427359	0.024025
P23528	COF1	21	20	114000000	84300000	118000000	116000000	103000000	101000000	125000000	109000000	116000000	99300000	87600000	0.0298997	0.85839	0.159652	0.379171	-0.161041	0.439166
P61981	1433G	18	12	8210000	6510000	7540000	8340000	7460000	6620000	7960000	7650000	6870000	6590000	6480000	0.0104833	0.944212	0.017978	0.904677	-0.176732	0.285066
P49321	NASP	23	22	32700000	24700000	30200000	31400000	28300000	25800000	32000000	26400000	31500000	31900000	29300000	-0.0298042	0.84749	0.0418705	0.803242	0.0761118	0.665541
P30041	PRDX6	21	21	127000000	107000000	123000000	142000000	124000000	119000000	136000000	124000000	121000000	128000000	127000000	0.108698	0.428408	0.0959521	0.496792	0.103454	0.482671
Q14254	FLOT2	22	22	19700000	14200000	18100000	18900000	18000000	17600000	19700000	16600000	19700000	20000000	17200000	0.0806274	0.604915	0.115833	0.516751	0.111179	0.576535
Q01581	HMCS1	21	21	13700000	13100000	13000000	14900000	13200000	12700000	14400000	14400000	13200000	12000000	11200000	0.0328081	0.7818	0.0768071	0.541576	-0.194152	0.167867
Q15021	CND1	31	31	8260000	9360000	11700000	6490000	9090000	11500000	5860000	6490000	9850000	10000000	10100000	-0.138342	0.578173	-0.423948	0.118953	0.0554101	0.771596
P27797	CALR	25	25	115000000	79600000	116000000	105000000	97100000	89800000	101000000	83700000	102000000	124000000	112000000	-0.071293	0.698493	-0.100125	0.618518	0.208053	0.362182
Q14203	DCTN1	28	28	7370000	6680000	6190000	7810000	7230000	7470000	7970000	7530000	7140000	6670000	6120000	0.156325	0.222066	0.163901	0.253788	-0.0748748	0.614041
O00232	PSD12	16	16	7960000	7120000	8780000	9160000	8700000	8140000	8400000	8700000	8540000	9110000	9000000	0.127508	0.343795	0.108925	0.438751	0.192399	0.232147
P43246	MSH2	26	26	10400000	8640000	9500000	10700000	9470000	8980000	9340000	9060000	9230000	10500000	10100000	0.0307161	0.818561	-0.0427354	0.749642	0.118477	0.429304
O14818	PSA7	16	16	14500000	12300000	13600000	15500000	13600000	14200000	14800000	13900000	12900000	13400000	14100000	0.101149	0.428137	0.0432451	0.754713	0.0328581	0.817507
Q13509	TBB3	17	1	163000	110000	258000	117000	106000	92300	68600	82000	91800	46400	53600	-0.67159	0.0609384	-1.0544	0.0119094	-1.74033	0.00349775
Q13428	TCOF	26	26	5260000	5650000	4500000	5540000	5680000	5410000	6880000	6550000	6140000	6340000	6380000	0.116056	0.384024	0.349634	0.0428363	0.314607	0.0824192
Q58FF7	H90B3	21	1	12500	47200	0	12200	23400	11800	41700	67200	7730	14900	28100	-0.696299	0.295284	0.198659	0.853207	-0.247416	0.744316
Q8TEX9	IPO4	24	24	4360000	4260000	4180000	4410000	4250000	4470000	4300000	4250000	4050000	4210000	4140000	0.0366106	0.728797	-0.0229877	0.84909	-0.0311693	0.802453
Q93009	UBP7	26	26	8640000	6930000	8630000	8750000	8310000	7840000	7810000	7700000	7950000	8120000	7810000	0.047246	0.732556	-0.0373705	0.797523	-0.0110146	0.945808
O43242	PSMD3	27	27	18600000	17300000	23300000	17300000	19500000	21600000	13700000	15100000	20600000	23100000	22900000	-0.013709	0.932938	-0.271679	0.224196	0.232819	0.222032
Q9Y4L1	HYOU1	33	32	14300000	11600000	13300000	14000000	13300000	13200000	14700000	13200000	15200000	17800000	17900000	0.0519416	0.68281	0.13962	0.35457	0.455396	0.0215157
Q7KZF4	SND1	34	34	8790000	8730000	10100000	8740000	9230000	8850000	8280000	9620000	9020000	8670000	8260000	-0.0394956	0.738483	-0.0364444	0.793978	-0.118289	0.418394
Q15459	SF3A1	24	24	11800000	12700000	10600000	11900000	10800000	10200000	11700000	10800000	10900000	9670000	9540000	-0.0923725	0.484872	-0.0686039	0.616362	-0.280735	0.0908081
P33993	MCM7	24	24	14500000	11700000	15100000	13700000	12300000	11900000	10500000	10500000	11100000	12600000	11600000	-0.117771	0.429559	-0.355257	0.0450725	-0.178596	0.317416
P62195	PRS8	19	17	9020000	7980000	9310000	9000000	8240000	8100000	8150000	8030000	8790000	11200000	7420000	-0.052602	0.668298	-0.0734114	0.587107	0.0589906	0.788952
Q92945	FUBP2	28	24	17400000	38100000	13200000	18400000	18400000	14800000	22400000	26100000	15100000	12800000	14400000	-0.268136	0.496548	0.00422695	0.992087	-0.602032	0.233298
P17812	PYRG1	21	21	14400000	12100000	14800000	14000000	13600000	14800000	12500000	12300000	13000000	15500000	14600000	0.0426525	0.74159	-0.122525	0.393975	0.133561	0.402302
Q99714	HCD2	13	13	3750000	2590000	3510000	3240000	3080000	2980000	2570000	2490000	2760000	3610000	3120000	-0.0656924	0.698365	-0.316244	0.111668	0.0496679	0.815421
P27824	CALX	27	27	65100000	54400000	67800000	49900000	66500000	67900000	53800000	59500000	74100000	94300000	94400000	-0.0305812	0.85898	-0.00586003	0.973748	0.602172	0.00790398
A0AVT1	UBA6	26	26	5120000	4070000	6070000	5270000	4920000	4950000	4850000	4980000	5430000	5320000	5010000	0.00700689	0.967078	0.0174045	0.923829	0.0404954	0.845288
O60264	SMCA5	31	31	8400000	8040000	14500000	6850000	9330000	12400000	5520000	6270000	12700000	13100000	12500000	-0.101772	0.744187	-0.385225	0.337099	0.36582	0.249139
Q9BQG0	MBB1A	26	26	11300000	11600000	14600000	8430000	9400000	11600000	6420000	6480000	8670000	10500000	11100000	-0.352651	0.0766976	-0.802534	0.00329952	-0.201664	0.265422
O14979	HNRDL	16	14	9650000	7600000	9210000	9130000	9470000	9310000	9840000	9530000	10600000	7790000	7230000	0.0843436	0.532595	0.185799	0.238571	-0.225434	0.203863
P17980	PRS6A	19	19	37200000	31500000	33300000	37000000	32400000	29300000	34300000	28900000	29800000	27000000	26400000	-0.0505856	0.719859	-0.133862	0.367825	-0.34531	0.0461215
P40925	MDHC	20	20	29400000	27700000	31300000	29800000	29800000	29400000	27600000	30600000	29500000	29000000	28700000	0.0115253	0.916975	-0.0109833	0.9324	-0.0287364	0.829007
Q5K651	SAMD9	18	17	2290000	3080000	2650000	1910000	2730000	2890000	2150000	3140000	2840000	2440000	2840000	-0.103576	0.617804	0.0122406	0.951483	-0.0117041	0.949276
P54577	SYYC	40	40	43100000	35600000	52600000	42800000	38500000	42800000	33900000	32300000	46300000	50800000	46500000	-0.0648493	0.704377	-0.223599	0.323131	0.169487	0.42368
Q7L2E3	DHX30	26	26	5390000	5460000	6330000	4210000	5130000	6320000	3550000	3750000	5640000	4860000	4670000	-0.149563	0.416242	-0.436996	0.0723467	-0.261608	0.109801
Q14008	CKAP5	38	38	11700000	12200000	17200000	8880000	12200000	16800000	7930000	8050000	15800000	15600000	16000000	-0.143941	0.602248	-0.427807	0.207682	0.227876	0.309323
Q5JPE7	NOMO2	22	22	8570000	8250000	7540000	8110000	8770000	8530000	8820000	8770000	8450000	10700000	10800000	0.0621902	0.59157	0.0980177	0.449383	0.406831	0.0212533
Q15155	NOMO1	21	21	8550000	8250000	7530000	8110000	8760000	8530000	8810000	8750000	8440000	10700000	10800000	0.0634034	0.584084	0.0975665	0.451134	0.408593	0.0208557
P69849	NOMO3	22	22	8570000	8250000	7540000	8110000	8770000	8530000	8820000	8770000	8450000	10700000	10800000	0.0621902	0.59157	0.0980177	0.449383	0.406831	0.0212533
O95782	AP2A1	25	18	3650000	3020000	4190000	2860000	3330000	3850000	2690000	2570000	4270000	4040000	3710000	-0.111	0.541346	-0.215262	0.394698	0.109755	0.561506
Q9UHX1	PUF60	19	19	16700000	13800000	13800000	16500000	14600000	13600000	14000000	12200000	13800000	12900000	12100000	0.0142855	0.919681	-0.144069	0.345607	-0.235206	0.166883
P36776	LONM	26	26	13100000	10700000	13600000	10400000	11400000	12000000	9150000	9370000	12700000	18200000	17800000	-0.140711	0.338963	-0.26933	0.185044	0.537646	0.0150661
P05455	LA	29	29	57400000	49600000	49300000	55900000	50100000	47000000	49200000	45000000	47800000	54900000	54700000	-0.0308863	0.814064	-0.135795	0.330652	0.076514	0.594481
P07954	FUMH	20	20	37800000	31200000	35500000	36800000	35200000	32700000	34200000	30500000	33600000	47000000	44400000	0.00560685	0.96498	-0.0854948	0.54897	0.395693	0.0342991
P34897	GLYM	27	26	46100000	38000000	45100000	39800000	40800000	41700000	37200000	35300000	40800000	59800000	55100000	-0.0741695	0.559094	-0.186785	0.226059	0.419801	0.0316655
O95757	HS74L	20	15	1990000	1610000	2010000	2230000	2050000	2090000	2340000	2070000	2330000	1790000	1700000	0.189715	0.190085	0.269815	0.108311	-0.0929277	0.571537
Q13838	DX39B	23	8	2310000	3850000	1630000	2660000	3230000	3200000	3290000	3620000	2860000	3150000	4000000	0.307803	0.34195	0.410823	0.225291	0.541801	0.198811
O00231	PSD11	22	22	36400000	30800000	36100000	40400000	35800000	36000000	34400000	29400000	33700000	30100000	30500000	0.121148	0.361067	-0.0826314	0.573379	-0.180336	0.245268
Q9Y277	VDAC3	11	10	7850000	5480000	8010000	6220000	6700000	6620000	5350000	6170000	6760000	9080000	8530000	-0.106921	0.550779	-0.208946	0.315647	0.328062	0.166691
P09651	ROA1	23	19	73600000	73400000	65600000	70100000	72100000	77200000	66000000	73100000	79600000	71800000	69600000	0.0462776	0.692406	0.0386414	0.783551	-0.00152497	0.990971
Q08945	SSRP1	19	19	18500000	17200000	24200000	22500000	23300000	21900000	18600000	21800000	24100000	29700000	30000000	0.192082	0.250327	0.114574	0.549347	0.596066	0.0194771
P18858	DNLI1	21	21	4120000	3780000	3620000	4080000	3870000	3760000	4020000	3840000	3580000	3580000	3550000	0.0248717	0.828942	-0.00958629	0.941939	-0.105117	0.446503
P68400	CSK21	13	12	5930000	6850000	5950000	6260000	6460000	6570000	6250000	7050000	6440000	6720000	6880000	0.0455215	0.699871	0.0771715	0.576352	0.126426	0.385829
P30520	PURA2	17	17	11500000	11700000	10400000	12900000	11500000	11300000	10400000	10700000	10300000	10600000	9840000	0.0868673	0.480654	-0.0959624	0.456011	-0.131178	0.357913
Q04917	1433F	19	14	7980000	6600000	6560000	8100000	7620000	6880000	8360000	7240000	7550000	6980000	6380000	0.0991903	0.48007	0.134473	0.376801	-0.0724585	0.649011
Q13011	ECH1	14	14	19300000	18300000	16100000	19200000	19000000	16600000	20300000	19500000	17600000	27700000	27100000	0.0302613	0.818105	0.0976747	0.498671	0.618254	0.00507383
Q15181	IPYR	19	18	47900000	44100000	40200000	52300000	46500000	43100000	53800000	49600000	43100000	40100000	38700000	0.101243	0.461115	0.145878	0.350736	-0.158032	0.295328
O60488	ACSL4	23	21	11800000	11500000	12800000	10900000	12500000	12600000	9340000	9570000	12300000	13500000	14100000	-0.00562819	0.96314	-0.21994	0.197245	0.198806	0.170844
O14744	ANM5	15	15	3890000	4040000	3860000	3730000	4100000	4180000	3820000	4450000	4320000	4440000	4490000	0.0251921	0.821648	0.0918943	0.489791	0.184395	0.176017
P49792	RBP2	41	20	2100000	1550000	2310000	1940000	1850000	1960000	1630000	1540000	2100000	1680000	1460000	-0.0320383	0.853428	-0.170786	0.431747	-0.322969	0.176863
Q9UNZ2	NSF1C	13	13	7540000	5770000	7180000	8300000	7060000	6350000	7720000	6200000	6900000	6380000	6650000	0.0841388	0.61486	0.0267819	0.873198	-0.0589178	0.73128
P04264	K2C1	22	2	764000	25700000	91300	1120000	1300000	575000	1300000	151000	143000	676000	1010000	-0.366152	0.848211	-1.99896	0.350105	-0.555975	0.813616
Q99459	CDC5L	20	20	4530000	3250000	5630000	3920000	4120000	4300000	3220000	3280000	4720000	3420000	3080000	-0.0850837	0.690334	-0.244514	0.36388	-0.425899	0.143879
P27694	RFA1	22	22	8660000	6680000	8330000	8790000	7720000	7410000	8390000	7000000	8090000	9330000	8370000	0.0204686	0.891837	-0.00678873	0.966771	0.172708	0.342577
Q9NUQ9	CYRIB	19	19	10600000	8980000	11100000	9380000	9960000	10600000	9270000	10500000	11500000	12000000	11200000	-0.0311565	0.814889	0.027751	0.859482	0.186796	0.259984
Q96PK6	RBM14	20	20	16600000	14500000	17300000	11600000	11900000	11000000	10300000	10500000	12300000	13700000	14000000	-0.485139	0.00478915	-0.548772	0.0066206	-0.216201	0.172713
P08865	RSSA	15	15	30700000	26600000	26800000	30800000	26200000	25300000	26000000	25200000	24600000	26100000	25100000	-0.0334211	0.804955	-0.147101	0.28269	-0.128097	0.379851
P61158	ARP3	16	16	9590000	7880000	9000000	9510000	8160000	8760000	8370000	9530000	8360000	8410000	7300000	-0.000235361	0.998581	-0.00948156	0.947608	-0.166549	0.318176
P13489	RINI	20	20	12500000	10500000	11400000	12200000	11000000	14200000	12600000	11000000	12000000	12600000	10400000	0.116308	0.434518	0.0508701	0.715883	0.00121988	0.994016
P80723	BASP1	15	15	16500000	16100000	13400000	16300000	15400000	14000000	19600000	16600000	15000000	13600000	13900000	-0.00617686	0.964078	0.151747	0.375832	-0.151241	0.348661
P35998	PRS7	19	19	16200000	15300000	14200000	15700000	15200000	13400000	15800000	15000000	13300000	12100000	12000000	-0.0461158	0.712828	-0.0530344	0.703946	-0.336118	0.0424479
Q14444	CAPR1	16	16	14800000	12400000	13300000	13100000	13500000	13400000	12500000	12300000	15700000	14200000	12100000	-0.0142014	0.904979	-0.00533752	0.973379	-0.0386722	0.806498
P55786	PSA	36	36	33100000	29100000	33200000	38800000	35900000	35800000	34700000	38400000	38200000	35800000	34100000	0.213655	0.103834	0.223527	0.127309	0.138521	0.340244
P30153	2AAA	27	19	23300000	22300000	21800000	24800000	22700000	20700000	24100000	23300000	23300000	22300000	21600000	0.0136538	0.910168	0.0693304	0.570783	-0.0331964	0.793813
Q13085	ACACA	29	29	8600000	7670000	9190000	7680000	7750000	7670000	6050000	6190000	7620000	8130000	7840000	-0.136366	0.275436	-0.362321	0.0490247	-0.0841549	0.567226
P56192	SYMC	23	23	5320000	5480000	7220000	5350000	5770000	6950000	4700000	6760000	5920000	6660000	6610000	0.00917407	0.9584	-0.0541066	0.790417	0.157553	0.410238
Q9Y3F4	STRAP	19	19	17100000	15700000	15600000	17700000	16100000	14200000	17700000	16500000	14900000	14300000	13600000	-0.0165353	0.899307	0.0184069	0.892023	-0.208958	0.151161
P24534	EF1B	15	12	82100000	80800000	68400000	91500000	83000000	77200000	94700000	78500000	79900000	67000000	71400000	0.12325	0.375936	0.129506	0.407069	-0.151869	0.335119
Q99497	PARK7	17	17	72200000	72600000	61100000	79900000	72000000	66700000	89400000	78100000	61900000	50900000	51600000	0.0869128	0.527726	0.144132	0.440444	-0.416862	0.0272904
Q7Z417	NUFP2	15	15	1190000	1010000	1190000	1210000	1090000	1010000	1170000	965000	1070000	704000	652000	-0.034196	0.799769	-0.0811861	0.587861	-0.733797	0.00257974
O00267	SPT5H	21	21	7240000	6180000	6640000	7400000	6850000	6180000	6890000	6330000	7170000	5920000	5770000	0.0254854	0.844735	0.0246343	0.856275	-0.191176	0.205125
P53618	COPB	24	24	7070000	5780000	8340000	7030000	7430000	7630000	6390000	7210000	8440000	8210000	7860000	0.0752476	0.644106	0.0634104	0.74359	0.20168	0.325016
Q15233	NONO	21	19	61100000	62400000	45700000	63100000	63400000	52700000	57900000	62000000	55500000	65900000	69300000	0.0916711	0.592558	0.0644689	0.704577	0.274929	0.184071
Q12874	SF3A3	14	14	9890000	8060000	10000000	10500000	9770000	8640000	11700000	9560000	11100000	8960000	8160000	0.0510096	0.727783	0.213086	0.207726	-0.116859	0.4836
P31040	SDHA	20	20	15300000	11400000	18400000	14500000	14500000	14600000	12600000	13300000	17200000	19000000	17500000	-0.021399	0.91038	-0.0516709	0.820501	0.30592	0.227343
P18669	PGAM1	15	15	28200000	28400000	30500000	32900000	29300000	27600000	31200000	43400000	27300000	26500000	25700000	0.0410871	0.73728	0.199249	0.335289	-0.152918	0.262992
P33992	MCM5	25	25	11200000	8910000	14800000	8310000	9800000	10700000	5710000	5810000	11000000	13800000	12800000	-0.253736	0.26083	-0.672306	0.0680331	0.222875	0.379714
O15355	PPM1G	19	19	20400000	20100000	18700000	24000000	21800000	19900000	26300000	23600000	20400000	17300000	18400000	0.147109	0.258858	0.241205	0.136747	-0.144362	0.296441
P38606	VATA	20	20	7520000	7290000	6310000	8280000	7590000	6960000	8780000	8610000	7360000	7550000	7460000	0.112842	0.408888	0.228549	0.154182	0.0963956	0.514922
P55084	ECHB	21	21	21100000	17400000	23400000	17300000	20200000	22100000	15600000	17000000	23400000	27200000	26900000	-0.0512217	0.756928	-0.156417	0.464676	0.401327	0.0557487
P01889	HLAB	14	6	13500000	11400000	11900000	12000000	11500000	11600000	11600000	10600000	11600000	12900000	11500000	-0.0647206	0.590697	-0.120214	0.390546	-0.00648247	0.965561
Q9Y5M8	SRPRB	9	9	2350000	2420000	2620000	1870000	2450000	2690000	1770000	1790000	2440000	2700000	2520000	-0.0912695	0.586831	-0.315548	0.101357	0.0841134	0.538466
P62333	PRS10	17	17	9280000	6910000	8630000	9160000	8510000	8350000	9410000	8170000	8870000	8450000	7750000	0.0780373	0.602206	0.100431	0.543075	-0.0208165	0.907871
P16152	CBR1	16	13	7660000	10500000	6550000	8330000	10100000	10300000	8500000	8280000	9700000	10400000	13000000	0.239339	0.26559	0.124641	0.550753	0.525757	0.0735741
Q15365	PCBP1	17	12	8600000	7820000	7870000	8250000	7460000	7260000	7880000	7320000	7070000	6670000	5530000	-0.0814432	0.495629	-0.125373	0.346015	-0.413473	0.0313185
Q8NBS9	TXND5	17	17	25200000	22100000	21900000	25800000	23700000	20600000	26700000	23600000	24900000	30500000	31000000	0.0155005	0.910312	0.121124	0.384846	0.417738	0.0218987
P57737	CORO7	18	18	5830000	5970000	5360000	7020000	7140000	6290000	8570000	7940000	7730000	6210000	6710000	0.252332	0.0638802	0.498481	0.00539961	0.175966	0.225657
O95747	OXSR1	13	10	5030000	4820000	5310000	4900000	5690000	6090000	4630000	4990000	5420000	5960000	6070000	0.133116	0.325755	-0.0133195	0.920228	0.252403	0.0907815
Q8TAQ2	SMRC2	20	13	7350000	15700000	3720000	10100000	12400000	9540000	12100000	18400000	7460000	7710000	11100000	0.492267	0.338663	0.650668	0.280391	0.294363	0.640287
O94776	MTA2	26	24	9160000	8570000	11800000	7970000	9670000	10800000	6670000	7430000	12400000	12000000	11500000	-0.0514342	0.779028	-0.197347	0.47867	0.269143	0.184854
P53621	COPA	30	30	7420000	7100000	11100000	5980000	7160000	9220000	4610000	4910000	9630000	9190000	8440000	-0.188951	0.442728	-0.474567	0.188974	0.0747453	0.756007
P42167	LAP2B	15	8	7300000	7040000	11600000	4010000	7500000	12500000	4270000	5900000	11400000	14500000	14600000	-0.221725	0.611395	-0.351204	0.390611	0.789764	0.0210323
Q9NYL9	TMOD3	13	12	2360000	1800000	2410000	2190000	1880000	1850000	1850000	1690000	1670000	1410000	1130000	-0.142209	0.391203	-0.323807	0.0810572	-0.782597	0.00796001
Q9Y265	RUVB1	17	17	11800000	12000000	9610000	12800000	12300000	11400000	14300000	14000000	12000000	12600000	13000000	0.133135	0.347927	0.273349	0.115128	0.207824	0.226566
Q02880	TOP2B	39	24	4350000	5570000	7950000	3460000	5920000	7780000	3220000	3880000	8150000	9520000	9910000	-0.0911694	0.797255	-0.306577	0.453715	0.750041	0.0328541
Q9UNM6	PSD13	22	22	15100000	10900000	14400000	15800000	13400000	13000000	13700000	12900000	13400000	15100000	13600000	0.0719079	0.674775	-0.000388512	0.998145	0.104096	0.59782
O95347	SMC2	30	30	10000000	9620000	13600000	8220000	9990000	12300000	5710000	6660000	11700000	13100000	13600000	-0.12443	0.558886	-0.518683	0.121172	0.287348	0.185632
O00303	EIF3F	13	13	10300000	7140000	10900000	10800000	8940000	8870000	8430000	8370000	9230000	9030000	7890000	0.0318052	0.872357	-0.0998873	0.613676	-0.138209	0.557971
P26599	PTBP1	19	19	40400000	38200000	39500000	40000000	39000000	38700000	33900000	34100000	39400000	35200000	34400000	-0.00465763	0.964628	-0.140176	0.308407	-0.177602	0.192412
Q9UKX7	NUP50	14	14	5440000	5250000	5640000	5220000	4910000	4570000	5310000	4390000	5120000	4440000	4380000	-0.153217	0.20798	-0.144181	0.314352	-0.303128	0.0488863
Q13177	PAK2	17	17	14000000	10800000	13200000	15500000	14200000	13700000	15400000	13800000	15100000	12400000	12000000	0.198446	0.194176	0.228384	0.167759	-0.0456448	0.784969
P54819	KAD2	13	13	10300000	11800000	10300000	10800000	10700000	10200000	11900000	10600000	10600000	10700000	11100000	-0.0289548	0.804812	0.0316715	0.816638	0.0160601	0.908441
Q96AE4	FUBP1	23	16	11500000	10300000	12000000	12600000	10800000	10800000	12500000	9930000	10700000	7510000	6640000	0.0160579	0.901302	-0.032636	0.82881	-0.671034	0.00380353
Q9UBC2	EP15R	17	17	2360000	1990000	2300000	2600000	2160000	2170000	2470000	2120000	2260000	1790000	1630000	0.0580163	0.677133	0.043903	0.758328	-0.371981	0.0430249
Q9UQ80	PA2G4	21	21	21900000	21600000	20900000	22700000	21500000	20800000	20700000	21800000	22400000	22000000	20800000	0.0127158	0.906296	0.0106642	0.930343	-0.00477818	0.969872
P51114	FXR1	21	18	8950000	7350000	7480000	7470000	7640000	7490000	7820000	8270000	7490000	5570000	5780000	-0.0676745	0.594682	-0.00754952	0.957658	-0.476517	0.0190298
P49589	SYCC	20	20	5290000	4720000	7260000	4300000	5240000	6100000	3590000	3910000	6500000	7240000	6680000	-0.133104	0.540101	-0.330144	0.269039	0.297244	0.216703
Q9Y3I0	RTCB	24	24	10800000	9360000	12800000	9340000	9890000	10200000	8170000	7960000	11400000	10300000	9630000	-0.15255	0.324288	-0.267824	0.22	-0.129792	0.481787
Q13501	SQSTM	14	14	8710000	8850000	7080000	8270000	7740000	7700000	9400000	9020000	8320000	7410000	7320000	-0.0490067	0.716581	0.123424	0.421531	-0.150041	0.367242
O76094	SRP72	18	18	3800000	3200000	3390000	4020000	3630000	3440000	3320000	3410000	3370000	3630000	3610000	0.094739	0.471827	-0.0372177	0.778206	0.067532	0.638756
O95831	AIFM1	18	18	4010000	3230000	4140000	3140000	3660000	3570000	3050000	3520000	3880000	5310000	5320000	-0.128745	0.393579	-0.121442	0.47948	0.495147	0.0223701
P78347	GTF2I	26	26	10200000	7720000	10500000	9280000	9550000	9360000	7890000	7960000	10500000	8170000	7630000	0.00157285	0.991776	-0.108768	0.582212	-0.249462	0.218256
P51610	HCFC1	28	28	7600000	6880000	7090000	7380000	7330000	6970000	6690000	6520000	7650000	6900000	6520000	0.00813302	0.941121	-0.0506186	0.709719	-0.098997	0.464407
P60900	PSA6	11	11	22100000	17200000	18100000	23200000	20200000	18800000	22700000	19700000	19600000	18800000	18200000	0.118923	0.445851	0.116432	0.467783	-0.040146	0.807976
P15880	RS2	15	15	96700000	108000000	108000000	81100000	94700000	104000000	56600000	58300000	79900000	89000000	96900000	-0.165952	0.255744	-0.69898	0.00504548	-0.164661	0.262023
Q16543	CDC37	12	12	16500000	13300000	15100000	15200000	13100000	12600000	13000000	11100000	12600000	12000000	11100000	-0.133793	0.359916	-0.288649	0.0852964	-0.36935	0.0499892
P51659	DHB4	22	22	6970000	5950000	7270000	6060000	6250000	7300000	5180000	6780000	7780000	10100000	9930000	-0.0416444	0.768051	-0.0473321	0.807612	0.578704	0.00803571
P04844	RPN2	17	17	7180000	4640000	8950000	4840000	5790000	6070000	4160000	4450000	6720000	7440000	6680000	-0.26991	0.312166	-0.420382	0.19615	0.0775766	0.799458
P09960	LKHA4	21	21	11000000	10500000	11700000	12100000	11100000	10300000	11100000	11600000	10800000	10500000	10800000	0.0112699	0.925938	0.0137715	0.912744	-0.0540901	0.682518
O60313	OPA1	23	23	5030000	4090000	5460000	4540000	4750000	4750000	3940000	4170000	4990000	4810000	4640000	-0.0443376	0.758044	-0.151426	0.397869	-0.0304392	0.861371
Q96RP9	EFGM	16	16	4810000	5310000	5050000	3960000	4370000	4690000	3600000	3850000	4160000	4730000	4660000	-0.22277	0.100323	-0.387198	0.0191251	-0.105926	0.427572
Q9BXJ9	NAA15	34	34	25400000	23700000	31600000	21600000	25600000	31800000	18200000	18800000	30200000	28200000	27100000	-0.0378127	0.844181	-0.293473	0.251808	0.0504473	0.77392
Q9H0A0	NAT10	27	27	8830000	7830000	10800000	6620000	7840000	9420000	5720000	5740000	7870000	8330000	8030000	-0.203658	0.301811	-0.510319	0.0343718	-0.149603	0.425702
Q96I99	SUCB2	14	13	2610000	2680000	2350000	2640000	2780000	2470000	2610000	2440000	2240000	2720000	2760000	0.0470634	0.694698	-0.0681713	0.620662	0.107823	0.439769
P60228	EIF3E	17	17	10000000	7560000	13100000	10000000	9470000	9640000	7530000	8500000	10100000	9580000	8460000	-0.0391612	0.852104	-0.205138	0.40183	-0.146928	0.580986
Q8TAT6	NPL4	10	10	6800000	6020000	6490000	7290000	6990000	6610000	7150000	6720000	6960000	5880000	5790000	0.114115	0.339168	0.110658	0.39516	-0.139816	0.316597
Q9UBT2	SAE2	16	16	5110000	3710000	5380000	5110000	4600000	4570000	4280000	3630000	4780000	4590000	4120000	0.0249342	0.885705	-0.152586	0.456164	-0.103547	0.627389
P45880	VDAC2	13	13	23500000	17700000	24700000	20900000	23200000	22300000	20300000	22100000	24300000	28000000	24400000	0.0245834	0.878766	0.0285204	0.872771	0.265847	0.218058
P21281	VATB2	16	16	1880000	1970000	1590000	2010000	2080000	1780000	2480000	2440000	1850000	1770000	1800000	0.112567	0.426301	0.30893	0.114717	-0.0167786	0.913293
Q9UJU6	DBNL	13	13	6680000	5650000	5880000	7180000	6350000	5880000	6740000	5440000	6300000	6450000	6370000	0.0908805	0.50956	0.019264	0.897976	0.0823246	0.569294
Q92556	ELMO1	25	25	17100000	14700000	18700000	15800000	17000000	18000000	12800000	13700000	16700000	18200000	17600000	0.0135352	0.921617	-0.227561	0.208018	0.0954734	0.5549
Q9BZE4	GTPB4	21	21	17700000	15300000	23400000	16600000	18500000	18100000	10600000	11100000	16500000	12000000	12100000	-0.0630304	0.72753	-0.5689	0.0483441	-0.618909	0.0262329
O15067	PUR4	24	24	7440000	6910000	6630000	7340000	6740000	6520000	6730000	6530000	6050000	7510000	6870000	-0.0265322	0.820905	-0.119458	0.370938	0.0402291	0.769715
Q05639	EF1A2	25	9	5720000	5330000	6030000	5310000	6180000	6520000	4650000	5250000	6700000	5570000	5930000	0.0729607	0.582461	-0.0561998	0.749717	0.0154185	0.909404
O75489	NDUS3	11	11	3490000	2690000	2750000	3230000	3110000	2700000	3290000	3460000	3500000	4280000	3860000	0.0237144	0.877422	0.20865	0.202422	0.459684	0.0366583
Q9HAV4	XPO5	22	22	6890000	6030000	9290000	6280000	7170000	7700000	5240000	5460000	7580000	7970000	7800000	-0.0515815	0.788333	-0.277225	0.254479	0.114913	0.605692
Q9NSE4	SYIM	28	28	17200000	15200000	18200000	14800000	16900000	16600000	13700000	14500000	17600000	21800000	20900000	-0.0655382	0.613887	-0.148205	0.366134	0.343776	0.051104
Q07021	C1QBP	9	9	18200000	20600000	14000000	19100000	20300000	18000000	21200000	20800000	15300000	19300000	20900000	0.137013	0.433617	0.120723	0.576936	0.208715	0.333176
Q00653	NFKB2	21	21	8600000	6870000	9460000	8020000	8120000	8180000	6860000	7030000	8520000	8440000	7730000	-0.0231014	0.877491	-0.147967	0.419699	-0.0283066	0.879245
P35232	PHB	19	19	38200000	30700000	35500000	37800000	33800000	35400000	39400000	33600000	39500000	59700000	50300000	0.0398428	0.763153	0.109626	0.479585	0.660935	0.00736216
Q10567	AP1B1	30	16	2530000	2320000	2530000	2950000	2560000	2470000	2680000	2490000	2620000	2320000	2160000	0.109657	0.392304	0.0785153	0.536225	-0.134888	0.331938
P30044	PRDX5	14	14	60500000	45900000	62300000	61500000	52300000	52000000	57000000	41900000	55000000	57300000	48400000	-0.0162508	0.921216	-0.132439	0.508805	-0.0814494	0.682896
O43143	DHX15	29	29	23400000	19400000	26900000	18800000	21600000	22200000	14800000	16200000	22500000	24500000	23700000	-0.145949	0.378337	-0.392885	0.103592	0.065444	0.722158
O75828	CBR3	13	10	4090000	2900000	3640000	4590000	3980000	3910000	5190000	4210000	4880000	3130000	2770000	0.242113	0.173748	0.434781	0.0416565	-0.252673	0.229031
Q9UBB4	ATX10	13	13	5640000	4590000	5240000	6360000	5450000	5430000	5370000	4510000	4980000	4570000	4530000	0.157493	0.274435	-0.0565203	0.705147	-0.175399	0.270148
O00116	ADAS	13	13	5910000	5230000	6870000	4940000	5360000	6270000	3990000	3680000	7250000	8280000	8400000	-0.118357	0.464997	-0.332068	0.270091	0.48325	0.0250694
Q99471	PFD5	8	8	3190000	3670000	2660000	3490000	3590000	3410000	3920000	3920000	3080000	2570000	2810000	0.152073	0.32639	0.201292	0.294896	-0.227418	0.248227
Q9UMS4	PRP19	13	13	8670000	6760000	8550000	9080000	8500000	7550000	7730000	10100000	8130000	8520000	7990000	0.0725507	0.634991	0.113676	0.527442	0.0548646	0.748538
Q9NTJ3	SMC4	33	33	13700000	14700000	18500000	10800000	14500000	17400000	7880000	9260000	15700000	17000000	17400000	-0.150449	0.494454	-0.567134	0.0799237	0.149805	0.416348
Q02218	ODO1	21	21	7510000	6480000	7890000	6340000	7600000	7890000	5960000	6460000	8630000	9810000	10100000	-0.00477482	0.973807	-0.0695417	0.712206	0.453658	0.0210994
O00170	AIP	13	13	4370000	5150000	3650000	4810000	4790000	4630000	5900000	5740000	4530000	4190000	4290000	0.125658	0.426277	0.300392	0.146731	-0.0360701	0.847881
P62140	PP1B	14	5	857000	445000	791000	668000	604000	726000	515000	451000	723000	816000	621000	-0.0141373	0.957475	-0.281694	0.377994	0.0859885	0.79971
P54886	P5CS	21	21	9030000	8580000	9560000	8750000	9440000	9990000	9110000	9280000	9260000	10500000	11000000	0.0519468	0.660417	0.0266246	0.829579	0.248303	0.100239
P41091	IF2G	16	16	7910000	6330000	10900000	6500000	7470000	8330000	5050000	5450000	8590000	9140000	7670000	-0.144092	0.526005	-0.402314	0.191718	0.0349972	0.895423
P09972	ALDOC	16	12	5400000	5040000	5090000	5940000	5200000	5510000	5850000	4980000	5670000	5520000	5370000	0.0989927	0.400432	0.0846274	0.531368	0.0734456	0.569374
P62136	PP1A	15	4	3050000	2280000	3440000	3720000	2930000	2940000	2630000	2440000	3540000	2880000	2610000	0.140589	0.481406	-0.0248528	0.912026	-0.0716912	0.742101
P32969	RL9	8	8	21400000	17600000	23300000	16900000	16500000	17100000	11100000	10300000	14100000	15600000	14500000	-0.293344	0.0682436	-0.814872	0.00290214	-0.455706	0.0356823
Q15424	SAFB1	18	12	4570000	3830000	4700000	4620000	4440000	4070000	4280000	3730000	4590000	2610000	2600000	0.007094	0.957587	-0.0556396	0.721994	-0.739452	0.00283973
P10321	HLAC	11	3	1020000	1650000	938000	1020000	1320000	1020000	1240000	1530000	1010000	1300000	1430000	-0.0670063	0.786703	0.0931774	0.732484	0.227698	0.432985
Q99615	DNJC7	19	19	8850000	8430000	9640000	8480000	9070000	9700000	8090000	8110000	9810000	8540000	8110000	0.0176361	0.883855	-0.0533828	0.716003	-0.106445	0.44842
P18124	RL7	17	17	47400000	49300000	57500000	45000000	45200000	50500000	32600000	36800000	42500000	41300000	41400000	-0.129168	0.339088	-0.465999	0.021079	-0.308793	0.0762794
Q15717	ELAV1	12	11	11500000	9720000	10100000	11400000	10500000	9280000	13200000	13800000	10800000	9710000	8880000	-0.00779917	0.954469	0.267073	0.123275	-0.165252	0.28819
P62191	PRS4	23	21	12200000	10800000	11200000	12000000	11500000	11300000	12300000	11000000	12300000	11500000	11300000	0.0265266	0.814195	0.057803	0.664124	0.00184125	0.988983
Q8NC51	PAIRB	16	16	27000000	25400000	32000000	22000000	28100000	30500000	20100000	19500000	30200000	23600000	23800000	-0.0729923	0.672944	-0.296881	0.197105	-0.240412	0.164981
Q9BT78	CSN4	14	14	4440000	4030000	4090000	4790000	4410000	4240000	4830000	4650000	4040000	4080000	4290000	0.0971427	0.414385	0.10339	0.462721	0.00029328	0.998223
Q8N163	CCAR2	20	20	7790000	5700000	10200000	7550000	6650000	6890000	12100000	4960000	8370000	7850000	6760000	-0.129583	0.565704	0.0498068	0.893918	-0.0761695	0.783415
P38919	IF4A3	21	17	16200000	12200000	16300000	16000000	15000000	13800000	13400000	14400000	15900000	13900000	13400000	0.0133186	0.932846	-0.0234728	0.890792	-0.113923	0.542982
P14550	AK1A1	15	14	7660000	6540000	6420000	8040000	7490000	7010000	8240000	6930000	7030000	6880000	6770000	0.130789	0.330144	0.106605	0.48191	-0.00562058	0.969423
O60841	IF2P	31	30	12200000	12800000	17200000	13500000	15400000	17000000	12300000	14100000	16300000	13600000	13600000	0.131997	0.466867	0.0245973	0.899398	-0.0315379	0.872437
Q9Y678	COPG1	19	17	4550000	5370000	4610000	4590000	5400000	5390000	4820000	6390000	5510000	4810000	5610000	0.0820611	0.547415	0.197115	0.249508	0.105167	0.513212
Q9Y520	PRC2C	25	24	1690000	1380000	1750000	1300000	1530000	1730000	1230000	1190000	1720000	1320000	1220000	-0.082077	0.619276	-0.232339	0.265005	-0.332639	0.0830652
P26368	U2AF2	12	12	9340000	8860000	9500000	9660000	9110000	9140000	10200000	8040000	10800000	8070000	7440000	0.0110039	0.918675	0.0573318	0.719613	-0.252283	0.0935974
Q14683	SMC1A	34	34	11200000	9270000	12800000	8900000	10800000	11400000	7450000	8610000	12200000	13300000	12900000	-0.0927805	0.593173	-0.254668	0.292745	0.252637	0.199721
Q9BTT0	AN32E	8	8	18900000	15800000	13600000	20600000	18800000	17400000	21900000	19600000	24400000	35300000	32700000	0.243516	0.159433	0.455583	0.0324128	1.09051	0.00109891
O15371	EIF3D	17	17	6420000	5510000	7340000	5570000	6010000	6970000	3720000	5040000	6210000	6810000	6090000	-0.0514016	0.747429	-0.385695	0.124354	0.01358	0.938658
Q9NVI1	FANCI	18	18	2520000	2170000	3780000	1860000	2300000	2700000	1410000	1640000	2690000	3590000	3410000	-0.27987	0.282883	-0.577503	0.101589	0.350376	0.222572
P54578	UBP14	21	21	7570000	5690000	7050000	7750000	6110000	6280000	6890000	6410000	6550000	6930000	6220000	-0.0100707	0.951708	-0.0233407	0.880871	-0.0338968	0.849954
P11413	G6PD	23	22	15100000	13200000	13300000	16600000	14800000	14500000	15800000	15200000	14900000	16000000	15400000	0.142107	0.274409	0.144265	0.287382	0.181664	0.222767
P52732	KIF11	20	20	4160000	3980000	3900000	4290000	4060000	4260000	4090000	4290000	4120000	2950000	3060000	0.0668282	0.537842	0.0542989	0.656578	-0.417152	0.0153273
P37837	TALDO	19	19	32300000	26500000	27700000	35200000	30800000	29100000	34600000	30600000	32500000	34100000	32000000	0.137371	0.341974	0.17911	0.234722	0.201451	0.21817
Q9GZL7	WDR12	12	12	10100000	11200000	8110000	10900000	11000000	9590000	11200000	12100000	8580000	9470000	10700000	0.108602	0.500168	0.113976	0.574129	0.0509809	0.788838
Q9BXP5	SRRT	19	19	12000000	10900000	11300000	12000000	11800000	11100000	12200000	12000000	12800000	12500000	12100000	0.0295652	0.79054	0.114125	0.373423	0.110572	0.40988
P05198	IF2A	19	19	15900000	14200000	14100000	16400000	14400000	13200000	15900000	14800000	13700000	13300000	13900000	-0.0101034	0.939602	0.00606233	0.964303	-0.113615	0.4182
P30050	RL12	11	11	34500000	26900000	42100000	26700000	26200000	27800000	13300000	14100000	21500000	24700000	22000000	-0.33551	0.0981862	-1.09219	0.0033673	-0.541667	0.0495001
P25789	PSA4	12	12	11300000	10200000	9980000	11600000	10700000	10700000	10700000	10100000	9500000	9120000	9260000	0.0691143	0.556304	-0.0546794	0.680501	-0.18924	0.195199
Q13185	CBX3	9	7	16200000	13300000	15000000	16200000	14400000	12200000	16000000	12700000	15500000	16400000	14800000	-0.0611463	0.693468	-0.0124046	0.937652	0.075519	0.626581
Q9BPX3	CND3	21	21	2180000	1980000	2700000	2020000	2380000	2590000	1850000	2160000	2380000	2450000	2400000	0.031827	0.850913	-0.0977566	0.589406	0.0969788	0.593984
P30084	ECHM	16	16	6240000	5150000	5570000	5490000	5740000	5700000	6400000	5350000	6050000	6950000	5710000	0.00167434	0.989051	0.07025	0.636354	0.160653	0.356225
P00505	AATM	19	19	9860000	9130000	9000000	9630000	9310000	8920000	9290000	9190000	9660000	13700000	13200000	-0.00625561	0.954936	0.00854638	0.944881	0.528576	0.00630747
O94905	ERLN2	14	11	3200000	3090000	2580000	3290000	3310000	2890000	3760000	3710000	2970000	3400000	3580000	0.100979	0.472568	0.233188	0.189136	0.245064	0.15676
Q96P70	IPO9	19	19	8560000	7990000	7420000	8840000	8380000	7820000	8850000	8560000	7190000	6920000	7390000	0.0636466	0.600345	0.0340182	0.817422	-0.157569	0.283209
P62424	RL7A	13	13	30900000	38000000	55800000	27600000	31800000	47100000	15200000	15200000	37900000	36800000	36000000	-0.221483	0.45358	-0.967844	0.0487588	-0.147439	0.59774
P61160	ARP2	11	11	12900000	11200000	13100000	13200000	12200000	12300000	10100000	12600000	11700000	10800000	10200000	0.0218803	0.856688	-0.115383	0.454299	-0.237012	0.139164
Q00325	MPCP	17	17	33600000	30200000	37200000	24600000	34500000	36400000	23200000	29600000	32100000	42400000	44300000	-0.0963731	0.610558	-0.258672	0.173922	0.369581	0.0455494
P62495	ERF1	18	18	10600000	8910000	10900000	10700000	10000000	9880000	9580000	8460000	9700000	7650000	7200000	0.012768	0.921062	-0.129669	0.392046	-0.444163	0.025745
Q562R1	ACTBL	22	5	5250000	3710000	4330000	5150000	3980000	3960000	3920000	3220000	3840000	3820000	3320000	-0.0184208	0.92011	-0.266361	0.169502	-0.300323	0.165908
O60832	DKC1	18	18	10800000	9700000	10900000	12100000	11300000	11000000	11000000	10900000	11300000	10900000	10900000	0.132472	0.275796	0.0822461	0.521202	0.0605228	0.654361
P67936	TPM4	21	9	19800000	17600000	17300000	21600000	19600000	18700000	21700000	18300000	19200000	17900000	17300000	0.131025	0.308974	0.112932	0.431984	-0.0485835	0.725559
Q86UE4	LYRIC	13	13	1340000	947000	1630000	893000	1220000	1320000	831000	868000	1290000	1540000	1440000	-0.174797	0.492175	-0.384161	0.184689	0.224986	0.400943
A6NC98	CC88B	15	15	1330000	1410000	1200000	1600000	1610000	1610000	1570000	1800000	1480000	1300000	1160000	0.294012	0.0349043	0.298068	0.0728588	-0.0937337	0.533118
P17066	HSP76	14	1	18000	11600	21300	18300	15100	11900	13400	12700	12300	17200	13600	-0.145207	0.59765	-0.362418	0.163605	-0.104651	0.730153
P09622	DLDH	17	17	16500000	15800000	16000000	15700000	17400000	16400000	16600000	17400000	17400000	22600000	22100000	0.0343617	0.754034	0.0896318	0.465399	0.473364	0.00841626
Q14103	HNRPD	16	14	25200000	21500000	29300000	24100000	23300000	24000000	25600000	26900000	30500000	29800000	25400000	-0.0787545	0.592727	0.134633	0.43237	0.130517	0.498683
Q9HB71	CYBP	15	15	33300000	28800000	32400000	33300000	30000000	28500000	28300000	25200000	29400000	26100000	23400000	-0.0420461	0.739998	-0.189181	0.202466	-0.347249	0.0494649
Q14498	RBM39	15	13	20900000	18300000	22200000	19400000	20000000	20400000	17800000	19700000	21800000	21500000	21000000	-0.0337602	0.784222	-0.0505018	0.738658	0.0587276	0.69289
P18583	SON	23	22	9430000	7520000	8990000	9970000	8740000	7870000	8940000	8620000	8940000	5750000	5490000	0.035093	0.817157	0.0373087	0.794255	-0.615253	0.0076564
P23284	PPIB	14	14	44700000	33100000	52200000	43800000	43900000	45100000	39400000	30900000	52500000	61100000	54700000	0.0557078	0.763958	-0.091012	0.72902	0.440971	0.0965518
O60610	DIAP1	20	20	5980000	6560000	6830000	5960000	6410000	6690000	5060000	5770000	6390000	5880000	6220000	-0.0226947	0.84854	-0.174067	0.26365	-0.0922103	0.509695
P04792	HSPB1	14	14	16200000	16200000	13100000	18100000	16500000	15400000	20500000	21800000	17600000	16800000	16700000	0.139944	0.339982	0.397991	0.0380462	0.150303	0.363593
P62937	PPIA	15	11	226000000	168000000	214000000	234000000	193000000	199000000	216000000	169000000	226000000	241000000	204000000	0.0484943	0.76513	0.00732751	0.969019	0.141336	0.471441
Q14166	TTL12	19	19	6960000	6890000	7280000	7410000	7450000	7820000	7280000	7240000	7890000	7340000	7200000	0.102118	0.35336	0.0841412	0.503995	0.0460452	0.715221
P35749	MYH11	14	2	328000	316000	288000	323000	355000	275000	350000	291000	303000	304000	303000	0.0263652	0.851648	0.0160009	0.910005	-0.0315352	0.815235
P30086	PEBP1	10	10	12600000	10500000	13000000	13500000	10800000	10400000	13000000	11900000	12000000	11000000	10000000	-0.0605835	0.703726	0.0367276	0.799494	-0.192023	0.259555
Q99873	ANM1	16	16	18500000	15100000	14600000	19800000	18600000	15900000	17700000	19500000	17700000	19700000	19100000	0.173929	0.277198	0.19431	0.22204	0.27987	0.124973
P36873	PP1G	13	2	191000	222000	216000	176000	178000	165000	178000	165000	163000	132000	109000	-0.275082	0.0481946	-0.311983	0.0463949	-0.802622	0.00238274
Q9BSJ8	ESYT1	20	20	2780000	2360000	3430000	2330000	2820000	3560000	2410000	2920000	3520000	3190000	2930000	0.0186073	0.930657	0.0461655	0.828203	0.114868	0.572012
P48147	PPCE	21	21	13800000	12200000	15400000	13900000	14600000	15700000	11600000	14000000	14300000	14400000	14800000	0.0991127	0.470963	-0.052971	0.742143	0.0876731	0.580181
Q9NTK5	OLA1	20	20	15900000	12600000	16100000	14500000	15400000	16100000	13000000	12500000	16600000	15600000	14600000	0.0521776	0.714365	-0.0859627	0.637233	0.0305868	0.856983
P36578	RL4	21	21	85600000	95600000	88800000	88500000	86100000	76800000	67700000	65900000	60200000	54900000	57800000	-0.104128	0.399041	-0.478661	0.00697958	-0.674456	0.0022523
Q14978	NOLC1	20	20	35200000	35500000	29500000	37900000	35100000	31700000	39500000	31900000	32600000	38600000	39000000	0.0646808	0.640492	0.0520572	0.741957	0.221334	0.177256
P09661	RU2A	13	13	4980000	3820000	5380000	4840000	4580000	4490000	4860000	3860000	5200000	4750000	4200000	-0.0134182	0.932856	-0.0230853	0.906745	-0.0666164	0.738723
P46379	BAG6	16	16	3020000	2340000	3300000	3310000	2930000	2890000	2730000	2470000	3100000	3160000	2930000	0.0884261	0.594274	-0.0526143	0.774761	0.0909049	0.642645
O95232	LC7L3	13	13	7040000	6420000	7300000	7930000	7830000	7890000	7230000	8440000	8290000	7770000	7790000	0.190104	0.122204	0.205522	0.166978	0.171087	0.234689
P06748	NPM	16	16	556000000	498000000	498000000	603000000	530000000	481000000	651000000	546000000	565000000	719000000	699000000	0.0522703	0.698195	0.180811	0.222424	0.456517	0.0133513
Q99848	EBP2	13	13	7140000	7760000	6710000	6020000	6280000	5770000	5560000	5490000	5360000	4110000	4580000	-0.256398	0.0580881	-0.394723	0.0157301	-0.728855	0.00225935
P00492	HPRT	10	10	8030000	5490000	7620000	7870000	6580000	5940000	6460000	6010000	6310000	7090000	6240000	-0.042361	0.828391	-0.151819	0.416572	-0.0636666	0.768909
P07910	HNRPC	18	16	168000000	103000000	84100000	86700000	93600000	81900000	97700000	103000000	104000000	129000000	127000000	-0.376888	0.178605	-0.158542	0.554379	0.175672	0.585321
A5YKK6	CNOT1	29	29	7920000	7500000	8660000	7030000	7740000	8570000	6250000	6580000	8240000	7490000	7390000	-0.0472015	0.719956	-0.200723	0.236456	-0.106983	0.446558
P12081	HARS1	19	14	12900000	11900000	12300000	13900000	13100000	12400000	13000000	12300000	12200000	11300000	11200000	0.0860003	0.455307	0.0156867	0.898691	-0.135753	0.310474
O75152	ZC11A	19	19	8690000	6470000	10900000	5680000	7550000	8040000	4480000	4830000	8340000	7210000	6840000	-0.276605	0.263974	-0.587936	0.0888039	-0.274462	0.29536
Q16822	PCKGM	14	14	3430000	3020000	2950000	3160000	3290000	3180000	3380000	5970000	3270000	4800000	4750000	0.0378556	0.746837	0.370191	0.18295	0.61099	0.00453311
Q14157	UBP2L	16	16	11700000	14600000	9990000	11700000	13000000	12400000	13200000	14400000	10900000	5180000	5520000	0.0481089	0.773219	0.0933005	0.63854	-1.16013	0.0011971
Q9Y2Z0	SGT1	14	14	6030000	4980000	6050000	6190000	5430000	5390000	5640000	4880000	5420000	4330000	3960000	-0.001354	0.992089	-0.0947899	0.527568	-0.451813	0.0261942
Q14160	SCRIB	22	21	2320000	2100000	2320000	2270000	2260000	2400000	2150000	2040000	2260000	1960000	1900000	0.0411368	0.714266	-0.0631368	0.626475	-0.217786	0.139362
P17655	CAN2	20	20	8590000	7860000	7220000	8810000	8500000	8220000	9310000	9470000	8200000	7290000	7450000	0.112186	0.365118	0.189528	0.20774	-0.0948158	0.514094
P31350	RIR2	22	20	17700000	16200000	15100000	16900000	15500000	14000000	13200000	13100000	10800000	8950000	9210000	-0.0798578	0.548471	-0.404385	0.0271583	-0.844148	0.000955248
O43592	XPOT	19	19	4780000	4420000	5400000	5080000	5050000	4690000	4770000	5700000	4620000	5190000	4850000	0.0255611	0.839523	0.0462759	0.766007	0.0488542	0.747219
P49411	EFTU	24	24	22000000	18100000	23600000	19300000	20700000	21900000	17900000	19500000	24000000	23500000	23500000	-0.0343725	0.8111	-0.0552707	0.758925	0.155234	0.371065
P09382	LEG1	12	12	95500000	84700000	88300000	107000000	95400000	88900000	114000000	92800000	88700000	63300000	67400000	0.115145	0.377499	0.131248	0.403847	-0.452615	0.014313
Q9Y266	NUDC	19	19	30000000	22600000	24400000	29300000	25100000	24500000	28000000	24900000	25200000	20700000	20600000	0.0410678	0.79186	0.0289433	0.855426	-0.303251	0.118455
Q14789	GOGB1	28	27	2540000	2740000	2340000	2830000	2760000	2680000	3130000	3060000	2710000	2220000	2230000	0.12073	0.31956	0.224158	0.139231	-0.188036	0.210154
P30419	NMT1	10	9	3090000	3040000	2880000	3120000	3140000	3880000	3180000	3060000	2860000	2400000	2540000	0.16354	0.246332	0.0136089	0.913761	-0.281984	0.0648421
Q5JRX3	PREP	21	21	10800000	9870000	11700000	10600000	11500000	11400000	10800000	12900000	13300000	12500000	11900000	0.0520234	0.669036	0.190389	0.23194	0.180224	0.238354
Q13561	DCTN2	15	15	4490000	4910000	4290000	5100000	4560000	4130000	5420000	5460000	4480000	3040000	3120000	0.00741891	0.955281	0.162425	0.289412	-0.564997	0.00562091
P11387	TOP1	23	22	12200000	12000000	20800000	10100000	13400000	19100000	9030000	7550000	22800000	21400000	20600000	-0.0787794	0.801911	-0.323373	0.490014	0.534628	0.101507
P51149	RAB7A	11	11	6070000	5850000	6560000	6150000	6620000	6970000	6180000	6370000	6850000	6220000	6700000	0.0949158	0.430135	0.0703917	0.589593	0.0692615	0.61331
Q9Y2W1	TR150	17	16	9780000	9500000	8920000	8940000	9160000	8990000	9490000	8720000	9480000	10900000	11000000	-0.056954	0.600726	-0.0263941	0.834592	0.221242	0.126194
O14929	HAT1	8	8	1190000	1070000	1270000	1120000	1240000	1260000	970000	1130000	1040000	1210000	1240000	0.0379539	0.762185	-0.168146	0.255828	0.06154	0.66813
P22392	NDKB	15	3	87500000	90100000	65000000	107000000	97000000	90500000	103000000	101000000	75900000	87000000	88400000	0.291397	0.114773	0.207902	0.323558	0.132114	0.502706
P26358	DNMT1	26	26	7370000	6190000	11400000	5430000	7090000	9050000	4480000	4380000	8840000	9820000	8990000	-0.192637	0.509717	-0.52803	0.169823	0.2245	0.449374
Q9H3P7	GCP60	10	10	2260000	2360000	1930000	2530000	2410000	2240000	2890000	2890000	2300000	1870000	2080000	0.135986	0.317555	0.300021	0.0985496	-0.141426	0.384521
Q15046	SYK	28	28	33900000	30900000	35900000	34500000	33900000	34700000	32500000	28100000	34900000	34800000	33700000	0.0366471	0.750018	-0.0795464	0.594062	0.031626	0.819577
P47756	CAPZB	13	13	15400000	12800000	13400000	17200000	15300000	14300000	17100000	14400000	14300000	12300000	11800000	0.170216	0.235794	0.138258	0.371674	-0.19838	0.211678
Q9UQ35	SRRM2	22	22	5930000	5330000	5640000	6080000	5430000	5220000	6120000	5980000	5820000	4490000	4040000	-0.0162632	0.892806	0.0856112	0.498643	-0.402086	0.0243108
P30040	ERP29	11	11	11300000	7980000	10100000	10200000	9570000	9490000	11400000	9000000	12000000	14500000	13300000	0.00816709	0.958847	0.144975	0.466899	0.518693	0.0337969
Q01469	FABP5	13	13	206000000	176000000	191000000	207000000	179000000	202000000	211000000	187000000	178000000	160000000	138000000	0.0373844	0.767773	0.0067887	0.961714	-0.359227	0.0507786
Q9P2E9	RRBP1	23	22	5920000	4610000	6210000	5290000	5410000	5830000	5490000	4880000	6590000	6010000	5700000	-0.00752167	0.960366	0.0196695	0.916556	0.0808444	0.658692
P20042	IF2B	15	15	10000000	9470000	10200000	9360000	10000000	10100000	8410000	9150000	9790000	7930000	8220000	-0.0103566	0.924542	-0.119534	0.375603	-0.292034	0.0568689
P14324	FPPS	13	13	15100000	13600000	16800000	13500000	14800000	16900000	12200000	14600000	16900000	19000000	18500000	-0.0103455	0.94314	-0.0655812	0.708853	0.311224	0.0776127
Q92608	DOCK2	37	37	12200000	11300000	15300000	9450000	11100000	14200000	8220000	7360000	14200000	13400000	13400000	-0.1673	0.414359	-0.431952	0.15658	0.0633211	0.724432
Q15366	PCBP2	15	8	8210000	7540000	7470000	8980000	8200000	7860000	9920000	8480000	8250000	8090000	7200000	0.107938	0.372624	0.195248	0.190926	-0.01895	0.891348
P50502	F10A1	11	11	60400000	52100000	57100000	66200000	61400000	56900000	78600000	67400000	67700000	61800000	57000000	0.121392	0.346427	0.33237	0.044764	0.0728435	0.61055
Q13564	ULA1	13	13	3380000	3090000	3530000	3660000	3150000	2880000	3040000	2740000	2600000	2420000	2380000	-0.0503447	0.716317	-0.255846	0.0947791	-0.471782	0.0120545
P07339	CATD	12	12	9030000	8080000	8520000	8890000	8260000	8130000	10800000	9980000	10300000	6990000	6380000	-0.0194514	0.864181	0.278879	0.0569254	-0.353887	0.0374173
O43847	NRDC	15	15	4890000	4400000	4240000	5120000	5050000	4840000	5280000	4980000	4730000	4570000	4540000	0.152011	0.215382	0.149041	0.283741	0.0169758	0.901521
P35237	SPB6	13	13	4190000	3660000	4000000	4720000	4310000	4260000	5240000	5430000	4620000	4170000	3600000	0.166178	0.189686	0.366539	0.0294339	-0.0255758	0.863072
Q15019	2022-09-02	13	13	6120000	4960000	6540000	6260000	5670000	6110000	5450000	5270000	6130000	5910000	5460000	0.0425071	0.769223	-0.0577387	0.720748	-0.0383579	0.825818
P52597	HNRPF	12	10	9940000	8380000	9210000	9940000	8610000	8160000	10700000	9530000	9650000	8360000	7610000	-0.0451897	0.739543	0.119716	0.397231	-0.198766	0.209783
P35659	DEK	15	15	13700000	11000000	19200000	10800000	12700000	15600000	9200000	8860000	18200000	20500000	18900000	-0.145127	0.55861	-0.321254	0.370046	0.466076	0.117449
P50570	DYN2	18	18	6040000	5570000	6540000	6000000	6340000	6340000	5490000	6040000	6530000	6590000	6460000	0.0441372	0.708824	-0.00769294	0.956687	0.112067	0.43589
Q8WXF1	PSPC1	12	11	9350000	8810000	8650000	8250000	8270000	7350000	9760000	8510000	8830000	8840000	8750000	-0.168928	0.173167	0.0138817	0.914873	-0.0222715	0.861371
P27695	APEX1	18	18	6640000	5870000	9590000	5780000	6710000	7440000	4800000	4860000	7260000	6980000	6420000	-0.124463	0.567486	-0.380705	0.1718	-0.105791	0.669544
Q7Z6Z7	HUWE1	29	29	4540000	4170000	5070000	4350000	4520000	4640000	4210000	4120000	4620000	4300000	4320000	-0.0244208	0.843321	-0.0867893	0.542819	-0.0872245	0.559167
P32322	P5CR1	10	9	3540000	3340000	3550000	3740000	4240000	3750000	3760000	3500000	3700000	5440000	5950000	0.167526	0.177072	0.0713988	0.565695	0.711109	0.00164292
P04899	GNAI2	13	7	2100000	1750000	2160000	1980000	2130000	2070000	1980000	1840000	2010000	2430000	1980000	0.0457364	0.725973	-0.0387913	0.787687	0.13697	0.449289
O15031	PLXB2	25	25	5920000	4640000	5450000	6470000	6160000	6460000	6850000	6240000	6550000	5010000	4760000	0.260751	0.0821018	0.301056	0.0723999	-0.120773	0.464653
Q9BWF3	RBM4	14	14	10300000	9670000	9780000	7050000	6800000	6070000	6740000	6720000	6750000	7610000	7110000	-0.581023	0.00144658	-0.557275	0.00209394	-0.430435	0.0145156
P05387	RLA2	9	9	41700000	30600000	37400000	39700000	34100000	32200000	36000000	28100000	37700000	39700000	36400000	-0.0435486	0.789582	-0.107829	0.573032	0.0676663	0.711473
Q6UB35	C1TM	21	20	5940000	6030000	5710000	5170000	5920000	5590000	5040000	5190000	5540000	6240000	6360000	-0.085834	0.459899	-0.165689	0.208376	0.0965825	0.452894
P00387	NB5R3	14	14	10300000	8150000	12800000	7850000	9940000	10100000	7760000	9120000	10300000	10600000	10300000	-0.149074	0.473863	-0.186594	0.393487	0.0288009	0.897291
P17858	PFKAL	19	15	4780000	4200000	5410000	4290000	5300000	5530000	3580000	4870000	5420000	5800000	5850000	0.070407	0.662753	-0.0669514	0.742876	0.287902	0.114302
O76003	GLRX3	14	14	22700000	20200000	20500000	24800000	22300000	21200000	25600000	21500000	22600000	20600000	20200000	0.106259	0.400755	0.134711	0.348178	-0.0490574	0.715431
O43175	SERA	16	16	7840000	6260000	6900000	7820000	6830000	6540000	6950000	6460000	6110000	7800000	7690000	0.0149107	0.915948	-0.101298	0.49593	0.152025	0.34471
Q9P258	RCC2	16	16	8580000	8900000	11500000	6090000	7750000	9130000	4700000	5460000	8620000	10900000	9180000	-0.342364	0.119824	-0.663032	0.0353098	0.0629269	0.7458
P63241	IF5A1	14	8	67400000	52800000	55200000	64600000	60600000	60900000	59500000	48100000	57700000	63400000	62200000	0.0931131	0.501395	-0.0834856	0.61582	0.11138	0.503768
O15143	ARC1B	10	9	5730000	4710000	6340000	4810000	4610000	5500000	3960000	4060000	5500000	5700000	5300000	-0.162837	0.315213	-0.317444	0.13899	-0.0144379	0.935104
Q15833	STXB2	22	22	5150000	4790000	5720000	5870000	5450000	5820000	5490000	6120000	6000000	6010000	5510000	0.133341	0.293414	0.171562	0.237479	0.144504	0.347769
P49916	DNLI3	19	19	4520000	4820000	6900000	3580000	4600000	6250000	2750000	2480000	6370000	7190000	6950000	-0.182168	0.491143	-0.596962	0.160124	0.410852	0.107756
P38159	RBMX	17	8	21000000	20600000	20100000	18900000	21200000	22500000	17900000	17100000	25000000	28600000	28300000	0.0173821	0.884138	-0.0614484	0.736298	0.468332	0.00871987
P43686	PRS6B	20	19	35000000	31000000	31800000	37600000	32200000	29600000	36600000	30300000	30300000	28100000	28600000	0.0182469	0.8942	-0.0127236	0.929948	-0.199591	0.173386
P39748	FEN1	14	14	20300000	21700000	24600000	19500000	22300000	25500000	17200000	19700000	25300000	26900000	28700000	0.0110607	0.941368	-0.112697	0.551978	0.328384	0.0639344
P17174	AATC	14	14	3480000	2810000	3590000	3550000	3160000	2920000	3290000	3050000	3120000	3140000	2890000	-0.0333098	0.824888	-0.0550661	0.714283	-0.120297	0.484732
P14314	GLU2B	17	17	31400000	26000000	24200000	32200000	30200000	28000000	36900000	31700000	35200000	44800000	44700000	0.154251	0.303029	0.353132	0.0529252	0.727126	0.00439806
Q12888	TP53B	17	17	1590000	1630000	1500000	1890000	1780000	1520000	1950000	1890000	1740000	1370000	1530000	0.131825	0.328744	0.240695	0.0921003	-0.1191	0.39618
P49441	INPP	11	11	2600000	2850000	2040000	3040000	2810000	2800000	3610000	3510000	2760000	2450000	2480000	0.220675	0.188794	0.403365	0.0660131	-0.0044533	0.981089
Q14258	TRI25	18	18	6530000	6340000	8380000	5620000	6690000	7430000	5120000	5980000	7870000	7550000	7510000	-0.104193	0.550098	-0.175288	0.420701	0.0998061	0.576411
P62820	RAB1A	13	6	785000	862000	829000	762000	788000	883000	860000	827000	849000	824000	816000	-0.0271175	0.819927	0.035412	0.773629	-0.0083108	0.948565
P46777	RL5	13	13	24500000	20500000	27500000	21400000	19900000	20300000	15800000	13100000	18200000	16000000	14900000	-0.225326	0.150044	-0.624802	0.0113181	-0.63592	0.0103031
O00139	KIF2A	18	15	5520000	5100000	5650000	5640000	6190000	6880000	5240000	5700000	6890000	5420000	5520000	0.198209	0.150882	0.123872	0.43329	0.0136751	0.916724
P28331	NDUS1	17	17	3120000	2440000	2830000	2800000	2600000	2590000	2790000	2540000	2920000	3410000	3140000	-0.0641129	0.636743	-0.0193891	0.898029	0.233858	0.187948
Q9NZ08	ERAP1	25	25	13100000	11000000	15100000	12800000	13600000	13800000	11600000	11800000	15400000	19300000	18300000	0.0475999	0.750769	-0.015259	0.935966	0.536349	0.022931
P05141	ADT2	17	5	5480000	3840000	5920000	3550000	4600000	5570000	2970000	3420000	5190000	7220000	6510000	-0.15125	0.530239	-0.413562	0.160772	0.457035	0.0864616
Q13045	FLII	17	17	4190000	4460000	4790000	3480000	4020000	4730000	3350000	3380000	4670000	4770000	4620000	-0.145299	0.352813	-0.253138	0.184456	0.0696012	0.611224
P41227	NAA10	10	10	8190000	6580000	8200000	7770000	7190000	6920000	8230000	6490000	8150000	7100000	6160000	-0.0642988	0.644643	-0.00722133	0.966118	-0.203817	0.263151
P20810	ICAL	20	20	7590000	5550000	7570000	7960000	7160000	6980000	7560000	6650000	7510000	6120000	5510000	0.106358	0.523131	0.0812242	0.644231	-0.234502	0.263137
Q5TFE4	NT5D1	14	14	2380000	2570000	2350000	2530000	2720000	2550000	2600000	3060000	2750000	2380000	2400000	0.0959502	0.399569	0.202028	0.163011	-0.0247989	0.84799
P61289	PSME3	15	15	17900000	14200000	17100000	18700000	16500000	14600000	16900000	14500000	15800000	13800000	13100000	0.0172086	0.911325	-0.0556154	0.715871	-0.279498	0.121749
Q13435	SF3B2	28	28	31700000	28100000	28100000	32000000	28000000	25800000	31400000	27600000	28700000	27700000	27000000	-0.0382511	0.775357	-0.00304651	0.981865	-0.0971183	0.48517
Q12905	ILF2	16	16	43700000	39500000	46100000	41700000	42300000	42900000	38300000	35400000	44100000	47900000	49700000	-0.02419	0.834365	-0.13746	0.369926	0.181885	0.225264
Q9UL46	PSME2	13	13	44600000	45000000	35300000	51200000	48500000	42600000	52600000	56200000	41700000	49700000	52800000	0.192782	0.227822	0.266348	0.173429	0.308013	0.108629
Q9BQ67	GRWD1	10	10	4980000	5840000	3930000	5320000	5100000	4710000	5640000	5800000	4930000	4950000	4830000	0.053669	0.756111	0.165564	0.387889	0.0108447	0.957831
Q92922	SMRC1	15	8	2270000	1970000	2320000	2400000	2350000	2140000	2240000	2050000	2220000	1910000	2020000	0.0727644	0.565699	-0.00844347	0.950404	-0.15104	0.319943
P52907	CAZA1	10	9	2080000	1590000	1840000	2090000	1770000	1690000	1900000	1610000	1770000	1910000	1580000	0.0129865	0.933138	-0.0561689	0.723113	-0.0716901	0.696969
P26583	HMGB2	11	9	19200000	24000000	28100000	17100000	20200000	25100000	12300000	11800000	28100000	30900000	29900000	-0.192891	0.366722	-0.555565	0.162204	0.372306	0.10314
P49454	CENPF	24	24	2320000	1940000	2200000	2640000	2380000	2220000	2690000	2410000	2660000	1600000	1530000	0.164791	0.239393	0.266794	0.0873365	-0.45676	0.0184688
P07737	PROF1	10	10	117000000	77500000	142000000	114000000	96100000	101000000	86100000	80500000	98600000	101000000	85500000	-0.0728901	0.758613	-0.304621	0.241246	-0.22738	0.446826
P23634	AT2B4	15	9	1440000	1670000	1120000	1420000	1540000	1510000	1480000	1620000	1270000	1280000	1350000	0.0979847	0.571274	0.0590013	0.764353	-0.0819203	0.695453
Q86XP3	DDX42	21	21	8500000	7890000	7670000	7770000	7800000	7320000	7370000	7110000	7970000	7600000	7690000	-0.0711608	0.528253	-0.100207	0.447724	-0.0677467	0.608019
P23588	IF4B	17	17	15200000	12000000	12300000	15100000	12800000	12400000	15000000	12300000	12700000	8730000	8140000	0.0317561	0.833895	0.0208951	0.89757	-0.635011	0.00805117
O00203	AP3B1	23	23	9910000	7330000	10300000	10300000	9410000	9050000	9200000	8000000	9890000	9280000	8520000	0.0764714	0.648471	-0.0132221	0.943055	-0.0299344	0.880831
P53004	BIEA	12	12	11300000	8670000	13000000	12800000	11200000	10900000	11500000	10100000	12200000	12400000	11800000	0.0983441	0.588746	0.0513107	0.789103	0.158251	0.462963
P00367	DHE3	14	14	6760000	5100000	7700000	5830000	5860000	6010000	4920000	5270000	6830000	9080000	8140000	-0.123539	0.484826	-0.194677	0.38119	0.419734	0.0930271
P11717	MPRI	28	28	5270000	4290000	5080000	5330000	5030000	4550000	5180000	4700000	5320000	5970000	4820000	0.0289838	0.832151	0.05781	0.692226	0.142179	0.432915
Q92973	TNPO1	22	18	6800000	6020000	6020000	7130000	6590000	6160000	6830000	7330000	6350000	6230000	6400000	0.0773497	0.534778	0.122465	0.38044	0.0102981	0.939746
Q32MZ4	LRRF1	13	12	5520000	4990000	4200000	5920000	5410000	4810000	6690000	6060000	5190000	3430000	3190000	0.137722	0.384871	0.287654	0.1271	-0.558817	0.0154329
P10644	KAP0	16	16	5380000	4250000	5610000	5660000	4950000	4600000	5570000	5150000	5840000	5010000	4170000	0.00226488	0.98862	0.128383	0.4328	-0.141928	0.465576
P33316	DUT	9	9	5160000	4780000	4470000	4830000	4620000	4640000	4840000	4610000	3850000	3190000	3240000	-0.0302052	0.792207	-0.120008	0.435341	-0.576777	0.00526575
Q04446	GLGB	20	20	7880000	6800000	10100000	7100000	7990000	9200000	5770000	7910000	8920000	10300000	10200000	-0.0174551	0.926154	-0.136907	0.559869	0.330864	0.146476
Q7L2H7	EIF3M	13	13	8550000	6990000	8800000	9070000	9170000	8380000	8400000	8320000	8300000	7480000	7510000	0.135418	0.337093	0.0471213	0.745149	-0.106981	0.513548
Q9C0B1	FTO	11	11	1430000	1280000	1450000	1600000	1400000	1330000	1470000	1410000	1320000	1440000	1370000	0.055571	0.668358	0.0146125	0.911478	0.0207184	0.87958
Q9H0D6	XRN2	20	20	8840000	7050000	9990000	9100000	8520000	8680000	7550000	7630000	9220000	7640000	7420000	0.0374202	0.812437	-0.0764093	0.677021	-0.181556	0.360718
P11310	ACADM	13	13	9590000	9340000	7730000	8950000	9190000	8510000	9420000	10200000	8650000	10700000	11300000	0.00522996	0.968266	0.0878342	0.567224	0.313754	0.0863901
O75367	H2AY	15	11	13200000	14400000	19600000	12900000	15000000	18900000	13900000	11800000	21600000	27600000	28000000	-0.00891353	0.966735	-0.0241858	0.930013	0.842561	0.00672121
Q5T4S7	UBR4	40	40	6130000	6730000	6240000	5590000	6450000	6250000	5970000	7360000	6650000	7250000	7450000	-0.064012	0.594024	0.0609171	0.667379	0.208264	0.148192
P14735	IDE	24	24	5430000	5820000	5700000	5990000	6490000	6730000	5120000	6940000	6400000	5910000	6020000	0.179483	0.143194	0.112073	0.489786	0.0788164	0.540515
P78344	IF4G2	22	22	10200000	9430000	13500000	8870000	10500000	12400000	6770000	6730000	11800000	10300000	10200000	-0.0563743	0.774406	-0.424055	0.153974	-0.0900127	0.652408
P01903	DRA	6	5	13200000	13600000	11800000	12600000	12900000	12100000	21400000	10800000	17000000	12200000	18400000	-0.0357099	0.759141	0.297082	0.281856	0.222316	0.329701
Q9HB07	MYG1	9	9	4110000	3650000	3690000	4280000	4050000	3890000	4440000	5100000	3820000	3540000	3580000	0.0948824	0.424831	0.214658	0.202899	-0.0983641	0.474616
P51858	HDGF	16	15	12400000	10300000	11800000	13400000	11900000	10500000	14000000	11600000	11600000	12800000	12500000	0.0506042	0.728863	0.107302	0.488812	0.141779	0.352908
Q9HC35	EMAL4	13	13	3820000	4410000	4190000	3690000	4600000	4970000	3590000	4540000	4490000	4300000	4740000	0.085733	0.579229	0.0173633	0.910703	0.127511	0.387714
Q96C23	GALM	12	12	12700000	12900000	12500000	16000000	15700000	16100000	17700000	16700000	15300000	12900000	13400000	0.327256	0.0140871	0.381	0.0182818	0.0500928	0.689619
P00390	GSHR	11	11	2960000	2690000	2890000	3130000	2850000	2550000	3050000	2160000	2480000	10600000	10100000	-0.00555034	0.965272	-0.164697	0.344142	1.86305	1.02e-05
P50416	CPT1A	16	16	5490000	3940000	6380000	4570000	5080000	5050000	3990000	4440000	5740000	5920000	5090000	-0.0784174	0.692174	-0.146853	0.540697	0.087112	0.7239
Q8IWX8	CHERP	18	18	7320000	6500000	6970000	7490000	7170000	6350000	7650000	7050000	7730000	6740000	6450000	0.0134178	0.913715	0.110036	0.405857	-0.0701235	0.604074
Q15437	SC23B	15	12	2880000	2820000	3320000	2890000	3090000	3130000	2530000	2680000	2840000	2190000	2250000	0.0172973	0.887059	-0.161895	0.261866	-0.433888	0.0213338
O00291	HIP1	14	13	2240000	2370000	1870000	2250000	2430000	2290000	2360000	2340000	2060000	2080000	2130000	0.111602	0.417294	0.0655052	0.669295	-0.0300895	0.850908
Q13573	SNW1	10	10	1520000	1620000	1770000	1310000	1610000	1910000	1140000	1200000	1990000	1090000	1090000	-0.0378715	0.823558	-0.226326	0.363445	-0.58361	0.00525427
Q96HE7	ERO1A	15	15	6760000	5210000	6400000	7020000	6750000	6130000	6800000	6170000	6850000	8960000	8480000	0.121956	0.411859	0.116844	0.457569	0.518322	0.0200107
Q07955	SRSF1	15	15	31200000	25200000	25300000	30700000	26800000	26200000	32200000	27600000	33900000	38300000	34900000	0.0386438	0.786879	0.199636	0.236911	0.43225	0.0349061
Q5JTH9	RRP12	19	19	4390000	4490000	5870000	3480000	3460000	3750000	2730000	2940000	3030000	1590000	1610000	-0.452516	0.0178571	-0.750087	0.00221158	-1.60672	0.00013112
P55209	NP1L1	13	11	29100000	22900000	30800000	30300000	27100000	23600000	29400000	25700000	28000000	30700000	28900000	-0.0276332	0.869576	0.0145714	0.929116	0.121555	0.508725
P30876	RPB2	13	13	2080000	2140000	2750000	1630000	2120000	2710000	1420000	1720000	2570000	1720000	1530000	-0.128799	0.566568	-0.321186	0.232186	-0.506572	0.0296143
Q58FF8	H90B2	13	1	6420	45900	2400	19300	18200	9320	21700	51400	11600	7680	19100	0.736898	0.484947	1.39778	0.236998	0.44296	0.73417
P42285	MTREX	22	22	6320000	5860000	8030000	4900000	6300000	7230000	3960000	4310000	6950000	7490000	7570000	-0.138032	0.495025	-0.442008	0.11913	0.173888	0.360888
Q5JTV8	TOIP1	14	13	1720000	1200000	2110000	1290000	1410000	1700000	1150000	1070000	1730000	1520000	1440000	-0.164695	0.490737	-0.344223	0.246307	-0.142492	0.597269
P62241	RS8	11	11	18200000	18000000	19400000	18100000	16600000	16500000	12800000	12000000	13900000	15200000	14100000	-0.119451	0.304321	-0.524576	0.00445525	-0.339447	0.0375859
P50453	SPB9	18	16	5740000	4380000	5480000	6060000	5400000	5060000	5730000	4730000	5460000	5310000	4600000	0.088419	0.56797	0.0343729	0.835964	-0.0635463	0.726869
P62979	RS27A	8	8	37700000	27800000	56800000	37600000	34000000	39700000	54600000	30700000	41400000	32800000	34800000	-0.0767113	0.771948	0.0737433	0.821785	-0.208789	0.52283
P22570	ADRO	21	21	10900000	9480000	11000000	9680000	9850000	11000000	8960000	9200000	10200000	13700000	12900000	-0.0386708	0.758479	-0.144982	0.31268	0.349177	0.0458436
Q13347	EIF3I	15	15	23800000	26500000	18500000	26700000	25200000	23300000	28600000	28900000	20900000	19800000	22000000	0.142038	0.404673	0.188703	0.38137	-0.119991	0.555101
Q9UBE0	SAE1	16	16	9820000	7680000	9140000	10000000	8660000	7990000	8680000	6830000	7820000	6750000	6450000	0.00182237	0.990457	-0.190758	0.270907	-0.420915	0.0372953
Q9Y6G9	DC1L1	13	13	3870000	3990000	3160000	3870000	4200000	3450000	4650000	4890000	3370000	3130000	3450000	0.0668908	0.653605	0.217056	0.292113	-0.153169	0.374485
P0DP24	CALM2	10	10	47000000	37300000	40500000	48300000	41600000	40600000	50300000	41500000	45200000	38200000	34500000	0.0667761	0.643252	0.136745	0.391346	-0.189835	0.268565
P0DP23	CALM1	10	10	47000000	37300000	40500000	48300000	41600000	40600000	50300000	41500000	45200000	38200000	34500000	0.0667761	0.643252	0.136745	0.391346	-0.189835	0.268565
P0DP25	CALM3	10	10	47000000	37300000	40500000	48300000	41600000	40600000	50300000	41500000	45200000	38200000	34500000	0.0667761	0.643252	0.136745	0.391346	-0.189835	0.268565
P61247	RS3A	22	22	139000000	132000000	149000000	115000000	124000000	136000000	87400000	78500000	117000000	127000000	127000000	-0.165118	0.209322	-0.589319	0.0136259	-0.138817	0.318549
Q9NUU7	DD19A	17	3	706000	592000	603000	611000	568000	557000	554000	550000	535000	620000	520000	-0.127561	0.326974	-0.209522	0.152247	-0.153751	0.365432
P50579	MAP2	11	11	5630000	4830000	5170000	5570000	5320000	5120000	6050000	6170000	5440000	4910000	4610000	0.0366417	0.756963	0.17683	0.220862	-0.128196	0.3795
O43172	PRP4	14	14	3540000	2890000	3720000	3600000	3130000	3360000	2580000	3010000	3490000	3530000	3330000	-0.00250023	0.98608	-0.163253	0.374742	0.0275547	0.868815
Q15003	CND2	16	16	9750000	8220000	9220000	9750000	8830000	8790000	9110000	8580000	8610000	6220000	5630000	0.0114572	0.926401	-0.0449551	0.736826	-0.611411	0.00583022
Q8WWY3	PRP31	15	15	3890000	2780000	4170000	3710000	3270000	3310000	3060000	2780000	3560000	4090000	3810000	-0.0557871	0.760599	-0.19147	0.362337	0.149312	0.503638
Q92797	SYMPK	13	13	2640000	2350000	3360000	2360000	2600000	2780000	2040000	2170000	3220000	2700000	2750000	-0.0964255	0.569998	-0.182778	0.447896	-0.0143578	0.941017
P07741	APT	13	13	23700000	21300000	19500000	25900000	22300000	21400000	24400000	21600000	21600000	23100000	21300000	0.109464	0.439724	0.0699097	0.626679	0.0496349	0.742824
Q9UMX5	NENF	9	9	2210000	2070000	1680000	2310000	2340000	2190000	3010000	2610000	2660000	2830000	2940000	0.207731	0.173325	0.481034	0.01744	0.547596	0.0170952
Q7Z739	YTHD3	6	4	231000	244000	232000	247000	275000	282000	249000	202000	232000	133000	144000	0.18358	0.141657	-0.0547577	0.695158	-0.767552	0.00105396
P19105	ML12A	11	11	20800000	14900000	20300000	21000000	17700000	17700000	16200000	17000000	18400000	16500000	15300000	0.0215042	0.901215	-0.104047	0.559283	-0.21646	0.300892
P23193	TCEA1	13	13	7240000	5700000	6690000	7330000	6350000	6040000	6640000	5910000	6760000	6080000	5510000	0.00872017	0.952563	-0.0191977	0.898829	-0.169924	0.322046
P09936	UCHL1	11	11	12800000	10100000	11300000	14000000	11400000	11300000	11400000	11000000	11400000	11500000	10700000	0.101321	0.51255	-0.0104169	0.941683	-0.0326516	0.838181
O14976	GAK	15	15	4030000	4300000	3940000	4230000	4610000	4560000	4790000	4890000	4540000	4040000	4150000	0.127049	0.276544	0.21308	0.119996	0.00262927	0.983717
P49591	SYSC	18	18	14200000	13900000	14200000	14200000	15800000	15800000	13800000	16000000	16100000	15700000	16400000	0.112958	0.326459	0.114311	0.398432	0.186608	0.171705
P62906	RL10A	11	11	42700000	57100000	64600000	30900000	39600000	56300000	25500000	27800000	44600000	47100000	50600000	-0.397673	0.164581	-0.772212	0.0219931	-0.145655	0.508459
P16949	STMN1	13	12	34300000	28800000	29400000	35800000	29200000	27000000	31700000	26700000	27800000	27400000	27100000	-0.0137354	0.92914	-0.101229	0.497336	-0.173797	0.262428
Q06830	PRDX1	16	12	80800000	64400000	65400000	89100000	75400000	72300000	84900000	73400000	72400000	73500000	72900000	0.171093	0.280716	0.135609	0.39851	0.0682627	0.674436
Q9Y383	LC7L2	11	7	4460000	3210000	4160000	4360000	4030000	4420000	4390000	4270000	4570000	4210000	3990000	0.127651	0.429018	0.174817	0.312303	0.0697043	0.714668
Q8WWM7	ATX2L	19	18	7410000	6010000	7590000	6440000	6420000	6570000	5280000	5420000	6880000	5290000	5080000	-0.105137	0.441883	-0.2599	0.167763	-0.426265	0.0363371
O96019	ACL6A	14	14	4320000	3850000	3920000	4450000	4110000	4260000	4920000	3870000	4750000	4640000	4220000	0.0856846	0.460695	0.157392	0.318188	0.136769	0.344606
P40937	RFC5	14	14	2750000	2270000	2870000	2810000	2530000	2430000	2270000	2240000	2550000	2830000	2640000	-0.0175036	0.901198	-0.155495	0.323809	0.0629451	0.700779
P04632	CPNS1	10	10	5390000	3720000	4640000	4980000	4220000	4290000	3650000	3610000	4280000	4920000	4150000	-0.0151154	0.929832	-0.240736	0.213912	-0.00401941	0.984629
P31689	DNJA1	11	11	20700000	17500000	21700000	21200000	21000000	21600000	16400000	16000000	19600000	14800000	13900000	0.0969347	0.456732	-0.20402	0.223012	-0.471219	0.0216232
Q92688	AN32B	12	6	28400000	21700000	24800000	28300000	24400000	23800000	28400000	20900000	24000000	26300000	25900000	0.0349062	0.815664	-0.0338326	0.850692	0.0726988	0.663218
P07686	HEXB	16	15	7790000	6960000	6550000	7670000	6860000	5970000	7990000	6810000	6600000	5970000	5640000	-0.0590132	0.684681	0.00537026	0.971071	-0.287355	0.0860644
Q9Y6N5	SQOR	16	16	5890000	5320000	6580000	4810000	6040000	6580000	4570000	5150000	6260000	8190000	8280000	-0.0363695	0.82515	-0.161617	0.365899	0.479153	0.0176899
P14868	SYDC	25	25	18100000	17100000	18600000	18400000	17500000	18600000	17100000	18500000	19000000	20700000	19700000	0.0190249	0.861255	0.0207441	0.870033	0.17215	0.216961
P61201	CSN2	15	15	7260000	6760000	6960000	8550000	7840000	7920000	8150000	8380000	7830000	7050000	7180000	0.212066	0.0867707	0.215561	0.111795	0.0254435	0.840924
P33176	KINH	19	19	2120000	1960000	2270000	2150000	2180000	2430000	1790000	1770000	2340000	2250000	2120000	0.0906703	0.466695	-0.115798	0.491114	0.0477912	0.732501
Q96QK1	VPS35	18	18	2040000	1950000	2300000	2170000	2190000	2320000	1880000	2180000	2150000	1910000	1940000	0.0896912	0.462983	-0.0180932	0.898381	-0.119744	0.412949
Q86VS8	HOOK3	17	17	2810000	2580000	2590000	3140000	2920000	2690000	3210000	3390000	2720000	2670000	2580000	0.131149	0.292077	0.218857	0.159922	-0.0181924	0.888656
O60763	USO1	27	27	9710000	8210000	9300000	10300000	8880000	8500000	9530000	8180000	9300000	9950000	8800000	0.0228369	0.866161	-0.0107588	0.93968	0.0480719	0.751207
P82970	HMGN5	12	12	8050000	6400000	8250000	8660000	7730000	7030000	8700000	6660000	7780000	5560000	5580000	0.0489684	0.752481	0.0282843	0.871332	-0.43281	0.0387232
P39687	AN32A	13	6	27300000	22500000	25400000	27600000	25900000	23700000	27600000	20500000	27100000	31900000	28100000	0.0396177	0.764069	-0.00835647	0.961717	0.260845	0.134062
O43396	TXNL1	9	9	4330000	3830000	4150000	4750000	4020000	3860000	4820000	4530000	4270000	3710000	3540000	0.032967	0.80394	0.145986	0.287588	-0.177357	0.220435
P55809	SCOT1	14	14	6720000	5140000	5800000	5990000	5510000	5320000	5540000	5470000	6340000	8110000	7470000	-0.063416	0.656933	-0.0201243	0.898306	0.411644	0.0460363
Q14257	RCN2	9	9	3380000	3520000	2870000	3680000	3740000	3350000	4230000	4470000	3440000	4380000	4660000	0.144419	0.292161	0.309897	0.094532	0.477747	0.019284
P16070	CD44	8	8	6660000	4630000	7370000	6720000	6100000	6160000	6660000	5830000	7500000	4040000	3500000	0.0506673	0.795406	0.119237	0.587143	-0.698545	0.0258964
P26196	DDX6	13	13	3270000	2860000	3610000	3030000	3010000	2940000	2490000	2540000	3110000	2690000	2540000	-0.110802	0.403422	-0.259805	0.143419	-0.306218	0.0920687
Q96G03	PGM2	17	17	5030000	4730000	4880000	5250000	5070000	5110000	4710000	4770000	5000000	5500000	5290000	0.0761156	0.478928	-0.0158784	0.896104	0.144923	0.278905
P04181	OAT	13	13	4050000	3080000	3730000	3530000	3870000	3800000	3570000	3910000	3870000	3740000	3970000	0.0526578	0.71272	0.0717995	0.643507	0.0994127	0.565803
Q96E39	RMXL1	13	4	14700000	103000000	3340000	29700000	55100000	32800000	80900000	139000000	7780000	12400000	42300000	1.13597	0.345982	1.3709	0.384663	0.416063	0.783213
P31930	QCR1	13	12	9050000	7710000	8650000	6270000	7680000	7530000	7580000	7170000	7400000	9670000	9620000	-0.245042	0.109074	-0.195218	0.168301	0.19066	0.208789
Q9UMR2	DD19B	16	2	178000	70000	127000	145000	144000	129000	139000	88900	123000	104000	92600	0.255787	0.451317	-0.019378	0.958002	-0.247877	0.552643
P67775	PP2AA	12	11	4750000	4490000	4080000	5180000	5180000	4660000	5690000	5940000	5580000	5600000	5240000	0.174341	0.181584	0.371982	0.0217278	0.289759	0.0781931
P01911	DRB1	8	1	12600	4960	10700	6610	6480	11300	8060	3100	19000	11900	8820	-0.155445	0.701659	-0.164752	0.813175	0.228424	0.612058
Q9NQC3	RTN4	7	7	3710000	3300000	3220000	2920000	3690000	3180000	3130000	4210000	2750000	3750000	3770000	-0.0674433	0.629663	-0.0405105	0.834263	0.143746	0.31984
P16403	H12	17	7	10200000	25400000	61200000	4990000	13500000	57800000	3730000	3360000	49800000	9070000	8620000	-0.675263	0.512413	-1.55567	0.214638	-1.50651	0.0829426
P61019	RAB2A	7	3	1700000	1170000	1670000	1450000	1510000	1480000	1500000	1340000	1720000	1870000	1620000	-0.0118976	0.945425	0.0192376	0.923664	0.222219	0.33536
Q14694	UBP10	13	13	3720000	3060000	3420000	3630000	3380000	3120000	3300000	3070000	3490000	2960000	2800000	-0.00809726	0.950877	-0.0462996	0.744055	-0.235432	0.152349
P33121	ACSL1	19	19	6460000	5680000	7370000	6650000	6690000	7070000	6530000	6610000	7550000	7750000	7600000	0.0726604	0.597053	0.0897067	0.569163	0.247068	0.167971
Q13596	SNX1	13	11	3740000	3280000	3200000	4000000	3580000	3820000	3710000	3840000	3850000	3740000	3470000	0.159575	0.21957	0.160859	0.244877	0.0840516	0.566067
Q7Z2W4	ZCCHV	14	14	2570000	2410000	2840000	2440000	2610000	2790000	2010000	2150000	2630000	2520000	2400000	0.00483455	0.969045	-0.210032	0.21598	-0.0806684	0.575301
Q13283	G3BP1	15	14	8100000	6190000	9090000	7120000	6780000	7100000	5840000	5990000	7080000	5720000	4870000	-0.137053	0.423776	-0.293289	0.15308	-0.544079	0.0401474
O94826	TOM70	18	18	12800000	11600000	11600000	10900000	12400000	11300000	11600000	12100000	11300000	12200000	13000000	-0.0578008	0.627203	-0.0396463	0.753796	0.0712319	0.599796
Q9NQW7	XPP1	13	13	4640000	4220000	5290000	4630000	4810000	4820000	4100000	4800000	4830000	5480000	5000000	0.0171489	0.893606	-0.041318	0.787466	0.156507	0.345233
P50995	ANX11	14	14	6800000	5570000	6530000	6630000	6100000	5980000	6520000	6160000	6460000	6670000	6060000	-0.0107772	0.933631	0.0230138	0.86825	0.0184039	0.905813
P15531	NDKA	15	8	58100000	41400000	54600000	57000000	47200000	44000000	45900000	34800000	41900000	39600000	35200000	-0.0499392	0.782949	-0.324179	0.124928	-0.445152	0.0606016
P28070	PSB4	8	8	2390000	1880000	1880000	2410000	2130000	1910000	2450000	3050000	2170000	2100000	1870000	0.0716611	0.652301	0.313603	0.128756	-0.0394448	0.8213
P62826	RAN	11	11	41700000	37800000	46700000	37700000	39000000	52800000	30600000	31400000	44100000	48800000	45600000	0.0255735	0.883736	-0.265594	0.196877	0.170672	0.290996
P30048	PRDX3	13	13	55800000	53000000	42600000	55700000	52300000	48700000	59400000	53800000	49600000	64900000	65500000	0.0570997	0.698842	0.110433	0.505083	0.379153	0.06182
Q9UKY7	CDV3	10	10	12600000	9480000	12500000	10500000	9150000	9380000	8790000	7170000	8720000	7210000	6410000	-0.242806	0.152186	-0.480644	0.0266011	-0.749537	0.00676957
P42765	THIM	10	10	5640000	5140000	5530000	5440000	6060000	5740000	6330000	5640000	6670000	7980000	7850000	0.0797441	0.490321	0.190281	0.188062	0.54296	0.0054484
Q09028	RBBP4	14	7	1470000	1300000	1330000	1510000	1370000	1180000	1420000	1740000	1280000	1120000	1060000	-0.0194142	0.888612	0.105123	0.525028	-0.324803	0.049483
Q03518	TAP1	16	16	3780000	2770000	4390000	2840000	3380000	3900000	2590000	2950000	4030000	4880000	4520000	-0.0987016	0.64731	-0.192682	0.445048	0.390771	0.131009
Q16740	CLPP	9	9	3160000	2660000	2730000	3020000	3150000	3030000	3110000	2910000	3050000	4010000	4070000	0.109655	0.378254	0.0888304	0.51733	0.507565	0.0118574
Q13043	STK4	11	5	1230000	1130000	1210000	1330000	1100000	1030000	1110000	1040000	1010000	681000	528000	-0.0528047	0.704421	-0.176163	0.190903	-0.987828	0.00101793
Q9BY44	EIF2A	14	14	5850000	5980000	6010000	5170000	5930000	6210000	4540000	4700000	5700000	5650000	6000000	-0.0477191	0.694881	-0.263211	0.100126	-0.0303757	0.80975
Q12907	LMAN2	13	13	6900000	5880000	7430000	5480000	6080000	6210000	5270000	6460000	7470000	8770000	8150000	-0.180978	0.214197	-0.0817765	0.658329	0.33443	0.0750238
Q9HCS7	SYF1	15	15	3900000	4800000	4090000	4040000	4280000	4270000	3980000	4260000	4280000	3660000	4050000	-0.0174691	0.890926	-0.0257922	0.854886	-0.14132	0.387012
P51991	ROA3	10	8	11000000	8840000	9630000	8870000	9210000	9780000	8630000	8800000	11500000	10000000	8800000	-0.076348	0.562528	-0.0335292	0.84807	-0.0606221	0.709095
Q9P289	STK26	10	3	540000	616000	484000	575000	650000	570000	592000	1420000	556000	551000	571000	0.134689	0.349015	0.512535	0.200863	0.0441393	0.781589
P53634	CATC	11	11	7360000	6850000	6910000	6740000	6250000	5490000	6690000	7530000	6080000	5130000	4700000	-0.197028	0.150729	-0.0619227	0.660912	-0.519022	0.00726293
Q96SB4	SRPK1	11	9	5580000	5800000	4670000	6150000	6030000	5450000	5330000	5780000	4770000	4880000	5380000	0.139753	0.319744	-0.0135154	0.930299	-0.0560032	0.728485
P17275	JUNB	10	10	6590000	7610000	5820000	6140000	6190000	5660000	6700000	6380000	5520000	3010000	3280000	-0.146738	0.312977	-0.102269	0.534334	-1.078	0.000725282
P09543	CN37	14	13	2110000	1760000	2250000	1990000	2080000	2210000	1960000	1920000	2300000	2160000	2040000	0.0435516	0.75218	0.0169501	0.915219	0.0488858	0.765394
Q8NFW8	NEUA	11	11	6080000	5490000	5900000	5960000	6070000	6600000	6510000	7630000	7030000	6750000	6880000	0.0926275	0.428897	0.275424	0.0711882	0.228117	0.120655
P55795	HNRH2	11	4	261000	199000	225000	231000	200000	188000	180000	160000	214000	241000	208000	-0.142706	0.367543	-0.307688	0.115961	-0.0194394	0.912453
O43399	TPD54	11	11	2450000	4570000	1490000	3080000	3280000	2680000	3850000	5170000	2320000	1650000	2310000	0.232857	0.557521	0.48962	0.320288	-0.38825	0.447924
Q9Y4G6	TLN2	17	5	226000	308000	289000	228000	310000	315000	220000	197000	325000	376000	349000	0.0487771	0.799797	-0.171395	0.477734	0.413539	0.0607565
Q15007	FL2D	10	10	1240000	1010000	1200000	1380000	1160000	1040000	1260000	925000	1230000	1060000	1020000	0.0492156	0.755502	-0.0227075	0.899399	-0.139593	0.380813
P30566	PUR8	15	15	4910000	3960000	5520000	4760000	4710000	5010000	4380000	3950000	4530000	4570000	4360000	0.0218692	0.886564	-0.151199	0.385533	-0.0903694	0.631152
Q9UBF2	COPG2	15	13	2910000	2590000	3170000	2780000	3000000	3170000	2670000	2660000	3120000	3510000	3540000	0.048692	0.710012	-0.036214	0.807847	0.291459	0.0893576
Q13188	STK3	9	4	1030000	1000000	975000	1270000	1110000	1030000	1220000	1240000	1020000	902000	920000	0.177305	0.188219	0.206557	0.169124	-0.136587	0.300227
P62805	H4	12	12	141000000	179000000	640000000	99500000	167000000	394000000	71200000	74300000	457000000	489000000	489000000	-0.434305	0.549556	-0.913383	0.325298	0.951926	0.19713
Q58FF6	H90B4	10	3	1430000	842000	1670000	1200000	813000	872000	2280000	603000	917000	585000	670000	-0.413665	0.187823	-0.224499	0.669944	-1.01155	0.0190966
Q9Y5K5	UCHL5	16	16	11200000	9020000	11600000	11900000	10400000	9680000	10200000	8890000	10100000	10600000	10000000	0.0106004	0.944882	-0.118548	0.459853	-0.0342422	0.838775
Q16698	DECR	12	12	5940000	3950000	6080000	5480000	5350000	5000000	5110000	4850000	5540000	7470000	6750000	0.0130853	0.94601	-0.0183976	0.928251	0.442536	0.103268
P19971	TYPH	16	16	7380000	7120000	7180000	7840000	7270000	7480000	7180000	7910000	6840000	6650000	6370000	0.0587885	0.585318	0.0140587	0.91282	-0.150837	0.257198
P16401	H15	14	10	29500000	83300000	181000000	12000000	47800000	198000000	13000000	5590000	203000000	197000000	229000000	-0.656492	0.55989	-1.63804	0.261604	1.47638	0.0922944
Q8WXX5	DNJC9	7	7	6150000	7480000	5980000	6220000	6790000	6430000	6600000	7490000	5440000	4110000	4590000	-0.00620842	0.963017	-0.0109106	0.951244	-0.58244	0.011514
P61758	PFD3	15	15	18800000	15300000	16300000	20100000	18000000	16400000	19800000	17100000	19800000	19400000	17700000	0.113251	0.434053	0.171954	0.268829	0.146858	0.362862
Q92820	GGH	14	14	25100000	31300000	22600000	27100000	25500000	25700000	38200000	23800000	30400000	27400000	32500000	0.000128555	0.999326	0.212811	0.360155	0.193917	0.345209
Q1KMD3	HNRL2	21	21	17700000	17400000	14400000	20000000	18700000	16800000	23400000	22100000	19200000	18300000	17700000	0.167531	0.256499	0.387585	0.0372157	0.131495	0.412642
O75400	PR40A	18	18	3310000	3000000	2970000	3410000	3190000	2980000	3700000	3720000	3660000	3760000	3870000	0.0454613	0.703557	0.257472	0.0703789	0.304114	0.0567269
Q6JBY9	CPZIP	15	15	6300000	5260000	5550000	7020000	5160000	5680000	6390000	4940000	6010000	4760000	4440000	0.0539435	0.735055	0.0149299	0.925707	-0.306874	0.0755129
P30740	ILEU	16	15	5090000	4570000	5290000	5810000	5190000	5190000	5140000	5210000	5280000	5170000	4830000	0.115627	0.359901	0.0668207	0.606881	0.00671789	0.961881
P61604	CH10	17	17	95100000	79100000	86200000	87500000	87100000	80500000	105000000	78600000	90300000	117000000	113000000	-0.0266221	0.829547	0.0669206	0.684934	0.40974	0.0276632
P55010	IF5	8	8	9660000	7680000	9570000	8990000	8230000	8170000	9000000	7840000	9120000	6760000	6360000	-0.0773663	0.580911	-0.0472786	0.762927	-0.444191	0.0326905
Q15008	PSMD6	22	22	9710000	10200000	9670000	10800000	10300000	9580000	9980000	13100000	9370000	9730000	10300000	0.0513577	0.64908	0.118366	0.489283	0.0223446	0.860952
P19367	HXK1	14	13	2240000	2070000	2470000	2070000	2340000	2460000	1990000	2100000	2810000	3020000	2820000	0.0190524	0.885379	0.0120291	0.946797	0.372575	0.0392433
Q6YHK3	CD109	16	16	2880000	2880000	2350000	3330000	3100000	2770000	3190000	3210000	2800000	2220000	2210000	0.184293	0.223394	0.185586	0.242116	-0.280963	0.112618
Q07866	KLC1	12	8	690000	595000	596000	745000	656000	637000	746000	725000	666000	525000	489000	0.11581	0.385121	0.18596	0.201556	-0.303857	0.073168
P24928	RPB1	20	20	8740000	9070000	8210000	8650000	8980000	8340000	8280000	7480000	8630000	4020000	4760000	-0.00221836	0.984016	-0.0946962	0.481474	-0.986294	0.000564394
P84077	ARF1	12	8	21300000	15900000	20000000	23100000	20200000	18500000	19600000	18500000	19200000	18600000	18100000	0.116631	0.481506	0.0132017	0.933059	-0.0443139	0.802572
O60749	SNX2	15	13	2250000	1700000	2350000	2440000	2160000	2020000	2030000	2010000	2190000	1900000	1730000	0.0813824	0.63046	-0.00283813	0.986573	-0.197654	0.329523
P01893	HLAH	10	2	674000	574000	831000	511000	770000	695000	740000	789000	760000	1040000	861000	-0.0778177	0.716915	0.154967	0.381224	0.466046	0.0631337
O43795	MYO1B	20	20	2020000	1560000	2120000	2110000	1880000	1900000	1770000	1650000	1930000	1750000	1650000	0.0580032	0.711046	-0.0817165	0.631807	-0.148411	0.434973
P48047	ATPO	8	8	4500000	3900000	5830000	3580000	4190000	4410000	3230000	3120000	5090000	6820000	6200000	-0.209736	0.277139	-0.33205	0.21959	0.475388	0.0600247
P00491	PNPH	10	10	5900000	4610000	5540000	6050000	5110000	4820000	5230000	4510000	5070000	5040000	4540000	-0.0053587	0.972326	-0.111148	0.47997	-0.153731	0.376785
Q14568	HS902	12	1	172000	203000	115000	115000	287000	202000	250000	189000	198000	223000	54600	0.243839	0.52315	0.406764	0.133303	-0.526499	0.424055
Q14151	SAFB2	12	6	1430000	1290000	1430000	1470000	1480000	1470000	1470000	1410000	1740000	1300000	1360000	0.0926094	0.412386	0.150399	0.317434	-0.055408	0.680551
Q14331	FRG1	8	8	2130000	1570000	2610000	1720000	2250000	2170000	1650000	1830000	2000000	1760000	1680000	-0.0185464	0.932934	-0.177119	0.424227	-0.259871	0.311699
O75475	PSIP1	17	16	10800000	9540000	13000000	8930000	11500000	12300000	9310000	9370000	14200000	7260000	7350000	-0.0281933	0.878001	-0.0375797	0.867013	-0.593606	0.0144136
P07996	TSP1	13	13	3110000	3370000	2730000	3570000	3950000	3640000	4850000	4070000	4040000	1960000	2320000	0.28105	0.0600912	0.492935	0.0131253	-0.520365	0.0186142
Q8NB90	AFG2H	8	7	906000	1090000	757000	820000	937000	907000	966000	757000	810000	856000	740000	-0.0337617	0.838155	-0.111941	0.557537	-0.189452	0.369135
O95299	NDUAA	8	8	3760000	3670000	3640000	3630000	3990000	3860000	3600000	4180000	4200000	5790000	6010000	0.0515027	0.636689	0.110479	0.414737	0.67698	0.00161311
Q9NVI7	ATD3A	13	7	1260000	1000000	1420000	954000	1280000	1390000	758000	1070000	1270000	1730000	1730000	-0.0253416	0.901217	-0.265535	0.292159	0.511	0.0338313
Q9BUF5	TBB6	13	1	35300	33600	31300	48000	42400	40300	68100	44400	46400	47900	37300	0.381195	0.0166029	0.639349	0.0132486	0.341503	0.0806262
P08240	SRPRA	14	14	2470000	2010000	3240000	1760000	2360000	2830000	1570000	1470000	2680000	3310000	3270000	-0.150845	0.546602	-0.459629	0.150723	0.382161	0.139562
P22695	QCR2	15	15	9930000	8900000	9840000	6970000	8240000	9110000	7240000	7450000	8490000	12400000	11700000	-0.244334	0.118826	-0.308421	0.0529336	0.3356	0.0430833
Q16836	HCDH	16	16	13800000	11500000	13100000	12300000	13300000	13000000	11100000	12700000	13500000	19900000	19700000	0.0109091	0.929336	-0.0425071	0.776069	0.633526	0.00455525
P12236	ADT3	15	1	1360000	879000	1620000	1110000	1150000	1250000	922000	807000	1340000	1640000	1350000	-0.093138	0.694682	-0.319274	0.301587	0.255482	0.406374
Q53GS9	SNUT2	10	10	3660000	3310000	4620000	3440000	4070000	4980000	2810000	2870000	4710000	5180000	5390000	0.105672	0.593877	-0.186407	0.471249	0.466096	0.0433561
Q16630	CPSF6	8	8	4590000	3900000	4590000	4690000	4190000	3870000	4480000	3400000	4430000	4070000	3850000	-0.0371969	0.785174	-0.0947074	0.579383	-0.135211	0.375686
Q12996	CSTF3	9	9	1940000	1530000	1940000	1860000	1790000	1750000	1730000	1840000	1870000	1740000	1720000	0.00565739	0.967435	0.015957	0.916066	-0.0511337	0.76019
P06493	CDK1	13	11	2720000	2850000	2990000	2390000	2610000	2800000	2040000	2260000	2630000	2590000	2680000	-0.136076	0.277287	-0.311586	0.0671894	-0.113979	0.395705
Q14011	CIRBP	7	7	1670000	1880000	1360000	1600000	1900000	1690000	1740000	2250000	1520000	1120000	1400000	0.0889691	0.583291	0.159632	0.452174	-0.3736	0.107626
P98175	RBM10	10	9	1720000	1650000	1480000	1520000	1510000	1260000	1640000	1510000	1450000	1640000	1500000	-0.179476	0.210708	-0.0753915	0.581702	-0.0408281	0.776377
P29218	IMPA1	12	12	3950000	3300000	3900000	4160000	3740000	3640000	4550000	4360000	4120000	4230000	3790000	0.0519225	0.693477	0.228349	0.13426	0.112163	0.479118
Q07065	CKAP4	9	9	6380000	13000000	2550000	7360000	10300000	7740000	11200000	16200000	5690000	5600000	8680000	0.490706	0.396952	0.762428	0.268212	0.22673	0.749344
P25786	PSA1	12	12	10200000	7410000	12100000	9260000	8330000	8570000	7830000	6850000	10200000	10500000	9410000	-0.156094	0.440146	-0.247097	0.32789	0.0342874	0.887878
O43776	SYNC	12	12	3660000	2750000	3870000	2990000	3240000	3440000	2400000	2590000	3490000	3560000	3260000	-0.0750203	0.653202	-0.281465	0.216154	0.00717166	0.971076
Q96C36	P5CR2	12	11	18600000	12300000	21200000	18600000	18000000	17600000	17600000	12900000	17600000	21100000	19200000	0.0936166	0.665734	-0.0931678	0.713028	0.249833	0.368085
P10412	H14	13	2	2320000	6940000	15300000	1560000	4530000	13100000	882000	888000	12900000	7460000	8490000	-0.470656	0.623083	-1.53591	0.229764	0.344297	0.665999
P08243	ASNS	20	20	34500000	27900000	33300000	32100000	30400000	28900000	27200000	26100000	29800000	33900000	33100000	-0.0615565	0.643813	-0.199805	0.20269	0.076597	0.624514
Q3ZCM7	TBB8	11	2	1300000	1310000	956000	1280000	1100000	973000	1260000	1100000	1070000	1080000	996000	-0.0830006	0.650238	-0.0448743	0.800737	-0.181763	0.370084
P15170	ERF3A	17	17	12900000	11900000	12500000	13400000	11900000	11700000	12100000	10600000	12600000	10700000	10200000	-0.0135192	0.907994	-0.0825886	0.546484	-0.25033	0.0917669
O75390	CISY	16	16	21200000	19500000	25300000	16100000	19600000	23900000	14400000	16100000	23800000	31200000	31000000	-0.15725	0.415455	-0.307528	0.206669	0.508015	0.0197416
Q6XQN6	PNCB	15	15	4160000	3590000	3900000	4450000	3630000	3540000	4100000	3390000	3480000	3450000	3390000	-0.00883908	0.949972	-0.0893483	0.543147	-0.18074	0.220951
Q03252	LMNB2	24	19	9230000	8340000	7030000	9300000	9160000	8640000	10100000	10100000	10700000	10100000	9520000	0.147902	0.309369	0.337401	0.0542792	0.266988	0.152742
P31153	METK2	13	13	18000000	19800000	14500000	18100000	18400000	17000000	16400000	19300000	14900000	14300000	15700000	0.0438933	0.770463	-0.0439804	0.808029	-0.20646	0.287841
P62491	RB11A	12	1	57400	87700	54000	48500	50600	48800	61500	62000	51800	50600	31200	-0.394195	0.0854015	-0.153593	0.495946	-0.705187	0.0632818
Q9Y2W2	WBP11	14	14	8780000	7000000	9520000	7300000	7220000	7610000	6810000	5980000	8440000	6150000	5140000	-0.181582	0.246003	-0.255831	0.21872	-0.573002	0.0235294
Q99439	CNN2	9	9	6800000	5680000	6190000	7550000	7220000	6930000	6910000	6630000	7390000	6020000	4930000	0.219989	0.104996	0.167301	0.247137	-0.188113	0.282022
Q9H4M9	EHD1	14	13	2450000	2100000	2840000	2100000	2230000	2750000	1560000	1830000	2430000	2130000	2070000	-0.0607325	0.724114	-0.358239	0.128156	-0.219445	0.241099
Q9BYD6	RM01	6	6	2150000	1700000	2470000	1650000	1790000	1900000	1360000	1240000	1950000	2120000	1930000	-0.228652	0.203115	-0.485654	0.0693333	-0.0417949	0.836203
Q15075	EEA1	20	20	2960000	2250000	2660000	3310000	2780000	2490000	3160000	2580000	2840000	2670000	2490000	0.123704	0.468582	0.128746	0.442438	-0.0158234	0.925785
Q9BRP8	PYM1	5	5	244000	235000	158000	269000	251000	236000	234000	256000	176000	158000	163000	0.271538	0.192042	0.0729204	0.759185	-0.377424	0.145363
Q9UI12	VATH	7	7	1720000	2100000	2270000	1870000	1960000	2020000	1900000	2460000	2090000	2010000	1900000	-0.049081	0.730968	0.0842235	0.632114	-0.0452326	0.792852
Q9NQ88	TIGAR	5	5	2190000	1960000	2390000	2430000	2270000	2350000	2310000	2060000	2460000	2150000	2080000	0.112505	0.379017	0.0634668	0.66958	-0.0391383	0.792329
P49790	NU153	17	17	2800000	2640000	2880000	2430000	2510000	2680000	1860000	1850000	2580000	2010000	1910000	-0.127052	0.278123	-0.420612	0.0425836	-0.500294	0.00793831
Q9BUQ8	DDX23	16	16	7990000	7070000	8310000	7580000	8060000	8220000	6790000	7230000	7990000	8960000	8730000	0.032454	0.78774	-0.0863838	0.546957	0.186489	0.220547
Q92925	SMRD2	8	7	771000	685000	771000	780000	804000	828000	790000	784000	850000	826000	861000	0.116912	0.323494	0.123534	0.357188	0.186222	0.20595
P62277	RS13	11	11	59000000	71900000	85300000	53200000	61300000	79200000	37600000	39300000	61500000	61200000	63900000	-0.162146	0.446207	-0.664468	0.0280305	-0.18841	0.356363
O14975	S27A2	19	19	5450000	4410000	6810000	4150000	4980000	5310000	3710000	3660000	5670000	6290000	6270000	-0.19224	0.343695	-0.362693	0.175301	0.1992	0.376473
P54687	BCAT1	10	10	7390000	8170000	6190000	8280000	7730000	7040000	8360000	7430000	6700000	6740000	6380000	0.0899416	0.550844	0.0517255	0.757981	-0.135464	0.439264
O14579	COPE	12	12	5430000	4810000	4790000	5490000	5200000	5020000	4730000	4560000	5120000	4550000	4570000	0.0653301	0.580783	-0.059999	0.654383	-0.133308	0.347937
P42126	ECI1	8	8	7480000	6480000	6330000	6710000	7010000	6220000	7810000	6940000	6970000	8320000	9200000	-0.0228653	0.855543	0.10006	0.481881	0.375363	0.0418445
P46782	RS5	8	8	7080000	5360000	9230000	5570000	5500000	6840000	4170000	3110000	5430000	4460000	4510000	-0.247069	0.288128	-0.771466	0.0265171	-0.652352	0.0394057
Q9UKV3	ACINU	16	16	13600000	11700000	11400000	15100000	13700000	11900000	16400000	14100000	14100000	12800000	12700000	0.146846	0.327045	0.281979	0.0859393	0.0641032	0.662882
P30154	2AAB	11	3	274000	197000	209000	244000	222000	213000	205000	181000	222000	211000	190000	0.0108066	0.946818	-0.151234	0.411456	-0.16367	0.415412
Q7Z7E8	UB2Q1	12	12	4820000	4120000	4420000	4920000	4360000	4240000	4290000	4220000	4150000	3940000	3650000	0.017109	0.892476	-0.0747973	0.568252	-0.228862	0.14719
Q9H307	PININ	14	14	7340000	7420000	6650000	8200000	7860000	7060000	9490000	8960000	7610000	8220000	8270000	0.109756	0.380701	0.279083	0.0887642	0.209995	0.152091
Q9Y450	HBS1L	20	20	3350000	2990000	4170000	3450000	3580000	4040000	2810000	2800000	3710000	3450000	3100000	0.0855191	0.600251	-0.172313	0.390007	-0.0853524	0.657453
Q96FW1	OTUB1	11	11	8060000	8130000	6970000	9070000	8400000	7910000	9050000	8790000	8270000	8080000	8120000	0.133325	0.30988	0.175491	0.2196	0.0728529	0.612177
P18206	VINC	16	16	2450000	2120000	1930000	2750000	2550000	2470000	3230000	2760000	2620000	2130000	2210000	0.262998	0.0840805	0.406774	0.0341147	0.00896761	0.954852
Q9NSD9	SYFB	14	14	6940000	7950000	7860000	7150000	6980000	7210000	5180000	6500000	6290000	6470000	6830000	-0.0897501	0.444573	-0.344656	0.0516365	-0.187314	0.212915
Q06203	PUR1	12	12	3580000	3250000	3860000	3680000	3710000	3510000	3000000	3720000	3500000	3560000	3320000	0.0311986	0.794012	-0.0671267	0.657526	-0.0481365	0.740685
P54727	RD23B	12	10	13400000	9730000	12300000	13700000	11700000	10700000	13500000	10200000	12700000	10900000	9800000	0.0322974	0.850906	0.0416513	0.825383	-0.179543	0.360622
Q92538	GBF1	18	18	5960000	5410000	5910000	5880000	6190000	6340000	6230000	5950000	6350000	5540000	5670000	0.0920465	0.421434	0.101593	0.428466	-0.0380823	0.771892
Q9UHV9	PFD2	11	11	7810000	6980000	6840000	8260000	7520000	7030000	9480000	8310000	7990000	7460000	6840000	0.0759511	0.549532	0.251795	0.106144	-0.0109293	0.938117
O75844	FACE1	11	11	5290000	4010000	5890000	4060000	5060000	5540000	3630000	3860000	5730000	6100000	6180000	-0.0448782	0.820567	-0.212677	0.391485	0.296496	0.183418
P28289	TMOD1	9	8	2350000	2860000	2120000	2560000	2740000	2940000	2910000	2960000	2570000	2410000	2780000	0.177799	0.262426	0.211882	0.221606	0.094479	0.613716
Q9Y6E0	STK24	11	4	1080000	1320000	867000	1290000	1100000	1210000	1360000	1310000	1140000	1000000	946000	0.158069	0.39578	0.238845	0.240492	-0.141935	0.514496
Q9Y6A5	TACC3	12	12	3720000	3650000	3300000	4120000	3530000	3260000	4360000	3680000	3460000	2920000	2900000	0.0271731	0.842222	0.103047	0.495406	-0.287544	0.0688124
O94979	SC31A	20	20	8940000	8260000	10800000	8630000	8650000	8940000	6750000	7200000	9480000	10200000	10200000	-0.0856802	0.540588	-0.263868	0.196435	0.137372	0.425327
P62081	RS7	13	13	31800000	30600000	32300000	27600000	28300000	28100000	20300000	19600000	21500000	22200000	22800000	-0.172684	0.132054	-0.625808	0.00128112	-0.488234	0.00759049
P11172	UMPS	14	14	6170000	6470000	6450000	6540000	6500000	6340000	6070000	7800000	5870000	5550000	5410000	0.0219593	0.834274	0.0367319	0.81603	-0.215387	0.125634
Q15691	MARE1	13	11	22500000	16800000	21900000	23200000	21000000	22200000	21200000	19300000	21600000	17400000	17100000	0.128586	0.409715	0.0314598	0.848255	-0.229897	0.235765
P61088	UBE2N	11	11	46300000	41300000	39600000	51500000	47400000	44000000	50800000	43700000	42900000	42400000	37600000	0.168103	0.213324	0.110262	0.452031	-0.0834863	0.578748
Q99733	NP1L4	11	9	3290000	2930000	2810000	3240000	2820000	2590000	3340000	3480000	2970000	3280000	2920000	-0.0649724	0.640888	0.116613	0.419418	0.0433126	0.770588
Q14690	RRP5	20	20	2460000	2830000	4240000	1230000	1760000	2550000	760000	794000	1570000	1990000	1940000	-0.806265	0.0365084	-1.65383	0.00186452	-0.653429	0.0435501
P13798	ACPH	14	14	5110000	4090000	4520000	4890000	4300000	4250000	4610000	4220000	4020000	5620000	4290000	-0.0267043	0.845218	-0.0908472	0.541405	0.108525	0.572339
P50213	IDH3A	11	11	3190000	2140000	3080000	3130000	3050000	2800000	3270000	3310000	3330000	3670000	3090000	0.115434	0.534186	0.259182	0.197336	0.286994	0.244042
P55327	TPD52	6	6	741000	452000	673000	778000	582000	562000	578000	531000	582000	633000	516000	0.0583189	0.803407	-0.111867	0.602678	-0.0906793	0.730668
Q9H4A4	AMPB	18	18	6690000	5950000	6970000	7170000	6430000	6140000	6080000	6220000	5790000	6460000	6620000	0.00965866	0.93968	-0.113835	0.402079	0.00383118	0.978248
O43684	BUB3	9	9	5960000	5200000	5920000	5220000	5120000	5720000	4680000	4790000	5330000	4820000	4070000	-0.0877375	0.477674	-0.20625	0.162166	-0.359443	0.0540705
Q96SB3	NEB2	10	10	399000	347000	473000	413000	410000	347000	400000	410000	407000	400000	339000	-0.0521544	0.74426	0.0091627	0.953376	-0.130412	0.501233
Q9P287	BCCIP	9	9	2970000	2280000	3520000	3070000	2630000	2740000	2730000	2320000	2790000	2910000	2500000	-0.0358649	0.84679	-0.143927	0.477209	-0.0935504	0.682252
Q9BTE6	AASD1	9	9	4200000	5200000	3640000	4160000	4170000	3850000	3990000	3950000	3540000	3580000	3750000	-0.0837833	0.604154	-0.170283	0.342673	-0.230855	0.260772
P16989	YBOX3	7	3	731000	547000	593000	653000	564000	654000	515000	596000	645000	252000	278000	0.00754148	0.960796	-0.0867535	0.616793	-1.22556	0.000500731
O60701	UGDH	13	13	2180000	1880000	1930000	2230000	2070000	1960000	2170000	2050000	2410000	2160000	2080000	0.0646222	0.603109	0.14623	0.315652	0.0892535	0.531007
P13861	KAP2	11	11	5140000	4330000	4060000	5400000	5070000	4390000	5560000	4660000	5110000	4840000	4590000	0.137184	0.370206	0.183708	0.258306	0.0708789	0.660804
P62753	RS6	12	12	25800000	30000000	36500000	25100000	29800000	35100000	19800000	22900000	30100000	37500000	35500000	-0.0352531	0.853069	-0.349873	0.13948	0.260611	0.204752
O95433	AHSA1	13	13	6940000	6070000	6870000	7430000	6660000	6320000	6930000	7690000	6060000	5330000	5050000	0.0372889	0.768734	0.0527382	0.72709	-0.350438	0.0414256
P12235	ADT1	14	3	614000	469000	498000	357000	485000	555000	701000	667000	644000	651000	683000	-0.192525	0.361675	0.35673	0.0474953	0.349281	0.0789574
P20618	PSB1	11	11	7370000	6110000	7150000	8030000	7220000	7040000	6820000	7240000	7510000	7510000	7080000	0.114065	0.396806	0.0679314	0.628913	0.0893544	0.558113
Q9NTZ6	RBM12	18	18	19400000	16400000	18600000	17300000	16300000	15800000	16900000	14600000	16700000	17200000	16200000	-0.136496	0.284085	-0.174072	0.245308	-0.115817	0.436117
P67809	YBOX1	6	2	1620000	2140000	1440000	1690000	1980000	1860000	2190000	2300000	1730000	1090000	1070000	0.106051	0.555405	0.267888	0.219697	-0.662255	0.0174357
Q5JWF2	GNAS1	15	14	4260000	3580000	4680000	3880000	3900000	4540000	3640000	3790000	4420000	4830000	4320000	-0.0183662	0.901822	-0.075713	0.645457	0.139087	0.433283
P63092	GNAS2	14	13	4240000	3540000	4650000	3840000	3860000	4490000	3600000	3740000	4370000	4780000	4280000	-0.0228739	0.878752	-0.0821253	0.620538	0.135629	0.447593
Q6PL18	ATAD2	19	19	2450000	2880000	3170000	2560000	3090000	3060000	2870000	3290000	3620000	3280000	3350000	0.037983	0.802285	0.203932	0.242657	0.234484	0.187148
P16402	H13	12	2	202000	307000	572000	129000	279000	655000	132000	182000	596000	308000	343000	-0.196493	0.762633	-0.436273	0.503768	-0.0156336	0.972295
Q16576	RBBP7	13	6	2700000	2420000	2210000	2960000	2480000	2340000	3020000	2780000	2680000	2640000	2490000	0.0834777	0.57412	0.213285	0.162702	0.0743376	0.623922
Q9HC38	GLOD4	12	12	7570000	8320000	6410000	8440000	8130000	6950000	9220000	8810000	6900000	6260000	6670000	0.0801034	0.600068	0.157768	0.393208	-0.193809	0.271128
Q9NVP1	DDX18	17	17	5670000	5020000	6470000	5220000	5270000	5780000	4270000	4610000	5220000	6050000	5890000	-0.0706265	0.611951	-0.280583	0.112368	0.0693341	0.670496
P61163	ACTZ	10	6	3830000	3920000	3200000	4280000	4350000	4000000	4680000	4590000	3730000	3310000	3730000	0.210785	0.13692	0.245969	0.160726	-0.0490866	0.76112
P06753	TPM3	18	8	32000000	37000000	23200000	38000000	36400000	35000000	51300000	45800000	38100000	34400000	35500000	0.272524	0.182616	0.568125	0.033053	0.211873	0.379186
Q15637	SF01	9	9	1600000	1730000	1520000	1410000	1480000	1500000	1300000	1350000	1470000	1370000	1190000	-0.14222	0.235841	-0.235209	0.109056	-0.338403	0.0545158
Q03519	TAP2	15	14	8430000	7290000	9330000	6370000	8150000	9260000	6730000	6890000	9310000	12200000	11300000	-0.084741	0.644335	-0.136479	0.47487	0.499087	0.0202954
Q9BZZ5	API5	16	16	12100000	10200000	14400000	11600000	12700000	13200000	10900000	10800000	14000000	11900000	11700000	0.0432821	0.78698	-0.0362862	0.849543	-0.0378133	0.84067
O75947	ATP5H	11	11	11100000	9740000	12100000	6910000	9210000	12900000	6610000	7580000	12300000	16700000	15900000	-0.224053	0.369734	-0.36197	0.188162	0.575251	0.0089535
Q9Y295	DRG1	11	11	3560000	3150000	5850000	2760000	3280000	4540000	2000000	1970000	4290000	3860000	3670000	-0.22487	0.452312	-0.652164	0.123376	-0.0996981	0.738479
Q92918	M4K1	12	12	3490000	3280000	5340000	2950000	3950000	4750000	2430000	2540000	4530000	5570000	5350000	-0.0477558	0.853466	-0.376156	0.253466	0.470687	0.100976
Q9UKJ3	GPTC8	11	11	3960000	3110000	3880000	3800000	3430000	3750000	3470000	2880000	3720000	3190000	2840000	0.0108756	0.938376	-0.120722	0.490191	-0.269767	0.155269
P28482	MK01	19	14	14600000	15400000	15900000	14500000	15600000	16100000	14300000	14000000	15200000	14200000	15300000	0.00891138	0.936808	-0.0774707	0.54017	-0.0529305	0.689455
Q9Y224	RTRAF	15	15	10600000	9970000	9640000	11200000	10700000	9780000	10300000	10700000	9420000	10100000	8480000	0.0673937	0.568987	0.00907312	0.944221	-0.120699	0.427969
Q02878	RL6	17	17	76300000	73800000	107000000	73600000	69800000	73600000	48800000	46200000	63700000	58000000	54200000	-0.224068	0.218996	-0.689592	0.0126767	-0.591108	0.0284311
P39019	RS19	12	12	43600000	50000000	65700000	38900000	44900000	56700000	25400000	26400000	44800000	43100000	45200000	-0.177438	0.417553	-0.751095	0.0271506	-0.245378	0.274841
P16278	BGAL	11	11	3090000	2450000	2960000	3290000	3000000	2780000	3100000	3000000	3330000	2360000	2320000	0.0973831	0.502387	0.155589	0.312152	-0.268873	0.132005
P13995	MTDC	10	10	7250000	5430000	7680000	6890000	6540000	7760000	5880000	5610000	6410000	6640000	6230000	0.0699373	0.683474	-0.171966	0.346205	-0.0614721	0.757021
P62873	GBB1	8	4	654000	583000	642000	654000	617000	620000	788000	551000	679000	602000	480000	0.0104898	0.925795	0.0894332	0.607921	-0.218721	0.211811
P51665	PSMD7	11	11	4130000	3770000	5100000	4520000	4590000	5990000	4340000	4970000	4780000	5240000	5270000	0.21539	0.253318	0.125583	0.45143	0.28995	0.141179
Q9Y2B0	CNPY2	8	8	5450000	5260000	4690000	5130000	5200000	4890000	6330000	8380000	5260000	6470000	6550000	-0.014534	0.901266	0.351104	0.115458	0.345661	0.0431591
Q9BQ39	DDX50	10	7	912000	833000	1000000	815000	1000000	1050000	756000	722000	1060000	1100000	979000	0.0572557	0.701934	-0.130967	0.502838	0.185611	0.251382
O75934	SPF27	8	8	2930000	2300000	2760000	2890000	2810000	2450000	2600000	2130000	2880000	2790000	2550000	0.0324062	0.823153	-0.073923	0.677789	0.00964692	0.95337
P22087	FBRL	13	13	27400000	24700000	28400000	25100000	25900000	27400000	22300000	20900000	27100000	27900000	28000000	-0.0365875	0.755648	-0.201913	0.221743	0.06132	0.656388
O75368	SH3L1	9	9	7940000	8760000	6200000	9050000	8390000	7360000	10300000	10000000	7610000	7530000	7830000	0.124652	0.474934	0.287353	0.181294	0.0233851	0.903041
P24666	PPAC	6	6	3170000	2860000	3240000	3020000	2690000	2740000	3170000	2690000	2800000	3040000	2550000	-0.133387	0.284524	-0.0996587	0.479308	-0.148213	0.351965
O75663	TIPRL	12	12	11700000	10700000	11700000	13400000	12600000	13300000	13600000	13000000	13400000	11700000	11700000	0.205485	0.0962329	0.231241	0.0949927	0.0429659	0.74217
Q15126	PMVK	11	11	6750000	5100000	6170000	7100000	6120000	5930000	6340000	5390000	5830000	6650000	6220000	0.0929092	0.550733	-0.0307971	0.848173	0.108249	0.537396
Q9BUJ2	HNRL1	18	18	6680000	4490000	6410000	6020000	5160000	5290000	5560000	4540000	6560000	7700000	5950000	-0.0754952	0.68614	-0.071805	0.748562	0.229911	0.361693
Q15907	RB11B	12	1	422000	327000	508000	382000	340000	334000	355000	503000	404000	420000	399000	-0.230802	0.238369	0.0137902	0.950341	-0.0103983	0.962391
Q15306	IRF4	14	14	16600000	15600000	17500000	18500000	18600000	17400000	15700000	16500000	14400000	9400000	9290000	0.133944	0.256815	-0.0935949	0.486949	-0.824453	0.00080058
Q9UG63	ABCF2	14	14	5560000	5230000	6150000	4830000	5250000	5430000	4450000	4370000	4880000	4140000	4100000	-0.12573	0.324385	-0.304721	0.0536099	-0.451533	0.0167082
Q6P2E9	EDC4	14	14	2270000	2170000	2010000	2560000	2550000	2320000	3320000	3020000	2920000	2080000	1820000	0.204394	0.112737	0.521372	0.00494949	-0.142267	0.343327
P10599	THIO	10	10	227000000	199000000	166000000	243000000	221000000	212000000	269000000	230000000	243000000	239000000	233000000	0.200808	0.217644	0.334517	0.0759744	0.269789	0.168831
Q9Y3L3	3BP1	12	12	2260000	1620000	2440000	2290000	2260000	2360000	2170000	2100000	2380000	2310000	1930000	0.15042	0.4096	0.0932827	0.628889	0.0251809	0.912638
Q9BY32	ITPA	8	8	2900000	2450000	2850000	3090000	2660000	2660000	3350000	2760000	3010000	2550000	2410000	0.0368876	0.781612	0.152932	0.31953	-0.136834	0.368864
P35908	K22E	13	6	1970000	94100000	882000	3360000	1110000	1080000	1820000	684000	681000	1330000	1370000	-1.78104	0.316907	-2.53048	0.167823	-2.01826	0.347315
Q9UEW8	STK39	8	5	2180000	2350000	2170000	2430000	2580000	2690000	2310000	2900000	2380000	2030000	2270000	0.200417	0.107297	0.173408	0.260709	-0.056142	0.682581
Q9UBQ5	EIF3K	5	5	3020000	3070000	2760000	3730000	3360000	2860000	4110000	3680000	2970000	2870000	2920000	0.162066	0.272539	0.270617	0.134593	-0.0256423	0.845937
P46109	CRKL	11	11	3090000	2240000	3070000	3170000	2870000	2710000	2840000	2630000	2920000	2690000	2540000	0.0714941	0.672061	0.012526	0.942408	-0.0835641	0.672895
Q12788	TBL3	13	13	1990000	1540000	2260000	1700000	1700000	2060000	1410000	1610000	1930000	2340000	2050000	-0.0727692	0.689086	-0.220222	0.300579	0.200392	0.358417
Q7L1Q6	BZW1	17	15	13000000	14300000	14200000	14000000	14500000	14500000	12600000	14000000	13500000	12300000	13100000	0.0523716	0.635105	-0.0495359	0.700648	-0.122693	0.374256
P23368	MAOM	14	14	3060000	2650000	3280000	2830000	2760000	2940000	2610000	2580000	2960000	4120000	3780000	-0.0706445	0.583096	-0.138734	0.36166	0.402775	0.0381469
Q9Y4B6	DCAF1	16	16	4030000	3880000	4360000	4140000	4250000	4330000	3760000	3910000	4510000	4060000	3800000	0.053432	0.633331	-0.0133786	0.923688	-0.0566486	0.677234
P56537	IF6	7	7	4530000	2980000	4730000	4940000	4050000	3840000	4620000	3730000	4790000	1970000	1720000	0.0889586	0.682914	0.123477	0.587127	-1.11859	0.00402911
P11233	RALA	7	4	460000	312000	541000	409000	382000	390000	315000	284000	354000	252000	263000	-0.116554	0.591613	-0.431272	0.0977502	-0.728693	0.0299671
Q9UJ70	NAGK	13	13	8450000	7230000	8430000	10200000	9210000	8810000	8250000	9270000	7950000	8300000	8150000	0.22812	0.109375	0.0798129	0.579393	0.0371292	0.796209
O95470	SGPL1	6	6	420000	545000	605000	320000	457000	535000	395000	377000	599000	650000	735000	-0.274592	0.270519	-0.211536	0.393217	0.417898	0.0790133
Q9BYT8	NEUL	11	11	2080000	1720000	2110000	2230000	2130000	1940000	2060000	1990000	1980000	2040000	2000000	0.0959062	0.488514	0.0348927	0.804774	0.0422062	0.785813
Q92541	RTF1	11	11	4250000	4380000	3580000	4380000	4320000	3820000	5230000	5010000	4270000	2940000	3110000	0.0390605	0.773031	0.249168	0.141303	-0.423086	0.0304095
Q9H8H0	NOL11	13	13	2510000	2580000	3140000	2390000	2920000	3030000	2200000	2870000	2990000	2990000	2760000	0.0188246	0.903796	-0.0357077	0.843572	0.0737992	0.651972
Q9NZB2	F120A	13	13	2530000	3430000	2380000	2410000	2750000	2590000	2550000	3150000	2610000	2340000	2360000	-0.0889636	0.606729	0.00719712	0.970006	-0.223455	0.29555
P61769	B2MG	6	6	132000000	118000000	104000000	131000000	132000000	114000000	138000000	117000000	123000000	122000000	130000000	0.0944101	0.509202	0.0979756	0.527525	0.100727	0.534903
P11177	ODPB	10	10	9100000	6970000	8060000	8580000	8070000	7880000	8120000	7170000	8340000	8470000	7680000	0.0313123	0.821598	-0.0247683	0.874638	0.0124658	0.941418
O94906	PRP6	20	20	6600000	7250000	8410000	5670000	6430000	7810000	5050000	5480000	8170000	8330000	7490000	-0.166354	0.341652	-0.277252	0.238583	0.0974568	0.56024
O95373	IPO7	16	15	3280000	2660000	3340000	3510000	3150000	3130000	3210000	3250000	3100000	2790000	2610000	0.0826718	0.557953	0.0501037	0.731988	-0.189499	0.273699
P09488	GSTM1	13	7	7110000	4350000	7500000	7530000	6530000	6210000	6540000	5300000	7140000	8070000	6700000	0.13219	0.575732	0.0311505	0.901904	0.259113	0.382976
Q99729	ROAA	12	11	29000000	25000000	25300000	29200000	29100000	26600000	32600000	27300000	31800000	26200000	26500000	0.100432	0.420273	0.20856	0.179903	-0.00125987	0.992839
O00487	PSDE	11	11	15100000	13400000	14500000	16400000	15000000	14700000	15000000	13900000	15200000	16400000	15700000	0.100547	0.402524	0.0370948	0.773841	0.164619	0.248911
O76021	RL1D1	13	13	5750000	5240000	7630000	5060000	5230000	5270000	2480000	2400000	3210000	3870000	3970000	-0.240354	0.177909	-1.19629	0.000568269	-0.644201	0.0176815
Q9Y6E2	BZW2	11	9	2570000	2220000	3460000	2110000	2340000	2980000	1700000	1770000	2800000	2930000	2780000	-0.141345	0.519935	-0.409463	0.153931	0.0786261	0.727019
P30626	SORCN	11	11	7590000	6980000	6280000	7820000	7120000	6330000	7360000	9000000	6180000	6790000	6400000	0.02772	0.842556	0.0997154	0.58963	-0.0719554	0.629631
Q8N684	CPSF7	7	7	5970000	4750000	5360000	5640000	4980000	4940000	4770000	4250000	5410000	4830000	5050000	-0.0438465	0.749457	-0.156937	0.347716	-0.111811	0.483332
P35241	RADI	17	1	670000	440000	609000	673000	586000	589000	499000	530000	562000	421000	384000	0.123889	0.512203	-0.0908348	0.638768	-0.488572	0.0643039
P63151	2ABA	14	14	5750000	4590000	5900000	5880000	5610000	5460000	4760000	4790000	5430000	5930000	5370000	0.0699823	0.619889	-0.110277	0.491112	0.0688867	0.691346
Q15819	UB2V2	8	3	12700000	8000000	11400000	12600000	9990000	9860000	11100000	8520000	11300000	9730000	7510000	0.0332352	0.874938	-0.0387088	0.863469	-0.296946	0.275314
P38117	ETFB	15	15	18900000	18200000	16900000	18500000	17700000	17400000	19700000	18400000	19200000	23400000	23400000	-0.009662	0.930899	0.0865533	0.499603	0.380059	0.0253739
Q01105	SET	9	9	26100000	21500000	22800000	27500000	23300000	21800000	25900000	22100000	24900000	30200000	27600000	0.0422231	0.772301	0.051908	0.723095	0.303802	0.0851304
O60684	IMA7	10	5	685000	669000	530000	710000	687000	700000	756000	694000	722000	734000	821000	0.163794	0.263983	0.213739	0.19294	0.315214	0.112975
P20290	BTF3	8	7	24500000	18300000	22600000	21700000	20200000	19000000	19100000	14700000	20400000	16400000	15000000	-0.0942995	0.535159	-0.27433	0.184171	-0.46432	0.0369994
P10768	ESTD	8	8	9670000	9630000	9010000	10900000	11000000	9760000	11100000	10700000	9580000	11000000	11200000	0.159997	0.192721	0.146491	0.285481	0.234903	0.105358
O75874	IDHC	11	11	3390000	2990000	2960000	3480000	3240000	3290000	3670000	3420000	3550000	3910000	3820000	0.102047	0.396245	0.190189	0.174914	0.314695	0.0573838
P28066	PSA5	9	9	15300000	13400000	12500000	16700000	14400000	13500000	16600000	14200000	14100000	13200000	12400000	0.113728	0.436655	0.125026	0.414557	-0.0971252	0.528705
Q8NCW5	NNRE	5	5	6080000	5310000	5590000	6540000	5680000	5230000	6300000	5150000	4840000	5280000	5260000	0.0354537	0.793231	-0.0669001	0.670061	-0.100743	0.467206
Q9UDY2	ZO2	20	20	4630000	4130000	4470000	4770000	4700000	4400000	4290000	4600000	4420000	3970000	3870000	0.0689082	0.549087	0.00974302	0.938536	-0.168407	0.234931
P49720	PSB3	9	9	3180000	2950000	3240000	3360000	3110000	2810000	3130000	3420000	2990000	2980000	2890000	-0.0165965	0.892823	0.0248563	0.849219	-0.0887209	0.504255
Q13404	UB2V1	8	3	26500000	24300000	26900000	28300000	26400000	25200000	28800000	24600000	19500000	14800000	14400000	0.0400696	0.73009	-0.108785	0.549568	-0.825685	0.000783296
P51531	SMCA2	16	8	2070000	2320000	2160000	2320000	2270000	2330000	2430000	2150000	2430000	2170000	2170000	0.0807867	0.471576	0.0971541	0.472559	-0.00723392	0.956179
O75396	SC22B	8	8	2610000	2490000	2790000	2170000	2500000	2690000	2220000	2200000	3020000	3360000	3180000	-0.10441	0.436999	-0.099283	0.569019	0.315257	0.0512922
P84085	ARF5	9	5	1620000	1170000	1570000	1840000	1570000	1340000	1630000	1580000	1560000	1460000	1310000	0.126479	0.510395	0.144359	0.403682	-0.0566547	0.774699
Q2TAL8	QRIC1	7	7	1480000	1100000	1730000	1330000	1180000	1200000	1050000	963000	1220000	975000	980000	-0.193542	0.323443	-0.396998	0.0899046	-0.530794	0.0519617
Q9UBU9	NXF1	9	9	800000	807000	817000	854000	827000	894000	882000	784000	888000	651000	722000	0.0864978	0.426738	0.0730957	0.569694	-0.236973	0.109345
P22061	PIMT	7	7	8100000	6530000	7470000	8290000	7630000	7500000	8430000	6960000	7860000	7670000	7150000	0.0879442	0.507315	0.0743454	0.628943	0.0132139	0.931947
P61026	RAB10	10	8	5110000	4210000	5230000	4500000	4870000	4990000	4590000	4450000	5320000	5560000	5290000	-0.0136893	0.918872	-0.0167429	0.914229	0.167858	0.313291
P35613	BASI	8	8	11300000	10400000	10600000	10300000	10300000	10600000	10300000	9320000	10100000	9240000	9670000	-0.0492059	0.648991	-0.120523	0.356506	-0.186881	0.184884
Q14684	RRP1B	12	12	5600000	4790000	5710000	5700000	5520000	5560000	5420000	4330000	5650000	4740000	5060000	0.0639239	0.602389	-0.0693442	0.675034	-0.127636	0.406116
Q16718	NDUA5	5	5	3380000	2840000	2910000	3020000	2870000	2640000	3310000	2520000	3040000	3120000	2800000	-0.095932	0.464117	-0.0465357	0.775108	-0.0378247	0.803915
Q14764	MVP	13	13	1110000	992000	947000	1200000	1160000	1110000	1370000	1250000	1260000	1180000	1100000	0.189104	0.144236	0.349707	0.0312357	0.168009	0.268194
Q5VTR2	BRE1A	11	10	1460000	1370000	1390000	1470000	1320000	1250000	1240000	1150000	1220000	1100000	1050000	-0.065649	0.583721	-0.225458	0.0999053	-0.387797	0.02082
Q9BWD1	THIC	13	13	11500000	11400000	8690000	12800000	12300000	10900000	10100000	14100000	9000000	12300000	11700000	0.197011	0.23611	0.0566505	0.798359	0.199885	0.294554
P24752	THIL	10	10	2120000	1730000	2250000	2120000	2180000	2040000	2040000	2040000	2180000	2730000	2370000	0.0640667	0.647874	0.0455684	0.764113	0.331974	0.100916
Q9NZL9	MAT2B	9	9	3590000	3630000	3730000	3850000	3680000	3730000	3540000	3800000	3730000	3780000	3650000	0.0402036	0.702521	0.0152651	0.899796	0.0254317	0.838714
P62829	RL23	8	8	26600000	28600000	35700000	20900000	24100000	27000000	16400000	15700000	22500000	20400000	20200000	-0.332623	0.0795304	-0.742993	0.00709869	-0.566326	0.0168392
O94925	GLSK	12	12	3020000	2590000	3010000	2830000	2610000	2810000	2770000	2630000	2960000	2960000	2840000	-0.060614	0.621692	-0.0422394	0.759121	0.016656	0.907625
O95861	BPNT1	8	8	8070000	10300000	7420000	9340000	8740000	7990000	9820000	9120000	8080000	8260000	7470000	0.026897	0.867563	0.0768506	0.664374	-0.115895	0.550571
P09429	HMGB1	7	6	29100000	43400000	36700000	26800000	34900000	41600000	24700000	24600000	42000000	47800000	51900000	-0.0841502	0.707297	-0.286979	0.308512	0.471541	0.0589507
Q9UIG0	BAZ1B	12	12	6560000	5050000	10100000	2730000	4410000	9560000	2120000	1730000	8810000	13100000	14000000	-0.513191	0.313701	-1.12409	0.113755	0.964004	0.0202666
O94973	AP2A2	9	2	115000	102000	183000	88600	109000	99700	93200	66400	147000	136000	142000	-0.385558	0.139165	-0.412858	0.267187	0.1074	0.705858
O75694	NU155	13	13	6230000	5070000	6830000	6180000	6350000	6470000	5030000	5720000	7260000	7270000	7400000	0.0783419	0.592815	-0.0155201	0.93766	0.290372	0.138357
Q96C19	EFHD2	10	10	5270000	4210000	4600000	5110000	4790000	4310000	4630000	3910000	4320000	3730000	3300000	0.0159266	0.908998	-0.128015	0.408206	-0.413598	0.0397106
Q15645	PCH2	11	11	2350000	1700000	2690000	2210000	2060000	2200000	1840000	1690000	2250000	2460000	2170000	-0.0338691	0.857721	-0.206383	0.361101	0.0662428	0.779122
P52565	GDIR1	9	9	8830000	7530000	7790000	9490000	8640000	7610000	9750000	8350000	7520000	7670000	7330000	0.0895497	0.522751	0.0804081	0.611079	-0.0990423	0.4955
Q9ULV4	COR1C	11	10	2690000	2030000	3980000	2010000	2410000	2860000	1560000	1460000	2870000	3110000	2680000	-0.216537	0.437799	-0.577763	0.135189	0.0489557	0.874711
P46783	RS10	13	12	19300000	17600000	30800000	15200000	18100000	21900000	10000000	11100000	19500000	20800000	19300000	-0.265372	0.315735	-0.757691	0.0507328	-0.126443	0.651679
Q8TED0	UTP15	12	12	2180000	2170000	2290000	2090000	2390000	2160000	1920000	2610000	2290000	2050000	2200000	-0.00194197	0.986454	0.027711	0.860288	-0.0592265	0.648302
P29144	TPP2	14	14	2060000	1740000	2300000	2030000	1860000	2040000	1500000	1600000	2010000	1890000	1720000	-0.0326713	0.819382	-0.257712	0.185636	-0.164058	0.362481
P49189	AL9A1	10	10	4080000	3890000	3330000	4740000	4360000	3960000	5130000	4600000	4070000	3800000	3760000	0.210285	0.159148	0.287253	0.101336	0.0104122	0.944955
Q9NR45	SIAS	8	8	1340000	1360000	1270000	1410000	1410000	1370000	1520000	1430000	1400000	1290000	1340000	0.0782994	0.469354	0.131615	0.307007	-0.00875402	0.945184
Q96RQ9	OXLA	9	9	3560000	10100000	3660000	3810000	3730000	3730000	3890000	3580000	4720000	1590000	1360000	-0.437287	0.302462	-0.333829	0.439303	-1.79035	0.0116119
P31949	S10AB	8	8	50900000	175000000	46600000	53700000	46100000	74900000	55700000	61600000	47300000	38700000	36200000	-0.387541	0.47092	-0.45161	0.391364	-0.994931	0.14866
Q9Y2Q3	GSTK1	9	9	4550000	6020000	5340000	4780000	5090000	5620000	5050000	5820000	4910000	5400000	5700000	-0.0324078	0.827805	-0.0064814	0.968076	0.0744707	0.664326
O75792	RNH2A	7	7	1820000	1680000	1630000	1900000	1790000	1510000	1720000	1540000	1510000	1360000	1320000	0.014412	0.914966	-0.105795	0.434974	-0.350352	0.0346443
Q9UNF0	PACN2	16	16	14200000	11700000	12000000	14800000	13000000	13300000	13200000	13200000	12500000	8620000	8660000	0.120034	0.378869	0.0425234	0.759869	-0.542712	0.0104781
P13797	PLST	9	1	2380	4270	1120	3810	5530	2380	7930	6910	1690	3570	4730	0.713112	0.210293	1.00811	0.196321	0.869317	0.169825
P37108	SRP14	7	7	25300000	22800000	23700000	25800000	27300000	27800000	23400000	23400000	28800000	30800000	31600000	0.172766	0.153147	0.0686759	0.641876	0.383741	0.0239232
P57721	PCBP3	7	1	85200	51300	76600	90900	68200	59300	105000	65000	84600	91200	70400	0.0449758	0.85763	0.262086	0.341431	0.206586	0.461919
P31942	HNRH3	9	8	6560000	6140000	5890000	6150000	5770000	7020000	6070000	5960000	6730000	5820000	5260000	0.0234756	0.853985	0.0124711	0.92404	-0.162026	0.266077
Q92696	PGTA	13	13	2460000	3160000	2320000	3150000	3080000	2870000	3190000	3890000	2480000	2490000	2880000	0.208875	0.200654	0.256986	0.264626	0.0302047	0.875177
P17480	UBF1	16	16	5950000	4940000	7000000	4670000	5230000	5790000	4040000	4390000	6240000	6860000	6240000	-0.18032	0.308965	-0.298211	0.212871	0.148292	0.454131
P13693	TCTP	9	9	29500000	21600000	27000000	32000000	27700000	27800000	31800000	26000000	29300000	25300000	23400000	0.172779	0.293766	0.164578	0.356137	-0.0854123	0.644469
Q13523	PRP4B	10	10	3990000	3440000	3160000	4440000	4190000	3600000	4440000	4210000	4040000	3070000	3220000	0.208928	0.186736	0.266671	0.099246	-0.160258	0.331899
Q12849	GRSF1	10	10	2910000	2620000	2590000	2690000	2580000	2500000	2490000	2310000	2450000	1710000	1600000	-0.0622109	0.588846	-0.162239	0.231498	-0.708479	0.00201499
O00425	IF2B3	11	10	1690000	1430000	1930000	1400000	1550000	1650000	1130000	1170000	1750000	1770000	1750000	-0.127159	0.41842	-0.337151	0.16221	0.0750057	0.669657
Q00341	VIGLN	13	13	2600000	2850000	2900000	1950000	2540000	2710000	1600000	2110000	2530000	1830000	1850000	-0.22631	0.185274	-0.443691	0.0531621	-0.595491	0.00391837
Q5R372	RBG1L	12	11	2380000	1950000	2430000	2370000	2290000	2230000	2200000	1940000	2360000	2550000	2450000	0.0339621	0.797488	-0.0543483	0.730814	0.156509	0.346322
Q9UBS4	DJB11	10	10	2630000	2240000	2900000	2400000	2550000	2400000	2280000	2680000	2730000	3110000	2830000	-0.0726828	0.597467	-0.0114822	0.942901	0.203987	0.253467
Q15056	IF4H	11	11	16100000	14700000	14400000	16100000	13800000	13700000	15900000	13300000	13900000	4380000	3900000	-0.0543469	0.66713	-0.0711359	0.611857	-1.86437	1.5e-05
P11766	ADHX	12	12	11400000	9580000	10800000	12700000	11200000	10600000	12000000	11100000	10800000	11600000	11300000	0.118076	0.389778	0.0954876	0.493094	0.115836	0.432921
P61313	RL15	8	8	29300000	18900000	30500000	23900000	20300000	17700000	14800000	14900000	17900000	20000000	17000000	-0.325285	0.181239	-0.699076	0.014752	-0.476598	0.106458
Q86V81	THOC4	8	8	7170000	9490000	9070000	5860000	7840000	7930000	6520000	10200000	8570000	5650000	5840000	-0.25347	0.194335	-0.0382731	0.858847	-0.567718	0.0162415
Q13951	PEBB	7	7	7770000	7790000	6430000	7600000	7550000	6990000	9040000	8490000	8140000	8650000	8130000	0.0144706	0.911163	0.227586	0.144039	0.199859	0.228739
Q92974	ARHG2	11	11	2180000	2400000	2210000	2250000	2680000	2490000	2450000	2560000	2600000	2210000	2310000	0.125632	0.325307	0.165343	0.212208	-0.00116669	0.992911
Q16881	TRXR1	14	14	3810000	3770000	3650000	4160000	3920000	3830000	4110000	4590000	3650000	3330000	3360000	0.0841765	0.444303	0.131092	0.368088	-0.162092	0.224797
Q7Z4W1	DCXR	8	8	3710000	3230000	3720000	3700000	3660000	3370000	3450000	3180000	3480000	4450000	4330000	0.0112872	0.925483	-0.0745152	0.581712	0.308001	0.0642722
P35606	COPB2	15	15	5430000	4480000	5640000	5830000	5350000	4970000	5170000	4750000	5500000	5630000	5400000	0.0587115	0.680235	-0.00754089	0.960334	0.0963318	0.554499
Q8N7H5	PAF1	12	12	927000	884000	954000	1030000	894000	910000	987000	838000	1020000	1070000	959000	0.0333696	0.777106	0.0366309	0.79326	0.137	0.330933
Q9H9B4	SFXN1	11	11	3460000	3070000	4030000	2730000	3430000	3770000	2770000	3100000	3530000	5020000	4470000	-0.0927055	0.601052	-0.165989	0.343011	0.437384	0.041004
Q6FI13	H2A2A	15	2	655000	1340000	1950000	734000	825000	1290000	534000	378000	1160000	1650000	1180000	-0.377195	0.392854	-0.956593	0.110954	0.222202	0.654562
P60660	MYL6	10	10	25700000	20400000	23500000	26400000	23300000	22100000	27700000	23300000	26300000	22400000	20800000	0.0473053	0.739996	0.154093	0.331079	-0.097625	0.545551
Q5SW79	CE170	15	15	1470000	1480000	1300000	1330000	1500000	1450000	1420000	1460000	1330000	1090000	1100000	0.0108389	0.928475	-0.0122131	0.925961	-0.369059	0.0326425
Q9NX58	LYAR	12	12	3030000	3360000	5320000	2740000	3640000	5010000	2240000	2210000	4240000	4050000	3970000	-0.0387601	0.897178	-0.455865	0.205648	0.0837954	0.76201
P0C5Z0	H2AB2	7	7	1930000	1510000	2840000	2320000	1890000	1860000	1870000	1470000	2540000	2840000	1990000	-0.00707555	0.977267	-0.0817858	0.787377	0.232983	0.482793
Q8IZ83	A16A1	9	9	973000	1090000	909000	1050000	1060000	1000000	969000	1160000	976000	1180000	1020000	0.0690872	0.57315	0.0621515	0.67839	0.151281	0.352714
Q96AG4	LRC59	10	10	8640000	6910000	10900000	5800000	7880000	10200000	5940000	5310000	13500000	14000000	13000000	-0.160409	0.545189	-0.20397	0.6031	0.638573	0.0277254
P80303	NUCB2	10	10	5740000	5240000	4740000	5820000	5790000	5190000	6740000	5650000	6090000	7680000	7740000	0.0982708	0.452938	0.233979	0.142157	0.561552	0.0079855
O43488	ARK72	6	6	595000	600000	502000	621000	567000	608000	792000	661000	555000	579000	514000	0.0854913	0.506271	0.232366	0.222546	-0.047514	0.76168
Q9UIA9	XPO7	14	14	3480000	2540000	4900000	3510000	3400000	3440000	2630000	3120000	3720000	3470000	3190000	-0.0257611	0.914848	-0.168262	0.54352	-0.0779865	0.79481
Q8IUI8	CRLF3	9	9	1090000	1000000	1010000	1160000	926000	892000	963000	872000	880000	1020000	799000	-0.0667863	0.642675	-0.1917	0.163568	-0.19381	0.264157
Q99614	TTC1	8	8	1710000	1570000	1450000	1880000	1590000	1430000	1880000	1620000	1630000	1330000	1200000	0.0449869	0.76181	0.116928	0.420453	-0.316374	0.0679168
Q9NQR4	NIT2	11	11	2430000	2300000	2120000	2650000	2400000	2350000	2730000	2610000	2190000	2500000	2360000	0.111678	0.367718	0.132409	0.38551	0.0914727	0.513766
Q9Y608	LRRF2	10	9	2630000	2750000	2180000	2950000	2850000	2790000	3170000	3320000	2700000	1870000	1760000	0.19104	0.179587	0.283268	0.11102	-0.466967	0.0252065
Q15813	TBCE	11	11	2010000	1610000	1760000	2060000	1710000	1880000	1890000	1720000	1740000	1920000	1810000	0.0725139	0.610097	-0.0033165	0.981543	0.0619375	0.692151
Q9GZS3	WDR61	9	9	2670000	2170000	2390000	2580000	2170000	2240000	2340000	2120000	2430000	2640000	2540000	-0.0476602	0.73064	-0.0666721	0.646766	0.108835	0.479903
P43034	LIS1	12	11	2860000	2550000	3050000	3060000	3140000	3250000	2260000	3070000	3020000	3210000	2950000	0.163138	0.20464	-0.0287372	0.869566	0.12987	0.396213
Q8IVG5	SAM9L	10	9	1440000	1270000	1800000	1320000	1360000	1640000	1300000	1600000	1770000	1620000	1500000	-0.0536846	0.7586	0.0538129	0.78446	0.0675134	0.727802
Q13546	RIPK1	10	10	1490000	1260000	1640000	1650000	1580000	1580000	1370000	1530000	1770000	1340000	1260000	0.139961	0.323684	0.089675	0.602214	-0.162982	0.348612
P11171	EPB41	12	11	5260000	5660000	5460000	5830000	5820000	5300000	6160000	6060000	5550000	4140000	4550000	0.0485805	0.665486	0.116657	0.369889	-0.330507	0.0426487
Q92615	LAR4B	5	5	629000	437000	668000	606000	579000	608000	582000	454000	659000	552000	493000	0.072137	0.697268	-0.0255172	0.911674	-0.123719	0.595683
Q9Y6Y8	S23IP	11	11	3180000	3060000	3150000	3480000	3420000	3320000	3740000	3590000	3350000	3370000	3310000	0.122119	0.266901	0.184424	0.168939	0.0938198	0.461553
Q9UHR4	BI2L1	16	16	7750000	6700000	7340000	8420000	7880000	7810000	7010000	7090000	7420000	6650000	6310000	0.147734	0.232315	-0.0158394	0.902473	-0.162549	0.26918
Q9BW92	SYTM	9	9	2370000	2290000	2620000	1980000	2390000	2710000	1750000	2480000	2670000	2480000	2610000	-0.0496659	0.747612	-0.0984222	0.618967	0.0705945	0.611407
Q13724	MOGS	15	15	3840000	4070000	4390000	2790000	3720000	4360000	3140000	3790000	4560000	5050000	5120000	-0.200153	0.304543	-0.112787	0.529365	0.312762	0.0543161
O15372	EIF3H	12	12	9840000	7930000	8480000	9770000	8700000	8240000	8960000	9050000	8280000	7780000	7730000	0.027325	0.843957	0.00700128	0.960824	-0.168229	0.296416
Q9H2U2	IPYR2	8	7	4140000	3400000	3640000	4280000	4140000	3740000	4460000	4060000	3860000	5210000	5100000	0.123725	0.359907	0.14934	0.317941	0.472856	0.017328
P08754	GNAI3	10	4	1290000	944000	1240000	1400000	1090000	1010000	1120000	1170000	1150000	1030000	909000	0.00984677	0.95862	-0.000976276	0.995244	-0.245692	0.235011
P53999	TCP4	13	13	67000000	56800000	57000000	74500000	66200000	64500000	77500000	74700000	68000000	69200000	72100000	0.184119	0.187993	0.286608	0.0737532	0.233381	0.149809
E9PAV3	NACAM	6	6	12100000	7540000	13700000	10100000	8660000	7430000	7650000	5540000	7850000	7180000	5890000	-0.31453	0.24053	-0.636522	0.0466772	-0.728075	0.0460362
Q13765	NACA	5	5	12000000	7410000	13600000	9960000	8570000	7290000	7520000	5400000	7680000	7030000	5750000	-0.319537	0.239955	-0.651724	0.0451385	-0.74478	0.0447654
P39656	OST48	11	11	6230000	6950000	6270000	4780000	6780000	6780000	5980000	6700000	7400000	8540000	9320000	-0.10171	0.562526	0.0423738	0.768357	0.462379	0.0141093
Q9NYF8	BCLF1	16	15	9400000	8600000	9090000	9100000	9670000	9330000	9420000	9180000	10700000	9980000	9870000	0.0533273	0.627305	0.110827	0.417653	0.137286	0.30903
P09525	ANXA4	10	9	1850000	1610000	1650000	1770000	1680000	1480000	1660000	1560000	1410000	1470000	1420000	-0.0530814	0.682955	-0.142876	0.32257	-0.23483	0.128726
Q9Y333	LSM2	7	7	3590000	2830000	3290000	3980000	3290000	3450000	3800000	2860000	3410000	2790000	2160000	0.14486	0.337336	0.0496376	0.772565	-0.391976	0.0771875
O60664	PLIN3	11	11	1380000	1070000	1180000	1410000	1140000	1260000	1540000	1340000	1470000	875000	876000	0.0723623	0.634216	0.266638	0.114438	-0.458843	0.0273681
O95834	EMAL2	11	11	2040000	2140000	2110000	1800000	1960000	2040000	1710000	2760000	2010000	2240000	2190000	-0.118668	0.310189	0.0141457	0.943779	0.0794072	0.532364
P20073	ANXA7	10	10	2860000	2350000	2410000	2840000	2510000	2290000	2540000	2460000	2320000	2840000	2470000	0.00373895	0.979252	-0.0533658	0.706452	0.0659646	0.685411
Q9Y316	MEMO1	11	11	2250000	2580000	2290000	2220000	2030000	1970000	2220000	2110000	2040000	1890000	1650000	-0.194136	0.141564	-0.158757	0.249958	-0.423788	0.0264278
P49756	RBM25	15	15	8390000	8450000	8740000	10100000	9760000	9440000	9470000	9670000	9910000	8140000	8220000	0.195565	0.0986668	0.183503	0.157348	-0.0596682	0.634557
P50897	PPT1	6	6	4540000	4620000	4430000	4630000	4150000	3740000	4310000	4610000	4260000	3030000	3080000	-0.123577	0.341823	-0.0448613	0.714737	-0.568173	0.00367141
Q13287	NMI	16	16	8170000	6880000	7130000	8780000	7610000	6940000	8530000	7320000	7010000	5730000	5460000	0.0701354	0.625834	0.0423857	0.776701	-0.398498	0.0306246
Q5SSJ5	HP1B3	12	12	3780000	5130000	9340000	2930000	5320000	8470000	2470000	2980000	9100000	5270000	5500000	-0.152026	0.750847	-0.478359	0.413801	-0.0716386	0.857482
O15294	OGT1	13	13	2840000	2700000	3090000	2930000	2990000	3060000	2450000	2880000	2990000	3440000	3500000	0.0593735	0.603467	-0.0558204	0.700881	0.272729	0.0827448
Q12904	AIMP1	13	12	6440000	6110000	6490000	5680000	6560000	6690000	6260000	6080000	6420000	6390000	6470000	-0.0116195	0.923215	-0.0212148	0.861328	0.019307	0.878201
Q8NHQ9	DDX55	10	10	3600000	3980000	3480000	3580000	3680000	3680000	4610000	3920000	3500000	3280000	3250000	-0.0134938	0.905103	0.114374	0.473654	-0.172883	0.234269
Q9P2K5	MYEF2	12	12	1350000	1140000	1300000	1430000	1140000	1130000	1260000	1050000	1440000	1030000	908000	-0.039711	0.788587	-0.023541	0.889009	-0.381797	0.0418733
P51148	RAB5C	7	4	636000	618000	596000	699000	728000	718000	766000	727000	750000	886000	730000	0.213756	0.0755246	0.278081	0.0498733	0.38362	0.0383271
Q08209	PP2BA	10	10	2800000	2390000	2790000	3040000	2860000	3160000	2790000	2940000	3020000	2910000	2830000	0.185769	0.163691	0.135976	0.3317	0.113343	0.444241
Q8TDN6	BRX1	13	13	7310000	7230000	8530000	6110000	6170000	6550000	4750000	4790000	5690000	4620000	4100000	-0.289492	0.0444841	-0.60001	0.00443807	-0.817046	0.00173488
Q9Y2Z4	SYYM	10	10	3330000	3430000	5060000	2810000	3210000	3620000	2410000	2540000	3470000	3440000	3540000	-0.274578	0.205817	-0.481357	0.0717001	-0.147877	0.525193
Q9Y221	NIP7	6	6	1580000	1200000	1390000	1390000	1380000	1290000	1170000	1320000	1650000	1510000	1660000	-0.0303065	0.828917	-0.0161771	0.931685	0.196851	0.278469
O75821	EIF3G	11	11	9820000	8610000	9540000	9470000	9270000	8670000	9430000	9320000	7580000	7540000	6990000	-0.0279199	0.811011	-0.09198	0.546704	-0.358647	0.0380837
Q99666	RGPD5	16	1	34600	28200	48000	35600	30500	34300	38700	20300	38800	21800	23800	-0.110202	0.606946	-0.206544	0.533413	-0.662189	0.0374338
O14715	RGPD8	16	1	34600	28200	48000	35600	30500	34300	38700	20300	38800	21800	23800	-0.110202	0.606946	-0.206544	0.533413	-0.662189	0.0374338
Q6NYC8	PPR18	12	12	3800000	4260000	3230000	3620000	4050000	3700000	3880000	4590000	3650000	2960000	3240000	0.0176833	0.901957	0.104687	0.541763	-0.272	0.152679
Q07666	KHDR1	12	12	28100000	24400000	32000000	21800000	25000000	27600000	17500000	14400000	28500000	31000000	29500000	-0.181533	0.27143	-0.537046	0.0846763	0.111317	0.514122
Q52LJ0	FA98B	9	6	2150000	2060000	1660000	2100000	2340000	2470000	2340000	2620000	3100000	3480000	3500000	0.241082	0.136607	0.456726	0.0321978	0.843833	0.00233692
P41240	CSK	12	12	2540000	2280000	2880000	2690000	2630000	2750000	2150000	2440000	2620000	2540000	2560000	0.0740565	0.572106	-0.0930488	0.556114	-0.00282422	0.985557
P55036	PSMD4	9	7	7900000	6940000	6980000	7790000	7060000	6650000	7580000	6400000	7300000	5950000	5860000	-0.0217898	0.862085	-0.037283	0.791256	-0.29811	0.0662083
Q14669	TRIPC	12	12	2050000	1850000	2990000	1690000	2220000	2420000	1490000	1420000	2890000	2460000	2260000	-0.106902	0.648034	-0.297007	0.387158	0.0697257	0.775908
O00629	IMA3	10	6	367000	248000	405000	351000	390000	311000	398000	413000	350000	273000	256000	0.0692725	0.746825	0.214074	0.339687	-0.332158	0.213727
O14776	TCRG1	19	19	13300000	10300000	13400000	13000000	12300000	12500000	10800000	10600000	13800000	13600000	13300000	0.0409315	0.776917	-0.0721799	0.694119	0.135415	0.449549
O60361	NDK8	10	1	416000	303000	541000	494000	415000	368000	431000	305000	387000	323000	280000	0.0485994	0.839064	-0.1409	0.583922	-0.442029	0.147177
P79483	DRB3	7	2	382000	346000	271000	412000	488000	336000	906000	331000	620000	518000	583000	0.305116	0.156669	0.791991	0.0661217	0.737345	0.00888301
Q13867	BLMH	10	10	4100000	4820000	4950000	4060000	3790000	3600000	3380000	3120000	4120000	3750000	3190000	-0.27347	0.0652638	-0.390291	0.0455801	-0.413805	0.0403264
Q96KR1	ZFR	8	8	1160000	881000	1270000	816000	864000	868000	709000	574000	978000	884000	856000	-0.361552	0.057336	-0.568427	0.050012	-0.326489	0.141439
P22059	OSBP1	11	11	1430000	1590000	1330000	1550000	1580000	1560000	1670000	1520000	1740000	1610000	1640000	0.112424	0.36008	0.18218	0.219893	0.168222	0.269407
P40222	TXLNA	11	11	3570000	3590000	3670000	3750000	3690000	3500000	3860000	3910000	3290000	1930000	1980000	0.0140595	0.894454	0.0260564	0.846528	-0.884845	0.000407908
Q02543	RL18A	8	8	29300000	28900000	39800000	29400000	27800000	29500000	17800000	19500000	24800000	24900000	23800000	-0.161041	0.330201	-0.656349	0.0126929	-0.408026	0.0732177
P62879	GBB2	9	5	319000	287000	321000	343000	388000	366000	544000	404000	502000	472000	400000	0.242976	0.071359	0.636156	0.00493481	0.493667	0.0152204
Q9Y617	SERC	15	15	36000000	32200000	35300000	37400000	34300000	33000000	34700000	33500000	32700000	41000000	40400000	0.016329	0.889945	-0.0354461	0.779045	0.240081	0.110151
Q14137	BOP1	13	13	3120000	2300000	3360000	2960000	2770000	3010000	2220000	2140000	2850000	2070000	1820000	0.0112018	0.947637	-0.277503	0.205574	-0.573762	0.0326277
P52566	GDIR2	10	10	13900000	11300000	13300000	15200000	13600000	13100000	16100000	12900000	14700000	12500000	11200000	0.124804	0.372363	0.182471	0.267677	-0.111565	0.491861
Q8IUE6	H2A2B	11	2	102000	71900	208000	71200	92000	110000	50600	62900	141000	240000	143000	-0.360686	0.381506	-0.588393	0.280098	0.686453	0.211301
Q01085	TIAR	8	5	1590000	1420000	1450000	1800000	1560000	1430000	1900000	1620000	1740000	1210000	1270000	0.0981958	0.473822	0.236703	0.113657	-0.260406	0.0916048
Q9UKM9	RALY	13	12	11700000	10100000	14800000	10100000	10900000	12000000	8460000	9250000	13400000	14100000	12600000	-0.134914	0.447124	-0.245991	0.31899	0.145739	0.488932
P05362	ICAM1	10	10	2020000	1550000	2070000	2220000	2110000	2160000	3050000	2590000	3240000	2020000	1720000	0.214193	0.17997	0.6605	0.00636349	-0.000369496	0.998465
Q9UIQ6	LCAP	11	11	1800000	1470000	1740000	1790000	1760000	1620000	1790000	1680000	1570000	1470000	1360000	0.0495428	0.70518	0.012095	0.933453	-0.234589	0.168455
Q8WX92	NELFB	7	7	1320000	1160000	1390000	1280000	1360000	1470000	1260000	1260000	1700000	2100000	1940000	0.0886063	0.497636	0.114212	0.522277	0.649974	0.0044818
P62750	RL23A	11	11	78400000	82700000	83400000	68800000	70900000	73300000	54800000	52100000	61200000	48800000	50800000	-0.198927	0.0966969	-0.543266	0.00393375	-0.710408	0.0013992
P17612	KAPCA	12	4	541000	730000	595000	520000	630000	785000	604000	618000	655000	632000	698000	0.0433805	0.827395	0.0190785	0.903961	0.106104	0.563127
O43252	PAPS1	13	13	3880000	3610000	4130000	3620000	3890000	4090000	3610000	3560000	4210000	4340000	4140000	-0.00211219	0.985852	-0.032167	0.81913	0.132264	0.351528
Q9Y263	PLAP	11	11	957000	864000	1210000	960000	932000	1060000	821000	843000	1060000	962000	869000	-0.0257096	0.872491	-0.149193	0.440337	-0.129465	0.509846
Q92520	FAM3C	6	6	941000	817000	881000	944000	869000	876000	931000	805000	838000	531000	529000	0.028467	0.807965	-0.0363175	0.790502	-0.728568	0.00172544
Q6UN15	FIP1	9	9	1140000	1000000	979000	1100000	1120000	1070000	1350000	1030000	1280000	1040000	992000	0.0800662	0.502488	0.224444	0.192602	-0.0303071	0.830919
P48556	PSMD8	12	12	10200000	10100000	9700000	11500000	10800000	11000000	11000000	11600000	10300000	11100000	11200000	0.150396	0.187142	0.131764	0.313666	0.157369	0.238739
Q9UH17	ABC3B	7	7	1090000	741000	1280000	1140000	1120000	1110000	1150000	1080000	1310000	1680000	1450000	0.151692	0.484065	0.218072	0.358715	0.626251	0.0535202
Q08752	PPID	17	16	9360000	7670000	9690000	9100000	8690000	8920000	7640000	7220000	8430000	7900000	7780000	0.00667822	0.960038	-0.193709	0.233373	-0.176599	0.297834
P36871	PGM1	13	13	6300000	4860000	6670000	6960000	5810000	6450000	5650000	4860000	6670000	6160000	5640000	0.117643	0.479619	-0.052367	0.787217	0.00131445	0.994446
Q14676	MDC1	12	12	2660000	2470000	2360000	2630000	2850000	2750000	2940000	2790000	2720000	2700000	2870000	0.136911	0.251731	0.174988	0.198168	0.158764	0.267489
Q9NRR5	UBQL4	5	3	240000	224000	217000	295000	265000	271000	328000	275000	222000	303000	242000	0.286924	0.0363451	0.25982	0.176012	0.255753	0.148077
O43765	SGTA	7	7	3140000	2410000	2890000	3350000	2840000	2660000	3270000	2780000	2870000	2750000	2660000	0.0702037	0.657991	0.084853	0.597041	-0.0481935	0.772862
O76031	CLPX	10	10	2110000	1740000	1900000	1830000	1790000	1910000	1850000	1720000	1980000	1680000	1530000	-0.052318	0.67255	-0.0489652	0.731531	-0.253113	0.13419
P30622	CLIP1	16	16	2110000	1920000	1920000	2330000	2040000	1980000	2250000	2000000	2100000	1830000	1800000	0.091648	0.465753	0.0936196	0.478267	-0.126565	0.353762
P30085	KCY	9	9	13000000	9670000	13300000	14100000	11400000	11300000	12300000	10700000	12100000	12400000	10200000	0.039842	0.822141	-0.0234165	0.893136	-0.0777206	0.709401
Q9UJZ1	STML2	8	8	568000	629000	539000	575000	535000	518000	590000	529000	500000	664000	626000	-0.0910611	0.459281	-0.101108	0.480281	0.158928	0.285825
P52294	IMA5	8	3	598000	442000	729000	647000	576000	516000	593000	374000	689000	643000	496000	-0.00096836	0.996316	-0.111512	0.705817	-0.0324575	0.902036
Q9Y6D6	BIG1	12	7	948000	761000	1140000	798000	957000	1040000	722000	840000	1100000	1000000	929000	-0.0167754	0.930082	-0.100642	0.660927	0.0408882	0.845194
P61586	RHOA	8	8	3780000	3420000	4290000	3750000	3940000	4180000	3770000	3820000	3990000	4400000	3900000	0.051743	0.697384	0.0170552	0.903982	0.119369	0.472541
O75439	MPPB	10	9	2320000	2210000	2170000	2430000	2380000	2050000	2720000	2300000	2460000	2430000	2350000	0.0305585	0.802431	0.156011	0.262724	0.0981865	0.451219
Q08257	QOR	10	10	1400000	1320000	1270000	1590000	1430000	1280000	1370000	1360000	1460000	1660000	1650000	0.103464	0.435203	0.0709859	0.575042	0.31656	0.0456418
P83731	RL24	8	8	9770000	7000000	14200000	4290000	5290000	9820000	2780000	4920000	8430000	7880000	7740000	-0.707855	0.0978859	-1.02475	0.051863	-0.34258	0.303202
O14787	TNPO2	12	8	2860000	2490000	2730000	3410000	3000000	2350000	3480000	3240000	2480000	2150000	2250000	0.102111	0.550214	0.174786	0.331702	-0.28989	0.0722443
Q10471	GALT2	17	17	8090000	7100000	8570000	7970000	7930000	7770000	7620000	7400000	8290000	8420000	8600000	-0.00114625	0.992458	-0.0248552	0.858982	0.107994	0.471987
P27635	RL10	11	11	9840000	12100000	10400000	9450000	10300000	9700000	7960000	8570000	8180000	7430000	6840000	-0.130411	0.327203	-0.383314	0.025702	-0.591022	0.00828297
P08559	ODPA	11	11	3410000	2900000	3080000	3260000	2930000	2720000	3350000	2960000	3230000	3600000	3280000	-0.0764586	0.564081	0.0241791	0.859582	0.137928	0.361611
O15347	HMGB3	6	5	1200000	1010000	1470000	1100000	1300000	1590000	989000	1040000	2340000	2840000	2610000	0.117279	0.567118	0.144643	0.692319	1.16724	0.00114875
P05556	ITB1	12	12	3640000	2870000	3580000	2730000	3470000	3450000	2850000	2650000	3420000	4040000	3610000	-0.0648386	0.692047	-0.177999	0.316919	0.191527	0.288209
P62263	RS14	6	6	23600000	20300000	31800000	18900000	22700000	26700000	14100000	11800000	21700000	21400000	21100000	-0.137125	0.531231	-0.692372	0.0395572	-0.222338	0.343181
P08621	RU17	10	10	9900000	8830000	9550000	9980000	10100000	10200000	10500000	10400000	12000000	10100000	10500000	0.100159	0.37725	0.216816	0.14093	0.129186	0.351235
Q9Y5L0	TNPO3	14	14	4080000	3250000	4770000	4740000	4240000	3960000	4380000	4590000	4400000	4050000	3850000	0.110485	0.533061	0.16131	0.371196	-0.0129425	0.948857
Q99598	TSNAX	5	5	1260000	920000	1310000	1310000	1140000	1100000	1150000	1050000	1080000	1110000	1140000	0.0378026	0.8296	-0.0732139	0.681256	-0.031102	0.877475
Q14344	GNA13	9	8	2300000	1940000	2280000	2320000	2150000	2370000	2230000	1840000	2090000	1660000	1600000	0.0722081	0.569655	-0.0821573	0.585313	-0.410947	0.0285518
P62244	RS15A	8	8	16600000	13100000	26500000	12300000	14000000	17300000	7740000	8540000	16800000	20900000	16200000	-0.317295	0.283375	-0.791856	0.071653	0.0375009	0.91123
Q12873	CHD3	13	3	489000	361000	575000	496000	461000	430000	432000	350000	468000	596000	532000	-0.0153172	0.936764	-0.1735	0.440665	0.271571	0.274792
Q13162	PRDX4	8	5	7080000	5070000	6090000	5520000	6000000	6020000	8180000	5150000	7310000	7150000	7280000	-0.044261	0.775182	0.164789	0.477633	0.260215	0.194303
Q92526	TCPW	11	3	558000	452000	681000	568000	553000	574000	558000	460000	624000	538000	513000	0.0233262	0.891358	-0.0335992	0.871126	-0.0814651	0.69942
O43615	TIM44	13	13	3550000	3580000	3870000	3490000	3830000	4230000	3390000	3800000	4600000	5810000	5300000	0.067039	0.595468	0.0896021	0.578225	0.598895	0.00413195
P60953	CDC42	10	9	23000000	17700000	24200000	20500000	22100000	23000000	20600000	20700000	20700000	19700000	16800000	0.0269713	0.863051	-0.0528281	0.745564	-0.236802	0.256655
P29590	PML	12	12	3410000	4260000	2780000	3610000	3750000	3400000	4190000	4100000	3500000	3260000	3270000	0.0629047	0.724683	0.191406	0.344218	-0.0714887	0.739981
P37268	FDFT	7	7	855000	763000	1100000	777000	843000	1070000	754000	902000	1230000	1290000	1270000	-0.011351	0.953587	0.0737464	0.756654	0.515682	0.0363875
Q96CN7	ISOC1	8	8	5290000	3710000	5140000	5280000	4760000	4450000	4930000	3930000	5410000	5720000	4840000	0.0496165	0.778138	0.0184301	0.929061	0.176693	0.424758
Q8NFF5	FAD1	13	13	2650000	2670000	2740000	2920000	2880000	2820000	2790000	4420000	2760000	2900000	2980000	0.0969081	0.366917	0.270657	0.231986	0.130013	0.318436
P62280	RS11	13	13	29200000	27700000	45900000	25900000	25800000	31400000	14400000	15900000	25300000	28400000	26300000	-0.27442	0.244124	-0.893372	0.0171717	-0.287639	0.296358
Q9NR31	SAR1A	10	6	2880000	2120000	3520000	2980000	2890000	2750000	2600000	2390000	2610000	2690000	2290000	0.0467016	0.815403	-0.135379	0.523563	-0.163759	0.5242
P46459	NSF	12	12	1700000	1420000	2070000	1770000	1650000	1700000	1610000	1670000	2070000	1820000	1660000	-0.0031021	0.984845	0.0518277	0.78985	0.0238754	0.905687
Q96GQ7	DDX27	9	9	2220000	2160000	2320000	1650000	1690000	1650000	1230000	1150000	1490000	1340000	1300000	-0.424587	0.00449774	-0.800037	0.000955769	-0.7582	0.00101368
Q15738	NSDHL	10	10	1960000	1470000	2260000	1320000	1800000	2110000	1520000	1880000	2430000	2390000	2090000	-0.125738	0.600822	0.0309226	0.898952	0.259259	0.276659
P43487	RANG	7	7	20700000	14600000	20900000	20000000	16400000	15600000	18900000	16100000	16800000	15200000	12700000	-0.101287	0.599582	-0.101731	0.592288	-0.411917	0.10257
P35637	FUS	7	5	1470000	1390000	1010000	1350000	1450000	1320000	2190000	2200000	2400000	1060000	1020000	0.108098	0.535754	0.828737	0.00231462	-0.292102	0.194978
O15212	PFD6	8	8	10500000	9250000	9750000	10800000	9300000	8960000	10300000	7850000	9500000	7960000	6800000	-0.0244947	0.849472	-0.10066	0.524519	-0.416573	0.0283172
Q96DH6	MSI2H	7	7	782000	900000	716000	893000	905000	804000	935000	908000	781000	590000	644000	0.12224	0.379692	0.131976	0.405633	-0.368463	0.054915
P61601	NCALD	7	7	2270000	1810000	2140000	2510000	2320000	2340000	2380000	2170000	2210000	2500000	2300000	0.210676	0.1429	0.12547	0.400062	0.21635	0.210508
Q92882	OSTF1	8	8	7130000	6140000	6300000	7350000	6430000	6140000	6300000	6920000	6340000	6030000	5100000	0.0244364	0.852279	0.00103805	0.993814	-0.23117	0.174364
Q9NQP4	PFD4	5	5	5560000	4200000	4830000	6320000	5230000	5180000	5720000	5240000	5860000	5560000	5560000	0.20073	0.22783	0.212995	0.198656	0.202586	0.258626
Q92879	CELF1	8	7	3750000	2960000	3270000	4040000	3740000	3460000	4850000	3830000	4400000	4050000	3190000	0.175462	0.233317	0.390351	0.0421174	0.11848	0.529982
O43681	GET3	8	8	12400000	9530000	10500000	13000000	11200000	10300000	12500000	11100000	11200000	12200000	11400000	0.0911257	0.564813	0.108236	0.489445	0.134198	0.434948
O14617	AP3D1	14	14	4790000	4560000	5180000	4530000	4680000	4960000	5270000	4550000	5130000	4570000	5020000	-0.0352173	0.760805	0.0402056	0.76779	-0.0140631	0.919551
P30043	BLVRB	10	10	7020000	4680000	8610000	6520000	6470000	6370000	6370000	5400000	7080000	8210000	7090000	-0.0246873	0.914488	-0.0719969	0.777266	0.21692	0.465377
P06865	HEXA	13	12	3700000	3760000	3160000	3730000	3470000	3250000	3690000	3690000	3530000	3290000	3050000	-0.0212105	0.869668	0.0429091	0.751738	-0.155946	0.31961
Q14571	ITPR2	17	14	2010000	1720000	2540000	1350000	1680000	2350000	1330000	1140000	2640000	3080000	2790000	-0.240117	0.34988	-0.377812	0.293527	0.506787	0.0455354
Q96PZ0	PUS7	8	8	2430000	1810000	2360000	2210000	2020000	1770000	1740000	1710000	1810000	2060000	2010000	-0.131194	0.440102	-0.315553	0.0823896	-0.100324	0.586142
Q13576	IQGA2	10	6	227000	187000	280000	205000	238000	280000	182000	248000	241000	299000	281000	0.0669516	0.735952	-0.0426152	0.840412	0.344972	0.137306
Q99829	CPNE1	12	12	2620000	2070000	2900000	3010000	2640000	2560000	2410000	2190000	2630000	2850000	2480000	0.123732	0.46027	-0.0600746	0.733005	0.0855675	0.665965
P68036	UB2L3	10	10	29100000	25500000	25000000	31800000	28300000	27300000	32100000	26800000	26900000	24400000	24900000	0.135095	0.310017	0.106323	0.477925	-0.102968	0.474842
P32456	GBP2	8	5	785000	797000	855000	695000	803000	926000	664000	708000	865000	863000	888000	-0.0165905	0.907762	-0.131855	0.39969	0.108895	0.413548
Q9Y512	SAM50	10	10	1810000	1370000	2180000	1490000	1670000	1620000	1450000	1630000	1660000	1600000	1350000	-0.141113	0.46655	-0.154129	0.452562	-0.255982	0.307834
P09326	CD48	6	6	3770000	2960000	3670000	4080000	4380000	3960000	4590000	3890000	4910000	3680000	3340000	0.26302	0.0923189	0.366015	0.0584216	0.024463	0.88502
Q2NL82	TSR1	11	11	1690000	1310000	1880000	1620000	1460000	1440000	1240000	1140000	1370000	834000	828000	-0.0964306	0.565705	-0.367924	0.0740829	-0.952863	0.00275712
Q15293	RCN1	10	10	9970000	7860000	9230000	9060000	8490000	8200000	9420000	8270000	9420000	11800000	10500000	-0.0658513	0.627905	0.00696266	0.963271	0.310365	0.100798
Q04837	SSBP	9	9	6090000	4540000	6120000	4500000	4730000	4530000	4620000	5420000	6790000	7650000	7350000	-0.270463	0.11229	0.00231037	0.99113	0.439047	0.0527489
P61006	RAB8A	9	6	4100000	3050000	4340000	3530000	3750000	3460000	3210000	2840000	3690000	4040000	3630000	-0.0815991	0.623007	-0.230014	0.257039	0.016453	0.935478
Q13568	IRF5	10	10	1400000	1600000	1580000	1820000	1940000	1910000	1880000	1850000	2250000	1350000	1290000	0.310048	0.0282078	0.381587	0.0314743	-0.207643	0.170861
Q9NUQ8	ABCF3	7	7	1070000	922000	1120000	1050000	1020000	990000	896000	917000	1010000	1010000	959000	-0.0198298	0.873434	-0.137676	0.349722	-0.0710037	0.639768
P62995	TRA2B	7	5	12500000	9860000	11200000	12400000	10400000	9470000	11700000	8970000	11000000	9420000	8960000	-0.0589088	0.710603	-0.0859648	0.614715	-0.277344	0.120103
Q9NVX2	NLE1	9	9	614000	422000	630000	535000	478000	468000	385000	524000	527000	493000	464000	-0.149258	0.435113	-0.206202	0.372305	-0.192422	0.40417
P82979	SARNP	8	8	4350000	4230000	4760000	3980000	4220000	3940000	4530000	4380000	4410000	3500000	3660000	-0.134809	0.257733	-0.000471354	0.997001	-0.311279	0.054336
P41567	EIF1	7	2	520000	413000	736000	498000	462000	535000	538000	375000	619000	443000	449000	-0.120261	0.594734	-0.113308	0.691273	-0.277775	0.324571
Q13242	SRSF9	9	9	9470000	7430000	7840000	10000000	8920000	8000000	11300000	8480000	9740000	8700000	8440000	0.123797	0.427073	0.252886	0.17549	0.0632691	0.698084
Q9NQG5	RPR1B	7	6	1830000	1710000	1640000	1840000	1820000	1830000	1870000	1920000	1860000	1720000	1740000	0.0853174	0.444733	0.126637	0.325743	0.00423601	0.974215
O95163	ELP1	14	14	2560000	1750000	2780000	2410000	2300000	2450000	1870000	1750000	2420000	1900000	1720000	0.0416217	0.830635	-0.217728	0.362499	-0.358657	0.173942
P35269	T2FA	7	7	1920000	1380000	2010000	1950000	1720000	1680000	1910000	1980000	2060000	1830000	1680000	0.0271246	0.879233	0.182916	0.332123	0.00582908	0.978029
P19525	E2AK2	8	8	3230000	2830000	4170000	2840000	3590000	4820000	2180000	2470000	5070000	4170000	4050000	0.122175	0.616502	-0.16052	0.648594	0.28819	0.193038
Q13618	CUL3	8	8	962000	997000	1270000	850000	1020000	1200000	756000	860000	1230000	1020000	1070000	-0.0758215	0.68113	-0.202359	0.388184	-0.0317776	0.856799
P84103	SRSF3	8	7	17800000	21100000	16100000	17500000	14700000	14400000	18800000	14200000	16500000	15000000	12700000	-0.235647	0.158073	-0.152364	0.398428	-0.400498	0.0620164
Q92947	GCDH	8	8	1280000	894000	1190000	1310000	1130000	1240000	1340000	1160000	1350000	1710000	1520000	0.143593	0.409775	0.207955	0.274361	0.54055	0.0350679
Q8IX12	CCAR1	15	15	4110000	3580000	4600000	4630000	4340000	3970000	4560000	3830000	4780000	4330000	4240000	0.0790381	0.581443	0.100886	0.54372	0.072305	0.655821
P48739	PIPNB	10	9	4870000	3780000	5290000	4820000	4990000	5170000	4290000	4730000	5380000	4860000	4750000	0.117554	0.462425	0.0549494	0.763238	0.0625833	0.742515
P61964	WDR5	8	8	1040000	882000	1180000	911000	928000	939000	844000	884000	911000	1220000	1080000	-0.149101	0.311175	-0.223755	0.17834	0.160883	0.385906
Q8N6R0	EFNMT	8	8	1590000	1730000	1330000	1860000	1800000	1760000	2010000	2020000	1700000	1360000	1530000	0.229217	0.127582	0.305287	0.0917985	-0.0951725	0.585663
P33241	LSP1	6	6	2410000	2200000	2110000	2760000	2410000	2330000	2820000	2340000	2420000	1960000	1680000	0.156751	0.241911	0.171144	0.253825	-0.301602	0.0821042
Q99541	PLIN2	9	9	1390000	1110000	1540000	1260000	1160000	1230000	1180000	992000	1290000	1120000	1090000	-0.134123	0.396398	-0.218002	0.261221	-0.272278	0.178047
O75347	TBCA	10	10	28300000	24700000	26100000	32000000	26800000	24300000	31000000	26100000	24900000	20000000	19500000	0.0639661	0.662303	0.0477003	0.747705	-0.414717	0.0204562
P60981	DEST	10	9	5430000	4310000	5570000	6580000	5420000	5280000	6470000	7040000	5450000	4670000	4390000	0.176867	0.290525	0.30976	0.107923	-0.163284	0.359242
Q14141	2022-09-06	8	3	71200	46900	72100	58900	43100	59500	51600	56600	71400	69700	47400	-0.224206	0.340589	-0.0691224	0.763719	-0.114132	0.69019
Q01844	EWS	5	5	8510000	9470000	7040000	9250000	8700000	7670000	9620000	8570000	6710000	4690000	5630000	0.0405321	0.79591	-0.0121514	0.950735	-0.688005	0.0102917
Q16181	2022-09-07	10	9	1650000	1300000	2280000	1580000	1480000	1810000	1100000	1230000	1950000	2160000	1860000	-0.0695	0.756862	-0.296792	0.338033	0.23983	0.390598
P52948	NUP98	10	10	1000000	793000	1040000	959000	902000	914000	999000	974000	1200000	1000000	891000	-0.0203027	0.887101	0.167203	0.343583	0.00942324	0.957903
O75915	PRAF3	5	5	11400000	11200000	13500000	8370000	10500000	11100000	8930000	10100000	12400000	13700000	13300000	-0.273748	0.116819	-0.208021	0.258699	0.17097	0.280693
Q9NYB0	TE2IP	11	11	3350000	1770000	3300000	3690000	2770000	2770000	3120000	2660000	2860000	2560000	2090000	0.177672	0.537646	0.0928703	0.735507	-0.220302	0.518287
Q8WUD1	RAB2B	6	2	258000	328000	194000	304000	277000	244000	335000	383000	258000	230000	275000	0.107905	0.618972	0.337251	0.203969	-0.0151751	0.95334
O15042	SR140	13	13	3270000	5100000	2840000	3330000	4380000	4150000	3470000	4610000	4020000	3730000	4230000	0.117962	0.635082	0.147073	0.565334	0.13469	0.639406
P58546	MTPN	6	6	3780000	3920000	3380000	4220000	3960000	3370000	4400000	4340000	3330000	2070000	2570000	0.0564096	0.684739	0.114819	0.495519	-0.676388	0.00595322
Q16795	NDUA9	9	9	4510000	4220000	5940000	3030000	4090000	4950000	2510000	3070000	4450000	4350000	4060000	-0.293995	0.223175	-0.573701	0.0538731	-0.202364	0.322951
Q13151	ROA0	9	7	10800000	11500000	10800000	11300000	10900000	10300000	10100000	9840000	10900000	6500000	7090000	-0.0268004	0.80781	-0.102761	0.424329	-0.700048	0.00177478
Q15286	RAB35	7	5	7430000	5160000	7010000	7060000	7000000	6650000	6700000	6220000	7260000	6560000	6470000	0.0967432	0.566918	0.0569658	0.756101	0.0136815	0.946185
Q8WUM0	NU133	12	12	1710000	1710000	1700000	1740000	1840000	1700000	1780000	2020000	1730000	2000000	2040000	0.0436001	0.683382	0.107826	0.418979	0.243109	0.087846
Q969G3	SMCE1	10	10	2510000	2120000	2280000	2570000	2400000	2240000	2690000	2650000	2500000	2450000	2330000	0.0625053	0.621923	0.184914	0.194038	0.056294	0.69534
Q9Y5S9	RBM8A	7	7	7240000	6710000	7860000	6660000	6140000	5720000	5380000	5950000	5330000	4400000	4350000	-0.235685	0.0942926	-0.3874	0.021493	-0.729684	0.00191541
O14828	SCAM3	4	4	1360000	912000	1270000	1240000	1070000	1010000	1130000	847000	1210000	882000	791000	-0.0777449	0.681735	-0.147926	0.51404	-0.478214	0.0656812
P16930	FAAA	9	9	2210000	1710000	1990000	2490000	2060000	2030000	2300000	1960000	2310000	2140000	1890000	0.156486	0.326023	0.156523	0.3402	0.0377281	0.824896
P54920	SNAA	10	10	1700000	1420000	1700000	1970000	1590000	1530000	1830000	1890000	1810000	1500000	1420000	0.0745979	0.629011	0.203086	0.170314	-0.13356	0.39411
Q9P2N5	RBM27	7	6	1110000	1200000	1070000	1000000	1110000	1080000	1020000	901000	1110000	789000	813000	-0.0832046	0.479854	-0.160826	0.280532	-0.490689	0.00941665
Q15369	ELOC	5	5	5020000	3930000	4360000	5810000	4750000	4340000	5270000	3970000	5150000	4950000	4990000	0.159205	0.348758	0.108323	0.546785	0.171053	0.306795
Q09161	NCBP1	11	11	2100000	2130000	3220000	1930000	2510000	3060000	1640000	1980000	3330000	3380000	3180000	0.0138388	0.954881	-0.137862	0.663424	0.430257	0.108473
Q92878	RAD50	14	14	4530000	4620000	4720000	4790000	5220000	4940000	5020000	5570000	4850000	5010000	5690000	0.107465	0.335378	0.152386	0.257764	0.207889	0.160898
Q16401	PSMD5	12	12	2550000	2400000	2370000	2980000	2660000	2440000	3010000	2950000	2570000	2440000	2410000	0.1384	0.289552	0.217943	0.135587	-0.00818242	0.948661
Q8IUD2	RB6I2	14	14	2230000	1990000	2110000	1990000	2020000	1910000	2040000	1980000	1970000	1760000	1540000	-0.0954529	0.403153	-0.0782633	0.535695	-0.356432	0.0424353
P34896	GLYC	6	6	866000	862000	969000	958000	898000	956000	984000	871000	1080000	1150000	1020000	0.0617334	0.593294	0.11858	0.424333	0.270846	0.098635
P31483	TIA1	7	4	1100000	1090000	1010000	1110000	983000	982000	1030000	993000	1010000	915000	858000	-0.0588563	0.618339	-0.0764406	0.538945	-0.266616	0.0814206
P04440	DPB1	7	6	2190000	1180000	2120000	1840000	1810000	1810000	1660000	1390000	2010000	2210000	1830000	0.0459677	0.855633	-0.0801061	0.780365	0.190018	0.560328
Q08378	GOGA3	15	15	3870000	2270000	4370000	3820000	3130000	3060000	3500000	2600000	4070000	3610000	2430000	-0.0231307	0.930493	-0.0172546	0.95415	-0.187742	0.598395
P42574	CASP3	7	6	2500000	1710000	2690000	2690000	2160000	2150000	2110000	2070000	2330000	1920000	1590000	0.0398145	0.849085	-0.0587756	0.774063	-0.369444	0.172692
Q9H4E7	DEFI6	9	9	1040000	1410000	797000	1180000	1390000	1340000	1310000	1540000	1150000	1030000	1220000	0.303725	0.200835	0.329734	0.203413	0.089786	0.744375
P61224	RAP1B	10	3	7040000	4280000	7160000	6040000	6160000	6770000	6030000	4010000	7490000	7030000	6360000	0.0744963	0.739169	-0.08414	0.786138	0.156894	0.571605
Q3B726	RPA43	5	5	1770000	1470000	1790000	1710000	1500000	1590000	1310000	1190000	1490000	1440000	1280000	-0.0638465	0.635251	-0.334561	0.064799	-0.298735	0.102754
Q9H4A3	WNK1	11	10	1620000	1350000	1790000	1610000	1600000	1580000	1390000	1240000	1490000	1600000	1360000	0.0187148	0.893621	-0.202725	0.239984	-0.095465	0.606012
P57740	NU107	13	13	2050000	2000000	1990000	2260000	2180000	2030000	1980000	2770000	2030000	2170000	2120000	0.0979128	0.384953	0.149491	0.396615	0.0914155	0.471681
Q9UM54	MYO6	12	12	1800000	1230000	2060000	1800000	1550000	1490000	1390000	1170000	1630000	1380000	1200000	-0.044574	0.836074	-0.260945	0.296783	-0.365915	0.192679
Q14315	FLNC	16	1	7300	6680	5170	3520	6550	5440	5980	5070	5820	4590	7820	-0.335744	0.228073	-0.171586	0.349886	-0.0764716	0.793525
O15145	ARPC3	6	6	4830000	4250000	5180000	5020000	4820000	5040000	4500000	4000000	5340000	5480000	4940000	0.065902	0.59736	-0.0485578	0.770823	0.135197	0.396502
P09601	HMOX1	6	6	430000	315000	518000	287000	360000	423000	258000	264000	416000	162000	114000	-0.227645	0.347887	-0.436049	0.140446	-1.6017	0.00126742
Q71DI3	H32	10	2	288000	266000	1130000	178000	582000	1200000	228000	438000	828000	1740000	1410000	0.174038	0.8363	-0.0220502	0.974789	1.82407	0.0343197
P51532	SMCA4	12	4	520000	596000	629000	507000	616000	739000	446000	443000	644000	465000	442000	0.0812022	0.643789	-0.205158	0.31365	-0.354989	0.0492815
Q13907	IDI1	5	5	796000	742000	711000	916000	858000	750000	934000	1230000	788000	763000	747000	0.16306	0.230879	0.369389	0.0895869	0.0117166	0.92916
P04233	HG2A	8	8	10500000	8470000	10800000	9390000	9990000	9750000	8950000	9240000	9820000	23700000	22600000	-0.0235422	0.863542	-0.0807117	0.595804	1.22999	0.000333567
Q9NZI8	IF2B1	13	12	2200000	1840000	2990000	1920000	2190000	2470000	1650000	1460000	2670000	2800000	2530000	-0.0736022	0.726724	-0.304027	0.316489	0.213164	0.391434
P49721	PSB2	5	5	3330000	3670000	3200000	3950000	3580000	3120000	3640000	3720000	2840000	2350000	2640000	0.0579947	0.675083	-0.00808072	0.960012	-0.446525	0.0194464
P62993	GRB2	6	6	3260000	3130000	2780000	3190000	3090000	2630000	3240000	3000000	2670000	2820000	2800000	-0.0432978	0.749517	-0.0427745	0.769093	-0.118146	0.415263
Q6DD88	ATLA3	15	14	12900000	13000000	11500000	11100000	13400000	12400000	12400000	14400000	12700000	15100000	16200000	-0.0214613	0.86762	0.077907	0.574824	0.329432	0.0498704
P22307	SCP2	9	9	6270000	4820000	6310000	6290000	5190000	4930000	5560000	4700000	5870000	6110000	5510000	-0.0815855	0.62979	-0.104677	0.552372	0.0115662	0.949144
Q969X6	UTP4	9	9	1230000	936000	1650000	1120000	1330000	1390000	982000	839000	1580000	1500000	1390000	0.041435	0.855288	-0.181748	0.56438	0.221455	0.418862
P61916	NPC2	5	5	350000	680000	341000	425000	467000	470000	741000	720000	448000	343000	334000	0.0669616	0.81211	0.519436	0.159153	-0.355192	0.325388
O96028	NSD2	11	10	2560000	1920000	2870000	2630000	2390000	2240000	2200000	1920000	2520000	2280000	2140000	-0.000909569	0.995956	-0.135422	0.510166	-0.129445	0.547767
Q9UMX0	UBQL1	5	3	758000	541000	466000	820000	923000	606000	1030000	871000	965000	958000	872000	0.421039	0.11487	0.726539	0.00942351	0.666125	0.0304492
P78406	RAE1L	8	8	476000	433000	465000	462000	516000	445000	555000	580000	503000	458000	384000	0.0488366	0.684	0.25218	0.0883729	-0.125959	0.410935
Q9BVP2	GNL3	13	13	7550000	6050000	6300000	6090000	5450000	4960000	4030000	4310000	4240000	2670000	2660000	-0.268575	0.0988976	-0.655411	0.00227532	-1.30879	0.000179501
Q15427	SF3B4	4	4	547000	1390000	666000	589000	581000	553000	692000	874000	536000	565000	566000	-0.47333	0.195354	-0.214479	0.579504	-0.495166	0.269553
Q9UKK9	NUDT5	6	6	2230000	1670000	2090000	2370000	1700000	1840000	2160000	1710000	1760000	1490000	1420000	-0.0234224	0.89875	-0.0865972	0.626859	-0.446197	0.0407603
Q13126	MTAP	9	9	4620000	3490000	4110000	4690000	4110000	3780000	4120000	3620000	3950000	3750000	3820000	0.0456181	0.771141	-0.0565905	0.719284	-0.0965211	0.573822
Q9ULC4	MCTS1	6	6	3970000	4410000	4210000	3720000	4240000	4580000	4090000	4670000	4400000	4860000	5000000	-0.00967447	0.940177	0.0630963	0.632212	0.23353	0.114558
Q9H4I3	TRABD	5	5	540000	397000	475000	498000	536000	589000	459000	559000	519000	426000	362000	0.208873	0.206772	0.129017	0.456561	-0.24992	0.219403
P07384	CAN1	12	12	3670000	3740000	3900000	3640000	3780000	3880000	3420000	3800000	3730000	3960000	4020000	-0.00130371	0.990269	-0.047707	0.705228	0.0822505	0.520875
Q7Z3K3	POGZ	10	10	1630000	1280000	2010000	1580000	1700000	1800000	1450000	1680000	2160000	2040000	1860000	0.068415	0.715119	0.109111	0.64193	0.272532	0.257174
P49257	LMAN1	7	7	2130000	2180000	2220000	2150000	2350000	2340000	2130000	2240000	2270000	2600000	2730000	0.0659216	0.550255	0.0237677	0.844288	0.291793	0.0541383
P35249	RFC4	11	11	4410000	4900000	4150000	3950000	3820000	3640000	3580000	3100000	3660000	4270000	3910000	-0.235769	0.0819572	-0.380867	0.0291829	-0.131522	0.383642
P49821	NDUV1	8	8	1810000	2120000	1520000	1890000	2020000	1690000	2060000	2530000	1800000	2180000	2620000	0.0485465	0.765244	0.228551	0.269959	0.408906	0.0783438
O75351	VPS4B	9	5	1770000	1370000	1540000	1620000	1700000	1610000	1470000	1690000	1480000	1420000	1530000	0.0825779	0.545641	-0.00747301	0.96141	-0.0739072	0.656815
P99999	CYC	7	7	20300000	26500000	26200000	19200000	21100000	24900000	21700000	16800000	28800000	22600000	24000000	-0.160848	0.353567	-0.141605	0.554317	-0.0526677	0.766009
O95671	ASML	5	5	205000	159000	221000	226000	216000	196000	229000	208000	224000	257000	232000	0.136504	0.409093	0.188911	0.281744	0.338381	0.118973
Q9UJV9	DDX41	11	11	1900000	1650000	2060000	1930000	1890000	1850000	1610000	1660000	1800000	1850000	1940000	0.0211342	0.868563	-0.141623	0.344461	0.0247544	0.873193
O15533	TPSN	7	7	7010000	5030000	7720000	4410000	5570000	6220000	4650000	3800000	7640000	9860000	9030000	-0.277734	0.223097	-0.337257	0.289579	0.541966	0.0480563
P18621	RL17	10	9	34400000	42700000	47500000	32000000	36400000	40200000	24800000	26300000	33900000	33200000	34800000	-0.191789	0.2753	-0.552628	0.0222928	-0.276389	0.170259
Q9BTE3	MCMBP	12	12	2930000	2890000	3130000	3000000	3100000	3170000	2540000	2960000	2820000	2900000	2960000	0.0511936	0.638685	-0.107337	0.427304	-0.0252192	0.844084
Q13257	MD2L1	7	7	2370000	3070000	2130000	2650000	2640000	2220000	2540000	2790000	1720000	1710000	2010000	0.00103694	0.995264	-0.115492	0.635447	-0.427397	0.0788984
Q9UNX4	WDR3	13	13	3910000	3290000	4950000	3570000	3720000	4010000	3070000	2840000	3710000	4450000	4460000	-0.0859519	0.625834	-0.325712	0.139024	0.157863	0.461108
P35251	RFC1	9	9	340000	387000	603000	239000	331000	625000	227000	216000	711000	728000	627000	-0.227443	0.568252	-0.395484	0.442333	0.65286	0.055198
P61011	SRP54	11	11	4500000	3850000	5340000	3820000	3980000	4550000	3150000	2850000	4880000	4320000	4400000	-0.139805	0.398721	-0.359476	0.177893	-0.0529403	0.77246
Q9Y3E1	HDGR3	3	2	1370000	1110000	1360000	1400000	1280000	1200000	1070000	1240000	1160000	1180000	1100000	0.0187543	0.893046	-0.142089	0.360185	-0.161302	0.334942
P21283	VATC1	7	7	2700000	2430000	3230000	3180000	3090000	2820000	2890000	3050000	2770000	2340000	2540000	0.12896	0.391189	0.0681049	0.662757	-0.182815	0.316609
Q14651	PLSI	10	5	326000	245000	332000	338000	325000	332000	288000	223000	314000	352000	296000	0.15327	0.334608	-0.131653	0.520157	0.114307	0.572618
Q00796	DHSO	6	6	913000	813000	774000	990000	940000	859000	1020000	983000	842000	818000	777000	0.158848	0.234535	0.185102	0.234018	-0.0603935	0.674963
O43818	U3IP2	7	7	1960000	1910000	1660000	2060000	1880000	2050000	1700000	1740000	1540000	2050000	1960000	0.117797	0.355728	-0.149352	0.302268	0.124702	0.403523
Q6YN16	HSDL2	15	15	7880000	6330000	8370000	7090000	7550000	8420000	6780000	6300000	8820000	9460000	8590000	0.0368179	0.809966	-0.0494043	0.798191	0.270373	0.164569
O43809	CPSF5	10	10	17400000	16000000	14700000	19500000	17700000	15800000	20600000	17300000	17100000	16900000	17700000	0.138058	0.328642	0.191479	0.221797	0.112728	0.441447
Q5W0V3	FHI2A	9	9	803000	678000	996000	832000	726000	790000	588000	715000	783000	773000	747000	-0.0614751	0.719038	-0.24002	0.252377	-0.101822	0.616782
Q9H8Y8	GORS2	8	8	2590000	2310000	2320000	2900000	2630000	2360000	3200000	2700000	2600000	2390000	2270000	0.124978	0.354746	0.231524	0.143752	-0.0451385	0.740455
Q13148	TADBP	7	7	2520000	1540000	2260000	2270000	1950000	1820000	2090000	1790000	2100000	1060000	968000	-0.0408573	0.848279	-0.0529417	0.807355	-1.02565	0.00586497
P51812	KS6A3	15	6	1740000	1460000	2030000	1550000	1970000	1990000	1300000	1520000	1850000	2060000	2080000	0.078899	0.657762	-0.165476	0.417622	0.260769	0.190349
P25788	PSA3	12	12	19300000	14800000	16200000	19700000	17500000	15900000	17900000	16100000	16400000	16700000	15700000	0.0814618	0.599745	0.0101748	0.946888	-0.0414243	0.805205
Q13422	IKZF1	10	8	405000	393000	461000	361000	407000	388000	340000	339000	391000	270000	278000	-0.121378	0.343527	-0.23441	0.130426	-0.611717	0.0047966
O00505	IMA4	8	4	2540000	3110000	1850000	2720000	3060000	2680000	3140000	3760000	2560000	2580000	2940000	0.203368	0.343288	0.349458	0.184467	0.171837	0.507188
P23921	RIR1	8	8	924000	616000	1090000	694000	725000	781000	311000	380000	501000	556000	492000	-0.219613	0.342704	-1.12978	0.00417376	-0.705488	0.0392675
Q9NWU2	GID8	7	7	1670000	1630000	1510000	1900000	1700000	1520000	2050000	2090000	1510000	1620000	1720000	0.0854456	0.521646	0.218136	0.231941	0.059445	0.656758
P49585	PCY1A	10	10	2980000	2680000	2570000	2870000	2730000	2460000	2940000	3000000	3090000	2520000	2110000	-0.0302346	0.810404	0.136357	0.311577	-0.247771	0.151505
Q15435	PP1R7	10	10	4440000	4320000	3680000	4810000	4330000	4060000	5220000	4760000	4430000	4300000	4470000	0.0868623	0.526931	0.213674	0.174759	0.0852068	0.574075
O15144	ARPC2	17	17	12300000	10700000	12100000	11300000	11600000	10500000	9580000	9790000	8830000	8590000	9160000	-0.0701464	0.562113	-0.314437	0.0452687	-0.396684	0.0276356
P52815	RM12	8	8	6070000	4190000	5780000	5600000	5170000	4710000	5110000	4320000	5190000	5690000	5350000	-0.0361327	0.839205	-0.119876	0.535193	0.0640784	0.758787
Q4G0J3	LARP7	8	8	3180000	2560000	3160000	3180000	3050000	2690000	2820000	2520000	3110000	2290000	2430000	0.00678235	0.96227	-0.0730206	0.649918	-0.323546	0.0839449
P63000	RAC1	9	4	715000	525000	515000	561000	659000	637000	833000	779000	655000	495000	443000	0.0949132	0.579002	0.378867	0.0767845	-0.304243	0.166804
Q8IUF8	RIOX2	7	7	3490000	3190000	3500000	3740000	3780000	3640000	3310000	3060000	3560000	3080000	3240000	0.133742	0.245809	-0.0372994	0.779566	-0.101917	0.452125
Q96RE7	NACC1	7	7	2020000	1810000	2270000	1830000	1900000	2240000	1590000	1540000	2030000	1850000	1710000	-0.0305652	0.834155	-0.246533	0.181805	-0.186918	0.264129
P55769	NH2L1	7	7	5140000	6510000	5060000	6960000	7240000	6490000	8730000	6750000	5570000	5910000	5650000	0.316577	0.0571203	0.318328	0.164694	0.0628501	0.713403
O00154	BACH	9	9	2820000	2070000	2490000	2800000	2580000	2640000	2460000	2130000	2810000	2650000	2550000	0.130621	0.391549	0.0062034	0.972748	0.0910876	0.613336
Q8N201	INT1	6	6	208000	283000	278000	258000	276000	317000	253000	307000	339000	253000	266000	0.154684	0.37421	0.22873	0.256894	0.031125	0.869357
Q15287	RNPS1	6	6	5050000	2540000	3190000	3280000	3010000	2840000	3370000	2970000	3290000	3440000	3450000	-0.181773	0.489237	-0.104456	0.694097	-0.000386973	0.999014
P08579	RU2B	9	7	2800000	2550000	2380000	3110000	2890000	2730000	3150000	2920000	2870000	2670000	2970000	0.176666	0.18365	0.211828	0.145895	0.131356	0.387589
P28340	DPOD1	17	16	1590000	1500000	2020000	1400000	1580000	1910000	1180000	1060000	1790000	2010000	1990000	-0.0631402	0.72619	-0.368511	0.159176	0.243867	0.206918
Q99661	KIF2C	9	6	1510000	1730000	2030000	1290000	1730000	1980000	1120000	1180000	2060000	1670000	1710000	-0.0877189	0.667861	-0.320623	0.26108	-0.0453446	0.794198
Q9UN86	G3BP2	11	10	5330000	4290000	6170000	5190000	4730000	5360000	5170000	4590000	5780000	4490000	4320000	-0.0335253	0.838735	-0.0135519	0.941789	-0.241255	0.246231
P42566	EPS15	11	11	3620000	3150000	3450000	3680000	3360000	2980000	3540000	2990000	3290000	3630000	3260000	-0.0314862	0.81303	-0.0586518	0.674636	0.0164415	0.908435
Q14247	SRC8	8	8	1450000	1510000	1180000	1430000	1370000	1430000	1530000	1630000	1230000	606000	717000	0.0389393	0.775245	0.0825579	0.642873	-1.05775	0.00104046
Q9NQ29	LUC7L	7	3	1100000	787000	1180000	1100000	1030000	1360000	1140000	1030000	1440000	1440000	987000	0.197676	0.342129	0.24234	0.287409	0.243353	0.378764
Q96TA2	YMEL1	5	5	554000	771000	603000	435000	551000	573000	417000	548000	523000	427000	481000	-0.302391	0.130057	-0.369247	0.0852654	-0.489455	0.0408628
O43837	IDH3B	8	8	4690000	3490000	5170000	3470000	4230000	4250000	3280000	2970000	5190000	5510000	4780000	-0.146641	0.442261	-0.247695	0.368656	0.225205	0.32118
Q15020	SART3	13	13	3120000	3330000	3550000	3710000	3560000	3720000	3020000	3520000	3840000	4070000	3910000	0.137904	0.245024	0.048781	0.744609	0.261136	0.0926171
Q9UHR5	S30BP	7	7	1310000	1030000	1180000	1270000	1120000	1010000	1220000	1380000	1170000	978000	1020000	-0.0494385	0.743782	0.102353	0.511789	-0.225428	0.191732
P61106	RAB14	12	11	2910000	3050000	2340000	2940000	3050000	2950000	3160000	3180000	2690000	2550000	2840000	0.116334	0.416822	0.12674	0.447798	-0.0305849	0.861332
P20592	MX2	3	1	63800	67400	79800	58100	54900	70700	90400	69000	109000	51100	55200	-0.20188	0.221621	0.328827	0.145579	-0.398569	0.0422061
Q9H0S4	DDX47	11	11	6610000	6080000	7760000	5940000	6420000	6570000	4400000	4730000	5510000	5590000	5780000	-0.105283	0.449255	-0.481127	0.0187677	-0.254634	0.151181
Q9Y6B6	SAR1B	9	5	942000	826000	834000	929000	886000	843000	951000	940000	852000	1150000	1010000	0.0322006	0.785633	0.0770144	0.569474	0.315951	0.0686069
Q14739	LBR	9	9	8750000	6870000	12700000	5620000	7590000	9400000	4530000	5050000	11000000	12100000	11200000	-0.309673	0.299417	-0.533708	0.208509	0.349064	0.250024
Q14318	FKBP8	8	8	2270000	2020000	2660000	2190000	2310000	2280000	2030000	2000000	2480000	2120000	2130000	-0.0268721	0.846657	-0.092218	0.589988	-0.115366	0.499979
O60231	DHX16	10	10	2450000	2300000	2470000	2360000	2320000	2420000	2120000	2040000	2440000	1900000	1720000	-0.0236693	0.825007	-0.133137	0.344495	-0.412105	0.01972
Q14165	MLEC	8	8	2610000	2060000	2710000	1750000	2510000	2680000	2070000	2040000	2820000	3420000	3380000	-0.102571	0.62538	-0.0970306	0.623332	0.477181	0.0304249
Q9Y5X3	SNX5	10	9	2630000	2170000	2600000	2790000	2670000	2750000	2390000	2370000	2450000	2380000	2250000	0.155089	0.243377	-0.0321967	0.816413	-0.0866465	0.577495
Q15050	RRS1	9	9	3040000	2550000	3560000	2690000	2810000	2740000	2650000	2260000	3020000	2120000	2050000	-0.138031	0.377121	-0.203194	0.3006	-0.535638	0.0251174
O75608	LYPA1	7	7	3740000	4140000	2950000	4320000	3850000	3490000	4550000	4250000	3050000	3540000	3380000	0.115244	0.50458	0.122918	0.576611	-0.0474084	0.80301
O60341	KDM1A	13	13	1740000	1330000	1760000	1830000	1720000	1730000	1720000	1570000	1790000	1790000	1740000	0.139645	0.362995	0.0823479	0.619235	0.14416	0.435494
P62917	RL8	12	12	28900000	36900000	36800000	28900000	30500000	42400000	20500000	23300000	25200000	24800000	25500000	-0.0234844	0.904223	-0.568339	0.00958968	-0.43438	0.0386572
O43852	CALU	9	9	5660000	3730000	5270000	5340000	4700000	4150000	5350000	4020000	4370000	4170000	3850000	-0.0317229	0.873013	-0.0811377	0.704433	-0.263474	0.266395
P84095	RHOG	6	5	1420000	1200000	1460000	1520000	1550000	1490000	1540000	1390000	1340000	1290000	1440000	0.165586	0.213341	0.0684515	0.640664	0.00842204	0.957308
Q9UNS2	CSN3	7	7	463000	395000	563000	448000	472000	545000	386000	457000	549000	544000	477000	0.0541807	0.750792	-0.0294662	0.884916	0.120131	0.551471
Q6PGP7	TTC37	10	10	1880000	2130000	2620000	1340000	2040000	2630000	1260000	1260000	2430000	2820000	3050000	-0.181763	0.510351	-0.481116	0.140236	0.421868	0.0598189
Q9UHB9	SRP68	13	13	3510000	3360000	3240000	3830000	3680000	3260000	3680000	4070000	3510000	3780000	3810000	0.0886653	0.468268	0.153427	0.264503	0.172113	0.210272
Q29RF7	PDS5A	12	7	940000	772000	1340000	774000	917000	1070000	603000	547000	1210000	1190000	1140000	-0.118876	0.619667	-0.428263	0.259646	0.233452	0.388612
P62834	RAP1A	9	2	763000	511000	561000	705000	650000	659000	697000	659000	792000	795000	831000	0.155111	0.389566	0.244643	0.230484	0.431899	0.081086
P0DN76	U2AF5	8	7	5650000	6010000	4900000	5950000	6510000	5960000	7260000	8440000	6930000	6570000	6600000	0.157487	0.245377	0.450557	0.019096	0.259714	0.123765
Q01081	U2AF1	8	7	5650000	6010000	4900000	5950000	6510000	5960000	7260000	8440000	6930000	6570000	6600000	0.157487	0.245377	0.450557	0.019096	0.259714	0.123765
Q04323	UBXN1	6	6	980000	751000	1060000	1060000	862000	892000	1000000	801000	837000	731000	647000	0.0210456	0.903713	-0.0728764	0.695687	-0.42071	0.0724869
P78417	GSTO1	12	12	5060000	3950000	4400000	5200000	4630000	4260000	4730000	4360000	4210000	4330000	3970000	0.0739612	0.619027	-0.00616834	0.967018	-0.101078	0.544025
P40763	STAT3	13	13	2140000	4660000	1590000	2470000	3540000	2580000	3560000	4340000	2410000	1740000	2270000	0.169555	0.67621	0.410546	0.36039	-0.338099	0.495827
Q9H3P2	NELFA	7	7	1950000	1680000	2310000	1960000	1870000	2150000	1630000	1420000	2230000	1790000	1650000	0.0194668	0.899826	-0.184007	0.415845	-0.192063	0.31673
Q9NX63	MIC19	5	5	7110000	6360000	7420000	6790000	6710000	7120000	6860000	5800000	7170000	7110000	6680000	-0.0162313	0.890023	-0.0780203	0.604277	-0.0119163	0.932912
P36405	ARL3	6	6	2600000	1820000	2460000	2930000	2490000	2360000	3020000	2190000	2630000	2370000	2090000	0.188242	0.31396	0.193145	0.359054	-0.0261745	0.899258
P53384	NUBP1	5	5	1250000	1260000	1170000	1420000	1270000	1230000	1440000	1280000	1390000	1160000	1070000	0.0891725	0.457083	0.158479	0.239255	-0.138086	0.317374
P78332	RBM6	12	12	2430000	2660000	2320000	2510000	2660000	2470000	2690000	2780000	2620000	1200000	1200000	0.0457058	0.694032	0.128584	0.333597	-1.03913	0.000282392
Q15785	TOM34	8	8	992000	1120000	1030000	982000	1040000	1210000	927000	1050000	1190000	1170000	1110000	0.0369435	0.779714	0.00581235	0.969062	0.123682	0.37688
P28908	TNR8	7	7	5230000	4750000	4870000	4770000	4750000	4570000	4010000	3470000	3760000	3390000	3280000	-0.0748498	0.500088	-0.40313	0.0161471	-0.56873	0.00454125
O75116	ROCK2	17	17	3120000	3190000	3280000	2650000	3310000	3420000	2710000	3240000	3300000	2930000	3100000	-0.0406595	0.770333	-0.0573485	0.68242	-0.0846816	0.512557
O95218	ZRAB2	6	6	3160000	3440000	2530000	3700000	3460000	3060000	4290000	3670000	3260000	2700000	2800000	0.170119	0.307946	0.300053	0.133066	-0.13463	0.465596
O75477	ERLN1	6	3	600000	619000	586000	470000	697000	640000	506000	571000	589000	760000	793000	-0.0179704	0.917009	-0.118302	0.379804	0.368059	0.0245007
P61086	UBE2K	6	6	2590000	2960000	2630000	2430000	2430000	2290000	2270000	2380000	2140000	1750000	1780000	-0.192117	0.130079	-0.267449	0.0753705	-0.624921	0.00370767
P36542	ATPG	9	9	15200000	15300000	15700000	12200000	15300000	17200000	12400000	13800000	15300000	21000000	21100000	-0.0618487	0.691772	-0.159942	0.267703	0.451027	0.0100392
P55263	ADK	10	10	4610000	5020000	3870000	5350000	4960000	4310000	4880000	8980000	3960000	4160000	4560000	0.117593	0.453362	0.318103	0.334856	-0.0387872	0.818447
Q14CX7	NAA25	9	9	1170000	1070000	1300000	925000	1270000	1400000	875000	1070000	1180000	1460000	1560000	0.00504988	0.978555	-0.186293	0.289402	0.359547	0.0480577
Q9UHD1	CHRD1	5	5	1870000	1600000	1630000	1830000	1570000	1510000	1500000	1310000	1330000	1400000	1300000	-0.0562751	0.679062	-0.300009	0.0622932	-0.330025	0.0573055
Q14108	SCRB2	8	8	3960000	4710000	3470000	3940000	3880000	3770000	4380000	4200000	3980000	4430000	4600000	-0.0557821	0.702315	0.0593085	0.710387	0.169083	0.358245
Q6IBS0	TWF2	10	10	3280000	2690000	3530000	3240000	3200000	3400000	3070000	2960000	3650000	3470000	3250000	0.0595434	0.673231	0.030254	0.856937	0.094031	0.587301
Q96B97	SH3K1	10	10	1600000	1610000	1490000	1780000	1810000	1710000	1790000	2170000	1760000	1050000	1160000	0.173806	0.141211	0.277595	0.0864518	-0.504558	0.00883344
Q9P2I0	CPSF2	9	9	1470000	1170000	1500000	1510000	1270000	1200000	1380000	1110000	1280000	1240000	1110000	-0.0549586	0.730262	-0.131972	0.438212	-0.225312	0.226272
Q05086	UBE3A	9	9	1460000	1270000	1420000	1510000	1430000	1360000	1350000	1510000	1350000	1050000	991000	0.0524942	0.661238	0.0212599	0.874704	-0.436889	0.018469
Q5QJE6	TDIF2	5	5	2010000	2220000	2000000	1630000	1690000	1640000	1670000	1640000	1460000	1570000	1670000	-0.327388	0.0186803	-0.386081	0.0205155	-0.357279	0.034464
P63279	UBC9	6	6	5360000	4260000	5220000	5810000	4940000	5320000	4650000	4260000	5140000	5600000	5090000	0.119113	0.416033	-0.0757612	0.632987	0.117501	0.487264
Q96KA5	CLP1L	7	7	826000	586000	873000	556000	686000	734000	552000	628000	700000	914000	795000	-0.197984	0.340599	-0.266745	0.213221	0.1839	0.424815
O95816	BAG2	9	9	6600000	5620000	5790000	6920000	6130000	6110000	6690000	5760000	5670000	6020000	5460000	0.0904107	0.482712	0.00827475	0.954236	-0.0628676	0.671786
Q15022	SUZ12	8	8	1990000	1740000	2640000	1750000	1880000	2000000	1330000	1420000	1910000	1940000	1670000	-0.158102	0.393037	-0.447168	0.0781782	-0.216179	0.351645
O60739	EIF1B	6	1	67400	60800	99000	78600	85300	83400	72400	76900	87300	75900	56800	0.154291	0.452035	0.0869022	0.69007	-0.173087	0.532232
O60256	KPRB	12	10	1980000	1850000	1930000	1980000	2140000	2040000	1760000	2090000	2150000	1980000	1880000	0.0966846	0.386276	0.0539295	0.701592	0.00757436	0.952744
Q9UBL3	ASH2L	11	11	5180000	4220000	4770000	5630000	5080000	5010000	5390000	4350000	5600000	5110000	4880000	0.152863	0.264307	0.110848	0.505177	0.0853741	0.576177
O75223	GGCT	10	10	3100000	3200000	2690000	3090000	2650000	2430000	2980000	2390000	2600000	2590000	2460000	-0.14113	0.344618	-0.175704	0.270654	-0.24351	0.135305
P24941	CDK2	11	8	2520000	1830000	2710000	2000000	2010000	2260000	1620000	1550000	2060000	2630000	2500000	-0.153347	0.402607	-0.424218	0.0735895	0.143975	0.506594
Q7L5N1	CSN6	6	6	2130000	1720000	1950000	2200000	2150000	1970000	2360000	2140000	2060000	2110000	2010000	0.127767	0.345434	0.180769	0.239309	0.0966405	0.534218
Q9HDC9	APMAP	9	9	5610000	4790000	5570000	4320000	5270000	5480000	4560000	5060000	5760000	7210000	7440000	-0.0875645	0.552793	-0.0571546	0.710327	0.464083	0.0165524
P35611	ADDA	9	8	537000	393000	632000	672000	527000	510000	593000	451000	536000	350000	339000	0.145795	0.504335	0.0346722	0.874266	-0.568805	0.0466426
Q00688	FKBP3	8	8	13300000	10900000	13800000	11900000	12400000	12300000	11400000	10800000	13700000	13900000	13700000	-0.0468209	0.727	-0.0820605	0.625888	0.131156	0.430057
Q7L0Y3	TM10C	9	9	3880000	3810000	4790000	3220000	3940000	4400000	2740000	3030000	4190000	4270000	4250000	-0.114371	0.506463	-0.34181	0.130963	0.042225	0.794215
Q53H82	LACB2	6	6	2130000	2550000	2160000	2370000	2030000	2000000	2010000	1520000	2010000	2240000	1880000	-0.0953384	0.494938	-0.311307	0.104533	-0.147012	0.388599
Q13526	PIN1	4	4	1180000	1270000	1160000	1080000	1160000	1150000	1230000	1280000	1310000	1130000	1110000	-0.0903167	0.425735	0.0822096	0.514429	-0.102472	0.441034
P50552	VASP	9	9	2510000	1860000	2220000	2150000	2360000	2280000	2380000	2230000	2400000	2240000	2070000	0.0528692	0.719601	0.0991633	0.533415	-0.0179518	0.919462
Q9GZT3	SLIRP	6	6	1710000	1280000	2350000	1370000	1590000	1730000	1160000	1410000	1780000	1520000	1380000	-0.149609	0.537472	-0.273701	0.334224	-0.253231	0.385452
P51608	MECP2	7	7	1060000	1060000	1160000	1070000	1380000	1280000	1240000	1140000	1570000	1750000	1710000	0.178723	0.224137	0.255962	0.152647	0.663258	0.00222547
Q86TX2	ACOT1	8	8	1520000	1400000	1710000	1310000	1500000	1630000	1380000	1350000	1620000	1960000	1900000	-0.0613644	0.669021	-0.0899577	0.555873	0.327262	0.0639608
Q15291	RBBP5	6	6	790000	652000	606000	815000	757000	581000	661000	668000	668000	623000	596000	0.0665297	0.714154	-0.027232	0.855053	-0.154742	0.37431
O60216	RAD21	10	10	2170000	1670000	2240000	2090000	2050000	1760000	1880000	1830000	1910000	1600000	1460000	-0.0354465	0.82572	-0.101631	0.531034	-0.394994	0.0697395
O43865	SAHH2	10	8	1390000	1280000	1220000	1630000	1470000	1520000	1780000	1840000	1420000	1270000	1120000	0.248883	0.0640756	0.366455	0.0467008	-0.11854	0.424359
Q6DKJ4	NXN	13	13	2970000	3220000	2750000	3190000	3290000	3260000	3070000	3590000	3260000	3600000	3720000	0.12652	0.295054	0.150046	0.301528	0.299331	0.0692544
Q9HD15	SRA1	6	6	1250000	1390000	1270000	1460000	1510000	1250000	1590000	1760000	1390000	956000	1060000	0.106868	0.416696	0.272615	0.0963854	-0.37104	0.0332657
Q8N1G4	LRC47	10	10	2250000	2200000	2140000	2410000	2450000	2430000	2780000	2450000	2710000	1980000	1840000	0.145911	0.190805	0.26704	0.0668069	-0.20241	0.153224
Q9BZF1	OSBL8	8	8	1560000	1440000	1750000	1050000	1580000	1800000	1380000	1590000	1940000	1790000	1910000	-0.13222	0.557325	0.0382606	0.828242	0.228443	0.164294
P60510	PP4C	6	5	1830000	1530000	1610000	2160000	1990000	1870000	2190000	1850000	1660000	1590000	1760000	0.278134	0.0610116	0.192401	0.25858	0.0181558	0.903903
O14497	ARI1A	8	8	1950000	2000000	1820000	2290000	2150000	2020000	2010000	2370000	2250000	2180000	2220000	0.162209	0.189377	0.198198	0.171308	0.194973	0.169804
Q15397	PUM3	7	7	1950000	2120000	3540000	1220000	1560000	2200000	668000	636000	1590000	2440000	2400000	-0.601786	0.0831835	-1.47908	0.00855476	-0.0154715	0.957844
Q16539	MK14	8	7	1400000	1330000	1630000	1460000	1510000	1730000	1280000	1380000	1640000	1660000	1590000	0.109855	0.436327	-0.0224057	0.889393	0.166197	0.298178
Q9NRG9	AAAS	7	7	1050000	837000	1420000	968000	924000	1030000	667000	927000	1130000	1450000	1300000	-0.145964	0.488042	-0.278952	0.329522	0.350756	0.2028
Q12802	AKP13	10	10	1240000	920000	1080000	1130000	950000	991000	864000	715000	895000	516000	687000	-0.0705993	0.650653	-0.385333	0.0557843	-0.848447	0.00642891
Q15758	AAAT	7	7	4590000	4450000	4660000	4450000	4570000	4070000	4480000	4370000	3350000	2170000	2420000	-0.0672004	0.551838	-0.179112	0.284292	-0.994525	0.000311873
Q969Z0	FAKD4	10	10	2360000	1870000	2780000	1720000	2300000	2720000	1590000	1670000	2520000	2380000	2230000	-0.063087	0.781683	-0.291537	0.255858	-0.00163403	0.993687
P25787	PSA2	9	9	8140000	5740000	7930000	8130000	7550000	7330000	7310000	6660000	8040000	8050000	6830000	0.0933816	0.583869	0.0263962	0.886966	0.0459704	0.829302
Q9H490	PIGU	3	3	747000	382000	928000	618000	524000	659000	455000	393000	628000	740000	659000	-0.103785	0.755787	-0.412548	0.280343	0.120967	0.764888
Q96RS6	NUDC1	11	11	2380000	1800000	2630000	2440000	2150000	2170000	2080000	2130000	2410000	2600000	2360000	0.00496386	0.977007	-0.0258504	0.887969	0.143975	0.496168
Q9Y5K6	CD2AP	9	9	3670000	3110000	3310000	3750000	3500000	3230000	3100000	3340000	3490000	2800000	2630000	0.0554179	0.664231	-0.0213942	0.875337	-0.306264	0.0697037
Q96BM9	ARL8A	5	2	241000	232000	167000	239000	328000	308000	351000	422000	399000	286000	311000	0.456877	0.0521055	0.887366	0.00196265	0.50213	0.0487718
O75494	SRS10	8	8	6690000	6090000	6380000	6880000	6350000	5400000	6050000	5630000	5010000	3950000	4240000	-0.0466268	0.73076	-0.202375	0.171473	-0.641043	0.00277376
Q0VDF9	HSP7E	7	7	727000	656000	696000	716000	619000	652000	668000	625000	740000	657000	549000	-0.0666558	0.57917	-0.034503	0.798973	-0.20523	0.204505
O00178	GTPB1	10	10	5550000	6290000	5980000	5340000	6200000	6760000	5300000	5640000	7250000	6910000	7140000	0.0334793	0.80614	0.0179917	0.914008	0.24374	0.109289
Q13616	CUL1	10	10	1350000	1120000	1700000	1010000	1220000	1340000	939000	869000	1260000	1060000	1020000	-0.212841	0.300251	-0.440648	0.0813096	-0.397681	0.100797
P62847	RS24	6	6	13600000	12200000	18000000	12700000	12400000	13900000	8850000	8370000	12700000	13200000	13100000	-0.14941	0.399857	-0.555536	0.0433198	-0.131109	0.531776
Q9UIJ7	KAD3	10	10	4210000	3350000	3680000	4440000	4310000	4070000	4690000	4090000	4510000	5400000	5460000	0.195196	0.167592	0.24571	0.129854	0.541701	0.0120235
Q03013	GSTM4	7	1	220000	296000	239000	188000	229000	295000	175000	283000	277000	283000	341000	-0.097772	0.640827	-0.0606895	0.799109	0.31525	0.14019
P62249	RS16	10	10	22200000	22200000	36300000	16600000	19400000	25100000	9360000	9590000	22300000	25700000	25100000	-0.382054	0.16516	-1.05329	0.0288738	-0.0423018	0.872855
Q96CS3	FAF2	5	5	1930000	1380000	1950000	1510000	1740000	1800000	1500000	1330000	2110000	2140000	2060000	-0.0450368	0.799599	-0.101037	0.67177	0.27788	0.207139
O96008	TOM40	7	7	2710000	1760000	2640000	2380000	2730000	2660000	2290000	2070000	2360000	2340000	2370000	0.152294	0.44821	-0.0568803	0.781234	0.0175624	0.940173
P51116	FXR2	7	3	629000	488000	545000	531000	561000	558000	587000	481000	565000	526000	509000	-0.00307321	0.981751	-0.0228497	0.887249	-0.0907016	0.58096
Q9NVJ2	ARL8B	6	3	585000	458000	506000	707000	701000	734000	760000	671000	816000	709000	768000	0.474661	0.00775894	0.53932	0.00983258	0.522472	0.0168737
Q02978	M2OM	4	4	459000	312000	622000	365000	458000	486000	289000	276000	455000	631000	484000	-0.0442515	0.869999	-0.431783	0.200645	0.307339	0.368267
Q92804	RBP56	6	4	27500000	31400000	23500000	29600000	28500000	24800000	32400000	29500000	23300000	18000000	20900000	0.0146808	0.923859	0.0447273	0.813595	-0.491869	0.0324305
Q96ST3	SIN3A	5	5	1810000	2040000	2970000	1320000	2210000	2950000	1110000	1200000	3050000	2930000	2830000	-0.116574	0.729437	-0.477539	0.284841	0.374177	0.166223
Q9BXS5	AP1M1	8	8	2420000	2020000	2950000	1820000	2260000	2640000	1480000	1400000	2790000	2720000	2310000	-0.136426	0.510608	-0.439596	0.181961	0.0423907	0.839919
P19388	RPAB1	5	5	1620000	1370000	1310000	1340000	1120000	1130000	1180000	1060000	1020000	790000	671000	-0.259227	0.103775	-0.396105	0.0283023	-0.971091	0.00117666
P49755	TMEDA	6	6	5220000	4180000	5240000	4560000	5230000	4990000	4730000	4380000	5490000	7080000	7100000	0.019255	0.891819	-0.00251412	0.987805	0.546744	0.0140588
Q92621	NU205	8	8	1480000	1440000	1730000	1220000	1620000	1950000	1130000	1250000	2000000	2360000	2440000	0.0213037	0.914452	-0.128062	0.601853	0.635355	0.00490963
O60678	ANM3	8	8	3840000	4480000	3530000	3900000	4280000	4040000	3680000	4600000	3270000	3720000	4120000	0.050389	0.708118	-0.0445477	0.808179	-0.00578426	0.971777
Q92890	UFD1	8	8	4430000	3650000	3990000	4140000	4070000	4060000	3910000	3990000	3610000	3660000	3460000	0.0281825	0.816682	-0.0653452	0.640694	-0.172556	0.27238
P19404	NDUV2	7	7	1560000	1350000	1350000	1540000	1490000	1390000	1640000	1450000	1470000	1500000	1530000	0.0552876	0.652121	0.0993667	0.479356	0.0967588	0.501724
Q68E01	INT3	9	9	646000	509000	800000	697000	732000	764000	680000	696000	843000	635000	635000	0.189125	0.322951	0.200318	0.347895	-0.0129767	0.953587
Q06124	PTN11	10	10	4070000	4080000	4310000	3340000	4050000	5080000	3150000	3450000	5520000	5210000	5660000	-0.0195624	0.91059	-0.0848898	0.716714	0.387281	0.0228231
Q9BS26	ERP44	10	9	3590000	2710000	3320000	3650000	3530000	3350000	4300000	3630000	4200000	4430000	4330000	0.139422	0.348118	0.340412	0.0692893	0.459684	0.0334692
Q8N183	NDUF2	7	7	1370000	1070000	1450000	1340000	1410000	1430000	1250000	1300000	1570000	1590000	1660000	0.115368	0.451968	0.0877882	0.626267	0.337492	0.103792
Q15942	ZYX	5	5	1750000	1120000	1800000	1740000	1370000	1360000	1560000	1120000	1790000	1220000	1070000	-0.0406602	0.856193	-0.0579487	0.82758	-0.414038	0.146301
P30519	HMOX2	9	9	2630000	1910000	2580000	1890000	2440000	2380000	1970000	1880000	2910000	2120000	1840000	-0.0799258	0.663949	-0.0886864	0.702512	-0.250117	0.243443
Q9Y676	RT18B	4	4	307000	293000	314000	222000	284000	294000	272000	280000	272000	211000	240000	-0.202546	0.195047	-0.149088	0.242297	-0.436496	0.0174164
Q9BT09	CNPY3	5	5	1810000	1570000	1730000	1780000	1660000	1550000	1740000	1630000	1590000	1940000	2000000	-0.0340659	0.781278	-0.0415134	0.752435	0.212186	0.160428
Q92785	REQU	7	7	1470000	992000	1490000	1340000	1190000	1210000	1150000	947000	1360000	884000	733000	-0.057113	0.763449	-0.184288	0.429316	-0.686178	0.0260803
Q7Z6B0	CCD91	13	13	5860000	4520000	5010000	6510000	5370000	5010000	6280000	5080000	4980000	4760000	4480000	0.133452	0.420751	0.0865683	0.612781	-0.143448	0.401167
P59998	ARPC4	6	6	6740000	5820000	6390000	7040000	6610000	6300000	5840000	6270000	6130000	6650000	6270000	0.0753313	0.535306	-0.0530876	0.685076	0.034382	0.805578
P21127	CD11B	12	3	501000	404000	462000	561000	450000	463000	498000	451000	561000	532000	440000	0.107293	0.478452	0.143405	0.373033	0.092112	0.594704
O60271	JIP4	9	9	783000	858000	708000	855000	874000	869000	917000	950000	843000	756000	760000	0.149725	0.24147	0.208881	0.167108	-0.0423869	0.772559
Q9NT62	ATG3	6	6	1890000	1950000	1850000	2230000	2000000	1940000	2300000	2140000	1980000	1380000	1310000	0.114572	0.336426	0.171786	0.211409	-0.496011	0.00737091
O00186	STXB3	4	4	177000	171000	230000	190000	157000	213000	152000	152000	182000	199000	212000	-0.0439207	0.80788	-0.242433	0.192339	0.10529	0.571289
Q15121	PEA15	6	6	8430000	5970000	8150000	8880000	7090000	6920000	8200000	7060000	6720000	3480000	3450000	0.0290179	0.876315	-0.0254368	0.891179	-1.10051	0.00148051
Q13363	CTBP1	13	8	2290000	2450000	2450000	2290000	2420000	2590000	2030000	2380000	2400000	2450000	2330000	0.0207985	0.854796	-0.0818118	0.552917	-0.00374785	0.97675
Q9UI30	TR112	5	5	555000	770000	544000	565000	692000	521000	550000	1060000	421000	483000	521000	-0.0635489	0.740807	0.0260971	0.942253	-0.293664	0.187289
P07108	ACBP	6	6	18700000	13000000	19200000	19300000	16000000	15000000	20000000	16800000	21100000	19100000	17000000	-0.00367365	0.985135	0.201016	0.338335	0.108668	0.629126
P15586	GNS	9	9	2660000	2130000	2420000	2760000	2320000	2220000	2890000	2430000	2920000	2330000	2260000	0.0173553	0.906493	0.193569	0.237631	-0.0607692	0.69488
O14880	MGST3	4	4	354000	121000	176000	154000	160000	223000	210000	165000	259000	246000	211000	-0.152095	0.704307	0.0838252	0.837544	0.216507	0.647605
Q69YN4	VIR	14	14	3420000	2430000	3330000	3450000	5460000	4560000	2840000	6580000	4050000	4130000	3630000	0.544685	0.0400671	0.483809	0.171614	0.356231	0.12378
Q9GZZ9	UBA5	7	7	2430000	2360000	2130000	2810000	2410000	2450000	2650000	2370000	2200000	1880000	2100000	0.147263	0.264225	0.0592621	0.67627	-0.212971	0.173446
P22694	KAPCB	11	3	141000	92200	182000	105000	138000	153000	105000	104000	161000	175000	166000	-0.0312943	0.911308	-0.142813	0.642519	0.355112	0.277692
Q9NXH9	TRM1	5	5	954000	1130000	935000	925000	1080000	1110000	904000	1050000	1000000	1120000	1090000	0.045898	0.743624	-0.0288794	0.843114	0.140106	0.369381
P48444	COPD	15	15	2740000	2080000	3310000	2920000	2640000	2570000	2500000	2450000	2950000	2840000	2390000	0.0235613	0.90185	-0.0207219	0.919907	-0.0310794	0.896545
Q8IYB3	SRRM1	8	8	2430000	2060000	2110000	2450000	2080000	1910000	2310000	2290000	2090000	2160000	2130000	-0.0393019	0.787113	0.0219666	0.872718	-0.0326722	0.819951
O43432	IF4G3	9	3	268000	287000	238000	265000	263000	269000	274000	257000	204000	174000	214000	0.011472	0.924232	-0.116577	0.497112	-0.449733	0.0339561
P19838	NFKB1	9	9	1060000	993000	1120000	983000	1050000	1150000	942000	1050000	1190000	1180000	1050000	0.00328596	0.978497	-0.000759585	0.995868	0.0754452	0.59718
P82650	RT22	9	9	3320000	2740000	2960000	3110000	3440000	2890000	3290000	3280000	2960000	3080000	3370000	0.0664788	0.623468	0.0821414	0.562572	0.104187	0.499369
Q96EY1	DNJA3	6	6	1080000	860000	1270000	966000	1030000	1070000	811000	924000	1120000	1210000	1150000	-0.049306	0.771088	-0.163677	0.437238	0.158898	0.44792
Q5VW32	BROX	6	6	809000	791000	794000	690000	807000	818000	622000	762000	878000	836000	871000	-0.0525635	0.665146	-0.09601	0.565231	0.096769	0.449101
Q15269	PWP2	12	12	3280000	3000000	4160000	2940000	3500000	3720000	2350000	2690000	3540000	3990000	3750000	-0.032256	0.851481	-0.290409	0.202337	0.166559	0.390641
Q8N3C0	ASCC3	14	14	3260000	3390000	3680000	3000000	3330000	3780000	3280000	2740000	3680000	3160000	3380000	-0.035664	0.791481	-0.0994285	0.537958	-0.0734804	0.593468
Q9NPI6	DCP1A	8	8	3150000	2580000	2620000	3400000	3000000	2660000	3590000	3080000	2980000	2340000	2340000	0.116545	0.448075	0.209979	0.200949	-0.244255	0.149799
Q13131	AAPK1	5	5	1880000	1850000	1860000	1820000	1970000	2020000	1530000	1740000	2100000	1960000	2120000	0.0543096	0.62159	-0.0701841	0.660062	0.129605	0.330364
O75306	NDUS2	8	8	7580000	7670000	8190000	5950000	7630000	8380000	5570000	7190000	9360000	11200000	11000000	-0.107922	0.502768	-0.115037	0.588763	0.507333	0.00695218
P51572	BAP31	15	15	38700000	33000000	37800000	34800000	39600000	38600000	37700000	36900000	43200000	39000000	38300000	0.0466676	0.712284	0.105344	0.469643	0.086014	0.551308
P49247	RPIA	8	8	2020000	1510000	2090000	2060000	1900000	1820000	1630000	1690000	1860000	1990000	1700000	0.0533918	0.742888	-0.10507	0.549534	-0.0116507	0.954049
P14927	QCR7	5	5	2060000	2240000	1940000	1540000	1810000	1900000	2300000	2040000	1900000	2140000	2170000	-0.252427	0.0941058	-0.0019991	0.988805	0.0535863	0.696818
O00762	UBE2C	4	4	1120000	931000	834000	1170000	949000	779000	709000	614000	575000	544000	483000	-0.00259578	0.989433	-0.59889	0.00841164	-0.896937	0.00247166
Q92733	PRCC	5	5	912000	726000	888000	922000	892000	838000	978000	1420000	1080000	806000	717000	0.0763992	0.577878	0.45035	0.0467746	-0.140145	0.416573
Q14997	PSME4	11	11	1500000	1240000	1760000	1390000	1490000	1540000	1270000	1280000	1550000	1470000	1420000	-0.0125168	0.937194	-0.125879	0.496213	-0.0394391	0.835844
Q9H0U4	RAB1B	9	1	15800	23100	18900	10700	9170	9510	8910	4310	10500	11600	6200	-0.962027	0.000705586	-1.36552	0.00583296	-1.1665	0.0108112
P16435	NCPR	14	14	3390000	2380000	3980000	2530000	3010000	3370000	2360000	2520000	4140000	4620000	4280000	-0.107789	0.632887	-0.127725	0.665048	0.484413	0.0933353
O00541	PESC	9	9	7420000	6070000	11300000	6490000	6720000	7360000	4450000	4170000	6680000	5500000	5000000	-0.22166	0.366388	-0.679222	0.0489859	-0.606442	0.0753652
P46776	RL27A	6	6	38000000	32600000	42200000	33700000	29000000	28000000	23000000	20600000	25600000	20800000	20000000	-0.311295	0.0678701	-0.702564	0.00308854	-0.874413	0.00174799
Q92734	TFG	6	6	4260000	4200000	3890000	5190000	4730000	4500000	6580000	4120000	4660000	4070000	4220000	0.222162	0.0926379	0.286683	0.185768	0.0107983	0.933859
Q9GZZ1	NAA50	9	9	5250000	5970000	6140000	5350000	5910000	6150000	4470000	5660000	6180000	5610000	6030000	0.00499881	0.968343	-0.0998678	0.564657	0.0106504	0.940975
Q15428	SF3A2	7	7	2530000	1890000	3300000	2310000	2270000	2330000	1400000	1940000	2680000	2880000	2530000	-0.123025	0.565621	-0.372091	0.250264	0.10594	0.692096
P08174	DAF	7	7	1160000	960000	1150000	1130000	1190000	1210000	1470000	1180000	1500000	1420000	1040000	0.115142	0.378902	0.3409	0.0683422	0.162282	0.426688
Q15418	KS6A1	15	7	2770000	2750000	3140000	2430000	3200000	4090000	2150000	2450000	4040000	3740000	3940000	0.137016	0.514422	-0.0562028	0.825878	0.413923	0.0226828
O95573	ACSL3	7	5	1440000	1210000	1480000	920000	1220000	1410000	970000	856000	1680000	1830000	1760000	-0.234797	0.243823	-0.295491	0.302898	0.388152	0.0405091
Q9H3U1	UN45A	11	11	1300000	1280000	1420000	1420000	1390000	1570000	1300000	1330000	1360000	1420000	1290000	0.130398	0.288017	-0.00233395	0.985051	0.0231155	0.866163
P0C0S5	H2AZ	6	3	86400000	128000000	122000000	89700000	120000000	164000000	98600000	104000000	139000000	114000000	131000000	0.129261	0.629758	0.0263999	0.905209	0.145258	0.5219
Q71UI9	H2AV	6	3	86400000	128000000	122000000	89700000	120000000	164000000	98600000	104000000	139000000	114000000	131000000	0.129261	0.629758	0.0263999	0.905209	0.145258	0.5219
Q8WTV0	SCRB1	7	7	769000	487000	859000	805000	755000	760000	867000	700000	964000	821000	700000	0.173967	0.450191	0.287619	0.282337	0.145847	0.611885
Q13057	COASY	7	7	1810000	1650000	1940000	2040000	2070000	2100000	1720000	2630000	2110000	1870000	2020000	0.204692	0.111918	0.240067	0.235467	0.113859	0.440312
O15160	RPAC1	5	5	472000	319000	438000	414000	394000	583000	305000	439000	379000	300000	288000	0.176016	0.43948	-0.126015	0.568683	-0.458909	0.0666848
P53041	PPP5	10	10	1470000	1300000	1450000	1600000	1640000	1630000	1440000	1340000	1510000	1460000	1450000	0.208753	0.0963228	0.0241566	0.855271	0.0508837	0.707605
P82675	RT05	10	10	3210000	3310000	2660000	3350000	3450000	3450000	3490000	4040000	3190000	3030000	3060000	0.165508	0.22825	0.223436	0.197292	-0.000518863	0.997359
Q14847	LASP1	9	9	2890000	3170000	2890000	3040000	2740000	2600000	3600000	2740000	3660000	2060000	1530000	-0.096621	0.434576	0.149132	0.376799	-0.747453	0.00554091
Q96CW1	AP2M1	13	13	8370000	7160000	8890000	7730000	7680000	8150000	7050000	6680000	9030000	8210000	8040000	-0.0463319	0.719542	-0.108391	0.542316	0.00316532	0.983559
P43007	SATT	4	4	2080000	1280000	2190000	1850000	1770000	1790000	1380000	1630000	1880000	1690000	1730000	0.00252534	0.990922	-0.154462	0.544054	-0.0739884	0.787159
O15228	GNPAT	8	8	1610000	1610000	1720000	1570000	1740000	1950000	1570000	2090000	1860000	2100000	2070000	0.0855987	0.510309	0.151013	0.343155	0.341167	0.0330845
P49354	FNTA	7	7	1810000	1800000	1330000	1960000	1840000	1570000	1820000	2070000	1550000	1560000	1650000	0.128637	0.46627	0.143475	0.46391	-0.0231316	0.90389
P25398	RS12	5	5	33300000	31000000	30100000	30300000	27300000	25300000	25800000	23300000	23900000	24500000	21800000	-0.190066	0.156478	-0.370947	0.0203352	-0.443963	0.017129
Q07960	RHG01	12	12	3670000	3000000	3940000	3990000	3570000	3600000	3320000	3430000	3760000	3710000	3440000	0.0804572	0.583157	-0.00627124	0.968057	0.0239345	0.889409
Q96A26	F162A	5	5	2800000	2220000	3050000	2040000	2430000	2720000	1780000	2950000	2750000	3600000	3490000	-0.163888	0.371609	-0.130924	0.592949	0.41068	0.0604468
P20036	DPA1	5	5	13200000	12600000	13400000	14100000	15100000	14500000	19300000	23500000	15500000	15100000	16600000	0.156701	0.174901	0.552445	0.0171015	0.277468	0.0727236
P21589	5NTD	5	5	247000	208000	230000	269000	303000	270000	311000	278000	299000	332000	297000	0.299052	0.0440139	0.376472	0.0250095	0.463247	0.0192906
P15153	RAC2	7	2	275000	240000	330000	304000	358000	411000	393000	372000	373000	360000	337000	0.346079	0.0848231	0.441359	0.0249447	0.318729	0.120183
P07205	PGK2	5	1	1220000	649000	1140000	1230000	922000	1000000	951000	818000	1020000	821000	823000	0.109764	0.686137	-0.0619821	0.817949	-0.233526	0.463429
P15927	RFA2	9	9	1840000	2040000	1660000	2090000	1910000	1790000	2330000	2240000	1690000	1930000	1830000	0.065859	0.625377	0.167131	0.365996	0.0304029	0.840544
O43181	NDUS4	5	5	1020000	922000	981000	893000	1110000	1060000	997000	1220000	1140000	1500000	1430000	0.0625411	0.638755	0.195949	0.191925	0.589245	0.00400189
Q14677	EPN4	7	7	1080000	837000	1060000	1130000	1020000	1020000	1120000	908000	799000	608000	608000	0.0983553	0.504078	-0.0792883	0.676158	-0.697322	0.0059544
P36543	VATE1	9	9	5400000	5860000	4370000	6300000	6020000	5200000	6860000	6360000	4890000	4260000	4690000	0.170711	0.300717	0.208525	0.303901	-0.210277	0.269245
P61326	MGN	8	8	19000000	16200000	18600000	20400000	20100000	19900000	15000000	20300000	17200000	18900000	19000000	0.170412	0.178676	-0.042815	0.795998	0.0830942	0.564597
Q96A72	MGN2	8	8	19000000	16200000	18600000	20400000	20100000	19900000	15000000	20300000	17200000	18900000	19000000	0.170412	0.178676	-0.042815	0.795998	0.0830942	0.564597
Q5TAQ9	DCAF8	8	8	1030000	827000	930000	944000	965000	852000	1020000	1940000	1110000	1110000	1030000	-0.00984041	0.941174	0.490426	0.102551	0.208633	0.213714
P52789	HXK2	4	3	424000	481000	449000	460000	423000	452000	386000	390000	434000	480000	519000	-0.0194008	0.865829	-0.162349	0.244982	0.147112	0.3079
Q8IXM3	RM41	4	4	1290000	1260000	1420000	1070000	1300000	1180000	1370000	1100000	1250000	1110000	1090000	-0.163925	0.227807	-0.0976927	0.507689	-0.264785	0.0869799
Q8IWA0	WDR75	11	11	2900000	2960000	3190000	3180000	3550000	3320000	3260000	4220000	3550000	3420000	3630000	0.150941	0.213219	0.278242	0.0976447	0.225247	0.127838
O00754	MA2B1	11	11	3160000	2840000	2800000	3270000	2910000	2970000	3590000	3550000	3320000	3240000	3020000	0.0565101	0.637864	0.250581	0.0847771	0.0948571	0.499417
Q96T76	MMS19	11	11	1340000	1290000	1400000	1550000	1640000	1520000	1430000	1650000	1610000	1540000	1510000	0.225001	0.0713951	0.216837	0.131514	0.183729	0.186382
Q9UK41	VPS28	6	6	862000	809000	888000	946000	871000	881000	973000	918000	843000	738000	718000	0.0764226	0.500549	0.0940264	0.481887	-0.22766	0.118939
P35250	RFC2	11	11	6240000	8130000	6550000	6480000	6270000	6880000	6030000	5880000	7120000	7140000	7500000	-0.0831428	0.563822	-0.132148	0.435473	0.0793086	0.644327
P83916	CBX1	4	3	804000	605000	1110000	704000	809000	988000	708000	689000	934000	797000	730000	0.0198693	0.937255	-0.0816475	0.753066	-0.0943014	0.738209
Q8IZL8	PELP1	8	8	1280000	926000	1340000	1250000	1150000	1120000	1110000	1090000	1360000	1580000	1280000	0.00653326	0.969799	0.0170112	0.930805	0.285547	0.233685
O75122	CLAP2	6	5	461000	338000	614000	403000	418000	505000	245000	284000	445000	397000	361000	-0.0564875	0.81181	-0.542517	0.112584	-0.272774	0.346159
Q9NX24	NHP2	4	4	240000	134000	399000	228000	165000	202000	186000	137000	247000	194000	148000	-0.251934	0.525923	-0.342556	0.434288	-0.466392	0.350357
Q9UGI8	TES	8	8	2210000	1440000	2380000	1950000	1680000	1670000	1490000	1520000	1910000	1950000	1550000	-0.156431	0.475474	-0.269373	0.271685	-0.175821	0.525506
P78316	NOP14	10	10	2360000	2300000	3180000	1890000	2110000	2200000	1600000	1370000	1740000	1730000	1540000	-0.325438	0.0821712	-0.726037	0.005185	-0.662965	0.0144112
Q9NX46	ADPRS	4	4	798000	666000	746000	936000	729000	699000	773000	687000	685000	599000	582000	0.0888777	0.579588	-0.0414014	0.768599	-0.315241	0.0657743
Q05655	KPCD	12	11	3690000	3650000	4700000	3240000	3890000	4590000	3170000	3210000	4800000	4550000	4150000	-0.0433066	0.811441	-0.124696	0.571406	0.124763	0.484173
Q15404	RSU1	8	8	1380000	1550000	1440000	1530000	1710000	1690000	1850000	1930000	1650000	1560000	1720000	0.173849	0.168483	0.311862	0.0491764	0.170976	0.245895
P28907	CD38	7	7	2250000	1960000	2280000	2260000	2180000	2070000	2310000	2470000	2010000	2120000	2020000	0.00682306	0.954786	0.0632623	0.670842	-0.0607277	0.672008
P06734	FCER2	7	7	1770000	1050000	2200000	1520000	1370000	1410000	1290000	1160000	1480000	1020000	781000	-0.159233	0.566338	-0.29485	0.327096	-0.841232	0.0500732
P62910	RL32	6	6	11000000	12600000	12800000	11400000	11900000	11300000	9030000	8170000	9990000	8880000	8740000	-0.070251	0.557027	-0.422436	0.0207725	-0.458522	0.016027
Q7Z6E9	RBBP6	4	4	308000	254000	348000	344000	311000	303000	350000	255000	333000	281000	277000	0.0839316	0.588814	0.0421761	0.828372	-0.108721	0.551229
Q07020	RL18	6	6	5610000	6690000	10800000	5990000	5710000	7560000	4450000	4870000	6730000	6600000	6280000	-0.216178	0.42793	-0.491544	0.125289	-0.20104	0.518715
Q460N5	PAR14	11	11	717000	628000	735000	680000	756000	802000	610000	629000	932000	546000	531000	0.10568	0.42576	0.0372391	0.855289	-0.361354	0.0397015
P62330	ARF6	5	5	2440000	1650000	2450000	2100000	2180000	2040000	1610000	1530000	1780000	1720000	1580000	-0.0262808	0.886137	-0.389886	0.0814278	-0.379543	0.133485
Q9BVJ6	UT14A	9	9	2450000	2230000	2230000	1150000	1130000	1040000	560000	577000	473000	699000	651000	-1.05744	3.37e-05	-2.10561	1.57e-06	-1.77024	1.53e-05
O43156	TTI1	7	7	1470000	1520000	1730000	1620000	1880000	1990000	1340000	1640000	1810000	1640000	1660000	0.216278	0.146433	0.013753	0.933893	0.0722197	0.614895
P20701	ITAL	8	8	1840000	1370000	2220000	1780000	2140000	2180000	1500000	1500000	2290000	2830000	2610000	0.189792	0.369617	-0.0397229	0.87733	0.614279	0.0377114
Q96T88	UHRF1	9	9	3420000	2790000	3600000	2570000	2600000	2480000	1780000	1790000	2380000	2810000	2480000	-0.350546	0.0336157	-0.726487	0.00494624	-0.300298	0.123421
Q9Y679	AUP1	6	6	1420000	1220000	1750000	1160000	1500000	1550000	1120000	1120000	1620000	1450000	1290000	-0.0562572	0.767522	-0.192379	0.394707	-0.0816637	0.68388
Q96RU3	FNBP1	8	8	2310000	1700000	2200000	2240000	2130000	1970000	2100000	2020000	1990000	2340000	2110000	0.0405389	0.795273	-0.0111394	0.945114	0.114899	0.547604
Q9UKD2	MRT4	9	9	4020000	3020000	4930000	3530000	3600000	3880000	2810000	2900000	3740000	3830000	3520000	-0.0932033	0.636415	-0.324557	0.182028	-0.0913173	0.704755
P83111	LACTB	9	9	570000	472000	639000	522000	613000	622000	473000	507000	697000	629000	579000	0.0704289	0.658153	-0.0135267	0.94797	0.118123	0.518012
P36551	HEM6	9	9	4750000	4750000	4590000	4820000	5500000	5310000	5910000	6250000	6970000	5130000	4830000	0.147609	0.218649	0.437941	0.010947	0.0840413	0.514566
Q8IWZ3	ANKH1	8	8	1460000	1060000	1630000	1470000	1220000	1160000	1190000	1050000	1410000	946000	747000	-0.0926942	0.642758	-0.17262	0.42956	-0.695422	0.0257784
O00764	PDXK	6	6	1480000	1890000	1390000	1630000	1610000	1570000	1510000	1770000	1540000	1720000	1890000	0.0278763	0.85199	0.0273867	0.871882	0.197375	0.311461
Q03701	CEBPZ	14	14	2190000	2280000	2510000	2120000	2290000	2260000	1980000	2150000	2350000	1610000	1580000	-0.0639725	0.585567	-0.108385	0.445671	-0.542391	0.00680337
P51398	RT29	8	8	4000000	3970000	3920000	3610000	4310000	4060000	3440000	4130000	3540000	3750000	3710000	0.00705792	0.952708	-0.102564	0.456999	-0.0875093	0.487599
Q8N766	EMC1	8	8	979000	954000	1070000	780000	1040000	1140000	747000	761000	1090000	1080000	1120000	-0.0372965	0.827879	-0.229859	0.246875	0.137581	0.324673
P23258	TBG1	7	7	3080000	2630000	3070000	2920000	2760000	2830000	2470000	2420000	2600000	2650000	2580000	-0.0415977	0.730691	-0.226067	0.126036	-0.158729	0.295737
P82933	RT09	9	9	2010000	2190000	2220000	2060000	2300000	2430000	2020000	2770000	2470000	2390000	2670000	0.0788495	0.525212	0.166689	0.323618	0.240696	0.122141
O75822	EIF3J	8	8	20000000	17200000	16700000	21100000	18900000	17800000	20800000	17600000	16900000	14400000	15600000	0.10175	0.456912	0.0356418	0.815914	-0.256945	0.126968
Q8WVM8	SCFD1	13	13	1280000	1190000	1430000	1420000	1460000	1350000	1350000	1500000	1300000	1180000	1180000	0.120566	0.341981	0.0911043	0.526877	-0.135587	0.366965
Q8IVW6	ARI3B	6	5	1060000	966000	1110000	1190000	1170000	1180000	1250000	1190000	1290000	880000	935000	0.177179	0.149187	0.251847	0.0851689	-0.202266	0.180252
Q96CV9	OPTN	12	12	2930000	2760000	2560000	3300000	3120000	2950000	4090000	3620000	3550000	2510000	2520000	0.184338	0.150472	0.448066	0.0116983	-0.126682	0.366477
Q96SI9	STRBP	6	2	155000	149000	163000	161000	188000	151000	148000	112000	173000	130000	147000	0.0932965	0.482796	-0.130862	0.498759	-0.17032	0.247231
P20020	AT2B1	8	2	6370	9320	11000	8300	22100	15900	6060	14700	10200	15800	10400	0.719662	0.0998313	0.158835	0.668272	0.563164	0.112124
P62888	RL30	6	6	9860000	10100000	11600000	8110000	8660000	9430000	4930000	6000000	7490000	7750000	7340000	-0.267532	0.0681665	-0.794136	0.0037631	-0.47632	0.0151321
P27144	KAD4	8	8	6510000	6470000	6960000	6980000	7110000	6990000	7370000	6720000	7980000	9260000	8930000	0.0809528	0.456478	0.143668	0.302919	0.452999	0.0114517
P48382	RFX5	7	7	1430000	1360000	1420000	1410000	1360000	1430000	1300000	1090000	1450000	1440000	1420000	-0.00339859	0.974346	-0.142207	0.367365	0.0274756	0.826355
Q9Y2H1	ST38L	6	6	1860000	1450000	2070000	1520000	1620000	1960000	1110000	1080000	1610000	1530000	1580000	-0.0700225	0.700846	-0.510778	0.051372	-0.190267	0.348554
Q6WKZ4	RFIP1	7	7	703000	615000	798000	681000	749000	723000	711000	664000	840000	599000	528000	0.0320388	0.816583	0.0669741	0.689681	-0.31862	0.102808
P10155	RO60	12	12	3570000	3410000	3480000	3620000	3730000	3580000	3660000	3640000	3670000	2550000	2620000	0.0634473	0.550424	0.0689263	0.567351	-0.431562	0.0125404
Q02241	KIF23	5	5	619000	502000	795000	439000	552000	779000	336000	444000	820000	645000	641000	-0.129356	0.628761	-0.337979	0.361813	0.0352845	0.875898
P62316	SMD2	7	7	12200000	8810000	13700000	11500000	10500000	9650000	10100000	8740000	11500000	11200000	9730000	-0.112549	0.562982	-0.178859	0.412551	-0.124085	0.597853
Q93008	USP9X	7	7	866000	796000	928000	873000	890000	876000	853000	936000	976000	943000	941000	0.0298192	0.795622	0.0948917	0.494451	0.128639	0.370357
Q9H6T3	RPAP3	10	10	3310000	3520000	3120000	4080000	3440000	3150000	4000000	3760000	3050000	2520000	2790000	0.0941256	0.509976	0.111863	0.482242	-0.32114	0.0549837
Q02818	NUCB1	7	7	746000	550000	740000	661000	649000	538000	685000	642000	688000	892000	759000	-0.131886	0.452347	-0.00168222	0.991953	0.291861	0.18095
Q9Y3B7	RM11	7	7	1500000	1520000	1410000	1540000	1480000	1530000	1660000	1420000	1450000	1110000	1080000	0.0391101	0.716193	0.029466	0.825416	-0.430781	0.0138861
P52306	GDS1	13	13	2920000	2060000	3080000	3040000	2740000	2440000	2560000	2200000	2640000	2850000	2610000	0.0445284	0.81674	-0.105786	0.596474	0.0436582	0.843425
P09110	THIK	6	6	840000	652000	920000	931000	869000	947000	1010000	1020000	1180000	1080000	1040000	0.201536	0.232201	0.423533	0.0427916	0.413437	0.0684479
O14737	PDCD5	7	7	8350000	6480000	7600000	7960000	7070000	6550000	7470000	5960000	7560000	7680000	6160000	-0.0525986	0.724036	-0.0963209	0.576384	-0.112571	0.550872
Q96JM3	CHAP1	7	7	2340000	2320000	1980000	2590000	2470000	2040000	2870000	2710000	2390000	1630000	1890000	0.0932995	0.530249	0.263407	0.106894	-0.330415	0.0737995
P36915	GNL1	6	6	499000	802000	516000	542000	546000	610000	536000	568000	584000	553000	573000	-0.06467	0.756589	-0.0719736	0.737043	-0.0704304	0.779373
P42025	ACTY	7	3	298000	457000	301000	424000	423000	336000	400000	483000	286000	268000	335000	0.185304	0.393183	0.143589	0.594062	-0.20256	0.43609
Q58FG1	HS904	4	1	136000	86900	131000	143000	137000	120000	126000	96500	118000	139000	114000	0.200875	0.340112	-0.0365967	0.869489	0.121859	0.632448
P27361	MK03	8	3	547000	553000	598000	558000	639000	665000	553000	544000	614000	664000	738000	0.130157	0.312057	0.010053	0.938277	0.307747	0.059187
P63173	RL38	5	5	13300000	10900000	19100000	10500000	10900000	11900000	7430000	7530000	11300000	11000000	10300000	-0.341216	0.150699	-0.710283	0.0313979	-0.399702	0.170145
P30511	HLAF	7	4	928000	592000	855000	698000	756000	706000	660000	677000	801000	1100000	978000	-0.111455	0.56464	-0.130741	0.538861	0.416084	0.119663
P47914	RL29	5	5	44300000	39700000	58500000	44300000	42000000	44700000	29900000	25500000	38800000	34000000	33400000	-0.102304	0.550453	-0.599394	0.0293766	-0.475603	0.0546407
P32929	CGL	7	7	2610000	2860000	2160000	3040000	2830000	2570000	3220000	3580000	2510000	3170000	3780000	0.151848	0.330972	0.281204	0.176953	0.454402	0.0450743
O94915	FRYL	15	15	2310000	1930000	2360000	2180000	2280000	2170000	2110000	2110000	2300000	2670000	2440000	0.0119255	0.925435	-0.0130536	0.927134	0.2201	0.196983
Q5T9A4	ATD3B	9	3	771000	589000	730000	570000	716000	780000	544000	600000	856000	897000	806000	-0.0194998	0.911782	-0.0822383	0.708297	0.296979	0.130386
Q12830	BPTF	6	6	376000	299000	352000	365000	335000	361000	306000	317000	397000	372000	334000	0.0525343	0.693896	-0.0131	0.938464	0.0487575	0.765341
Q96DB5	RMD1	7	7	1710000	1360000	1730000	1700000	1580000	1550000	1580000	1610000	1710000	1680000	1680000	0.0164508	0.906656	0.0375355	0.803929	0.0790029	0.637626
Q92769	HDAC2	11	6	2470000	2630000	2510000	2450000	2750000	2710000	2410000	2890000	2390000	2440000	2550000	0.054415	0.632909	0.00995068	0.943118	-0.0237312	0.852013
Q9NRX1	PNO1	5	5	2110000	1900000	2830000	1460000	1610000	1830000	1040000	1040000	1300000	1640000	1560000	-0.466391	0.036762	-1.00412	0.00135215	-0.490394	0.0537603
Q9NVU7	SDA1	10	10	1440000	1170000	2210000	1230000	1420000	1870000	1140000	999000	1850000	1280000	1050000	-0.0630121	0.820149	-0.273836	0.413328	-0.418941	0.204086
Q9NWQ8	PHAG1	6	6	355000	384000	318000	389000	386000	366000	402000	439000	330000	240000	302000	0.114088	0.366462	0.141977	0.40263	-0.383859	0.0630052
Q53GQ0	DHB12	8	8	3400000	3180000	3790000	2450000	3340000	3820000	2640000	2440000	4340000	4680000	4680000	-0.130186	0.504424	-0.183882	0.462955	0.440922	0.0197679
P47755	CAZA2	6	5	428000	314000	394000	412000	358000	301000	367000	304000	398000	436000	342000	-0.0847345	0.641965	-0.0846504	0.6469	0.0403052	0.845184
P63098	CANB1	5	5	726000	464000	769000	777000	630000	480000	638000	477000	691000	404000	451000	-0.0469257	0.859027	-0.100282	0.694036	-0.578618	0.0637451
O75964	ATP5L	6	6	2000000	1210000	2710000	1130000	1690000	2300000	865000	979000	2340000	3240000	2880000	-0.192773	0.608656	-0.575546	0.240828	0.706598	0.0893558
P60866	RS20	6	6	17800000	15500000	21200000	13400000	15800000	17800000	10300000	9850000	16400000	17400000	15500000	-0.211392	0.248899	-0.604558	0.0381413	-0.133725	0.479041
Q99707	METH	9	9	1690000	1380000	1320000	1610000	1600000	1610000	1650000	1390000	1320000	998000	957000	0.143321	0.307392	-0.00804687	0.961318	-0.573892	0.0121629
P51570	GALK1	6	6	402000	352000	393000	476000	414000	380000	461000	338000	406000	471000	385000	0.143097	0.311368	0.0619898	0.706595	0.157859	0.342805
Q8IY67	RAVR1	9	9	1890000	1910000	2070000	1690000	1720000	1920000	1620000	1510000	1560000	1320000	1380000	-0.140351	0.255168	-0.323167	0.0320066	-0.534593	0.00611358
Q96K76	UBP47	5	5	577000	378000	527000	568000	493000	437000	513000	461000	488000	487000	450000	0.0301171	0.880155	0.00194874	0.99191	-0.0546635	0.806814
P49366	DHYS	5	5	542000	369000	456000	491000	455000	435000	455000	414000	397000	429000	443000	0.0305525	0.856424	-0.0954371	0.599565	-0.0461737	0.818625
O43678	NDUA2	3	3	1580000	1160000	1180000	1700000	1480000	1380000	1700000	1430000	1500000	1740000	1520000	0.227655	0.207185	0.251225	0.181512	0.330634	0.132424
P35244	RFA3	5	5	2680000	2510000	2430000	2840000	2550000	2720000	2790000	2340000	2450000	2400000	2310000	0.089706	0.440855	-0.0104404	0.939094	-0.108162	0.421548
O94842	TOX4	5	5	339000	250000	393000	333000	283000	291000	299000	240000	370000	202000	228000	-0.0934664	0.630974	-0.109013	0.652924	-0.58422	0.0411798
P30049	ATPD	3	3	2410000	2250000	1890000	2490000	2230000	1890000	2600000	2220000	2170000	2790000	2550000	0.0114104	0.943454	0.096474	0.547964	0.296266	0.112231
O15226	NKRF	4	4	693000	583000	1000000	550000	657000	673000	258000	310000	652000	351000	369000	-0.244116	0.291928	-0.984589	0.0357789	-1.03855	0.00662148
P62857	RS28	5	5	16000000	10900000	13300000	12900000	10800000	10000000	6750000	8870000	8050000	9340000	7920000	-0.245141	0.212501	-0.7556	0.00554616	-0.622075	0.0236914
Q9Y376	CAB39	12	12	5500000	4600000	6920000	5220000	5290000	5750000	4200000	4500000	5120000	4660000	4330000	-0.046986	0.787185	-0.285126	0.168027	-0.316597	0.17054
Q9Y606	TRUA	5	5	1360000	1270000	1560000	1210000	1310000	1510000	945000	1020000	1410000	1540000	1560000	-0.0569529	0.695187	-0.32911	0.126869	0.155578	0.322965
O43747	AP1G1	9	9	3580000	3670000	4440000	3470000	3820000	4630000	2950000	2850000	4540000	3900000	3910000	0.0244071	0.879979	-0.203977	0.374418	0.00988826	0.949604
Q9Y6C9	MTCH2	7	7	1320000	976000	1380000	1000000	1240000	1240000	1030000	1130000	1370000	1630000	1420000	-0.0698263	0.701788	-0.0523387	0.791038	0.328662	0.149446
P84098	RL19	9	9	14800000	16800000	25600000	15500000	15200000	18200000	10300000	10100000	15600000	13600000	12700000	-0.189975	0.412146	-0.657219	0.0441481	-0.49585	0.104142
P61513	RL37A	5	5	738000	752000	1040000	760000	804000	815000	602000	541000	686000	599000	569000	-0.0709567	0.670654	-0.456421	0.0431972	-0.512129	0.0403951
Q9NW13	RBM28	7	7	178000	230000	418000	127000	211000	255000	114000	117000	208000	223000	224000	-0.441482	0.278989	-0.874963	0.051967	-0.2054	0.594536
Q2TAY7	SMU1	7	7	2290000	1780000	2700000	2340000	2250000	2320000	1850000	1830000	2810000	2320000	2160000	0.0501247	0.773118	-0.0700817	0.774578	0.00918331	0.96575
Q9BSJ2	GCP2	5	5	492000	499000	619000	452000	477000	548000	376000	396000	533000	501000	556000	-0.12105	0.427351	-0.312423	0.136026	-0.0159314	0.924342
A6NHL2	TBAL3	5	1	9390	0	22000	10700	7170	0	10500	4.72	5670	0	0	-0.714522	0.183827	-4.45572	0.231067	NA	NA
Q9BV79	MECR	4	4	463000	456000	373000	424000	479000	443000	522000	481000	460000	554000	548000	0.0640583	0.641415	0.184166	0.240896	0.36229	0.0563733
Q9H098	F107B	6	6	4740000	4640000	4420000	4370000	4270000	4210000	4030000	3930000	3510000	3760000	3610000	-0.102456	0.350986	-0.268759	0.0700243	-0.319654	0.0420433
Q13685	AAMP	6	6	1430000	1340000	1370000	1230000	1190000	1170000	1070000	910000	1000000	992000	939000	-0.205432	0.0863118	-0.476958	0.00744453	-0.515337	0.00650341
P61225	RAP2B	6	3	651000	666000	528000	586000	692000	709000	748000	749000	557000	547000	561000	0.10958	0.473457	0.148988	0.429682	-0.143135	0.393925
O95336	6PGL	9	9	2970000	2250000	2780000	3210000	2910000	2750000	3280000	2210000	2920000	2600000	1930000	0.15585	0.317359	0.0627459	0.758166	-0.241601	0.278538
O75153	CLU	11	11	2100000	1710000	2370000	1850000	1980000	2100000	1550000	1880000	1990000	1790000	1680000	-0.0486192	0.755755	-0.184501	0.330792	-0.235547	0.234509
P40855	PEX19	7	7	2250000	1830000	1880000	2230000	2010000	2030000	2380000	1800000	1930000	1310000	1230000	0.0777392	0.562144	0.031686	0.851914	-0.640055	0.00599664
P20674	COX5A	7	7	13100000	10300000	11900000	10100000	10100000	9580000	11200000	11200000	12100000	12900000	11000000	-0.238788	0.103502	-0.0270561	0.852855	0.0247131	0.88529
Q92620	PRP16	6	6	240000	329000	317000	228000	307000	393000	239000	216000	378000	329000	349000	0.045399	0.848272	-0.119726	0.643982	0.212122	0.288445
Q96EY7	PTCD3	9	9	805000	612000	1010000	674000	752000	849000	647000	736000	859000	926000	856000	-0.0698527	0.740124	-0.0942247	0.676729	0.168044	0.497545
O15305	PMM2	7	7	2210000	1970000	2240000	2610000	2430000	2290000	2210000	2340000	2120000	1850000	1730000	0.191538	0.145468	0.0562928	0.669808	-0.256098	0.105047
Q5H9R7	PP6R3	9	9	3440000	2860000	3430000	3430000	3100000	3010000	2930000	2980000	3030000	3140000	3040000	-0.025464	0.847622	-0.117034	0.407936	-0.0647928	0.670738
Q8N9T8	KRI1	11	11	708000	614000	723000	724000	667000	649000	635000	852000	689000	362000	341000	-0.00136291	0.991247	0.0820434	0.624033	-0.952447	0.000628327
Q6FI81	CPIN1	8	8	1530000	1420000	1370000	1590000	1580000	1410000	1830000	1460000	1510000	1060000	1100000	0.0836827	0.486855	0.146254	0.339627	-0.413749	0.0187289
P83876	TXN4A	5	5	2160000	2330000	1790000	2600000	2350000	2000000	2860000	2430000	2110000	1860000	2140000	0.146617	0.380411	0.234298	0.218714	-0.0606502	0.73142
P63162	RSMN	4	4	16400000	11500000	16700000	16000000	13700000	12700000	11300000	11300000	14500000	14400000	13300000	-0.0593672	0.755319	-0.255493	0.240334	-0.0829784	0.701114
P14678	RSMB	4	4	16400000	11500000	16700000	16000000	13700000	12700000	11300000	11300000	14500000	14400000	13300000	-0.0593672	0.755319	-0.255493	0.240334	-0.0829784	0.701114
Q6P996	PDXD1	9	9	954000	1280000	700000	1160000	1160000	1070000	1460000	1440000	995000	740000	833000	0.250743	0.290084	0.430391	0.14758	-0.273551	0.351044
Q9H0B6	KLC2	7	2	39800	13000	29200	39500	36000	40100	43600	39100	49300	37700	19900	0.638734	0.141026	0.825279	0.0751531	0.147917	0.791162
Q13330	MTA1	7	5	565000	959000	574000	481000	510000	520000	421000	449000	589000	681000	691000	-0.428596	0.0907574	-0.49401	0.090639	0.0178928	0.948399
O75531	BAF	7	7	27900000	24200000	25400000	27600000	26700000	25800000	31500000	23900000	27300000	25100000	23800000	0.0495928	0.669883	0.0870542	0.583207	-0.0773758	0.581132
Q16222	UAP1	9	8	2120000	1660000	1800000	2130000	1900000	1840000	2100000	1980000	2330000	2280000	2080000	0.0777714	0.586238	0.204325	0.21232	0.235061	0.188912
Q6PKG0	LARP1	11	11	4640000	4090000	4210000	4530000	4230000	4230000	3840000	3640000	4120000	3690000	3390000	0.00692683	0.951842	-0.157452	0.258261	-0.284229	0.0792351
P61962	DCAF7	5	5	1140000	898000	1090000	1190000	1000000	978000	1030000	850000	1070000	847000	763000	0.0202395	0.89311	-0.0841198	0.616468	-0.367622	0.0637536
P35268	RL22	4	4	1950000	1640000	2630000	1520000	1630000	1950000	1020000	1000000	1730000	1810000	1570000	-0.266605	0.224261	-0.750964	0.0301691	-0.2707	0.284182
Q9Y285	SYFA	10	10	2280000	2580000	2280000	2190000	2290000	2440000	2100000	2650000	2010000	2060000	2150000	-0.044093	0.711626	-0.0872872	0.59135	-0.174989	0.234192
P51159	RB27A	7	7	2230000	1770000	2410000	1830000	2150000	2120000	1830000	1820000	2510000	2530000	2380000	-0.0631939	0.693148	-0.0621189	0.757283	0.211774	0.272741
Q13469	NFAC2	8	8	1160000	1130000	1190000	1240000	1060000	1060000	1100000	915000	1120000	856000	904000	-0.0543135	0.653799	-0.156188	0.287367	-0.398764	0.0183188
P28062	PSB8	7	7	4860000	3510000	4720000	5080000	4340000	4080000	4260000	4440000	4290000	5280000	4190000	0.0532928	0.760537	0.00372552	0.982351	0.123339	0.571429
Q9NY61	AATF	8	8	2170000	1830000	2150000	1890000	1860000	1700000	1840000	1450000	1650000	1650000	1440000	-0.171551	0.203499	-0.31855	0.0723837	-0.407024	0.0370103
P06454	PTMA	4	4	17900000	14500000	20100000	19000000	16300000	14600000	15600000	13400000	12100000	3780000	4340000	-0.0687894	0.694141	-0.348141	0.0888372	-2.09829	4.29e-05
Q92905	CSN5	9	9	3870000	2930000	3150000	3550000	3420000	3180000	3510000	3280000	3750000	4110000	3640000	0.0374187	0.797024	0.0911571	0.569435	0.23201	0.225157
Q96TC7	RMD3	11	11	1490000	1450000	1370000	1310000	1440000	1340000	1410000	1480000	1200000	1200000	1150000	-0.0758908	0.503486	-0.0804048	0.574546	-0.289513	0.060284
Q9BZJ0	CRNL1	9	9	2140000	1940000	2930000	2090000	2460000	2510000	1860000	2010000	2980000	2580000	2650000	0.0284268	0.879846	-0.0422526	0.865752	0.185159	0.406702
Q99805	TM9S2	6	6	1300000	1040000	1080000	1160000	1260000	1130000	1280000	1280000	1260000	1160000	1130000	0.0592483	0.66304	0.166528	0.264869	0.0131816	0.933378
P48634	PRC2A	8	7	770000	925000	740000	768000	806000	793000	727000	616000	770000	352000	413000	-0.03421	0.793712	-0.204031	0.232123	-1.08309	0.000738283
Q9NPQ8	RIC8A	4	4	507000	544000	517000	541000	561000	564000	545000	664000	520000	524000	523000	0.0878559	0.421502	0.133398	0.381598	0.00293665	0.981464
Q92896	GSLG1	6	6	1330000	1150000	1410000	1260000	1310000	1350000	1150000	1350000	1270000	1210000	1100000	0.0157316	0.900783	-0.0431112	0.770156	-0.16333	0.316114
O15397	IPO8	7	6	572000	659000	526000	610000	621000	703000	683000	897000	614000	618000	666000	0.141857	0.320427	0.307959	0.139197	0.137779	0.398125
O75746	CMC1	8	5	1010000	801000	1220000	724000	900000	884000	558000	705000	920000	1210000	1200000	-0.258978	0.203135	-0.482458	0.0833272	0.275317	0.227571
P52594	AGFG1	2	2	146000	107000	159000	180000	120000	130000	151000	157000	158000	89700	90500	0.058979	0.792118	0.197544	0.29926	-0.587951	0.0290613
Q9Y4I1	MYO5A	10	10	1510000	1250000	1390000	1510000	1490000	1430000	1370000	1200000	1570000	1410000	1420000	0.0981048	0.431783	-0.00786222	0.960951	0.0369392	0.800141
Q9UBQ7	GRHPR	5	5	2930000	2250000	2900000	3070000	2770000	2600000	2820000	2520000	2720000	2820000	2700000	0.0699192	0.650506	0.00528233	0.973449	0.0453678	0.7958
Q9HAV7	GRPE1	9	9	13200000	9620000	11800000	12600000	12000000	10900000	12300000	10200000	11600000	11400000	9870000	0.0457842	0.769319	-0.0140271	0.934637	-0.1094	0.570237
Q5T1M5	FKB15	8	8	805000	593000	780000	838000	732000	668000	740000	706000	738000	492000	456000	0.046049	0.786129	0.0167731	0.918164	-0.602986	0.0168733
Q6DRA6	H2B2D	6	1	248000	197000	276000	232000	306000	295000	231000	231000	325000	354000	345000	0.211722	0.270087	0.121007	0.568992	0.554105	0.0235488
Q6DN03	H2B2C	6	1	248000	197000	276000	232000	306000	295000	231000	231000	325000	354000	345000	0.211722	0.270087	0.121007	0.568992	0.554105	0.0235488
Q02750	MP2K1	11	8	4660000	3470000	4630000	4450000	4290000	4530000	4240000	3680000	5030000	4600000	4170000	0.0693387	0.652346	0.0226835	0.906324	0.0554147	0.770824
P62253	UB2G1	6	6	5530000	5680000	4470000	6260000	5820000	5240000	6430000	5760000	4510000	3270000	3530000	0.147768	0.332649	0.0835232	0.661948	-0.613336	0.00964135
Q9NZL4	HPBP1	8	8	1760000	1390000	1700000	1950000	1640000	1670000	1890000	1670000	1740000	1860000	1470000	0.120274	0.425149	0.133709	0.389641	0.040161	0.831409
Q6P1J9	CDC73	10	10	2170000	1980000	2650000	1830000	2160000	2180000	1440000	1400000	2120000	2200000	2060000	-0.133995	0.405156	-0.471209	0.0604483	-0.0796553	0.653282
P17900	SAP3	4	4	4360000	2810000	3900000	4000000	2850000	2850000	3530000	1870000	3670000	4350000	2630000	-0.185483	0.41964	-0.326629	0.319892	-0.101418	0.741017
O60502	OGA	9	9	1640000	1600000	1330000	1700000	1530000	1430000	1980000	2150000	1640000	1140000	1090000	0.0306292	0.827249	0.333446	0.0792717	-0.444384	0.0267442
Q96HC4	PDLI5	6	6	2530000	2350000	2740000	2590000	2720000	2430000	2320000	2360000	2340000	1770000	1860000	0.023847	0.843438	-0.115518	0.38331	-0.482465	0.0125891
Q9Y2S7	PDIP2	8	8	1880000	1100000	1580000	1370000	1420000	1390000	1260000	1320000	1620000	1300000	1210000	-0.091003	0.664768	-0.0927351	0.693212	-0.242628	0.365971
Q7Z460	CLAP1	8	7	1390000	1280000	1710000	1230000	1360000	1480000	905000	911000	1240000	1040000	1030000	-0.099121	0.529302	-0.524457	0.0275479	-0.485461	0.028763
P08237	PFKAM	9	7	1150000	1090000	1580000	1180000	1330000	1480000	859000	823000	1350000	1230000	1280000	0.0766412	0.67892	-0.351078	0.196242	-0.00122779	0.995253
Q9NVS9	PNPO	4	4	820000	1210000	627000	994000	933000	789000	1090000	1690000	731000	579000	646000	0.0780412	0.759798	0.371351	0.336895	-0.481126	0.150045
Q9Y305	ACOT9	6	6	1360000	1140000	1350000	1210000	1220000	1410000	1290000	1210000	1790000	2300000	2050000	-0.00267218	0.98418	0.138913	0.482631	0.763429	0.00260382
Q13098	CSN1	10	10	2260000	2190000	2020000	2110000	2540000	2550000	2330000	3190000	2350000	2440000	2650000	0.15032	0.273693	0.268313	0.15011	0.239234	0.119069
P62841	RS15	6	6	6500000	6320000	7290000	6100000	6340000	6560000	5090000	4750000	5740000	5180000	5080000	-0.0797651	0.502169	-0.36988	0.0322818	-0.383204	0.0293865
Q9HBI1	PARVB	4	4	818000	1100000	925000	848000	1050000	1140000	795000	1000000	896000	828000	994000	0.0954526	0.588829	-0.074868	0.664789	-0.0522236	0.783041
Q04695	K1C17	6	2	648000	57100	36500	12200	9650	15800	21100	4060	16000	15700	0	-3.16797	0.0167034	-3.31481	0.0237955	-2.81567	0.16506
P18085	ARF4	7	4	3170000	2100000	2910000	3010000	2590000	2330000	2650000	2100000	2300000	2100000	2020000	-0.0309486	0.874792	-0.199292	0.340444	-0.382925	0.118683
Q9ULW0	TPX2	14	14	3220000	3120000	4520000	2460000	3360000	4300000	2390000	2020000	5960000	4550000	4680000	-0.117824	0.64259	-0.219417	0.609974	0.371211	0.116541
O15357	SHIP2	13	13	1490000	1650000	1550000	1560000	1740000	1820000	1600000	1810000	1540000	1460000	1610000	0.124842	0.318253	0.0756485	0.579613	-0.0268343	0.843837
Q9BQ52	RNZ2	4	4	423000	441000	523000	395000	450000	588000	381000	334000	493000	460000	458000	0.0331155	0.857892	-0.21234	0.288983	-0.00425836	0.977904
O43670	ZN207	5	5	6010000	6060000	5160000	6550000	5720000	5400000	7000000	6560000	5400000	3800000	3570000	0.0354719	0.794497	0.133319	0.416154	-0.637056	0.0045473
O95865	DDAH2	6	6	996000	999000	795000	1030000	884000	888000	1140000	1020000	884000	740000	776000	0.0105311	0.942607	0.125973	0.465615	-0.287404	0.121115
P17931	LEG3	8	8	16700000	13200000	14700000	16700000	14900000	14300000	18100000	15700000	16800000	16100000	14900000	0.0449911	0.748022	0.186338	0.23703	0.0657858	0.682624
Q04760	LGUL	9	9	20800000	17200000	18000000	21400000	18500000	17800000	22400000	20700000	18800000	18200000	17300000	0.0433414	0.754117	0.145624	0.339395	-0.0683078	0.649719
P13073	COX41	6	6	18000000	13500000	20700000	12100000	15400000	18400000	11100000	12300000	18000000	20800000	19400000	-0.184315	0.424941	-0.344457	0.199576	0.229458	0.318555
P98179	RBM3	4	4	1900000	3190000	1360000	1810000	2210000	2020000	2420000	2210000	1890000	829000	859000	-0.00959038	0.975282	0.0980924	0.759352	-1.2593	0.0140629
Q9BYD2	RM09	8	8	2160000	1870000	1960000	1980000	1980000	1950000	1850000	1820000	1870000	1360000	1570000	-0.0168161	0.882638	-0.11014	0.402377	-0.447789	0.0219926
P46779	RL28	6	6	15500000	26100000	27700000	15300000	19100000	28200000	11300000	11500000	20400000	20700000	20800000	-0.147802	0.638451	-0.693226	0.066274	-0.108961	0.708996
Q00765	REEP5	8	8	14400000	11800000	12700000	12600000	14000000	14400000	12700000	13000000	17000000	11500000	10700000	0.0784117	0.554934	0.126397	0.473719	-0.220272	0.181698
Q8NI36	WDR36	8	8	2550000	2440000	2930000	2020000	2290000	2360000	1590000	1360000	2120000	2180000	1930000	-0.246596	0.0958146	-0.66386	0.0114049	-0.359629	0.0534169
Q15061	WDR43	11	11	1720000	1430000	2410000	1860000	1790000	2020000	1370000	1450000	2170000	1990000	1800000	0.0607202	0.770202	-0.153178	0.573612	0.0645637	0.799435
P50914	RL14	4	4	11600000	18400000	42500000	8250000	13100000	31200000	5030000	4650000	26200000	27900000	28000000	-0.475905	0.461514	-1.29593	0.133473	0.422415	0.458727
Q9UGP8	SEC63	9	9	824000	533000	1050000	537000	707000	754000	465000	574000	782000	891000	874000	-0.2293	0.419131	-0.381216	0.243162	0.19183	0.541024
P46926	GNPI1	5	4	461000	331000	403000	481000	430000	387000	455000	469000	469000	442000	442000	0.126776	0.457625	0.234222	0.178545	0.163254	0.391888
O43815	STRN	7	7	1020000	1830000	966000	1270000	1330000	1140000	1630000	1780000	1140000	994000	1120000	0.0315936	0.903819	0.291758	0.356071	-0.206094	0.527486
P56182	RRP1	8	8	2520000	2430000	3400000	2300000	2900000	3000000	1930000	2270000	2600000	1970000	1940000	-0.0190885	0.918304	-0.290037	0.170802	-0.492845	0.0411703
P49590	SYHM	7	2	395000	388000	426000	391000	449000	339000	407000	350000	453000	497000	438000	-0.0445311	0.755415	-0.00562266	0.970013	0.212501	0.165732
P04818	TYSY	4	4	415000	649000	455000	429000	364000	388000	242000	345000	236000	285000	293000	-0.338741	0.115613	-0.878935	0.00727455	-0.781467	0.0135204
Q9Y3L5	RAP2C	6	2	1400000	938000	1510000	1320000	1040000	1170000	1370000	997000	1240000	1190000	1150000	-0.101335	0.637548	-0.0758179	0.745814	-0.102914	0.675842
Q9H2P0	ADNP	6	6	1430000	1190000	1500000	1490000	1390000	1360000	1080000	928000	1590000	1280000	1180000	0.0473549	0.726063	-0.226561	0.347798	-0.153181	0.364183
P18077	RL35A	7	7	16000000	19100000	27000000	14400000	16100000	20500000	8380000	9860000	15600000	14400000	13700000	-0.265284	0.283535	-0.892792	0.0185542	-0.524746	0.0754223
Q9H2J4	PDCL3	8	8	4190000	3340000	3940000	4030000	3750000	3530000	3210000	3080000	2730000	2970000	2600000	-0.0158851	0.907083	-0.34353	0.0523842	-0.453844	0.0308002
Q6NYC1	JMJD6	4	4	1880000	1980000	1690000	1990000	2230000	2110000	2270000	1940000	2140000	1590000	1630000	0.191266	0.148473	0.194368	0.193649	-0.197469	0.194146
P35612	ADDB	9	8	1510000	1320000	1560000	1620000	1480000	1560000	1530000	1420000	1570000	1510000	1400000	0.0888348	0.47547	0.0445182	0.744809	-0.00555648	0.96967
P08708	RS17	8	8	36100000	34700000	39700000	29700000	32700000	32100000	18600000	22500000	24100000	28400000	27300000	-0.224582	0.0888367	-0.767271	0.00145316	-0.401295	0.0237388
Q8NBT2	SPC24	6	6	1580000	1270000	1310000	1370000	1330000	1300000	1360000	1190000	1120000	921000	915000	-0.0500687	0.702365	-0.178751	0.274817	-0.588215	0.00887524
P62899	RL31	7	7	47100000	34700000	66200000	36300000	35800000	39400000	23200000	19000000	32900000	26700000	25000000	-0.35979	0.164704	-0.966427	0.014132	-0.883114	0.021995
Q8WWI1	LMO7	8	8	664000	542000	636000	594000	694000	647000	617000	582000	623000	582000	523000	0.0735538	0.590104	-0.0109937	0.937319	-0.148919	0.363204
O94874	UFL1	8	7	1120000	988000	1470000	1180000	1310000	1300000	926000	896000	1340000	1460000	1520000	0.101656	0.563169	-0.183003	0.441471	0.341054	0.140841
Q8TEQ6	GEMI5	8	8	2210000	2610000	2270000	2120000	2430000	2680000	1960000	2350000	2310000	2390000	2780000	0.0254884	0.857575	-0.0997937	0.506743	0.129118	0.422452
Q96S52	PIGS	4	4	681000	444000	892000	504000	744000	707000	506000	420000	852000	996000	833000	-0.00827387	0.977283	-0.191626	0.595239	0.495478	0.163182
Q8N6T3	ARFG1	3	3	418000	292000	355000	418000	328000	347000	455000	375000	408000	309000	316000	0.044948	0.801306	0.228012	0.230158	-0.168664	0.396988
Q14C86	GAPD1	8	8	2120000	1870000	2240000	2010000	2330000	2540000	1950000	2200000	2830000	2330000	2210000	0.140584	0.342611	0.150393	0.423213	0.131988	0.383879
P62269	RS18	8	8	42100000	41000000	43700000	38200000	35100000	34400000	24900000	35200000	27300000	28900000	30000000	-0.236542	0.0640886	-0.552152	0.0120545	-0.52101	0.00592916
P22033	MUTA	8	8	1880000	1760000	2500000	1710000	1960000	2330000	1790000	1930000	2670000	2540000	2810000	-0.0276854	0.884614	0.052388	0.813342	0.401621	0.084859
Q9H444	CHM4B	5	5	1750000	1090000	1920000	1800000	1470000	1490000	1620000	1380000	1870000	991000	949000	0.0354453	0.881644	0.063637	0.802682	-0.668545	0.0489346
Q96DI7	SNR40	8	8	4690000	3530000	5080000	4200000	4110000	3910000	3260000	3540000	4650000	4660000	4060000	-0.105796	0.52755	-0.216078	0.32754	-0.0104567	0.959813
P62266	RS23	6	6	7320000	10200000	9030000	7080000	6980000	9420000	4490000	4580000	6030000	6570000	6740000	-0.178121	0.359881	-0.814282	0.00371689	-0.398035	0.0686894
O75044	SRGP2	10	10	1950000	3150000	2280000	2180000	2270000	2300000	2010000	2580000	2190000	1960000	2060000	-0.0997352	0.60833	-0.100787	0.645599	-0.262538	0.293028
P51692	STA5B	7	7	1370000	1420000	1280000	1350000	1380000	1350000	1160000	1270000	1330000	1280000	1300000	0.00479215	0.964873	-0.115277	0.393846	-0.0714092	0.589185
P33240	CSTF2	6	3	1120000	929000	919000	1160000	952000	867000	1240000	904000	1050000	975000	971000	0.000625394	0.996884	0.0999127	0.570957	-0.0179533	0.906731
Q9Y3D9	RT23	7	7	2640000	2590000	2650000	2310000	2540000	2600000	2280000	2690000	2170000	1840000	1970000	-0.0827498	0.465606	-0.148382	0.308264	-0.46421	0.00975428
P55145	MANF	7	7	1960000	1710000	3130000	2140000	2230000	2870000	2010000	2060000	3500000	4010000	3510000	0.128231	0.620181	0.155394	0.628312	0.777199	0.0348793
Q9Y5Y2	NUBP2	5	5	383000	411000	362000	457000	371000	341000	371000	411000	317000	322000	297000	0.00697087	0.962754	-0.079144	0.607106	-0.315396	0.0564503
Q9UQ88	CD11A	10	1	22800	18200	30500	29500	26300	18200	33500	17800	24700	29300	19300	0.0526449	0.840041	0.0729226	0.805443	0.0291569	0.922561
Q8NHP8	PLBL2	7	7	1540000	1610000	1370000	1730000	1540000	1460000	1770000	1680000	1590000	1620000	1560000	0.0651679	0.619521	0.159023	0.262465	0.0807143	0.574273
A1L0T0	HACL2	5	5	243000	274000	271000	212000	227000	281000	213000	323000	279000	329000	337000	-0.138699	0.364707	0.0297426	0.874575	0.344276	0.0395385
Q15631	TSN	5	5	2140000	1880000	2430000	2040000	2170000	2380000	1680000	1890000	2310000	2300000	2230000	0.0359753	0.80163	-0.138186	0.453565	0.0829055	0.6141
Q6P1N9	TATD1	7	7	2370000	2110000	2140000	2280000	2220000	2040000	2040000	2010000	1900000	2160000	1910000	-0.0171927	0.883697	-0.152659	0.255909	-0.117612	0.424197
Q8WTT2	NOC3L	9	9	1850000	1670000	2720000	1810000	1960000	2300000	1720000	1510000	2500000	2580000	2400000	-0.0141676	0.947383	-0.124032	0.648942	0.291543	0.265486
Q15436	SC23A	5	2	191000	142000	243000	185000	165000	177000	143000	167000	193000	223000	190000	-0.0955597	0.650374	-0.171985	0.474601	0.134715	0.610967
Q9NZW5	PALS2	8	7	1640000	1150000	1540000	1410000	1390000	1400000	1150000	1150000	1410000	1430000	1310000	-0.0273511	0.866196	-0.213099	0.281656	-0.0599624	0.767098
Q7Z4V5	HDGR2	7	6	3480000	2440000	3390000	3610000	2940000	2690000	3520000	2640000	3490000	3400000	3020000	-0.00394419	0.983789	0.0573622	0.782362	0.0642904	0.760107
Q9BPW8	NIPS1	7	7	2060000	2910000	1890000	2080000	2700000	2390000	2330000	2770000	2350000	3380000	3600000	0.0815013	0.688731	0.140276	0.496275	0.63516	0.02817
O95400	CD2B2	5	5	622000	430000	533000	628000	520000	469000	753000	508000	634000	543000	539000	0.0344924	0.854362	0.255525	0.257953	0.0504898	0.797155
Q92888	ARHG1	7	7	1070000	1360000	1010000	1180000	1200000	1210000	1420000	1270000	1280000	980000	1040000	0.0737519	0.618653	0.217097	0.210635	-0.171472	0.361175
P19784	CSK22	6	5	1370000	1290000	1520000	1430000	1530000	1630000	1470000	1830000	1720000	1670000	1710000	0.136267	0.293861	0.261483	0.114993	0.281716	0.0847664
P40429	RL13A	6	6	62400000	55300000	68700000	55200000	51700000	49800000	38100000	34600000	39600000	39200000	39400000	-0.246052	0.0916839	-0.727691	0.00139873	-0.655187	0.00481323
P42677	RS27	4	1	12100000	10900000	13600000	10900000	10700000	11500000	7750000	6230000	9120000	7440000	8150000	-0.13979	0.297651	-0.675421	0.00778832	-0.641857	0.00619194
O00743	PPP6	5	5	3280000	2790000	2380000	3630000	3460000	2960000	4030000	4440000	3660000	3960000	4250000	0.257139	0.148531	0.52942	0.0154917	0.554841	0.0210195
P26373	RL13	9	9	45800000	73500000	67000000	52400000	56000000	64000000	35200000	43500000	48600000	45400000	50900000	-0.0880625	0.671917	-0.533235	0.0487623	-0.340572	0.199056
Q9UKV8	AGO2	6	6	2370000	2570000	2280000	2370000	2460000	2620000	2360000	2030000	2480000	2420000	2510000	0.0458076	0.69313	-0.0750275	0.602596	0.0361175	0.787521
P68431	H31	9	1	0	0	84600	55400	83000	114000	89100	55400	78500	102000	105000	-0.0693379	0.876349	-0.214656	0.541149	0.29075	0.222395
Q96M27	PRRC1	5	5	2220000	2220000	1970000	2200000	1940000	1860000	2070000	2070000	1880000	2110000	1890000	-0.0968174	0.453721	-0.0897736	0.503203	-0.0952904	0.512906
Q9H9J2	RM44	7	7	1830000	1630000	2010000	1610000	1740000	1700000	1520000	1460000	1750000	2080000	1960000	-0.110743	0.395857	-0.208839	0.195084	0.152415	0.337885
Q13547	HDAC1	12	7	1660000	1120000	2020000	1430000	1450000	1400000	1050000	1330000	1630000	1540000	1420000	-0.123847	0.584889	-0.240783	0.392291	-0.0719351	0.796366
P30279	CCND2	7	7	1540000	1210000	1560000	1430000	1240000	1210000	742000	843000	761000	342000	272000	-0.14604	0.352924	-0.87014	0.000799068	-2.22629	3.34e-05
Q8TBC4	UBA3	12	12	3100000	2480000	3000000	3250000	2820000	2780000	3350000	2910000	3150000	2310000	2090000	0.047883	0.737183	0.137654	0.373492	-0.373492	0.0566522
P21964	COMT	5	5	1410000	1200000	1380000	1040000	1260000	1570000	1160000	1060000	1470000	1320000	1330000	-0.0608753	0.736819	-0.123131	0.48415	-0.00181719	0.989818
Q92522	H1X	7	7	1160000	1440000	2320000	1060000	1370000	2010000	921000	1020000	2210000	1490000	1370000	-0.136294	0.684561	-0.300143	0.475137	-0.136695	0.670377
Q9BRG1	VPS25	6	6	1290000	1160000	1100000	1390000	1340000	1240000	1260000	1080000	1220000	1070000	1080000	0.162886	0.210299	0.00411227	0.976631	-0.135345	0.353231
P04080	CYTB	4	4	4380000	6010000	5020000	4530000	3340000	3590000	5070000	3850000	4050000	3250000	2980000	-0.427547	0.0448816	-0.247072	0.210676	-0.710785	0.00762074
Q9H2M9	RBGPR	14	14	3100000	2700000	3300000	3190000	3040000	3070000	2660000	2700000	3100000	2680000	2630000	0.0360576	0.772506	-0.10368	0.489444	-0.18725	0.240821
O95104	SCAF4	8	5	1200000	1290000	1180000	1170000	1230000	1280000	1330000	1600000	1180000	981000	1100000	0.00403944	0.97109	0.153031	0.351846	-0.234816	0.127204
P49773	HINT1	5	5	16500000	14800000	13000000	17200000	16400000	15700000	19300000	15400000	16300000	15600000	13900000	0.160098	0.253229	0.203276	0.235234	0.00279051	0.986443
Q49A26	GLYR1	8	8	784000	657000	799000	742000	764000	760000	839000	873000	870000	835000	815000	0.0220162	0.860954	0.210242	0.161143	0.149307	0.346319
Q8IXT5	RB12B	8	8	1990000	1800000	1850000	1600000	1680000	2310000	1490000	1500000	1900000	2160000	2060000	-0.0312882	0.854812	-0.214005	0.192169	0.167408	0.234688
Q9H7D7	WDR26	6	6	730000	903000	787000	932000	873000	683000	930000	1050000	768000	745000	800000	0.0330704	0.841941	0.177223	0.324282	-0.0577085	0.710238
P00374	DYR	6	6	4930000	4000000	4520000	4310000	3920000	3740000	3510000	2780000	2900000	4040000	4320000	-0.165444	0.23882	-0.551767	0.00939711	-0.0966102	0.534455
P11216	PYGB	11	11	2970000	2710000	3190000	2540000	2830000	3040000	2090000	2270000	2840000	3040000	2980000	-0.0775368	0.558124	-0.310075	0.0967544	0.0289211	0.836946
P52434	RPAB3	6	6	3320000	2150000	3220000	2870000	2630000	2490000	2310000	1950000	2040000	2090000	2100000	-0.0967738	0.625431	-0.440881	0.0646076	-0.440581	0.100249
P61619	S61A1	5	5	784000	671000	1020000	511000	846000	876000	555000	558000	647000	1030000	904000	-0.167584	0.532912	-0.473715	0.0386122	0.247893	0.285851
Q9Y2T2	AP3M1	8	8	1080000	799000	1390000	996000	992000	1190000	754000	769000	1140000	1300000	1160000	-0.00959745	0.965406	-0.286553	0.304127	0.208857	0.440657
Q96Q11	TRNT1	8	8	2950000	2400000	2790000	3050000	2810000	2750000	2600000	2580000	2670000	3560000	3310000	0.0849322	0.519743	-0.0470974	0.734147	0.344683	0.0607384
Q71RC2	LARP4	6	6	1390000	1160000	1260000	1310000	1250000	1240000	1210000	1090000	1340000	617000	589000	-0.000266132	0.998238	-0.0670217	0.655329	-1.07104	0.000342178
P08575	PTPRC	8	8	2500000	1980000	2190000	2200000	2240000	2220000	2290000	1960000	2150000	2410000	2320000	0.00440085	0.972737	-0.0559405	0.71135	0.0954592	0.549532
P51571	SSRD	4	4	4610000	3670000	5030000	3520000	4130000	4040000	3510000	3610000	4630000	5510000	4850000	-0.178344	0.285241	-0.178874	0.360028	0.232983	0.248369
P53007	TXTP	7	7	3730000	2740000	4560000	2720000	3540000	4070000	2300000	2910000	3970000	5710000	5670000	-0.0833335	0.729982	-0.270198	0.34329	0.660958	0.0322994
Q68CQ4	UTP25	7	7	1360000	1560000	1600000	1380000	1390000	1450000	1180000	1130000	1410000	1210000	1200000	-0.0958062	0.432806	-0.28414	0.0960999	-0.318721	0.0608034
Q01658	NC2B	4	4	479000	265000	488000	489000	412000	388000	504000	420000	507000	427000	390000	0.111879	0.673906	0.2643	0.341522	0.0445554	0.886962
P48449	LSS	5	5	700000	780000	843000	612000	655000	685000	626000	623000	801000	917000	850000	-0.24841	0.0805083	-0.186388	0.277335	0.193405	0.224614
P62487	RPB7	5	5	2510000	2770000	2100000	3250000	3020000	2640000	3200000	2870000	2360000	1230000	1460000	0.275855	0.108738	0.189982	0.315054	-0.867008	0.00309281
P00918	CAH2	6	6	3590000	3260000	3830000	3860000	3660000	3910000	3530000	3620000	3930000	3990000	4040000	0.100471	0.40796	0.0546623	0.68711	0.176639	0.238036
Q9NTI5	PDS5B	14	9	1230000	1390000	2390000	757000	1420000	2310000	776000	736000	2240000	2740000	2730000	-0.239535	0.598442	-0.55845	0.278408	0.77462	0.0453016
Q9HCU5	PREB	4	4	662000	604000	957000	561000	759000	816000	645000	576000	829000	896000	877000	-0.0464096	0.841754	-0.104386	0.659303	0.288072	0.250785
Q8N3U4	STAG2	13	8	944000	1210000	1120000	1040000	1280000	1230000	1000000	1230000	1190000	1080000	1240000	0.118674	0.44389	0.0647518	0.692211	0.0922309	0.594594
Q9UHI6	DDX20	7	7	947000	798000	1220000	945000	1010000	1020000	722000	868000	1010000	941000	827000	0.0261775	0.882463	-0.180862	0.413208	-0.141813	0.52866
O95372	LYPA2	6	6	3570000	3420000	2990000	4370000	4030000	4070000	4980000	4590000	3470000	3540000	3610000	0.324459	0.0299634	0.37317	0.0731876	0.107852	0.467439
O00422	SAP18	9	9	3840000	4380000	4500000	3810000	3660000	3790000	3410000	3240000	4580000	4700000	4110000	-0.17271	0.173801	-0.193616	0.302389	0.0552455	0.717326
O60888	CUTA	4	4	447000	365000	460000	465000	428000	411000	593000	357000	544000	356000	377000	0.0413916	0.76626	0.205919	0.386362	-0.203381	0.24174
Q9P0J0	NDUAD	5	5	1810000	1340000	1760000	1130000	1510000	1780000	1030000	1500000	1600000	1840000	1750000	-0.163683	0.454493	-0.262706	0.267268	0.145598	0.443889
Q9Y3C6	PPIL1	7	7	7110000	5050000	7550000	7780000	6980000	6790000	6330000	5610000	7470000	6660000	6300000	0.147933	0.429898	-0.0104317	0.960182	0.00123381	0.99548
Q9BQA1	MEP50	4	4	337000	228000	299000	253000	233000	358000	248000	372000	259000	322000	249000	-0.0408337	0.856536	0.018889	0.934792	-0.00570608	0.980296
Q12965	MYO1E	10	7	1150000	1140000	1420000	1040000	1110000	1230000	633000	684000	1170000	1220000	1140000	-0.130252	0.377227	-0.625901	0.0446556	-0.0608954	0.70926
Q9H845	ACAD9	7	7	1800000	1770000	3000000	1760000	1960000	2280000	1480000	1250000	1780000	1660000	1670000	-0.0937486	0.697221	-0.512435	0.080506	-0.350054	0.235694
P07311	ACYP1	4	4	930000	775000	1030000	833000	681000	796000	847000	622000	838000	995000	905000	-0.239087	0.158624	-0.249924	0.218195	0.0676407	0.701237
Q96F86	EDC3	7	7	2210000	2020000	1930000	2240000	2270000	2120000	1830000	2360000	2250000	1740000	1560000	0.107751	0.364073	0.057851	0.710473	-0.315351	0.0630495
O75530	EED	8	8	1620000	1220000	1970000	1270000	1460000	1560000	1180000	1030000	1820000	1780000	1720000	-0.142909	0.487619	-0.2719	0.347715	0.153453	0.519577
Q92979	NEP1	6	6	2110000	1640000	1920000	1500000	1680000	1600000	1010000	1950000	1440000	1850000	1830000	-0.240183	0.115373	-0.409382	0.150305	-0.0309972	0.848011
Q9NUL3	STAU2	8	6	837000	2070000	344000	991000	1350000	1120000	1560000	2120000	832000	694000	1180000	0.443335	0.477295	0.735618	0.302166	0.10476	0.893169
P08574	CY1	5	5	4660000	3560000	4760000	2910000	4000000	4400000	2910000	3500000	4700000	5960000	5410000	-0.208215	0.331	-0.240711	0.306874	0.404414	0.065943
Q9GZV4	IF5A2	7	1	307000	241000	281000	323000	273000	236000	260000	215000	168000	167000	173000	0.000460014	0.997804	-0.382177	0.0940828	-0.693971	0.00462248
Q71UM5	RS27L	5	2	2350000	2260000	2540000	2170000	2310000	2400000	1760000	1450000	2100000	2190000	2270000	-0.0550632	0.635165	-0.443931	0.0345384	-0.0944591	0.487765
P55735	SEC13	8	8	7290000	6150000	6290000	7390000	6600000	5900000	7310000	6930000	6770000	6530000	6350000	0.00973003	0.944944	0.0941058	0.495054	-0.0262686	0.856327
O75976	CBPD	10	10	2260000	1680000	1950000	2050000	2040000	1910000	2280000	1920000	2150000	1960000	1820000	0.0365025	0.801007	0.115406	0.489971	-0.0453567	0.796971
Q8IVD9	NUDC3	6	6	672000	523000	634000	683000	547000	545000	507000	497000	516000	489000	434000	-0.0433575	0.786252	-0.259051	0.111627	-0.396154	0.0543063
Q9H6R4	NOL6	7	7	660000	783000	772000	416000	526000	617000	247000	256000	393000	449000	415000	-0.521054	0.0196305	-1.33497	0.000423282	-0.770113	0.00206366
O14879	IFIT3	4	4	525000	545000	424000	742000	666000	629000	783000	716000	715000	285000	282000	0.452454	0.015895	0.574759	0.00610372	-0.804217	0.00279516
Q96KP1	EXOC2	5	5	413000	427000	403000	372000	474000	430000	407000	432000	427000	431000	402000	0.0311229	0.814057	0.0263795	0.82821	0.00705579	0.956163
Q6NXE6	ARMC6	8	8	1080000	1060000	1010000	1150000	1100000	1060000	1140000	1010000	984000	937000	913000	0.0712503	0.518802	-0.00977718	0.940495	-0.182413	0.185861
O14561	ACPM	3	3	6380000	4740000	6550000	5960000	5660000	5920000	6320000	4450000	6290000	6650000	6410000	0.00392439	0.980213	-0.0543828	0.800006	0.163527	0.411481
Q8NBJ5	GT251	7	7	1260000	833000	1560000	1010000	1060000	1150000	882000	772000	1320000	1520000	1320000	-0.137102	0.570759	-0.288432	0.359748	0.265185	0.386726
P80217	IN35	9	9	4880000	3910000	4150000	5450000	4780000	4820000	5370000	4550000	5010000	4380000	3700000	0.221713	0.137493	0.209479	0.193913	-0.093159	0.588287
Q8NFH4	NUP37	5	5	267000	262000	248000	252000	270000	223000	218000	579000	214000	243000	243000	-0.0644399	0.606215	0.212919	0.594987	-0.0912926	0.48203
Q6Y7W6	GGYF2	8	7	1100000	963000	962000	1080000	1030000	1000000	1040000	974000	903000	734000	795000	0.0421519	0.721214	-0.0519483	0.70574	-0.397634	0.0286189
Q9BZE1	RM37	6	6	1300000	1120000	1380000	1080000	1220000	1290000	835000	893000	1360000	1040000	924000	-0.080465	0.566792	-0.328831	0.171021	-0.364285	0.0565307
Q9BZK7	TBL1R	8	8	1410000	1190000	1360000	1370000	1290000	1170000	1490000	1380000	1310000	1440000	1240000	-0.0474026	0.716218	0.0797613	0.570387	0.02145	0.890574
Q9H2U1	DHX36	7	7	2220000	2210000	2890000	1930000	2340000	2660000	2040000	1680000	2480000	2030000	1990000	-0.0797133	0.659879	-0.246102	0.248512	-0.268101	0.166617
Q96BP3	PPWD1	4	4	1560000	1560000	1670000	1650000	1700000	1770000	1510000	1540000	1760000	1790000	1790000	0.09627	0.388835	0.00337139	0.979752	0.165646	0.224937
Q9Y5A9	YTHD2	5	3	104000	77200	96400	76600	78500	82300	61200	59700	71900	30400	37400	-0.215072	0.174373	-0.51963	0.0163271	-1.44516	0.000350291
O43768	ENSA	6	5	2510000	2220000	2070000	2600000	2560000	2300000	2260000	2090000	2610000	1460000	1270000	0.136137	0.311323	0.0319992	0.835515	-0.730561	0.00344209
O14777	NDC80	8	8	4100000	2700000	5590000	3220000	3310000	4170000	2510000	2310000	4330000	4270000	3830000	-0.159164	0.573111	-0.433828	0.24249	0.0319797	0.922264
Q9NR50	EI2BG	8	8	2100000	1700000	1990000	2280000	1780000	1990000	2120000	1710000	1800000	1860000	1540000	0.0616623	0.683442	-0.0408783	0.795478	-0.183781	0.307224
O95486	SC24A	7	7	1950000	2130000	1910000	2120000	2110000	2340000	2000000	2350000	2470000	2130000	2360000	0.133305	0.274084	0.183091	0.229825	0.168853	0.252171
P54619	AAKG1	5	5	1740000	1330000	1760000	1840000	1720000	1750000	1580000	1590000	1700000	1550000	1500000	0.147793	0.337696	0.022799	0.886938	-0.0667476	0.712007
P17661	DESM	6	2	253000	183000	292000	270000	245000	274000	264000	209000	254000	189000	150000	0.140989	0.474193	0.0173067	0.935673	-0.500642	0.0852104
P61970	NTF2	4	4	12300000	10900000	11600000	12500000	11400000	10500000	12700000	9710000	10900000	11500000	10400000	-0.0185867	0.881368	-0.0701371	0.649791	-0.0832617	0.555217
Q14232	EI2BA	9	9	3750000	2850000	4250000	3810000	3220000	3340000	3670000	2860000	3180000	2970000	2960000	-0.0495385	0.783417	-0.148164	0.463361	-0.267075	0.231701
Q6NZY4	ZCHC8	8	8	1180000	1290000	1010000	1210000	1130000	1050000	1390000	1450000	1110000	678000	719000	-0.0329314	0.813852	0.180395	0.314588	-0.725127	0.00398674
P53597	SUCA	5	5	665000	505000	663000	599000	603000	648000	564000	494000	718000	792000	688000	0.0240204	0.872421	-0.0514855	0.798972	0.284406	0.168253
Q9NXF1	TEX10	6	6	438000	583000	430000	575000	662000	581000	581000	799000	548000	558000	663000	0.336723	0.0681444	0.404049	0.0893207	0.345049	0.124129
P78330	SERB	7	7	1060000	1070000	897000	1130000	1020000	880000	954000	905000	950000	892000	802000	-0.00146253	0.992095	-0.103602	0.457454	-0.24989	0.143817
P09234	RU1C	3	3	187000	134000	228000	218000	187000	194000	235000	162000	266000	177000	191000	0.156373	0.470054	0.275259	0.332263	0.0405593	0.873624
P48507	GSH0	5	5	1050000	1070000	1090000	1050000	1170000	1290000	1280000	1270000	1330000	1080000	999000	0.12398	0.334724	0.273357	0.0507692	-0.0426488	0.740017
Q8IX01	SUGP2	6	6	876000	678000	1090000	753000	733000	1040000	612000	508000	1050000	1020000	944000	-0.0578326	0.80011	-0.329265	0.319462	0.181818	0.447958
P36957	ODO2	7	7	6150000	4950000	5390000	5660000	5190000	4910000	5710000	5490000	5550000	6610000	6410000	-0.0620135	0.647012	0.0281615	0.839808	0.249721	0.141796
Q05519	SRS11	7	7	4230000	3540000	4400000	4370000	4060000	3630000	4660000	3660000	4370000	3900000	3700000	-0.0109427	0.938734	0.0592988	0.717965	-0.0884705	0.578636
Q8NBX0	SCPDL	4	4	1030000	766000	888000	650000	826000	861000	605000	2040000	974000	1000000	967000	-0.199961	0.272938	0.259626	0.554988	0.146896	0.412471
Q9Y618	NCOR2	11	11	405000	333000	368000	360000	379000	389000	285000	314000	373000	330000	318000	0.0322717	0.795544	-0.190749	0.262845	-0.18197	0.248183
P45973	CBX5	5	4	1550000	1270000	1410000	1570000	1440000	1530000	1620000	1230000	1720000	1960000	1870000	0.105858	0.411627	0.101423	0.577275	0.446015	0.0222297
Q16629	SRSF7	4	3	3090000	4390000	3290000	3490000	2960000	2680000	3120000	2690000	3090000	3480000	3080000	-0.229619	0.236808	-0.261052	0.17705	-0.11563	0.575321
O15269	SPTC1	4	4	122000	95100	158000	113000	133000	152000	113000	112000	139000	129000	99800	0.105832	0.633687	-0.0198055	0.928556	-0.1092	0.681835
O60287	NPA1P	5	5	1300000	1100000	1630000	975000	1230000	1480000	852000	686000	1320000	1160000	1140000	-0.131052	0.550204	-0.531714	0.093082	-0.205383	0.335143
Q96GG9	DCNL1	5	5	173000	155000	191000	186000	191000	181000	174000	163000	194000	181000	162000	0.109417	0.395254	0.0344677	0.817041	-0.00954588	0.951422
Q8WX93	PALLD	7	7	4950000	4970000	3760000	4380000	4610000	3990000	4150000	4480000	3710000	4230000	4050000	-0.0664402	0.670921	-0.141126	0.419975	-0.127846	0.489669
Q9BSD7	NTPCR	3	3	161000	139000	236000	189000	151000	186000	133000	165000	190000	176000	142000	0.00243499	0.991325	-0.11368	0.64765	-0.139578	0.610869
Q14692	BMS1	6	6	1200000	995000	1650000	686000	694000	577000	429000	397000	504000	470000	379000	-0.947446	0.00239999	-1.50684	0.000230893	-1.57059	0.000941912
P49903	SPS1	4	4	370000	294000	309000	339000	310000	305000	338000	304000	286000	297000	296000	-0.0228618	0.866243	-0.0646128	0.675354	-0.122286	0.451593
Q9NY27	PP4R2	5	5	991000	822000	914000	1160000	997000	925000	1160000	886000	1050000	961000	841000	0.174294	0.245406	0.178486	0.289016	-0.0117514	0.939598
P15374	UCHL3	3	3	624000	451000	581000	658000	545000	510000	584000	516000	558000	582000	522000	0.0538765	0.76032	0.0134643	0.936355	0.0114639	0.95234
P60891	PRPS1	9	4	3420000	2490000	3360000	3630000	3300000	3290000	3340000	2720000	3230000	3800000	3740000	0.153973	0.354587	0.0121285	0.946943	0.301651	0.154054
Q9UI15	TAGL3	5	4	1100000	1720000	955000	1460000	1440000	1190000	1560000	1600000	1090000	888000	1170000	0.156505	0.521135	0.19682	0.482504	-0.256925	0.411692
Q9HD33	RM47	8	8	3840000	3650000	5480000	3610000	3990000	4310000	3290000	3600000	4740000	4680000	4520000	-0.102368	0.591115	-0.150736	0.512956	0.113689	0.610021
Q06787	FMR1	7	4	514000	483000	589000	481000	554000	645000	469000	449000	589000	522000	507000	0.0777209	0.622799	-0.0791627	0.637645	-0.0343353	0.818164
P84243	H33	10	3	62500	56400	258000	24200	47700	150000	9380	32900	139000	170000	151000	-0.797655	0.3564	-1.4687	0.196113	0.725686	0.329967
Q9H6Z4	RANB3	9	9	2140000	1490000	2050000	2050000	1630000	1700000	1850000	1580000	1810000	1560000	1410000	-0.0675055	0.716577	-0.101703	0.587227	-0.334228	0.147527
O15381	NVL	6	6	341000	518000	341000	294000	389000	778000	357000	515000	362000	359000	388000	0.18762	0.626698	0.0479969	0.842842	-0.0708116	0.764759
Q7LG56	RIR2B	7	5	640000	681000	573000	731000	619000	590000	616000	619000	493000	546000	531000	0.032088	0.818375	-0.136601	0.398038	-0.225948	0.152647
Q9NPJ3	ACO13	3	3	1980000	1370000	2150000	1900000	1880000	1830000	1470000	1520000	2190000	3540000	2970000	0.0548542	0.773066	-0.0843982	0.733025	0.849102	0.0121174
O95379	TFIP8	5	5	1430000	1370000	1930000	1760000	1840000	2230000	1610000	2040000	2060000	1610000	1660000	0.311178	0.118927	0.279827	0.180182	0.0695247	0.725767
P28065	PSB9	5	5	2000000	1960000	1890000	2150000	2150000	1960000	2480000	2370000	2130000	2160000	1830000	0.0967624	0.393817	0.25228	0.0855828	0.0283575	0.842477
Q9H2W6	RM46	4	4	3200000	2320000	3140000	2890000	2950000	2830000	2990000	2420000	3070000	3070000	2550000	0.0165417	0.91673	-0.02319	0.902343	-0.0299525	0.885177
Q9HCC0	MCCB	6	6	669000	461000	689000	563000	633000	599000	554000	523000	616000	812000	771000	0.00220649	0.990459	-0.0838832	0.673035	0.407013	0.107714
Q15648	MED1	6	6	490000	472000	476000	402000	460000	485000	344000	378000	451000	422000	436000	-0.098572	0.429524	-0.302869	0.0750341	-0.160058	0.231095
Q9UHD2	TBK1	8	8	758000	758000	806000	658000	687000	794000	586000	682000	812000	856000	826000	-0.122546	0.339891	-0.171008	0.310091	0.120151	0.363653
Q9P035	HACD3	6	6	3120000	2900000	3620000	2270000	3160000	3390000	2500000	3120000	3410000	3990000	4460000	-0.143229	0.46145	-0.100114	0.57281	0.398853	0.0435941
Q69YQ0	CYTSA	9	8	862000	846000	879000	894000	863000	851000	950000	913000	804000	769000	744000	0.0115286	0.912488	0.0405097	0.759696	-0.188926	0.167373
P18887	XRCC1	11	11	1850000	1630000	1810000	1830000	1760000	1680000	1980000	1960000	1890000	1730000	1600000	-0.00416887	0.971231	0.142118	0.285661	-0.081707	0.561903
Q8WUX9	CHMP7	6	6	489000	388000	572000	521000	468000	529000	457000	416000	577000	329000	316000	0.0830511	0.630139	0.00514758	0.980221	-0.564963	0.0291472
Q16186	ADRM1	6	6	7040000	6640000	5540000	7110000	6800000	5680000	7850000	6790000	6150000	5080000	5530000	0.0282102	0.854441	0.113349	0.501003	-0.266161	0.143955
Q8IVT5	KSR1	7	7	2290000	1980000	2480000	2390000	2480000	2680000	2560000	2490000	2700000	1780000	1690000	0.166132	0.238113	0.204687	0.181775	-0.369279	0.0510406
Q96CT7	CC124	8	8	3600000	3570000	4150000	3290000	3850000	4160000	3100000	3340000	3710000	2880000	2990000	-0.00583425	0.967055	-0.157832	0.292926	-0.359237	0.0408784
Q9NS69	TOM22	3	3	293000	221000	363000	250000	276000	294000	221000	461000	300000	274000	262000	-0.0708347	0.726513	0.126286	0.692886	-0.0964342	0.689389
Q96I25	SPF45	10	10	5590000	5030000	4920000	5100000	5370000	5010000	5430000	5670000	5770000	5320000	5110000	-0.00394502	0.972568	0.120269	0.363172	0.0116864	0.931562
P13674	P4HA1	4	4	1390000	970000	1440000	1270000	1190000	1160000	1360000	1150000	1320000	1630000	1520000	-0.0490985	0.785807	0.0295227	0.880373	0.335402	0.164995
P32970	CD70	5	5	26600000	36900000	21300000	27600000	29600000	28700000	32400000	30600000	27400000	26600000	27400000	0.0551386	0.7945	0.125934	0.580325	-0.0291658	0.910288
Q16678	CP1B1	7	7	1060000	758000	1010000	2980000	3570000	4030000	2660000	3250000	3670000	1110000	1150000	1.90778	1.8e-05	1.76299	4.57e-05	0.276534	0.189626
Q8N3D4	EH1L1	4	4	304000	203000	313000	329000	268000	315000	318000	254000	358000	399000	305000	0.174653	0.403274	0.194034	0.411647	0.378694	0.180219
Q15185	TEBP	7	7	4840000	3150000	5320000	4610000	3990000	3810000	4680000	3760000	4120000	3280000	3140000	-0.0702795	0.751984	-0.0539665	0.815849	-0.431698	0.138152
P57678	GEMI4	9	9	3930000	4380000	3810000	4510000	4900000	4680000	4230000	5180000	4350000	4100000	4370000	0.219056	0.0940709	0.179791	0.24576	0.0698782	0.619984
Q00059	TFAM	9	9	2480000	2340000	3970000	2030000	2820000	3710000	1810000	1830000	4090000	4660000	4050000	-0.0391312	0.894722	-0.255351	0.51222	0.610463	0.0619591
Q14558	KPRA	7	5	197000	216000	318000	226000	240000	248000	173000	199000	300000	295000	293000	-0.00285214	0.988596	-0.129917	0.64498	0.303057	0.242308
Q9BXS6	NUSAP	6	6	447000	498000	939000	368000	471000	877000	350000	278000	1030000	1110000	1100000	-0.153179	0.710746	-0.353511	0.524679	0.896778	0.0399103
Q9Y570	PPME1	6	6	1100000	822000	1180000	1230000	1050000	1060000	1050000	1450000	1140000	938000	781000	0.11987	0.497463	0.233992	0.27809	-0.25564	0.260545
Q8WVY7	UBCP1	4	4	2290000	2160000	2420000	2330000	2320000	2100000	2220000	2630000	2400000	2080000	2100000	-0.025514	0.826395	0.075757	0.581972	-0.130309	0.342722
Q8WU90	ZC3HF	8	8	2750000	2300000	3430000	2370000	2540000	2670000	1810000	1880000	3030000	2660000	2310000	-0.14424	0.41474	-0.357745	0.198081	-0.170098	0.438858
P10909	CLUS	3	3	343000	303000	243000	248000	299000	262000	368000	332000	239000	418000	377000	-0.126143	0.460231	0.0698056	0.754873	0.436206	0.0596727
P11498	PYC	6	6	714000	670000	709000	611000	779000	802000	560000	734000	791000	866000	1020000	0.0568424	0.695631	-0.0203287	0.904938	0.430475	0.0217774
P20340	RAB6A	6	5	1730000	1400000	1900000	1560000	1620000	1560000	1650000	1630000	1870000	1730000	1890000	-0.0743708	0.615376	0.042726	0.796098	0.120513	0.515443
Q04206	TF65	5	5	1890000	1860000	1590000	1870000	1930000	1840000	1920000	2020000	1820000	1580000	1530000	0.0828764	0.503341	0.112228	0.428371	-0.190844	0.225117
Q5JTZ9	SYAM	8	8	480000	412000	585000	476000	506000	463000	377000	320000	467000	587000	501000	-0.0176681	0.911063	-0.346019	0.129284	0.15438	0.453793
O95295	SNAPN	4	4	728000	591000	738000	717000	635000	733000	695000	583000	703000	591000	524000	0.0239418	0.865581	-0.0522279	0.744894	-0.293877	0.119568
O14745	NHRF1	5	5	800000	622000	685000	816000	723000	621000	855000	690000	743000	536000	543000	0.0347132	0.829274	0.120955	0.464353	-0.372747	0.0550585
P53582	MAP11	6	6	932000	503000	1030000	771000	766000	688000	689000	621000	805000	685000	650000	-0.0829923	0.76766	-0.162458	0.587314	-0.233548	0.504828
P55957	BID	5	5	877000	877000	824000	1070000	999000	1230000	1130000	1160000	911000	878000	670000	0.350937	0.024567	0.304652	0.0727774	-0.163408	0.351867
Q96G23	CERS2	4	4	410000	465000	444000	284000	404000	427000	302000	363000	390000	396000	447000	-0.262977	0.182454	-0.328474	0.0620169	-0.0615838	0.668378
P05114	HMGN1	6	6	1900000	1550000	2680000	1690000	1930000	2280000	1480000	1230000	2790000	2550000	2240000	-0.0286142	0.902044	-0.211993	0.559594	0.263498	0.339812
O75150	BRE1B	8	7	1830000	2080000	1580000	1980000	2140000	1820000	1940000	2230000	1720000	1570000	1690000	0.119566	0.428622	0.102386	0.557382	-0.15889	0.368064
Q8WVM7	STAG1	9	4	705000	591000	1130000	683000	820000	884000	544000	620000	920000	938000	917000	0.0241745	0.925879	-0.200508	0.524316	0.253577	0.415951
Q13243	SRSF5	4	3	1390000	1080000	1260000	1290000	1160000	1070000	1290000	1040000	1050000	854000	853000	-0.0801444	0.588901	-0.141732	0.405748	-0.53505	0.0148998
P48723	HSP13	4	4	1050000	804000	907000	946000	963000	921000	966000	878000	999000	1330000	1260000	0.0439872	0.748053	0.0487044	0.752808	0.500815	0.0217885
O43447	PPIH	7	7	5210000	4210000	5290000	4920000	4570000	4400000	4300000	3900000	4560000	5050000	4470000	-0.0766718	0.583566	-0.200509	0.22085	-0.0378447	0.823419
Q9H074	PAIP1	4	4	353000	218000	392000	355000	253000	266000	327000	204000	336000	319000	232000	-0.112156	0.669607	-0.142843	0.6396	-0.194443	0.542769
P82673	RT35	5	5	639000	550000	839000	577000	644000	618000	454000	505000	595000	633000	542000	-0.120227	0.508713	-0.370684	0.104588	-0.18439	0.4247
P07858	CATB	4	4	1180000	1040000	1030000	1410000	1240000	1150000	1510000	1180000	1370000	412000	350000	0.223218	0.126774	0.316499	0.0692672	-1.5096	7.5e-05
P43897	EFTS	5	5	1450000	1070000	1710000	1300000	1250000	1300000	1250000	1030000	1560000	1430000	1450000	-0.10957	0.566245	-0.133847	0.581855	0.056814	0.806299
O95777	LSM8	4	4	3780000	3220000	4400000	3700000	3640000	3280000	3290000	3430000	3240000	2650000	3040000	-0.092597	0.548087	-0.183553	0.268734	-0.409285	0.0645876
Q3ZCQ8	TIM50	5	5	1920000	1450000	1940000	1540000	1900000	1930000	1320000	1360000	1850000	2220000	1950000	0.0214383	0.900676	-0.233849	0.272184	0.245945	0.2296
Q9H3N1	TMX1	8	8	3160000	2020000	3690000	2240000	2740000	2940000	1890000	2080000	3200000	3560000	3200000	-0.128137	0.610961	-0.30162	0.336181	0.235674	0.428086
P63208	SKP1	7	7	6310000	5430000	5710000	6610000	6260000	5460000	5860000	7520000	5970000	4610000	4490000	0.0692103	0.603247	0.142427	0.381693	-0.35162	0.0402955
P23919	KTHY	9	9	3830000	3170000	3390000	3770000	3490000	3220000	3560000	3390000	3490000	3720000	3590000	0.0139132	0.915805	0.0110923	0.93452	0.0819391	0.581956
Q9UBQ0	VPS29	7	7	5620000	4440000	5510000	5450000	4460000	4350000	4330000	3800000	4480000	4820000	4240000	-0.126289	0.433118	-0.299772	0.0897485	-0.191179	0.29116
Q8IXH7	NELFD	8	8	764000	830000	686000	795000	939000	919000	850000	1160000	829000	874000	852000	0.219084	0.136628	0.303332	0.129577	0.187613	0.23148
Q9H7Z7	PGES2	8	8	847000	810000	863000	786000	866000	810000	922000	882000	784000	877000	950000	-0.0342754	0.756178	0.0355849	0.7883	0.120371	0.372693
P32455	GBP1	4	1	19200	16500	29600	19300	15900	20200	16300	20600	21100	17500	17300	-0.199062	0.420157	-0.134803	0.595945	-0.277326	0.340026
Q5VV42	CDKAL	4	4	272000	284000	325000	222000	299000	328000	197000	241000	344000	351000	332000	-0.0685121	0.705745	-0.206767	0.382031	0.221348	0.168574
Q9NR28	DBLOH	6	6	3400000	2790000	2850000	3450000	3210000	3080000	3490000	3520000	3200000	3150000	3110000	0.111779	0.40624	0.180038	0.232549	0.0605459	0.692428
P15121	ALDR	9	8	4690000	3610000	3940000	4810000	4410000	3980000	4790000	4490000	4330000	4800000	4570000	0.113267	0.457634	0.160442	0.308409	0.207687	0.241554
Q13619	CUL4A	6	3	274000	240000	389000	221000	272000	340000	179000	159000	334000	304000	311000	-0.107931	0.657017	-0.476049	0.183182	0.0614995	0.797852
O00483	NDUA4	5	5	2850000	2020000	4140000	2280000	2870000	2930000	1860000	1950000	2910000	2860000	2540000	-0.104654	0.704865	-0.391717	0.234448	-0.0945608	0.770906
O95721	SNP29	5	5	2000000	1650000	1930000	1830000	1690000	1880000	1550000	1480000	1770000	1110000	1130000	-0.0438224	0.734028	-0.216484	0.177597	-0.726914	0.00272046
P30533	AMRP	8	8	5750000	5030000	6920000	5690000	6810000	7450000	6080000	5570000	9810000	9850000	9230000	0.176144	0.327825	0.243703	0.358577	0.70493	0.00778032
Q6PIU2	NCEH1	8	8	3060000	2100000	3610000	2410000	3040000	4030000	2500000	2600000	4060000	3550000	3320000	0.115988	0.670733	0.0619999	0.826399	0.267528	0.327484
P62328	TYB4	6	4	6040000	12400000	837000	8200000	9550000	8800000	15900000	17200000	8450000	6000000	6720000	1.15284	0.24099	1.73471	0.106442	0.676673	0.564419
Q10570	CPSF1	10	10	555000	648000	615000	602000	653000	705000	578000	716000	704000	710000	751000	0.108467	0.404166	0.132512	0.39439	0.27196	0.0932961
Q14149	MORC3	9	9	1700000	1340000	1590000	1670000	1720000	1600000	1440000	1490000	1560000	1530000	1600000	0.114511	0.402788	-0.0379558	0.795036	0.0268703	0.866828
P46778	RL21	8	8	31500000	36700000	37300000	30100000	31900000	31100000	20400000	22400000	24600000	24800000	25200000	-0.176691	0.175967	-0.646527	0.00278589	-0.488221	0.0139884
Q13137	CACO2	3	3	322000	277000	327000	325000	323000	240000	350000	244000	355000	375000	313000	-0.0704097	0.672698	0.0186059	0.923414	0.154448	0.360401
Q13610	PWP1	5	5	806000	1080000	821000	747000	654000	567000	571000	694000	599000	608000	539000	-0.455791	0.031426	-0.530046	0.016511	-0.643196	0.0134043
Q12824	SNF5	4	4	323000	264000	247000	249000	266000	242000	270000	252000	254000	234000	233000	-0.131335	0.369843	-0.0951238	0.537566	-0.242108	0.186477
Q9UKT9	IKZF3	7	5	2200000	1740000	2060000	1870000	2230000	2260000	1720000	2200000	2290000	1970000	1700000	0.0857232	0.567088	0.0453415	0.796932	-0.121213	0.484381
P46781	RS9	9	9	52400000	48500000	65600000	44100000	44800000	48900000	25800000	27600000	41100000	50400000	47700000	-0.262379	0.114955	-0.83669	0.00720404	-0.166709	0.371778
Q01130	SRSF2	5	5	13800000	10700000	15300000	12600000	10800000	10500000	10200000	9250000	11800000	7360000	5630000	-0.220322	0.226978	-0.34031	0.103881	-1.02744	0.00361996
Q8WVC0	LEO1	4	4	858000	1010000	752000	997000	891000	789000	931000	981000	852000	869000	822000	0.0350168	0.828777	0.085298	0.598872	-0.0367506	0.833337
O75312	ZPR1	6	6	1190000	902000	1070000	1160000	1080000	1020000	1120000	901000	1200000	1220000	1040000	0.0513179	0.724118	0.0254535	0.88749	0.105142	0.566586
Q8IYB1	M21D2	7	7	937000	842000	1130000	815000	904000	920000	639000	785000	919000	787000	700000	-0.131788	0.389713	-0.317182	0.137554	-0.374847	0.0755693
Q9ULR0	ISY1	7	7	676000	522000	683000	694000	593000	645000	725000	489000	711000	721000	655000	0.0464361	0.762446	0.0215688	0.919692	0.143094	0.439479
Q9BWU0	NADAP	9	9	3330000	3100000	3030000	3650000	3210000	3010000	3770000	3750000	3690000	3190000	2880000	0.0577084	0.649188	0.245989	0.0771387	-0.0558901	0.683453
P06730	IF4E	7	7	3890000	2900000	4170000	4330000	4050000	3830000	3450000	3640000	4130000	4190000	3570000	0.171254	0.328534	0.0469354	0.79951	0.0994803	0.640966
Q13868	EXOS2	6	6	579000	519000	537000	535000	582000	494000	419000	480000	516000	600000	532000	-0.0230503	0.850273	-0.212288	0.166448	0.0534544	0.704885
P11908	PRPS2	7	2	2080000	1310000	2010000	2120000	1800000	1790000	1660000	1300000	1780000	2020000	1840000	0.106225	0.614806	-0.170591	0.475863	0.129249	0.606712
P51649	SSDH	5	5	1990000	3280000	1830000	2280000	2850000	2460000	3100000	4170000	2300000	3070000	3460000	0.140115	0.571544	0.438547	0.187667	0.511736	0.119381
P63220	RS21	5	5	20300000	16400000	19600000	20000000	19900000	17800000	15100000	17600000	15700000	14900000	12500000	0.0395388	0.770129	-0.215047	0.181328	-0.45339	0.0345715
P57772	SELB	5	5	698000	550000	960000	641000	661000	724000	464000	468000	717000	671000	680000	-0.0882429	0.684431	-0.414362	0.162698	-0.0859739	0.742823
Q9Y4E8	UBP15	10	9	2450000	1840000	2170000	2320000	2170000	2120000	2330000	2140000	2360000	2100000	1900000	0.0419005	0.770865	0.0888484	0.572906	-0.0985331	0.579792
P11166	GTR1	6	6	13300000	11200000	12100000	14300000	14500000	14700000	14300000	14700000	12600000	9940000	9660000	0.252651	0.0625175	0.185108	0.21924	-0.312604	0.0643586
Q96S59	RANB9	4	4	144000	124000	123000	153000	150000	145000	146000	120000	151000	134000	146000	0.199827	0.128117	0.0894947	0.569488	0.105745	0.482868
Q9HCD5	NCOA5	8	8	1810000	1570000	1480000	1620000	1610000	1390000	1600000	1640000	1690000	1350000	1290000	-0.071404	0.603768	0.0254798	0.853332	-0.290619	0.0935451
Q9BUP3	HTAI2	5	5	738000	443000	568000	761000	668000	560000	635000	567000	640000	459000	470000	0.205451	0.3708	0.103786	0.626055	-0.296695	0.252837
O00151	PDLI1	5	5	530000	416000	499000	559000	524000	420000	555000	533000	479000	490000	470000	0.0537296	0.746347	0.121678	0.437629	0.00218269	0.989227
P25685	DNJB1	10	10	10600000	9180000	12500000	9130000	9480000	10300000	8300000	6990000	9950000	10200000	10100000	-0.149423	0.338511	-0.358414	0.0996625	-0.0727239	0.683144
Q92552	RT27	6	6	1710000	1380000	1870000	1730000	1810000	1840000	1350000	1580000	1640000	1610000	1530000	0.128255	0.397114	-0.111708	0.520814	-0.0636048	0.723826
Q9BQE5	APOL2	7	7	3160000	2900000	3170000	3460000	3340000	4500000	3930000	3860000	3440000	3210000	3140000	0.280028	0.0999116	0.281693	0.0629986	0.0465155	0.72202
Q9BX68	HINT2	4	4	972000	818000	893000	837000	842000	844000	871000	791000	948000	1040000	1000000	-0.0851422	0.477637	-0.04016	0.781224	0.192981	0.210611
A3KN83	SBNO1	5	5	183000	233000	162000	182000	196000	209000	183000	243000	179000	219000	215000	0.0367092	0.825587	0.0681974	0.739476	0.188245	0.355976
P54725	RD23A	8	6	6490000	4510000	5700000	6550000	5050000	4660000	5860000	4510000	5230000	5410000	4910000	-0.0380665	0.848018	-0.0904896	0.638309	-0.0950935	0.636764
Q9NVT9	ARMC1	4	4	1090000	779000	1170000	1180000	1010000	953000	1020000	856000	906000	688000	700000	0.0643861	0.737535	-0.109566	0.579448	-0.52389	0.047786
Q96R06	SPAG5	12	12	2800000	2430000	2770000	3000000	2700000	2620000	2330000	2190000	2340000	1960000	1740000	0.0570732	0.649252	-0.2195	0.127853	-0.527119	0.0108844
Q14155	ARHG7	5	5	261000	203000	281000	251000	240000	238000	272000	241000	301000	283000	250000	-0.0181388	0.906144	0.135435	0.45947	0.112665	0.566043
Q15067	ACOX1	6	6	1240000	1160000	1190000	1160000	1230000	1300000	1270000	1260000	1390000	1680000	1480000	0.0386227	0.730637	0.12597	0.33293	0.398554	0.0243122
Q13405	RM49	3	3	1120000	1050000	923000	1130000	1210000	1080000	1310000	1090000	1090000	1010000	1110000	0.148024	0.268415	0.173311	0.276766	0.0430273	0.778166
Q5F1R6	DJC21	4	4	187000	200000	203000	194000	234000	226000	127000	183000	187000	148000	150000	0.14479	0.271362	-0.268269	0.184477	-0.399559	0.0190031
P00441	SODC	8	8	24800000	23400000	28400000	25700000	20900000	22400000	23600000	19100000	24400000	22500000	20200000	-0.151323	0.301664	-0.1945	0.25213	-0.25544	0.137189
Q08379	GOGA2	4	4	321000	283000	320000	333000	300000	284000	329000	255000	323000	415000	300000	-0.0116905	0.92564	-0.0337761	0.831294	0.198554	0.321078
Q9BVI4	NOC4L	8	8	4090000	3190000	5140000	3080000	3430000	3360000	2530000	3170000	2650000	2800000	2830000	-0.305942	0.14382	-0.552604	0.031571	-0.529361	0.0569579
Q96HY6	DDRGK	7	7	1350000	1180000	1500000	1020000	1240000	1410000	1100000	1090000	1380000	1420000	1290000	-0.140701	0.417022	-0.176736	0.311379	0.0177281	0.913207
A0A0B4J2D5	GAL3B	5	5	1020000	769000	1180000	1010000	971000	926000	1040000	859000	965000	1300000	1120000	-0.00914297	0.959336	-0.0341657	0.862454	0.308201	0.206542
P0DPI2	GAL3A	5	5	1020000	769000	1180000	1010000	971000	926000	1040000	859000	965000	1300000	1120000	-0.00914297	0.959336	-0.0341657	0.862454	0.308201	0.206542
Q9BTV4	TMM43	6	6	3360000	2970000	3940000	2560000	3480000	3720000	2540000	3320000	3970000	4370000	4170000	-0.0821954	0.670337	-0.077323	0.716611	0.328134	0.0941102
Q96T51	RUFY1	7	7	645000	733000	594000	661000	836000	765000	774000	699000	717000	765000	829000	0.196679	0.209131	0.155341	0.293945	0.282224	0.107591
O95983	MBD3	5	4	1000000	1180000	799000	1080000	1080000	1040000	1310000	1260000	1110000	798000	886000	0.121197	0.474133	0.319499	0.116673	-0.221765	0.308374
Q99816	TS101	6	6	627000	543000	579000	572000	590000	627000	514000	497000	597000	519000	534000	0.0340715	0.772366	-0.123412	0.40045	-0.144707	0.314201
O95429	BAG4	5	5	2020000	1830000	1630000	2060000	1790000	1540000	1970000	1530000	1510000	1130000	1270000	-0.0285122	0.856733	-0.134932	0.43777	-0.603115	0.00843228
Q8NEF9	SRFB1	6	6	1310000	1470000	1770000	997000	1390000	1500000	819000	868000	1580000	1320000	1300000	-0.237807	0.265401	-0.533835	0.0958246	-0.200186	0.280552
P52630	STAT2	5	5	132000	174000	134000	142000	177000	179000	153000	217000	161000	112000	140000	0.182581	0.300676	0.265476	0.212933	-0.216157	0.303617
Q13601	KRR1	7	7	4100000	2870000	5940000	3410000	3420000	4020000	2690000	2560000	4600000	4290000	3510000	-0.192058	0.48385	-0.380585	0.289945	-0.0861549	0.796928
O00566	MPP10	7	7	2560000	1740000	2410000	1650000	1560000	1550000	1310000	983000	1420000	1290000	1160000	-0.475995	0.0253519	-0.851181	0.00565863	-0.850673	0.00705682
O95292	VAPB	5	4	1620000	1030000	1970000	1060000	1230000	1400000	1020000	882000	1720000	1880000	1700000	-0.282895	0.297024	-0.362335	0.308558	0.265856	0.396385
Q9Y3P9	RBGP1	8	7	1790000	1330000	1510000	2130000	1920000	1720000	1890000	2060000	1970000	1590000	1600000	0.322811	0.0743793	0.364431	0.0473676	0.0582379	0.738527
Q7Z401	MYCPP	5	5	1130000	2210000	1050000	1420000	1780000	1470000	1850000	2500000	1520000	1250000	1910000	0.167609	0.582432	0.474255	0.191938	0.164164	0.683217
Q13630	FCL	5	5	616000	507000	589000	646000	593000	603000	557000	556000	638000	722000	630000	0.109514	0.399946	0.0343783	0.813811	0.245947	0.160327
P19440	GGT1	7	7	4310000	2940000	4600000	3810000	3370000	3830000	4040000	3030000	4930000	4940000	4160000	-0.0817513	0.678904	0.0167076	0.948112	0.225501	0.37421
Q8WWQ0	PHIP	8	8	1150000	1120000	1370000	1210000	1240000	1390000	1260000	1250000	1520000	1690000	1550000	0.0803745	0.556744	0.146705	0.364761	0.421543	0.0327871
Q9NXV6	CARF	6	6	793000	593000	850000	684000	778000	713000	647000	705000	816000	694000	706000	-0.0250491	0.882007	-0.0342859	0.856738	-0.0736367	0.713865
P61960	UFM1	5	5	1460000	845000	1840000	1420000	1190000	1210000	1040000	875000	1220000	896000	838000	-0.0502793	0.863	-0.343959	0.288735	-0.600936	0.128004
Q9BUL8	PDC10	4	4	514000	472000	443000	482000	540000	654000	568000	650000	489000	493000	506000	0.22114	0.178695	0.249434	0.148784	0.0710752	0.610215
Q9Y4Z0	LSM4	4	4	4410000	4560000	3850000	4510000	4310000	4410000	5010000	4150000	5050000	5390000	5850000	0.0489743	0.684046	0.146511	0.349242	0.397804	0.0324421
Q9BVQ7	SPA5L	7	7	557000	502000	542000	542000	559000	622000	535000	560000	591000	519000	491000	0.104799	0.391381	0.0748221	0.562762	-0.0788237	0.558552
Q13492	PICAL	7	7	478000	431000	581000	480000	529000	572000	373000	431000	463000	312000	360000	0.0930269	0.553737	-0.228454	0.210177	-0.556307	0.0217472
Q8WVK2	SNR27	5	5	1900000	1250000	2330000	2100000	1950000	1950000	1570000	1270000	1880000	1480000	1320000	0.17636	0.463648	-0.187311	0.501863	-0.339685	0.273213
Q9NWY4	HPF1	7	7	2370000	2060000	2620000	2210000	2430000	2500000	1900000	1680000	2390000	2540000	2630000	0.0232775	0.865239	-0.248542	0.208147	0.144246	0.380912
Q8TDD1	DDX54	7	6	852000	947000	927000	781000	838000	815000	604000	721000	712000	643000	698000	-0.162571	0.175958	-0.423454	0.0170124	-0.43824	0.0164329
P05787	K2C8	7	2	1260000	75400	110000	67400	70800	143000	71900	122000	51500	35400	52900	-1.31228	0.238865	-1.51063	0.183929	-2.33692	0.107031
O95793	STAU1	5	3	378000	294000	358000	336000	301000	351000	265000	219000	324000	277000	254000	-0.0548221	0.706492	-0.360415	0.0994049	-0.36403	0.0670252
P54709	AT1B3	7	7	2650000	1570000	2900000	2250000	2100000	2260000	2070000	1680000	2230000	2150000	1890000	-0.0587242	0.810025	-0.212558	0.437807	-0.186242	0.546623
Q6DKI1	RL7L	5	5	3690000	4750000	6450000	2780000	3330000	3730000	1450000	1730000	2390000	796000	859000	-0.570355	0.0398224	-1.41234	0.00123349	-2.54783	8.15e-05
A6NDG6	PGP	5	5	1130000	1410000	1020000	1260000	1300000	1220000	1390000	1430000	1120000	1070000	1250000	0.0994098	0.518953	0.151337	0.422099	-0.0237596	0.902674
Q6L8Q7	PDE12	6	6	1360000	1090000	1520000	1110000	1230000	1260000	1050000	944000	1410000	1150000	1100000	-0.129788	0.424272	-0.229688	0.301723	-0.2211	0.264709
Q13442	HAP28	5	5	6310000	6500000	5900000	5880000	5810000	5640000	6010000	6000000	5480000	3210000	3200000	-0.109582	0.33169	-0.0974304	0.454266	-0.959276	0.000337348
Q9HD20	AT131	6	6	560000	451000	695000	441000	560000	767000	419000	457000	725000	788000	767000	0.0366216	0.885706	-0.112814	0.677452	0.473522	0.0652315
Q86X76	NIT1	5	5	767000	627000	726000	739000	779000	801000	912000	731000	957000	1100000	959000	0.133779	0.310466	0.289921	0.11519	0.544594	0.0134143
Q08AM6	VAC14	4	4	390000	391000	512000	349000	430000	540000	268000	373000	527000	544000	552000	0.0179122	0.930504	-0.189192	0.497071	0.358542	0.083052
Q9P2M7	CING	9	9	1110000	1280000	937000	1190000	1180000	1070000	1380000	1340000	1010000	958000	1080000	0.0581783	0.701449	0.162811	0.413828	-0.113044	0.546934
Q9BRJ6	CG050	4	4	1120000	1190000	1080000	1040000	1190000	1490000	1160000	991000	1290000	986000	1140000	0.119122	0.469741	0.0143204	0.924298	-0.0908172	0.531326
P62913	RL11	5	5	13700000	16800000	14800000	11200000	12900000	14100000	8270000	8740000	11000000	11400000	11700000	-0.247223	0.122086	-0.699689	0.00385782	-0.38164	0.0397102
Q9NYK5	RM39	9	9	5340000	4320000	4690000	4960000	5010000	4570000	4700000	4400000	4420000	4520000	4410000	0.0232953	0.856998	-0.0810828	0.566749	-0.0939356	0.542139
Q13895	BYST	7	7	2010000	1860000	2600000	1380000	1500000	1680000	839000	889000	1070000	1170000	1170000	-0.494306	0.0192631	-1.20213	0.000310688	-0.867161	0.00365745
Q8WVV9	HNRLL	8	7	1620000	1350000	1670000	1630000	1730000	1630000	1500000	1530000	2020000	1910000	1650000	0.110572	0.407291	0.114683	0.527219	0.205086	0.247984
Q9ULX6	AKP8L	6	6	618000	434000	652000	853000	574000	862000	702000	601000	759000	611000	487000	0.423704	0.105599	0.290921	0.183681	-0.0358442	0.880649
O14920	IKKB	9	8	1240000	1950000	920000	1580000	1810000	1560000	1650000	2430000	1370000	1370000	1680000	0.334647	0.250038	0.434693	0.225133	0.216812	0.537025
P07602	SAP	9	9	5120000	7530000	6870000	6940000	6070000	7800000	8310000	8510000	7620000	9080000	9720000	0.103668	0.585215	0.341565	0.0942368	0.54879	0.0354702
O76071	CIAO1	4	4	110000	87400	131000	102000	121000	97200	109000	129000	114000	86900	85800	-0.0233904	0.899721	0.115986	0.543153	-0.322686	0.158318
Q6PD62	CTR9	9	9	1510000	1800000	1530000	1500000	1830000	2080000	1590000	1700000	1620000	1630000	1750000	0.152438	0.365783	0.0248261	0.855901	0.0707544	0.640014
O00233	PSMD9	5	5	1790000	2790000	1290000	2090000	2130000	1980000	2340000	2910000	1620000	1320000	1660000	0.150754	0.590831	0.258642	0.461461	-0.330005	0.370052
Q92917	GPKOW	7	7	1690000	1520000	1660000	1640000	1490000	1450000	1670000	1460000	1590000	1260000	1110000	-0.0890723	0.457996	-0.0458115	0.729285	-0.455434	0.0167247
Q9H488	OFUT1	5	5	1230000	982000	1260000	1120000	1240000	1380000	1020000	1090000	1380000	1700000	1560000	0.110877	0.479219	0.00389619	0.982965	0.501581	0.0238732
Q07812	BAX	4	4	330000	230000	278000	294000	291000	284000	262000	279000	279000	183000	164000	0.0678472	0.669933	-0.0163626	0.923231	-0.673625	0.0134115
Q9H910	JUPI2	5	5	933000	584000	1010000	808000	799000	811000	774000	711000	863000	456000	381000	-0.0239587	0.913838	-0.0708617	0.766468	-0.975297	0.0126567
Q15102	PA1B3	8	8	3000000	2570000	3140000	3240000	3260000	3250000	2960000	2730000	3110000	3710000	3470000	0.167937	0.204131	0.0179724	0.900543	0.310679	0.0806774
O15382	BCAT2	8	8	1300000	1170000	1140000	1630000	1490000	1370000	1560000	1960000	1410000	1620000	1630000	0.313435	0.0377752	0.438014	0.0319581	0.435748	0.016857
Q9NS86	LANC2	3	3	242000	181000	240000	273000	203000	237000	240000	197000	200000	143000	167000	0.107079	0.555797	-0.0509337	0.773853	-0.503412	0.037493
O43169	CYB5B	3	3	2330000	2160000	2910000	1510000	2140000	2660000	1480000	2090000	2620000	3090000	3120000	-0.256265	0.302588	-0.284571	0.271203	0.343783	0.091958
Q96EP5	DAZP1	5	5	1490000	1600000	1390000	1570000	1680000	1430000	1990000	1810000	1690000	1870000	1660000	0.0622573	0.621362	0.292437	0.065017	0.240954	0.135027
Q13823	NOG2	10	10	3660000	3900000	3840000	3630000	3800000	3640000	2940000	2970000	2890000	1670000	1700000	-0.0421722	0.693594	-0.373025	0.0153352	-1.17278	0.000101752
P14174	MIF	6	6	14700000	28300000	16200000	14500000	12400000	12000000	15200000	11500000	15100000	20200000	9770000	-0.547728	0.069625	-0.450786	0.14329	-0.427144	0.346454
P33527	MRP1	8	8	1170000	909000	1170000	1150000	1120000	1220000	2530000	1100000	1910000	1070000	1420000	0.112215	0.445825	0.698281	0.0587887	0.196628	0.362374
O43324	MCA3	5	5	1320000	1060000	1440000	1380000	1270000	1510000	1130000	1350000	1170000	1330000	1450000	0.131125	0.416773	-0.0582934	0.732231	0.136849	0.46429
P20339	RAB5A	4	1	0	9.0126	836.167	0	2060	1450	0	1290	1.6094	0	0	4.31534	0.0993557	-0.929956	0.81506	NA	NA
Q9NUQ6	SPS2L	3	3	196000	186000	160000	192000	194000	181000	177000	194000	149000	113000	116000	0.0696415	0.586612	-0.0630366	0.701145	-0.652852	0.0047129
Q99575	POP1	6	6	974000	900000	928000	1020000	879000	831000	793000	921000	797000	727000	730000	-0.0422542	0.740667	-0.160957	0.251891	-0.357731	0.0280591
Q8TAF3	WDR48	6	6	557000	442000	605000	535000	555000	657000	531000	359000	597000	496000	524000	0.129754	0.443765	-0.129411	0.590963	-0.0562661	0.759584
Q8N884	CGAS	12	12	2590000	2920000	4340000	2520000	3450000	4340000	2060000	2140000	4500000	4700000	4950000	0.0670332	0.807293	-0.242145	0.510947	0.591173	0.054352
Q96S44	PRPK	4	4	256000	272000	286000	233000	278000	315000	235000	200000	285000	295000	281000	0.011667	0.93726	-0.190714	0.285043	0.087054	0.519664
P69905	HBA	5	1	342000	161000	484000	337000	274000	256000	267000	193000	282000	481000	405000	-0.0576653	0.884853	-0.291643	0.489312	0.563291	0.272505
Q9ULA0	DNPEP	6	6	430000	556000	409000	452000	488000	490000	436000	546000	409000	394000	451000	0.0481544	0.753578	-0.00206415	0.991313	-0.128179	0.511281
P49005	DPOD2	5	5	1280000	1180000	999000	1440000	1220000	1110000	1150000	1330000	1010000	1100000	1080000	0.123341	0.447112	0.0113094	0.947283	-0.0735617	0.651058
Q8TB36	GDAP1	3	3	642000	616000	651000	567000	707000	676000	535000	606000	654000	734000	730000	0.0246403	0.849764	-0.093338	0.50347	0.202451	0.145077
O75431	MTX2	5	5	412000	350000	378000	408000	429000	308000	396000	367000	403000	484000	482000	-0.00530278	0.974466	0.0345583	0.796825	0.349225	0.0428375
Q99627	CSN8	5	5	2280000	1980000	1840000	2670000	2580000	2190000	3110000	2340000	2170000	1930000	1910000	0.286967	0.0782815	0.308959	0.131417	-0.0769933	0.616963
Q9Y4R8	TELO2	8	8	1510000	1460000	1670000	1390000	1520000	1500000	1440000	1800000	1620000	1560000	1490000	-0.0720821	0.544031	0.0632315	0.668774	-0.0183592	0.893419
P10147	CCL3	4	4	4370000	3390000	3830000	5130000	4650000	4090000	4790000	3760000	4420000	3730000	3570000	0.260676	0.120809	0.162847	0.344637	-0.0745378	0.649166
P78318	IGBP1	4	4	1020000	1050000	902000	1100000	1080000	1020000	1240000	1110000	1160000	974000	1020000	0.108982	0.373356	0.241622	0.106277	0.0118955	0.932724
Q9P015	RM15	5	5	2630000	1980000	2660000	2170000	2210000	2100000	2030000	1990000	1990000	2000000	1800000	-0.153286	0.331256	-0.261658	0.139095	-0.339998	0.113175
Q96T37	RBM15	5	5	627000	704000	750000	558000	651000	849000	430000	450000	1020000	983000	928000	-0.0340814	0.85338	-0.248724	0.483572	0.465348	0.0173149
O75340	PDCD6	5	5	7100000	5700000	6820000	6200000	5580000	5000000	5660000	5340000	5700000	7270000	6390000	-0.224697	0.158081	-0.22665	0.145676	0.0660348	0.690809
Q99567	NUP88	5	5	677000	619000	651000	784000	757000	727000	710000	727000	706000	729000	707000	0.22045	0.0769278	0.13923	0.276542	0.146564	0.282347
Q5T8P6	RBM26	5	4	566000	474000	821000	538000	639000	652000	555000	449000	734000	660000	546000	0.00840758	0.969973	-0.0893627	0.745371	-0.00867362	0.974621
P55196	AFAD	8	8	1130000	937000	1220000	1120000	1170000	1240000	997000	1160000	1440000	1330000	1260000	0.110341	0.443191	0.122178	0.53163	0.249317	0.174097
Q53H12	AGK	5	5	1140000	1180000	1090000	865000	1210000	1140000	890000	1070000	1150000	1500000	1370000	-0.099112	0.539212	-0.140342	0.36281	0.33552	0.0406997
Q86WV6	STING	4	4	196000	111000	236000	139000	171000	184000	131000	145000	235000	179000	170000	-0.0771377	0.794813	-0.0673066	0.848948	0.0160138	0.963136
Q8TCJ2	STT3B	7	6	728000	536000	970000	439000	535000	744000	508000	768000	1130000	1410000	1170000	-0.371698	0.216798	0.0733432	0.834448	0.828311	0.0244901
Q8NI27	THOC2	9	9	1690000	1740000	2800000	1190000	1720000	2570000	1040000	1010000	2910000	3290000	3260000	-0.215466	0.523977	-0.476526	0.316064	0.697634	0.034954
P48506	GSH1	4	3	317000	216000	429000	265000	298000	334000	209000	205000	292000	362000	320000	-0.0517797	0.843117	-0.410466	0.184648	0.141534	0.653758
Q9P2R7	SUCB1	7	7	1180000	832000	1330000	1300000	1030000	977000	1060000	973000	1290000	1280000	1240000	0.000905963	0.996655	0.00902617	0.967535	0.204952	0.400312
P51809	VAMP7	4	4	1070000	885000	899000	1050000	1010000	1030000	1040000	1010000	1090000	860000	984000	0.119879	0.353224	0.142505	0.325222	-0.043015	0.788995
Q9BYD3	RM04	5	5	1690000	1260000	1810000	1340000	1580000	1500000	1110000	1640000	1520000	1770000	1730000	-0.0931055	0.594274	-0.15937	0.480056	0.158448	0.442538
P84090	ERH	3	3	861000	581000	599000	772000	754000	595000	620000	549000	741000	771000	749000	0.0696492	0.730876	-0.0828532	0.697579	0.183479	0.415496
Q86U38	NOP9	7	7	1140000	1110000	1530000	861000	1130000	1380000	831000	763000	1330000	1100000	1220000	-0.176016	0.437506	-0.399675	0.1549	-0.105516	0.595039
Q9NWV4	CZIB	3	3	1400000	1420000	1070000	1680000	1530000	1430000	1640000	1640000	1460000	1060000	1330000	0.263026	0.126434	0.29481	0.10657	-0.115231	0.575065
P13747	HLAE	2	1	17100	21700	26700	29100	22400	25800	29900	27400	31400	28600	27600	0.254453	0.228817	0.458852	0.0452877	0.387498	0.12024
P49841	GSK3B	5	3	301000	255000	351000	247000	294000	335000	311000	263000	366000	312000	207000	-0.0490812	0.784367	0.0506964	0.79298	-0.238322	0.354019
P49458	SRP09	5	5	15900000	13700000	14000000	15900000	14600000	13900000	15200000	13100000	14200000	14100000	13200000	0.0271502	0.82722	-0.0363668	0.793459	-0.0880933	0.542593
Q2M2I8	AAK1	4	4	371000	302000	414000	374000	350000	354000	342000	344000	429000	352000	318000	-0.000485317	0.997409	0.0405947	0.822195	-0.102898	0.583279
Q15628	TRADD	6	6	691000	560000	747000	604000	589000	618000	556000	544000	585000	808000	733000	-0.131599	0.373418	-0.236031	0.16134	0.219011	0.249129
Q9NP97	DLRB1	3	3	1380000	1200000	1090000	1470000	1210000	1090000	1220000	1220000	1080000	908000	894000	0.0343735	0.834017	-0.0557457	0.710219	-0.434455	0.0298205
O75410	TACC1	8	8	2370000	2370000	2020000	2750000	2470000	2200000	3230000	2690000	2640000	2150000	2060000	0.132439	0.361618	0.338516	0.0552307	-0.0945526	0.52376
P05161	ISG15	4	4	5510000	5470000	5950000	6840000	5950000	5970000	7640000	6980000	6700000	5310000	5330000	0.146045	0.246435	0.331493	0.033868	-0.0840706	0.521757
Q9NXG2	THUM1	8	8	2840000	2470000	2750000	2840000	2480000	2520000	2710000	2540000	2550000	2250000	2280000	-0.0400596	0.747004	-0.045405	0.727663	-0.243798	0.115284
Q8IZD4	DCP1B	6	6	490000	430000	540000	610000	577000	581000	722000	637000	678000	525000	503000	0.281947	0.058965	0.484833	0.011333	0.0847453	0.591316
P04114	APOB	7	4	821000	1040000	717000	863000	830000	829000	1280000	1380000	1080000	605000	789000	-0.0146743	0.927932	0.546587	0.0214528	-0.297475	0.22087
P36507	MP2K2	7	4	1980000	1610000	1730000	2070000	1920000	1840000	1760000	1820000	1770000	1920000	1920000	0.135703	0.316316	0.01331	0.922899	0.119995	0.437605
P19623	SPEE	4	4	2850000	2100000	2360000	2770000	2570000	2390000	2740000	2470000	2610000	2520000	2380000	0.0895089	0.563099	0.107533	0.508212	0.0188133	0.915888
P41214	EIF2D	5	5	703000	568000	985000	636000	788000	798000	640000	567000	857000	849000	777000	0.00802393	0.971781	-0.112941	0.666155	0.14866	0.575915
[truncated: 2,422 more rows]

## Sheet: Significant Proteins
Protein Information				Signal Intensities											Statistical Information						Significant Log2FCs
Accession	Protein.name	Peptides	Unique	DMSO.1	DMSO.2	DMSO.3	1µM.1	1µM.2	1µM.3	2.5µM.1	2.5µM.2	2.5µM.3	10µM.1	10µM.2	log2FC.1µM	P.value.1µM	log2FC.2.5µM	P.value.2.5µM	log2FC.10µM	P.value.10µM	log2FC_1µM	log2FC_2.5µM	log2FC_10µM
Q09666	AHNK	261	261	602000000	739000000	511000000	702000000	717000000	618000000	813000000	861000000	580000000	211000000	256000000	0.150797	0.384692	0.278887	0.233368	-1.39286	0.000611916			-1.39286
P11388	TOP2A	69	54	23000000	28000000	47200000	15800000	31000000	50800000	14700000	16100000	59900000	72300000	75000000	-0.0962754	0.838232	-0.366805	0.538845	1.23849	0.00886161			1.23849
Q13509	TBB3	17	1	163000	110000	258000	117000	106000	92300	68600	82000	91800	46400	53600	-0.67159	0.0609384	-1.0544	0.0119094	-1.74033	0.00349775		-1.0544	-1.74033
Q9BTT0	AN32E	8	8	18900000	15800000	13600000	20600000	18800000	17400000	21900000	19600000	24400000	35300000	32700000	0.243516	0.159433	0.455583	0.0324128	1.09051	0.00109891			1.09051
P30050	RL12	11	11	34500000	26900000	42100000	26700000	26200000	27800000	13300000	14100000	21500000	24700000	22000000	-0.33551	0.0981862	-1.09219	0.0033673	-0.541667	0.0495001		-1.09219
Q14157	UBP2L	16	16	11700000	14600000	9990000	11700000	13000000	12400000	13200000	14400000	10900000	5180000	5520000	0.0481089	0.773219	0.0933005	0.63854	-1.16013	0.0011971			-1.16013
P00390	GSHR	11	11	2960000	2690000	2890000	3130000	2850000	2550000	3050000	2160000	2480000	10600000	10100000	-0.00555034	0.965272	-0.164697	0.344142	1.86305	1.02e-05			1.86305
Q5JTH9	RRP12	19	19	4390000	4490000	5870000	3480000	3460000	3750000	2730000	2940000	3030000	1590000	1610000	-0.452516	0.0178571	-0.750087	0.00221158	-1.60672	0.00013112			-1.60672
P17275	JUNB	10	10	6590000	7610000	5820000	6140000	6190000	5660000	6700000	6380000	5520000	3010000	3280000	-0.146738	0.312977	-0.102269	0.534334	-1.078	0.000725282			-1.078
Q58FF6	H90B4	10	3	1430000	842000	1670000	1200000	813000	872000	2280000	603000	917000	585000	670000	-0.413665	0.187823	-0.224499	0.669944	-1.01155	0.0190966			-1.01155
Q14690	RRP5	20	20	2460000	2830000	4240000	1230000	1760000	2550000	760000	794000	1570000	1990000	1940000	-0.806265	0.0365084	-1.65383	0.00186452	-0.653429	0.0435501		-1.65383
P16989	YBOX3	7	3	731000	547000	593000	653000	564000	654000	515000	596000	645000	252000	278000	0.00754148	0.960796	-0.0867535	0.616793	-1.22556	0.000500731			-1.22556
P56537	IF6	7	7	4530000	2980000	4730000	4940000	4050000	3840000	4620000	3730000	4790000	1970000	1720000	0.0889586	0.682914	0.123477	0.587127	-1.11859	0.00402911			-1.11859
O76021	RL1D1	13	13	5750000	5240000	7630000	5060000	5230000	5270000	2480000	2400000	3210000	3870000	3970000	-0.240354	0.177909	-1.19629	0.000568269	-0.644201	0.0176815		-1.19629
Q96RQ9	OXLA	9	9	3560000	10100000	3660000	3810000	3730000	3730000	3890000	3580000	4720000	1590000	1360000	-0.437287	0.302462	-0.333829	0.439303	-1.79035	0.0116119			-1.79035
Q15056	IF4H	11	11	16100000	14700000	14400000	16100000	13800000	13700000	15900000	13300000	13900000	4380000	3900000	-0.0543469	0.66713	-0.0711359	0.611857	-1.86437	1.5e-05			-1.86437
O15347	HMGB3	6	5	1200000	1010000	1470000	1100000	1300000	1590000	989000	1040000	2340000	2840000	2610000	0.117279	0.567118	0.144643	0.692319	1.16724	0.00114875			1.16724
P09601	HMOX1	6	6	430000	315000	518000	287000	360000	423000	258000	264000	416000	162000	114000	-0.227645	0.347887	-0.436049	0.140446	-1.6017	0.00126742			-1.6017
P04233	HG2A	8	8	10500000	8470000	10800000	9390000	9990000	9750000	8950000	9240000	9820000	23700000	22600000	-0.0235422	0.863542	-0.0807117	0.595804	1.22999	0.000333567			1.22999
Q9BVP2	GNL3	13	13	7550000	6050000	6300000	6090000	5450000	4960000	4030000	4310000	4240000	2670000	2660000	-0.268575	0.0988976	-0.655411	0.00227532	-1.30879	0.000179501			-1.30879
Q13148	TADBP	7	7	2520000	1540000	2260000	2270000	1950000	1820000	2090000	1790000	2100000	1060000	968000	-0.0408573	0.848279	-0.0529417	0.807355	-1.02565	0.00586497			-1.02565
P23921	RIR1	8	8	924000	616000	1090000	694000	725000	781000	311000	380000	501000	556000	492000	-0.219613	0.342704	-1.12978	0.00417376	-0.705488	0.0392675		-1.12978
Q14247	SRC8	8	8	1450000	1510000	1180000	1430000	1370000	1430000	1530000	1630000	1230000	606000	717000	0.0389393	0.775245	0.0825579	0.642873	-1.05775	0.00104046			-1.05775
P78332	RBM6	12	12	2430000	2660000	2320000	2510000	2660000	2470000	2690000	2780000	2620000	1200000	1200000	0.0457058	0.694032	0.128584	0.333597	-1.03913	0.000282392			-1.03913
Q15397	PUM3	7	7	1950000	2120000	3540000	1220000	1560000	2200000	668000	636000	1590000	2440000	2400000	-0.601786	0.0831835	-1.47908	0.00855476	-0.0154715	0.957844		-1.47908
Q15121	PEA15	6	6	8430000	5970000	8150000	8880000	7090000	6920000	8200000	7060000	6720000	3480000	3450000	0.0290179	0.876315	-0.0254368	0.891179	-1.10051	0.00148051			-1.10051
Q9H0U4	RAB1B	9	1	15800	23100	18900	10700	9170	9510	8910	4310	10500	11600	6200	-0.962027	0.000705586	-1.36552	0.00583296	-1.1665	0.0108112		-1.36552	-1.1665
Q9BVJ6	UT14A	9	9	2450000	2230000	2230000	1150000	1130000	1040000	560000	577000	473000	699000	651000	-1.05744	3.37e-05	-2.10561	1.57e-06	-1.77024	1.53e-05	-1.05744	-2.10561	-1.77024
Q9NRX1	PNO1	5	5	2110000	1900000	2830000	1460000	1610000	1830000	1040000	1040000	1300000	1640000	1560000	-0.466391	0.036762	-1.00412	0.00135215	-0.490394	0.0537603		-1.00412
O15226	NKRF	4	4	693000	583000	1000000	550000	657000	673000	258000	310000	652000	351000	369000	-0.244116	0.291928	-0.984589	0.0357789	-1.03855	0.00662148			-1.03855
P06454	PTMA	4	4	17900000	14500000	20100000	19000000	16300000	14600000	15600000	13400000	12100000	3780000	4340000	-0.0687894	0.694141	-0.348141	0.0888372	-2.09829	4.29e-05			-2.09829
P48634	PRC2A	8	7	770000	925000	740000	768000	806000	793000	727000	616000	770000	352000	413000	-0.03421	0.793712	-0.204031	0.232123	-1.08309	0.000738283			-1.08309
Q04695	K1C17	6	2	648000	57100	36500	12200	9650	15800	21100	4060	16000	15700	0	-3.16797	0.0167034	-3.31481	0.0237955	-2.81567	0.16506	-3.16797
P98179	RBM3	4	4	1900000	3190000	1360000	1810000	2210000	2020000	2420000	2210000	1890000	829000	859000	-0.00959038	0.975282	0.0980924	0.759352	-1.2593	0.0140629			-1.2593
P30279	CCND2	7	7	1540000	1210000	1560000	1430000	1240000	1210000	742000	843000	761000	342000	272000	-0.14604	0.352924	-0.87014	0.000799068	-2.22629	3.34e-05			-2.22629
Q71RC2	LARP4	6	6	1390000	1160000	1260000	1310000	1250000	1240000	1210000	1090000	1340000	617000	589000	-0.000266132	0.998238	-0.0670217	0.655329	-1.07104	0.000342178			-1.07104
Q9H6R4	NOL6	7	7	660000	783000	772000	416000	526000	617000	247000	256000	393000	449000	415000	-0.521054	0.0196305	-1.33497	0.000423282	-0.770113	0.00206366		-1.33497
Q9Y5A9	YTHD2	5	3	104000	77200	96400	76600	78500	82300	61200	59700	71900	30400	37400	-0.215072	0.174373	-0.51963	0.0163271	-1.44516	0.000350291			-1.44516
Q14692	BMS1	6	6	1200000	995000	1650000	686000	694000	577000	429000	397000	504000	470000	379000	-0.947446	0.00239999	-1.50684	0.000230893	-1.57059	0.000941912		-1.50684	-1.57059
Q16678	CP1B1	7	7	1060000	758000	1010000	2980000	3570000	4030000	2660000	3250000	3670000	1110000	1150000	1.90778	1.8e-05	1.76299	4.57e-05	0.276534	0.189626	1.90778	1.76299
P07858	CATB	4	4	1180000	1040000	1030000	1410000	1240000	1150000	1510000	1180000	1370000	412000	350000	0.223218	0.126774	0.316499	0.0692672	-1.5096	7.5e-05			-1.5096
Q01130	SRSF2	5	5	13800000	10700000	15300000	12600000	10800000	10500000	10200000	9250000	11800000	7360000	5630000	-0.220322	0.226978	-0.34031	0.103881	-1.02744	0.00361996			-1.02744
Q6DKI1	RL7L	5	5	3690000	4750000	6450000	2780000	3330000	3730000	1450000	1730000	2390000	796000	859000	-0.570355	0.0398224	-1.41234	0.00123349	-2.54783	8.15e-05		-1.41234	-2.54783
Q13895	BYST	7	7	2010000	1860000	2600000	1380000	1500000	1680000	839000	889000	1070000	1170000	1170000	-0.494306	0.0192631	-1.20213	0.000310688	-0.867161	0.00365745		-1.20213
Q13823	NOG2	10	10	3660000	3900000	3840000	3630000	3800000	3640000	2940000	2970000	2890000	1670000	1700000	-0.0421722	0.693594	-0.373025	0.0153352	-1.17278	0.000101752			-1.17278
Q6P5R6	RL22L	3	3	1270000	1010000	1730000	640000	695000	791000	462000	322000	618000	707000	669000	-0.885659	0.00421204	-1.53106	0.00134953	-0.923388	0.0103351		-1.53106
Q96I24	FUBP3	6	2	858000	839000	792000	977000	975000	908000	1110000	1180000	912000	388000	436000	0.200435	0.101366	0.355696	0.0448789	-1.01152	0.000333274			-1.01152
Q14061	COX17	3	3	1100000	942000	1010000	1060000	930000	832000	983000	770000	972000	357000	309000	-0.117212	0.415096	-0.169479	0.303125	-1.61205	4.81e-05			-1.61205
P08729	K2C7	8	3	816000	381000	595000	663000	463000	393000	507000	355000	429000	242000	298000	-0.205566	0.534143	-0.420156	0.195448	-1.08526	0.0191363			-1.08526
Q9NY93	DDX56	6	6	3560000	3880000	3490000	2240000	2600000	2520000	1280000	1420000	1780000	1490000	1530000	-0.571909	0.00189073	-1.29908	9.96e-05	-1.2693	8.45e-05		-1.29908	-1.2693
O60828	PQBP1	5	5	1460000	1190000	1580000	1460000	1330000	1380000	1440000	1250000	1730000	644000	586000	-0.0115972	0.936073	0.0606381	0.746728	-1.18857	0.00054902			-1.18857
P42696	RBM34	4	4	475000	507000	968000	328000	374000	479000	144000	149000	291000	248000	236000	-0.66272	0.0615948	-1.74084	0.00253459	-1.34708	0.00766997		-1.74084	-1.34708
Q5T3I0	GPTC4	4	4	725000	696000	770000	688000	642000	556000	475000	542000	476000	289000	249000	-0.22062	0.122533	-0.554915	0.00361627	-1.4437	6.7e-05			-1.4437
P02768	ALBU	4	1	49400	49600	36900	58800	57900	42500	81800	82600	73200	101000	105000	0.226123	0.268219	0.817205	0.00166782	1.19814	0.000703391			1.19814
Q13206	DDX10	2	2	45900	63000	40800	47000	40300	45500	29800	32500	34400	18100	20600	-0.151036	0.434217	-0.608085	0.0152425	-1.34482	0.00108304			-1.34482
Q9ULX3	NOB1	4	4	2180000	1920000	2660000	1480000	1720000	1690000	989000	1010000	1340000	1270000	1140000	-0.457277	0.0211913	-1.01874	0.00111714	-0.892022	0.00309028		-1.01874
Q9H1E3	NUCKS	4	4	1260000	1310000	1120000	1600000	1470000	1320000	2280000	1650000	2060000	3320000	3470000	0.249312	0.0929646	0.689218	0.00425463	1.46756	5.62e-05			1.46756
Q14671	PUM1	6	4	830000	949000	744000	809000	844000	924000	811000	1320000	838000	296000	349000	0.0354845	0.79778	0.204765	0.387699	-1.38053	0.00022545			-1.38053
O95273	CCDB1	3	3	108000	167000	88100	152000	177000	230000	346000	361000	229000	107000	131000	0.653787	0.0449842	1.39001	0.00202175	0.020891	0.945749		1.39001
Q9H7E9	CH033	2	2	279000	303000	316000	251000	307000	303000	202000	238000	178000	113000	148000	-0.0647546	0.631219	-0.547438	0.00927182	-1.20888	0.000464633			-1.20888
Q9UPN6	SCAF8	5	2	363000	288000	340000	328000	342000	353000	346000	267000	351000	127000	104000	0.0519291	0.695417	-0.0441634	0.801069	-1.51649	0.000159731			-1.51649
Q9Y547	IFT25	3	3	183000	179000	223000	231000	205000	155000	199000	162000	98600	93600	97400	0.00231268	0.990186	-0.400142	0.180976	-1.023	0.000695583			-1.023
Q9H5V9	STEEP	2	2	236000	202000	313000	201000	228000	238000	148000	141000	251000	129000	105000	-0.150705	0.435029	-0.503442	0.109446	-1.08089	0.00363462			-1.08089
Q9NYH9	UTP6	5	5	2470000	2210000	3500000	1140000	1500000	1560000	472000	565000	945000	612000	539000	-0.94679	0.00315261	-2.08145	0.000249478	-2.21866	0.000101358		-2.08145	-2.21866
Q9Y605	MOFA1	2	2	228000	153000	223000	168000	174000	166000	140000	88900	160000	83100	79100	-0.226959	0.236145	-0.655285	0.0457906	-1.2892	0.00117789			-1.2892
Q9BRT6	LLPH	3	3	1830000	1310000	1850000	1850000	1600000	1620000	1440000	1220000	1490000	379000	416000	0.0375518	0.829395	-0.253558	0.208517	-2.04885	7.21e-05			-2.04885
Q00403	TF2B	3	3	257000	352000	215000	258000	266000	221000	230000	264000	215000	121000	114000	-0.119612	0.565357	-0.191724	0.385887	-1.19521	0.00248557			-1.19521
Q9NZ09	UBAP1	2	2	32100	25000	33900	31300	28900	27700	34500	24500	24300	12900	12300	-0.0395562	0.798114	-0.135151	0.521585	-1.25558	0.000495406			-1.25558
Q9NX62	IMPA3	2	2	495000	397000	583000	397000	378000	298000	248000	245000	216000	207000	196000	-0.452409	0.0460735	-1.04197	0.000624513	-1.26978	0.000781144		-1.04197	-1.26978
Q9UPN4	CP131	3	3	47100	75000	41400	69400	70900	55200	82300	91600	78800	116000	102000	0.297714	0.255224	0.674062	0.0248233	1.04586	0.0105076			1.04586
Q9Y3Y2	CHTOP	2	2	184000	169000	326000	138000	167000	221000	125000	93900	259000	75200	54100	-0.331013	0.293705	-0.579175	0.211864	-1.76261	0.00221236			-1.76261
Q9BXY0	MAK16	2	2	425000	370000	348000	338000	338000	278000	273000	243000	232000	147000	165000	-0.261648	0.102546	-0.610031	0.00378961	-1.28555	0.000195957			-1.28555
P31431	SDC4	2	2	418000	294000	439000	412000	362000	353000	328000	342000	300000	182000	186000	-0.0117459	0.949603	-0.226962	0.260976	-1.03823	0.00304062			-1.03823
O00488	ZN593	2	2	165000	73600	150000	185000	140000	152000	127000	88500	132000	44500	34600	0.370606	0.274865	-0.0986968	0.777037	-1.63804	0.00586162			-1.63804
E9PRG8	CK098	3	3	914000	1050000	894000	1120000	1100000	1120000	1040000	1020000	1000000	239000	392000	0.2285	0.0857059	0.10205	0.449651	-1.63433	0.000620578			-1.63433
Q9Y3A4	RRP7A	4	4	737000	915000	797000	556000	579000	622000	395000	485000	403000	360000	369000	-0.474818	0.0075048	-0.933133	0.00052548	-1.15753	0.000299717			-1.15753
Q9UMY1	NOL7	2	2	95100	69500	131000	54500	55200	58200	51500	48400	63600	51800	41700	-0.76867	0.011981	-0.816449	0.0142119	-1.03615	0.012914			-1.03615
Q9NZM5	NOP53	3	3	363000	285000	386000	253000	238000	225000	171000	201000	190000	70000	85700	-0.519836	0.010031	-0.87078	0.00112918	-2.14178	4.61e-05			-2.14178
Q9UIL1	SCOC	2	2	323000	214000	342000	273000	224000	230000	223000	206000	237000	126000	99900	-0.249703	0.259168	-0.372855	0.111647	-1.35506	0.00204022			-1.35506
O75683	SURF6	2	2	347000	222000	356000	230000	176000	168000	116000	99200	132000	47000	45400	-0.670567	0.0208358	-1.39143	0.000490075	-2.70671	4.62e-05		-1.39143	-2.70671
Q9Y5J1	UTP18	3	3	207000	204000	208000	117000	140000	146000	86400	73900	114000	127000	89900	-0.625627	0.00164383	-1.19767	0.000335223	-0.949317	0.00230323		-1.19767
Q9Y2P8	RCL1	3	3	635000	587000	829000	310000	397000	451000	210000	155000	338000	349000	359000	-0.825652	0.00408919	-1.60394	0.00114707	-0.933558	0.00284701		-1.60394
Q96GA3	LTV1	3	3	460000	632000	406000	387000	417000	342000	368000	364000	240000	144000	140000	-0.365554	0.0931285	-0.625453	0.0369567	-1.7886	0.000231958			-1.7886
Q8N0T1	RBIS	3	3	4380000	4060000	4500000	5540000	5720000	6140000	4290000	4010000	4800000	428000	564000	0.427268	0.00633774	0.0150929	0.912361	-3.13272	2.69e-06			-3.13272
P47974	TISD	3	3	542000	501000	547000	516000	458000	454000	345000	355000	386000	233000	223000	-0.156411	0.211054	-0.550543	0.00317102	-1.21619	0.00010033			-1.21619
P20749	BCL3	1	1	48500	71400	31100	63800	56500	47000	53700	42200	39600	18800	22300	0.217882	0.491634	-0.0877193	0.783351	-1.21639	0.0154626			-1.21639
Q7RTP0	NIPA1	1	1	22000	18000	24700	8790	15500	23600	12400	8770	7930	33800	30400	-0.535007	0.168038	-1.16788	0.00104625	0.583877	0.0182568		-1.16788
O43293	DAPK3	2	1	19000	14400	23300	12800	16900	12300	8500	16300	14200	7050	8190	-0.420191	0.0914197	-0.565367	0.0944906	-1.28698	0.00177904			-1.28698
Q9UMY4	SNX12	2	1	8050	11800	9550	7960	8270	10100	8930	6870	3020	3610	0	-0.149422	0.427825	-0.763895	0.097683	-1.42307	0.00396214			-1.42307
O75691	UTP20	3	3	130000	141000	169000	91900	91900	113000	91600	64100	74400	64000	81300	-0.566211	0.00765827	-0.942013	0.00144069	-1.01501	0.00186028			-1.01501
Q96RL1	UIMC1	3	3	392000	344000	346000	395000	404000	380000	418000	397000	341000	163000	173000	0.126058	0.296166	0.0927931	0.530549	-1.10019	0.000241075			-1.10019
P61024	CKS1	2	2	445000	242000	595000	380000	297000	389000	203000	198000	310000	156000	154000	-0.181823	0.592294	-0.787485	0.0621781	-1.36833	0.012751			-1.36833
Q8IVM0	CCD50	3	3	284000	205000	278000	237000	193000	207000	161000	149000	175000	109000	97600	-0.257827	0.167042	-0.648957	0.00707088	-1.29423	0.000661786			-1.29423
C9JLW8	MCRI1	3	3	1150000	845000	1310000	934000	735000	678000	749000	491000	692000	508000	450000	-0.483852	0.0507472	-0.774182	0.0132019	-1.18063	0.00203068			-1.18063
Q53FT3	HIKES	2	2	599000	350000	699000	579000	462000	480000	425000	374000	439000	269000	240000	-0.0635709	0.816486	-0.356827	0.219598	-1.05308	0.0166206			-1.05308
O14556	G3PT	3	1	4050	0	3030	4370	6870	8480	0	0	5.3858	5060	0	0.855383	0.0335457	-9.34524	9.43e-06	0.530518	0.13273		-9.34524
Q9HAW4	CLSPN	2	2	123000	107000	106000	111000	104000	84900	70400	57200	69400	31300	24600	-0.169785	0.276403	-0.773197	0.00122665	-2.00963	2.99e-05			-2.00963
P63167	DYL1	4	4	946000	1040000	715000	1170000	1180000	1280000	1990000	1930000	1870000	1420000	1180000	0.442976	0.0299929	1.1173	0.000349874	0.541502	0.0420179		1.1173
Q5JSH3	WDR44	1	1	104000	50900	69200	81400	64800	79000	65900	75100	70200	30600	23100	0.0619753	0.819644	-0.0254623	0.924529	-1.42827	0.00539528			-1.42827
Q9P275	UBP36	1	1	159000	178000	178000	240000	197000	186000	154000	170000	147000	61700	89200	0.267917	0.0928884	-0.1295	0.353473	-1.20836	0.00101366			-1.20836
P01920	DQB1	2	2	43800	65500	37500	48100	49100	66000	123000	65700	87500	141000	146000	0.178303	0.477594	0.905482	0.0187056	1.59299	0.00102069			1.59299
O95478	NSA2	3	3	1740000	1430000	1880000	1090000	1040000	954000	475000	448000	522000	281000	295000	-0.704287	0.00167841	-1.79871	9.18e-06	-2.53823	7.87e-06		-1.79871	-2.53823
Q9Y6Q9	NCOA3	2	1	73300	92900	58000	74400	77000	67900	86800	95300	66800	9150	0	-0.00732402	0.969512	0.161492	0.491779	-3.00334	0.000294194			-3.00334
Q9UNW9	NOVA2	3	3	3470000	2290000	1890000	1910000	1630000	2160000	1320000	1420000	1580000	39900	61800	-0.386398	0.151419	-0.780772	0.0134822	-5.63475	4.12e-06			-5.63475
Q8TEA8	DTD1	2	2	410000	341000	554000	385000	303000	316000	235000	235000	211000	106000	136000	-0.35706	0.122043	-0.910906	0.00263676	-1.82793	0.000419837			-1.82793
Q96AT1	K1143	1	1	73200	48100	84300	55300	47300	47000	43900	28700	48200	21500	21500	-0.423878	0.0952938	-0.763036	0.0307176	-1.63347	0.000944332			-1.63347
O95602	RPA1	3	3	113000	156000	173000	36100	67100	59800	23900	32900	36100	46100	42200	-1.46532	0.00112618	-2.24911	2.86e-05	-1.71714	0.000277542	-1.46532	-2.24911	-1.71714
Q9Y3C1	NOP16	3	3	1340000	1520000	1330000	1290000	1450000	1350000	937000	1120000	875000	352000	426000	-0.0337824	0.780005	-0.520252	0.0102065	-1.84796	3e-05			-1.84796
Q49B96	COX19	2	2	261000	476000	244000	232000	245000	167000	212000	189000	205000	159000	131000	-0.558379	0.0940488	-0.627939	0.0498722	-1.11133	0.0150918			-1.11133
Q15545	TAF7	2	2	328000	271000	374000	326000	283000	313000	331000	320000	310000	166000	130000	-0.0677301	0.666687	-0.00595187	0.970504	-1.13016	0.0015875			-1.13016
Q9BX59	TPSNR	1	1	9210	6990	5200	6980	6090	10700	9710	6740	15600	13100	18500	0.147401	0.615092	0.53623	0.164529	1.16481	0.00777898			1.16481
Q9Y6I9	TX264	1	1	170000	155000	160000	124000	161000	176000	114000	136000	183000	45600	83000	-0.0876329	0.591243	-0.190464	0.35705	-1.39281	0.00238902			-1.39281
O00221	IKBE	1	1	17400	19400	22200	24500	25500	28300	41300	27600	27100	5680	7070	0.412792	0.0187991	0.681133	0.013353	-1.6267	0.00012765			-1.6267
Q9NSE2	CISH	1	1	43200	33600	24400	37500	30000	36700	25600	24600	21700	0	6950	0.0737532	0.749916	-0.457959	0.0795215	-2.24037	0.00197087			-2.24037
Q9BZL1	UBL5	2	2	171000	117000	162000	139000	149000	163000	158000	115000	152000	62500	85300	0.0195902	0.912581	-0.0769563	0.719922	-1.01923	0.00564577			-1.01923
O43237	DC1L2	1	1	13700	0	18300	16600	16800	8800	11300	11700	18000	6610	0	-0.23127	0.509796	-0.246067	0.394708	-1.26029	0.0127604			-1.26029
Q96EB6	SIR1	1	1	71700	75900	43000	72100	52000	52700	69300	85700	64800	21600	32300	-0.0813653	0.756696	0.239245	0.367994	-1.22219	0.0093828			-1.22219
Q9Y287	ITM2B	1	1	16800	19200	23000	14100	15100	24800	32100	19800	27400	45500	38800	-0.163539	0.521597	0.410349	0.103947	1.10723	0.0011523			1.10723
Q86XZ4	SPAS2	1	1	96100	85800	71700	97400	79500	79000	71200	65800	71500	14800	22900	0.016414	0.919454	-0.273193	0.114088	-2.18869	0.000138306			-2.18869
Q9Y421	FA32A	2	2	220000	223000	242000	179000	170000	186000	133000	143000	182000	50200	64600	-0.356252	0.0138118	-0.592725	0.00758225	-2.00217	2.54e-05			-2.00217
Q14814	MEF2D	2	2	303000	260000	326000	298000	282000	281000	240000	229000	245000	115000	93400	-0.0403746	0.756767	-0.310513	0.0593155	-1.50934	0.000163139			-1.50934
Q8TCT8	SPP2A	1	1	277000	409000	252000	375000	366000	420000	881000	572000	474000	424000	370000	0.337904	0.131335	1.02154	0.00931464	0.373991	0.173194		1.02154
Q6UXN9	WDR82	2	2	207000	253000	210000	187000	169000	169000	157000	165000	130000	111000	107000	-0.347358	0.0305277	-0.569138	0.00875452	-1.02897	0.000579743			-1.02897
Q9NSI2	F207A	1	1	26500	21100	27800	6530	15900	21200	0	0	6830	8770	0	-0.940025	0.0588832	-1.86948	0.000783067	-1.50879	0.00169345		-1.86948	-1.50879
Q9UBF8	PI4KB	1	1	20200	21300	12400	10600	20800	54700	14600	20000	17100	3770	3530	0.392213	0.513049	-0.0318614	0.899709	-2.25999	0.000199204			-2.25999
Q9NV06	DCA13	1	1	20100	17500	26900	10300	9780	11200	6540	4070	6810	6140	3640	-1.0227	0.000748428	-1.90199	0.000171629	-2.16156	0.000435741	-1.0227	-1.90199	-2.16156
P04637	P53	1	1	37400	21900	31100	62600	58800	74600	56000	77700	99900	47600	43700	1.14342	0.00119347	1.36431	0.00189878	0.632336	0.0452072	1.14342	1.36431
P11532	DMD	1	1	80000	110000	75900	91900	86300	83800	80700	104000	70600	31500	41800	-0.00238528	0.988861	-0.0575943	0.794449	-1.26842	0.00171948			-1.26842
O76080	ZFAN5	1	1	68500	46700	66800	69300	71200	57500	48600	40200	66200	12000	8660	0.136307	0.484623	-0.241464	0.34855	-2.55205	6.65e-05			-2.55205
P41226	UBA7	1	1	1150	1380	0	2340	2580	2490	1770	4730	2200	2370	3620	0.970191	0.00059791	1.06788	0.0482466	1.21729	0.00680043			1.21729
O14734	ACOT8	2	2	248000	144000	151000	252000	272000	208000	222000	205000	340000	369000	394000	0.467552	0.0864269	0.50692	0.117662	1.12059	0.00648943			1.12059
Q9BVS4	RIOK2	1	1	72200	87400	78100	49300	48400	48500	30200	30100	26400	25000	23700	-0.696792	0.000616472	-1.45337	1.87e-05	-1.69824	3.26e-05		-1.45337	-1.69824
Q9NUL7	DDX28	1	1	9690	7980	9420	7400	8000	9970	9780	6460	6860	2780	0	-0.101165	0.53535	-0.249678	0.241724	-1.69445	0.000564431			-1.69445
Q6ZSR9	YJ005	2	2	34000	47000	41700	54100	48800	39800	76200	27400	57200	604000	714000	0.219012	0.252294	0.28058	0.47455	4.01775	1.32e-06			4.01775
A6NDU8	CE051	1	1	170000	155000	192000	150000	162000	188000	146000	148000	128000	59500	67400	-0.0490734	0.738248	-0.2904	0.0818615	-1.43875	0.000121097			-1.43875
Q9Y5B0	CTDP1	1	1	41.4114	39.1121	0	0	8390	6280	14400	9630	0	0	17.4339	7.49475	3.93e-07	8.1928	8.07e-07	-1.20693	0.00529172	7.49475	8.1928	-1.20693
Q53FV1	ORML2	1	1	33800	26200	18000	12100	25400	20400	28300	15300	24000	7730	13600	-0.448727	0.218957	-0.20574	0.527021	-1.29546	0.0119562			-1.29546
Q9P0S3	ORML1	1	1	33800	26200	18000	12100	25400	20400	28300	15300	24000	7730	13600	-0.448727	0.218957	-0.20574	0.527021	-1.29546	0.0119562			-1.29546
Q8N138	ORML3	1	1	33800	26200	18000	12100	25400	20400	28300	15300	24000	7730	13600	-0.448727	0.218957	-0.20574	0.527021	-1.29546	0.0119562			-1.29546
O95391	SLU7	1	1	17900	14800	14300	17100	17200	11100	11100	16600	17000	7590	6820	-0.0715358	0.735979	-0.0914314	0.67048	-1.11552	0.000526111			-1.11552
Q9UBH6	XPR1	1	1	7690	0	7290	7120	4880	4550	4000	2030	3740	4210	0	-0.469576	0.0805987	-1.26295	0.008178	-0.830631	0.017524		-1.26295
Q2NKX8	ERC6L	1	1	34400	30500	35800	33300	36500	23300	27600	26100	34900	14600	12900	-0.13581	0.495291	-0.193077	0.266709	-1.28706	0.000154518			-1.28706
Q6NW29	RWDD4	1	1	878000	685000	771000	820000	768000	657000	829000	762000	718000	301000	278000	-0.0548107	0.719078	-0.0106363	0.944066	-1.41993	0.000144808			-1.41993
P84101	SERF2	1	1	183000	181000	342000	130000	158000	220000	67900	86300	154000	92900	35300	-0.441963	0.190977	-1.21666	0.0144592	-1.97153	0.00803407		-1.21666	-1.97153
Q9UEE5	ST17A	2	2	130000	110000	125000	134000	142000	143000	136000	284000	141000	38600	48100	0.202065	0.125961	0.53575	0.112279	-1.49392	0.00013226			-1.49392
Q9UGY1	NOL12	1	1	305000	243000	253000	268000	267000	235000	261000	206000	253000	101000	109000	-0.0523898	0.708664	-0.154357	0.368396	-1.34029	0.000185504			-1.34029
Q9UK76	JUPI1	2	2	115000	90400	109000	84900	57500	71800	113000	79900	90000	52100	27800	-0.564277	0.016496	-0.159923	0.402567	-1.45386	0.00299731			-1.45386
Q9UKX3	MYH13	4	3	157000	135000	79300	59100	114000	124000	13800	81000	142000	56900	31600	-0.336171	0.381796	-1.13483	0.209191	-1.48746	0.00933917			-1.48746
Q9BQ15	SOSB1	1	1	105000	61600	85000	122000	114000	102000	109000	96800	155000	200000	182000	0.455853	0.0637586	0.52425	0.0833263	1.21966	0.0030189			1.21966
Q9H0U9	TSYL1	1	1	22500	22800	15800	15200	17700	19500	22500	26000	13300	6120	9900	-0.209196	0.29398	-0.0196735	0.946997	-1.36774	0.00312922			-1.36774
P25686	DNJB2	1	1	0	0	1290	1310	0	0	2200	0.5772	0	0	2.6667	0.0221957	0.939292	-5.17794	0.385682	-8.9181	0.000168166			-8.9181
Q8WUM9	S20A1	1	1	60900	32900	54600	56600	42300	40100	39400	21600	37800	22700	24500	-0.0627896	0.816531	-0.588606	0.110476	-1.02007	0.0131869			-1.02007
P05496	AT5G1	1	1	3950000	3390000	4870000	2730000	3420000	4800000	1730000	2180000	3830000	11000000	8320000	-0.180376	0.47204	-0.724872	0.0516266	1.24899	0.00145746			1.24899
Q06055	AT5G2	1	1	3950000	3390000	4870000	2730000	3420000	4800000	1730000	2180000	3830000	11000000	8320000	-0.180376	0.47204	-0.724872	0.0516266	1.24899	0.00145746			1.24899
P0CG12	DERPC	1	1	356000	208000	367000	277000	246000	262000	199000	178000	275000	102000	99400	-0.202043	0.409193	-0.493388	0.116639	-1.57814	0.00161018			-1.57814
Q96AA8	JKIP2	2	1	470000	338000	455000	421000	370000	249000	338000	278000	225000	190000	189000	-0.299353	0.238759	-0.591172	0.0257901	-1.13632	0.00110124			-1.13632
O75496	GEMI	1	1	12200	13600	13900	14400	12000	12400	14600	0	0	21.0823	17.7324	-0.0353764	0.785693	0.144111	0.515901	-9.41643	2.96e-09			-9.41643
Q8N806	UBR7	2	2	673000	297000	521000	969000	1480000	1160000	432000	1680000	1030000	1170000	724000	1.33257	0.00416414	0.94788	0.116188	0.968096	0.05357	1.33257
Q9UQ13	SHOC2	1	1	429000	423000	423000	364000	357000	425000	262000	237000	306000	194000	209000	-0.158323	0.21712	-0.671436	0.00217504	-1.07765	0.00016445			-1.07765
Q96AQ8	MCUR1	1	1	236000	252000	195000	250000	270000	255000	338000	291000	276000	524000	465000	0.1899	0.197497	0.409009	0.0361488	1.12484	0.000637253			1.12484
Q8N5I9	NOPC1	1	1	87200	52500	83000	71100	58600	47500	63800	45000	48200	25700	16600	-0.313693	0.236007	-0.485747	0.0864648	-1.81011	0.0012627			-1.81011
Q9Y6G5	COMDA	1	1	27700	28300	42600	30100	35500	32900	28200	34400	29000	16600	13600	0.0247095	0.900894	-0.0824616	0.698604	-1.09979	0.00425245			-1.09979
P15923	TFE2	1	1	144000	122000	259000	133000	118000	71900	107000	114000	103000	55900	51700	-0.670542	0.0917485	-0.618871	0.0631527	-1.62406	0.00340069			-1.62406
P15884	ITF2	1	1	144000	122000	259000	133000	118000	71900	107000	114000	103000	55900	51700	-0.670542	0.0917485	-0.618871	0.0631527	-1.62406	0.00340069			-1.62406
O15213	WDR46	1	1	204000	173000	156000	71700	110000	104000	82400	139000	80200	77000	88500	-0.915585	0.00260834	-0.861137	0.0100997	-1.09696	0.000803152			-1.09696
Q8IYB7	DI3L2	1	1	178000	179000	240000	155000	114000	108000	195000	147000	118000	83800	81700	-0.667513	0.0109798	-0.392265	0.126361	-1.25158	0.000570149			-1.25158
Q8N660	NBPFF	1	1	111000	108000	78600	118000	106000	84200	67200	66200	65400	11800	19500	0.053517	0.788854	-0.565131	0.0123504	-2.6922	9.85e-05			-2.6922
Q3BBV2	NBPF8	1	1	111000	108000	78600	118000	106000	84200	67200	66200	65400	11800	19500	0.053517	0.788854	-0.565131	0.0123504	-2.6922	9.85e-05			-2.6922
Q6P3W6	NBPFA	1	1	111000	108000	78600	118000	106000	84200	67200	66200	65400	11800	19500	0.053517	0.788854	-0.565131	0.0123504	-2.6922	9.85e-05			-2.6922
Q3BBV0	NBPF1	1	1	111000	108000	78600	118000	106000	84200	67200	66200	65400	11800	19500	0.053517	0.788854	-0.565131	0.0123504	-2.6922	9.85e-05			-2.6922
P0DPF3	NBPF9	1	1	111000	108000	78600	118000	106000	84200	67200	66200	65400	11800	19500	0.053517	0.788854	-0.565131	0.0123504	-2.6922	9.85e-05			-2.6922
A0A087WUL8	NBPFJ	1	1	111000	108000	78600	118000	106000	84200	67200	66200	65400	11800	19500	0.053517	0.788854	-0.565131	0.0123504	-2.6922	9.85e-05			-2.6922
P0DPF2	NBPFK	1	1	111000	108000	78600	118000	106000	84200	67200	66200	65400	11800	19500	0.053517	0.788854	-0.565131	0.0123504	-2.6922	9.85e-05			-2.6922
Q86T75	NBPFB	1	1	111000	108000	78600	118000	106000	84200	67200	66200	65400	11800	19500	0.053517	0.788854	-0.565131	0.0123504	-2.6922	9.85e-05			-2.6922
Q9H094	NBPF3	1	1	111000	108000	78600	118000	106000	84200	67200	66200	65400	11800	19500	0.053517	0.788854	-0.565131	0.0123504	-2.6922	9.85e-05			-2.6922
Q6IQ49	SDE2	1	1	42700	35200	52400	56900	41100	28300	44300	32400	38600	13000	16600	-0.0836697	0.770104	-0.169159	0.421475	-1.54495	0.000535193			-1.54495
Q9UER7	DAXX	1	1	21700	19100	8140	30500	29300	24600	33000	37400	54900	53900	38900	0.901333	0.0424225	1.44265	0.00877771	1.61024	0.0135942		1.44265	1.61024
Q02487	DSC2	1	1	73300	177000	126000	35600	78800	133000	0	0	142000	225.344	0	-0.710472	0.214725	0.269538	0.623917	-9.03001	2.16e-05			-9.03001
Q96EU6	RRP36	1	1	160000	157000	275000	79100	71000	106000	41200	24600	59500	30800	17500	-1.17885	0.00298974	-2.27995	0.000492086	-3.03621	0.000201246	-1.17885	-2.27995	-3.03621
Q9NQX5	NPDC1	1	1	0	1660	1130	1010	0	1080	3620	0	2760	2450	1970	-0.39106	0.154813	1.20658	0.00777297	0.681736	0.047278		1.20658
P24394	IL4RA	1	1	0	0	4.8727	4.0336	0	0	2470	1410	0	3070	3090	-0.272653	0.386727	8.58117	5.25e-05	9.30399	3.62e-06		8.58117	9.30399
P27449	VATL	1	1	0.0193	0	0	2300	6.671	5300	0	0	3360	4780	0	14.4543	0.0150503	17.4095	2.26e-05	17.9181	2.74e-05	14.4543	17.4095	17.9181
Q12841	FSTL1	1	1	165000	261000	129000	193000	189000	146000	240000	251000	137000	58000	72200	-0.0203105	0.941738	0.190337	0.587102	-1.45253	0.0044612			-1.45253
Q8TEU7	RPGF6	1	1	310000	400000	314000	382000	382000	310000	406000	402000	240000	146000	172000	0.0721269	0.656883	0.00289229	0.990782	-1.09682	0.00100246			-1.09682
P29323	EPHB2	1	1	196000	128000	245000	150000	141000	141000	123000	79700	146000	57000	53800	-0.347809	0.181547	-0.700834	0.060314	-1.7259	0.00119616			-1.7259
Q3KP66	INAVA	1	1	15200	0	0	11600	1.6507	0	0.3664	0	0	18300	0.0004	-6.77933	0.30093	-15.3403	3.21e-05	-12.4559	0.349883		-15.3403
Q03989	ARI5A	1	1	233000	234000	257000	255000	312000	346000	244000	222000	373000	83000	88300	0.324736	0.0604053	0.176003	0.43657	-1.4937	3.77e-05			-1.4937
Q96RY5	CRML	1	1	117000	0	33700	129000	579000	470000	0	566000	296000	516000	272000	2.38253	0.0256833	2.70454	0.0110713	2.57682	0.0149199		2.70454	2.57682
Q96EE3	SEH1	1	1	17300	84500	20300	129000	24300	6340	7820	10300	8010	0	0	-0.192798	0.868018	-1.84115	0.0159234	NA	NA		-1.84115
O00592	PODXL	1	1	3060	6840	2460	2730	0	6490	5430	0	0	10.9982	6.5813	0.178164	0.756101	0.545557	0.41362	-8.7724	3.44e-06			-8.7724
