# Supplementary material for: Blocking STAT3/5 through direct or upstream kinase targeting in leukemic cutaneous T‐cell lymphoma
Source: EMBO Mol Med. 2022 Nov 7;14(12):e15200. doi: 10.15252/emmm.202115200 (PMC9727928; doi:10.15252/emmm.202115200)
Supplement: Supplementary file 14 — Dataset EV6 [file EMMM-14-e15200-s022.xlsx]

## Sheet: Legend
Dataset EV6. Drugs, antibodies and primers used in the study.

## Sheet: Drugs
Drug	Source
Pimozide	Merck KGaA (#573110)
AC-4-130	University of Toronto, Canada
DR-155	University of Toronto, Canada
JPX-700	Janpix
JPX-750	Janpix
IQDMA	Merck KGaA (#420294)
Ponatinib	Cayman Chemical Company (#11494)
Ceritinib	Cayman Chemical Company (#19374)
Tofacitinib	MedChemExpress (#HY-40354)
JAK inhibitor I	Cayman Chemical Company (#15146)
Sorafenib	Cayman Chemical Company (#10009644)
FRAX597	Selleckchem (#S7271)
AZD1208	Selleckchem (#S7104)
Bortezomib	Selleckchem (#S1013)

## Sheet: Antibodies
Antibody	Specification	Species	Dilution	Catalog nr.	Company
Phospho-STAT3	Tyr705 (D3A7)	rabbit monoclonal	1:2000	9145	CST
STAT3		mouse monoclonal	1:1000	610189	BD
Phospho-STAT5	Tyr694 (C71E5)	rabbit monoclonal	1:1000	9314	CST
STAT5		mouse monoclonal	1:1000	610191	BD
Phospho-STAT1	Tyr701 (58D6)	rabbit monoclonal	1:1000	9167	CST
STAT1	N-terminus	mouse monoclonal	1:1000	610115	BD
SOCS1		rabbit polyclonal	1:1000	38-5200	Th.Fisher
MYC	Y69	rabbit monoclonal	1:1000	ab32072	Abcam
PIM-1 (D8D7Y)	D8D7Y	rabbit monoclonal	1:1000	54523	CST
MCL-1	Y37	rabbit monoclonal	1:1000	ab32087	Abcam
AKT1/2/3	H-136	rabbit polyclonal	1:1000	sc-8312	Santa Cruz
CYCLIN D2	D52F9	rabbit monoclonal	1:1000	3741	CST
CYCLIN D3	DCS22	mouse monoclonal	1:1000	2936	CST
CDK6	C-21	rabbit polyclonal	1:1000	sc-177	Santa Cruz
Cleaved Caspase 3	Asp175	rabbit polyclonal	1:1000	9661	CST
PARP	46D11	rabbit monoclonal	1:1000	9532	CST
HSC70	B-6	mouse monoclonal	1:2500	sc-7298	Santa Cruz
α-TUBULIN	DM1A	mouse monoclonal	1:5000	sc-32293	Santa Cruz
β-ACTIN		mouse monoclonal	1:5000	sc-47778	Santa Cruz
HISTONE H3		rabbit polyclonal	1:2500	ab1791	Abcam

## Sheet: Primers
	Gene Name	Gene ID	GenBank Accession	NCBI Protein Accession	Species Name	PrimerBank ID	Amplicon Size	Primer	Sequence (5' -> 3')	Length	Location	Efficiency	R²	Slope
1	STAT5 A	6776	NM_003152	NP_003143	Homo sapiens (human)	221316717c1	106	Forward	GCAGAGTCCGTGACAGAGG	19	1294-1312	1.052	0.992	-3.1
								Reverse	CCACAGGTAGGGACAGAGTCT	21	1399-1379
2	STAT5 B	6777	NM_012448	NP_036580	Homo sapiens (human)	42519913c1	216	Forward	GAGGTGCGGCATTATTTATCCC	22	85-106	1.101	0.97	-3
								Reverse	GCGGTCATACGTGTTCTGGAG	21	300-280
3	STAT3	6774	NM_139276	NP_644805	Homo sapiens (human)	47080104c1	150	Forward	CAGCAGCTTGACACACGGTA	20	22-41	1.063	0.99	-3
								Reverse	AAACACCAAAGTGGCATGTGA	21	171-151
4	GAPDH	2597	NM_001256799	NP_001243728	Homo sapiens (human)	378404907c1	197	Forward	GGAGCGAGATCCCTCCAAAAT	21	108-128	1.024	0.99	-3.2
								Reverse	GGCTGTTGTCATACTTCTCATGG	23	304-282
5	MYC	4609	NM_002467.6	NP_002458.2	Homo sapiens (human)		93	Forward	CACCGAGTCGTAGTCGAGGT	20	446-465	0.908	0.99	-3.56
								Reverse	TTTCGGGTAGTGGAAAACCA	20	392-373
6	MCL1	4170	NM_001197320.2	NP_001184249.1	Homo sapiens (human)		99	Forward	CATTCCTGATGCCACCTTCT	20	593-612	0.94	0.99	-3.49
								Reverse	TCGTAAGGACAAAACGGGAC	20	533-514
7	CCND1	595	NM_053056.3	NP_444284.1	Homo sapiens (human)		109	Forward	GGCGGATTGGAAATGAACTT	20	738-757	0.86	0.99	-3.71
								Reverse	TCCTCTCCAAAATGCCAGAG	20	668-649
8	CCND2	894	NM_001759.4	NP_001750.1	Homo sapiens (human)		98	Forward	ACGGTACTGCTGCAGGCTAT	20	1046-1065	0.93	0.99	-3.49
								Reverse	AGCTGCTGGCTAAGATCACC	20	987-968
9	PIM1	5292	NM_002648.4	NP_002639.1	Homo sapiens (human)		105	Forward	ATGGTAGCGGATCCACTCTG	20	1053-1072	0.97	0.99	-3.39
								Reverse	CTCAAGCTCATCGACTTCGG	20	987-968
10	GAPDH	2597	NM_001357943.2	NP_001344872.1	Homo sapiens (human)		108	Forward	AATGAAGGGGTCATTGATGG	20	171-190	0.985	0.99	-3.36
								Reverse	AAGGTGAAGGTCGGAGTCAA	20	102-83
