# Supplementary material for: Blocking STAT3/5 through direct or upstream kinase targeting in leukemic cutaneous T‐cell lymphoma
Source: EMBO Mol Med. 2022 Nov 7;14(12):e15200. doi: 10.15252/emmm.202115200 (PMC9727928; doi:10.15252/emmm.202115200)
Supplement: Supplementary file 15 — Source Data for Expanded View and Appendix [file EMMM-14-e15200-s019.zip]

Archive with 2 entries (2 files):
- EMM-2021-15200-V3-EV_Figure_Source_Data.zip
- EMM-2021-15200-V3-Appendix_Figure_Source_Data.zip
