# Supplementary material for: Blocking STAT3/5 through direct or upstream kinase targeting in leukemic cutaneous T‐cell lymphoma
Source: EMBO Mol Med. 2022 Nov 7;14(12):e15200. doi: 10.15252/emmm.202115200 (PMC9727928; doi:10.15252/emmm.202115200)
Supplement: Supplementary file 16 — Source Data for Figure 2 [file EMMM-14-e15200-s020.xlsx]

## Sheet:  Figure 2A-C
		SCNA log2 ratio
Patient ID	CD3+Vβ+ (%)	STAT3	STAT5A	STAT5B
P1	78.2	0.392	0.392	0.392
P2	77	0.401	0.401	0.401
P3	95.7	0.581	0.581	0.581
P4	55	0.14	0.14	0.14
P5	68.1	0.066	0.066	0.066
P6	45.3	-0.008	-0.008	-0.008
P7	81.5	0.329	0.329	0.329
P8	11.5	-0.015	-0.015	-0.015
P9	69.1	0.508	0.508	0.508
P10	40.4	0.473	0.473	0.473
P11	74	0.158	0.158	0.158
P12	93.7	0.37	0.37	0.483
P14	88.9	0.195	0.195	0.195
P17	53.47	0.264	0.264	0.491
P20	84.75	0.532	0.532	0.532
P22	68.7	0.494	0.494	0.508
P25	35.3	0.493	0.493	0.493
P27	89.8	0.516	0.516	0.516
P29	64.41	0.052	0.052	0.052
P31	78.5	-0.051	-0.051	-0.048
P33_1	9.25	0.17	0.17	0.198
P33_2	38.02	0.187	0.187	0.244
	Spearman r
	r	0.4297	0.4297	0.3829
	90% confidence interval	0.07090 to 0.6900	0.07090 to 0.6900	0.01499 to 0.6595
	P value
	P (two-tailed)	0.0459	0.0459	0.0786
	P value summary	*	*	ns
	Exact or approximate P value?	Approximate	Approximate	Approximate
	Significant? (alpha = 0.1)	Yes	Yes	Yes

## Sheet: Figure 2D
Target	Sample	Mean Cq	Mean Efficiency Corrected Cq	Normalized Expression	Relative Normalized Expression	Regulation	P-Value	Exceeds P-Value Threshold
GAPDH	P1	25.5388	25.9713				0.980418	Yes
GAPDH	P2	24.7414	25.1604				0.953043	Yes
GAPDH	P4	25.4767	25.9081				0.967832	Yes
GAPDH	P5	23.8649	24.2691				0.930939	Yes
GAPDH	P6	24.9931	25.4163				0.955436	Yes
GAPDH	H1	24.3395	24.7517				0.997248	Yes
GAPDH	H2	25.4054	25.8356				0.937757	Yes
GAPDH	H3	24.6373	25.0546				0.950797	Yes
GAPDH	H4	25.6805	26.1154				0.918146	Yes
GAPDH	H5	24.185	24.5946					No
GAPDH	H6	24.6242	25.0412				0.920471	Yes
GAPDH	H7	25.3722	25.8019				0.995405	Yes
GAPDH	H8	24.5225	24.9378				0.962278	Yes
GAPDH	H9	25.2187	25.6458				0.974746	Yes
STAT3	P1	25.2349	26.3563	0.765734	4.74222	4.74222	0.000115397	No
STAT3	P2	24.1851	25.2599	0.933398	5.78056	5.78056	0.000187088	No
STAT3	P4	25.9571	27.1107	0.434518	2.69098	2.69098	0.00367501	No
STAT3	P5	24.4321	25.5179	0.420805	2.60606	2.60606	0.00131042	No
STAT3	P6	25.9947	27.15	0.300696	1.86222	1.86222	0.0137693	Yes
STAT3	H1	26.144	27.3058	0.170261	1.05443	1.05443	0.544535	Yes
STAT3	H2	26.3156	27.4851	0.318766	1.97413	1.97413	0.00131518	No
STAT3	H3	26.0859	27.2452	0.219054	1.35661	1.35661	0.0644311	Yes
STAT3	H4	26.5678	27.7485	0.322388	1.99656	1.99656	0.00484319	No
STAT3	H5	26.0668	27.2253	0.161472	1	1		No
STAT3	H6	25.9735	27.1278	0.235433	1.45804	1.45804	0.0283098	Yes
STAT3	H7	26.0559	27.2138	0.375814	2.32743	2.32743	0.000699158	No
STAT3	H8	25.6521	26.7921	0.276565	1.71278	1.71278	0.00234661	No
STAT3	H9	26.102	27.262	0.326198	2.02016	2.02016	0.00124046	No
Unpaired t test
P value	0.0064
P value summary	**
Significantly different (P < 0.05)?	Yes
One- or two-tailed P value?	Two-tailed
t, df	t=3.291, df=12

## Sheet: Figure 2E
Target	Sample	Mean Cq	Mean Efficiency Corrected Cq	Normalized Expression	Relative Normalized Expression	Regulation	P-Value	Exceeds P-Value Threshold
GAPDH	P1	25.5388	25.9713				0.980418	Yes
GAPDH	P2	24.7414	25.1604				0.953043	Yes
GAPDH	P4	25.4767	25.9081				0.967832	Yes
GAPDH	P5	23.8649	24.2691				0.930939	Yes
GAPDH	P6	24.9931	25.4163				0.955436	Yes
GAPDH	H1	24.3395	24.7517				0.997248	Yes
GAPDH	H2	25.4054	25.8356				0.937757	Yes
GAPDH	H3	24.6373	25.0546				0.950797	Yes
GAPDH	H4	25.6805	26.1154				0.918146	Yes
GAPDH	H5	24.185	24.5946					No
GAPDH	H6	24.6242	25.0412				0.920471	Yes
GAPDH	H7	25.3722	25.8019				0.995405	Yes
GAPDH	H8	24.5225	24.9378				0.962278	Yes
GAPDH	H9	25.2187	25.6458				0.974746	Yes
STAT5A	P1	26.9929	27.9967	0.245629	2.41522	2.41522	0.00265687	No
STAT5A	P2	25.9845	26.9508	0.28909	2.84256	2.84256	0.00505744	No
STAT5A	P4	26.7155	27.709	0.287014	2.82216	2.82216	0.0117252	Yes
STAT5A	P5	25.4122	26.3572	0.235189	2.31257	2.31257	0.0119083	Yes
STAT5A	P6	26.3175	27.2961	0.271722	2.67179	2.67179	0.00383874	No
STAT5A	H1	26.8043	27.801	0.120794	1.18775	1.18775	0.205897	Yes
STAT5A	H2	27.383	28.4014	0.168905	1.66081	1.66081	0.00227716	No
STAT5A	H3	26.8046	27.8014	0.148979	1.46489	1.46489	0.00596352	No
STAT5A	H4	27.1779	28.1886	0.237623	2.3365	2.3365	0.000973315	No
STAT5A	H5	26.8922	27.8922	0.1017	1	1		No
STAT5A	H6	26.7208	27.7145	0.156766	1.54144	1.54144	0.0166482	Yes
STAT5A	H7	26.5083	27.4941	0.309464	3.0429	3.0429	0.000931061	No
STAT5A	H8	26.7523	27.7472	0.142653	1.40267	1.40267	0.0115644	Yes
STAT5A	H9	26.3628	27.3431	0.308357	3.03201	3.03201	7.06592e-05	No
Unpaired t test
P value	0.0547
P value summary	ns
Significantly different (P < 0.05)?	No
One- or two-tailed P value?	Two-tailed
t, df	t=2.129, df=12

## Sheet: Figure 2F
Target	Sample	Mean Cq	Mean Efficiency Corrected Cq	Normalized Expression	Relative Normalized Expression	Regulation	P-Value	Exceeds P-Value Threshold
GAPDH	P1	25.5388	25.9713				0.980418	Yes
GAPDH	P2	24.7414	25.1604				0.953043	Yes
GAPDH	P4	25.4767	25.9081				0.967832	Yes
GAPDH	P5	23.8649	24.2691				0.930939	Yes
GAPDH	P6	24.9931	25.4163				0.955436	Yes
GAPDH	H1	24.3395	24.7517				0.997248	Yes
GAPDH	H2	25.4054	25.8356				0.937757	Yes
GAPDH	H3	24.6373	25.0546				0.950797	Yes
GAPDH	H4	25.6805	26.1154				0.918146	Yes
GAPDH	H5	24.185	24.5946					No
GAPDH	H6	24.6242	25.0412				0.920471	Yes
GAPDH	H7	25.3722	25.8019				0.995405	Yes
GAPDH	H8	24.5225	24.9378				0.962278	Yes
GAPDH	H9	25.2187	25.6458				0.974746	Yes
STAT5B	P1	27.2697	29.2164	0.105463	10.1765	10.1765	0.000176065	No
STAT5B	P2	25.8166	27.6596	0.176877	17.0675	17.0675	0.00360511	No
STAT5B	P4	26.5764	28.4737	0.168927	16.3004	16.3004	0.000584677	No
STAT5B	P5	25.5886	27.4153	0.112951	10.8991	10.8991	0.00183209	No
STAT5B	P6	26.8297	28.7451	0.0995297	9.604	9.604	0.00449671	No
STAT5B	H1	28.4516	30.4827	0.0188271	1.8167	1.8167	0.265571	Yes
STAT5B	H2	29.2931	31.3843	0.0213639	2.06148	2.06148	0.15859	Yes
STAT5B	H3	28.6748	30.7219	0.0196773	1.89873	1.89873	0.0760482	Yes
STAT5B	H4	29.488	31.5931	0.0224411	2.16542	2.16542	0.0253516	Yes
STAT5B	H5	29.1089	31.187	0.0103634	1	1		No
STAT5B	H6	29.2389	31.3262	0.0128238	1.23741	1.23741	0.360548	Yes
STAT5B	H7	28.4257	30.455	0.0397441	3.83506	3.83506	0.0184693	Yes
STAT5B	H8	28.1322	30.1406	0.0271515	2.61995	2.61995	0.00963191	No
STAT5B	H9	28.1965	30.2094	0.0422882	4.08055	4.08055	0.079358	Yes
Unpaired t test
P value	<0.0001
P value summary	****
Significantly different (P < 0.05)?	Yes
One- or two-tailed P value?	Two-tailed
t, df	t=8.419, df=12

## Sheet: Figure 2G
			P4 P5 P6	H1 H2 H3

## Sheet: Figure 2I-M
Percentage of positive cells
Patient ID	CD3	STAT3	STAT5A	STAT5B	pY-STAT5
P1	8.256	1.688	9.964	15.17	1.826
P2	15,75	37.81	10.8	15.5	0.5374
P3	55,88	13.36	39.29	8.324	7.524
P4	19.56	51.52	52.61	31.97	3.243
P5	59,28	9.049	21.47	1.331	0.8439
P6	19,88	1.017	1.38	11.59	6.715
Avg.	13.908	19.074	22.58566667	13.98083333	3.448216667
	Percentage of positive cells
Healthy Ctrl ID	CD3	STAT3	STAT5A	STAT5B	pY-STAT5
H1	0.4642	1.079	0.1237	0.0781	0
H2	0.7634	2.804	0.106	0	0
H3	1.473	2.059	0.4129	0.7913	0
H4	0.4591	2.102	0.0433	0.5169	0
H5	0.3953	3.129	0.3664	0.8886	0
Avg.	0.711	2.2346	0.21046	0.45498	0
Unpaired t test with Welch's correction
P value	0.02	0.1	0.04	0.02	0.04
P value summary	*	ns	*	*	*
Significantly different (P < 0.05)?	Yes	No	Yes	Yes	Yes
One- or two-tailed P value?	Two-tailed	Two-tailed	Two-tailed	Two-tailed	Two-tailed
Welch-corrected t, df	t=3.239, df=5.005	t=1.981, df=5.017	t=2.790, df=5.001	t=3.230, df=5.019	t=2.809, df=5.000
