# Supplementary material for: Blocking STAT3/5 through direct or upstream kinase targeting in leukemic cutaneous T‐cell lymphoma
Source: EMBO Mol Med. 2022 Nov 7;14(12):e15200. doi: 10.15252/emmm.202115200 (PMC9727928; doi:10.15252/emmm.202115200)
Supplement: Supplementary file 17 — Source Data for Figure 3 [file EMMM-14-e15200-s006.xlsx]

## Sheet: Figure 3A
			pY-STAT3					STAT3				HSC70
			pY-STAT5				STAT5				HSC70

## Sheet: Figure 3B
			pY-STAT1				STAT1				HSC70
