# Supplementary material for: Blocking STAT3/5 through direct or upstream kinase targeting in leukemic cutaneous T‐cell lymphoma
Source: EMBO Mol Med. 2022 Nov 7;14(12):e15200. doi: 10.15252/emmm.202115200 (PMC9727928; doi:10.15252/emmm.202115200)
Supplement: Supplementary file 18 — Source Data for Figure 4 [file EMMM-14-e15200-s016.xlsx]

## Sheet: Figure 4A
		Hut78						SeAx						Myla						H9						Mac1
29092019	1	2	3	Average		29092019	1	2	3	Average		29092019	1	2	3	Average		06032022	1	2	3	Average		15122020	1	2	3	Average
Blank	4331	3131	2100	3187.33		Blank	1090	1030	900	1006.67		Blank	1810	1840	1300	1650		Blank	2170	2100	1590	1953.33		Blank	3050	3201	3901	3384
Vehicle	24670000	26010000	28040000	26240000		Vehicle	13170000	13600000	14030000	13600000		Vehicle	10340000	11690000	11160000	1.10633e+07		Vehicle	12070000	11910000	11340000	1.17733e+07		Vehicle	18790000	18360000	16010000	17720000
Positive Control	5932	4851	6262	5681.67		Positive Control	16540	15070	16130	15913.3		Positive Control	3271	2560	6452	4094.33		Positive Control	23160	20530	52680	32123.3		Positive Control	13730	12420	2790	9646.67
Pimozide						Pimozide						Pimozide						Pimozide						Pimozide
100	2560	2350	3491	2800.33		100	1730	1480	2330	1846.67		100	820	850	1310	993.333		100	1110	1050	1050	1070		100	3731	1720	3431	2960.67
50	13750	14520	16690	14986.7		50	4731	4481	5332	4848		50	1700	1530	2110	1780		50	1600	1130	1380	1370		50	4061	1700	3911	3224
25	2603000	2589000	2809000	2667000		25	4221	7063	8594	6626		25	3111	3621	5081	3937.67		25	18310	30530	29510	26116.7		25	3621	2600	3941	3387.33
12.5	12520000	13630000	12700000	12950000		12.5	925000	1031000	1014000	990000		12.5	2940000	3136000	3545000	3207000		12.5	1649000	2026000	2031000	1902000		12.5	199700	105700	79480	128293
6.25	14860000	18240000	17030000	16710000		6.25	7697000	8591000	8477000	8255000		6.25	7918000	8221000	8767000	8302000		6.25	4610000	6006000	6199000	5605000		6.25	8007000	8421000	7740000	8056000
3.13	20230000	24170000	22660000	2.23533e+07		3.125	11870000	13210000	12840000	12640000		3.125	8828000	9201000	9237000	9.08867e+06		3.125	4640000	7573000	8116000	6.77633e+06		3.125	15030000	16380000	17450000	1.62867e+07
1.56	24340000	25020000	25080000	2.48133e+07		1.5625	13130000	13900000	14120000	1.37167e+07		1.5625	9140000	10410000	10530000	1.00267e+07		1.563	10960000	10760000	10830000	10850000		1.563	14620000	16250000	16830000	15900000
0.78	23970000	27390000	25780000	2.57133e+07		0.78125	14070000	14730000	14860000	1.45533e+07		0.78125	10660000	11200000	11480000	1.11133e+07		0.781	11140000	11330000	11310000	11260000		0.781	15920000	19330000	20200000	1.84833e+07
0.39	27330000	25920000	28300000	2.71833e+07		0.390625	14370000	15120000	15440000	1.49767e+07		0.390625	10460000	11530000	11880000	11290000		0.391	11460000	12320000	11940000	1.19067e+07		0.391	19210000	19880000	22760000	2.06167e+07
0.2	26000000	27110000	26620000	2.65767e+07		0.195312	14400000	15050000	14970000	1.48067e+07		0.195312	10560000	11930000	12020000	1.15033e+07		0.195	10900000	12250000	11260000	11470000		0.195	19280000	18650000	17570000	18500000
0.1	22640000	24870000	23400000	2.36367e+07		0.0976562	14950000	15320000	15560000	1.52767e+07		0.0976562	10740000	11270000	12100000	11370000		0.098	8510000	11240000	9612000	9.78733e+06		0.098	16670000	25850000	31160000	24560000
0.05	24560000	27430000	23280000	25090000		0.0488281	14400000	14650000	14990000	14680000		0.0488281	9943000	11310000	10960000	1.07377e+07		0.049	7112000	9817000	8039000	8.32267e+06		0.049	13680000	14560000	15390000	1.45433e+07
		Hut78						SeAx						Myla						H9						Mac1
17092019	1	2	3	Average		31102019	1	2	3	Average		07102019	1	2	3	Average		06032022	1	2	3	Average		15122020	1	2	3	Average
Blank	9505	7723	7133	8120.33		Blank	5502	4841	3971	4771.33		Blank	5792	4111	2790	4231		Blank	2170	2100	1590	1953.33		Blank	5462	5822	5982	5755.33
Vehicle	44670000	44680000	47820000	4.57233e+07		Vehicle	23740000	25320000	24330000	2.44633e+07		Vehicle	11930000	13590000	13110000	1.28767e+07		Vehicle	12070000	11910000	11340000	1.17733e+07		Vehicle	22650000	21410000	18770000	2.09433e+07
Positive Control	9705	10960	14080	11581.7		Positive Control	35980	33380	29750	33036.7		Positive Control	15400	16650	106100	46050		Positive Control	23160	20530	52680	32123.3		Positive Control	8934	11950	4951	8611.67
AC-4-130						AC-4-130						AC-4-130						AC-4-130						AC-4-130
100	2490	2660	5452	3534		100	1930	1840	4731	2833.67		100	1070	1260	6492	2940.67		100	1050	1150	1030	1076.67		100	1590	1490	3191	2090.33
50	4321	5101	11330	6917.33		50	5211	5472	12570	7751		50	1180	1230	8864	3758		50	1240	1180	1300	1240		50	1850	3081	4631	3187.33
25	21110	20460	54350	31973.3		25	119900	109800	132500	120733		25	12160	13330	15270	13586.7		25	1430	1320	1330	1360		25	2750	2250	4411	3137
12.5	27080000	23490000	27300000	2.59567e+07		12.5	3844000	3934000	3570000	3.78267e+06		12.5	7787000	8562000	8854000	8401000		12.5	1720	1630	1490	1613.33		12.5	404500	122100	243700	256767
6.25	44450000	49150000	47200000	4.69333e+07		6.25	17450000	22380000	22590000	2.08067e+07		6.25	10650000	12640000	12810000	1.20333e+07		6.25	78740	61350	21250	53780		6.25	11440000	9750000	7705000	9.63167e+06
3.125	39350000	47370000	48750000	4.51567e+07		3.13	23050000	25090000	27590000	2.52433e+07		3.125	11690000	13360000	12790000	1.26133e+07		3.125	7330000	8009000	7587000	7642000		3.125	14470000	15730000	15120000	1.51067e+07
1.5625	44190000	57740000	55490000	5.24733e+07		1.56	24700000	26790000	27350000	26280000		1.5625	11520000	13460000	13080000	1.26867e+07		1.563	12640000	13080000	12240000	1.26533e+07		1.563	18490000	18520000	18150000	1.83867e+07
0.78125	47050000	56370000	56150000	53190000		0.78	23690000	26700000	23290000	24560000		0.78125	12580000	13380000	14120000	13360000		0.781	12670000	13220000	12350000	1.27467e+07		0.781	21450000	21000000	22220000	2.15567e+07
0.390625	45980000	52750000	57660000	52130000		0.39	23450000	27790000	27110000	2.61167e+07		0.390625	12510000	13720000	13200000	1.31433e+07		0.391	13110000	13090000	12510000	1.29033e+07		0.391	20100000	19590000	19580000	1.97567e+07
0.195312	38420000	48480000	50590000	45830000		0.2	22650000	26800000	25520000	24990000		0.195312	12460000	14220000	14140000	1.36067e+07		0.195	12960000	13160000	12570000	1.28967e+07		0.195	20960000	19930000	21140000	2.06767e+07
0.0976562	41620000	49850000	46720000	4.60633e+07		0.1	22180000	27430000	28710000	2.61067e+07		0.0976562	11280000	12520000	13720000	1.25067e+07		0.098	11480000	11690000	13040000	12070000		0.098	21250000	19520000	19740000	20170000
0.0488281	36710000	41770000	41390000	3.99567e+07		0.05	21110000	25060000	23340000	23170000		0.0488281	11020000	10980000	11640000	1.12133e+07		0.049	11120000	10480000	11540000	1.10467e+07		0.049	19510000	16450000	19300000	18420000
		Hut78						SeAx						Myla						H9						Mac1
29092019	1	2	3	Average		29092019	1	2	3	Average		07102019	1	2	3	Average		14022022	1	2	3	Average		09062020	1	2	3	Average
Blank	2600	1880	1450	1976.67		Blank	1180	1550	1270	1333.33		Blank	5792	4111	2790	4231		Blank	7353	23930	5141	12141.3		Blank	5372	4361	3060	4264.33
Vehicle	24760000	29020000	28460000	2.74133e+07		Vehicle	21030000	22950000	23480000	2.24867e+07		Vehicle	11640000	12590000	13550000	1.25933e+07		Vehicle	25630000	26140000	25910000	2.58933e+07		Vehicle	37340000	42320000	45060000	37340000
Positive Control	4461	3121	4581	4054.33		Positive Control	17470	8003	17840	14437.7		Positive Control	6492	4391	10120	7001		Positive Control	124700	112300	98610	111870		Positive Control	8484	6502	9705	8230.33
DR-155						DR-155						DR-155						DR-155						DR-155
50	3191	2540	4001	3244		50	7173	7343	9405	7973.67		50	2200	1070	2970	2080		50	7293	980.1	4031	4101.37		50	5522	4011	11050	6861
25	12070	10420	15010	12500		25	24400	20670	34400	26490		25	12550	10080	15870	12833.3		25	5432	1220	4251	3634.33		25	6682	5141	12850	8224.33
12.5	127900	111700	120900	120167		12.5	211000	210800	239600	220467		12.5	159200	156100	140300	151867		12.5	6092	1560	4551	4067.67		12.5	17360	22850	16320	18843.3
6.25	5195000	5196000	5217000	5.20267e+06		6.25	1268000	1350000	1337000	1.31833e+06		6.25	729900	859000	708800	765900		6.25	7583	4881	6362	6275.33		6.25	2463000	4732000	1925000	3040000
3.125	29080000	27640000	30980000	2.92333e+07		3.125	6388000	6508000	6703000	6533000		3.125	9024000	8883000	9494000	9.13367e+06		3.125	4358000	4637000	3925000	4.30667e+06		3.125	25820000	26780000	27720000	2.67733e+07
1.5625	33280000	32180000	34650000	33370000		1.5625	15910000	16220000	16120000	1.60833e+07		1.5625	14070000	15020000	15140000	1.47433e+07		1.563	28760000	27950000	28170000	2.82933e+07		1.5625	36280000	40250000	38320000	3.82833e+07
0.78125	28510000	29860000	29510000	2.92933e+07		0.78125	21130000	21180000	22000000	2.14367e+07		0.78125	14110000	14670000	14520000	1.44333e+07		0.781	27620000	26750000	26420000	26930000		0.78125	32330000	43130000	42990000	3.94833e+07
0.390625	30230000	31030000	29320000	3.01933e+07		0.390625	21450000	22080000	24060000	22530000		0.390625	13830000	15280000	14260000	1.44567e+07		0.391	27420000	26700000	27000000	27040000		0.390625	31340000	41440000	39800000	3.75267e+07
0.195312	30890000	31150000	28320000	30120000		0.195312	23660000	23070000	24010000	23580000		0.195312	13730000	14580000	14970000	1.44267e+07		0.195	27240000	26160000	26350000	2.65833e+07		0.195312	35200000	39430000	38740000	37790000
0.0976562	28770000	30030000	28200000	29000000		0.0976562	23510000	23540000	24140000	23730000		0.0976562	14200000	14600000	14020000	1.42733e+07		0.098	26010000	25500000	25990000	2.58333e+07		0.0976562	31930000	39640000	42380000	3.79833e+07
0.0488281	26980000	30400000	27830000	2.84033e+07		0.0488281	23680000	24530000	24410000	2.42067e+07		0.0488281	12880000	13480000	12210000	1.28567e+07		0.049	25390000	24660000	26150000	25400000		0.0488281	28890000	37300000	36880000	3.43567e+07
0.0244141	25660000	27580000	24470000	2.59033e+07		0.0244141	25350000	24340000	25650000	2.51133e+07		0.0244141	10790000	10980000	10570000	10780000		0.0245	25790000	25430000	24710000	25310000		0.0244141	28960000	33270000	31090000	3.11067e+07
		Hut78						SeAx						Myla						H9						Mac1
31102019	1	2	3	Average		29092019	1	2	3	Average		07102019	1	2	3	Average		14022022	1	2	3	Average		10092020	1	2	3	Average
Blank	5031	3971	3050	4017.33		Blank	1220	1520	1320	1353.33		Blank	3491	3221	3040	3250.67		Blank	29560	11080	12160	17600		Blank	7843	6973	5442	6752.67
Vehicle	31030000	44060000	38250000	37780000		Vehicle	21080000	22910000	21970000	2.19867e+07		Vehicle	16620000	16940000	16600000	16720000		Vehicle	16770000	16750000	16500000	1.66733e+07		Vehicle	38100000	47260000	48390000	4.45833e+07
Positive Control	20900	14000	52170	29023.3		Positive Control	37590	43620	27570	36260		Positive Control	7493	10230	17040	11587.7		Positive Control	32050	24590	22550	26396.7		Positive Control	14710	8244	8144	10366
JPX-0700						JPX-0700						JPX-0700						JPX-0700						JPX-0700
50	5972	3591	9725	6429.33		50	3431	3861	5562	4284.67		50	2020	1890	2820	2243.33		50	660	860	2280	1266.67		50	6522	3391	6953	5622
25	43790	30740	41460	38663.3		25	34700	41760	40780	39080		25	4731	6402	6672	5935		25	810	1070	2820	1566.67		25	9995	6913	13760	10222.7
12.5	539300	506000	516200	520500		12.5	175700	165700	189900	177100		12.5	34810	36130	31350	34096.7		12.5	1150	1300	3421	1957		12.5	20170	8724	17960	15618
6.25	1130000	1105000	1012000	1.08233e+06		6.25	685400	615700	686900	662667		6.25	242200	237700	284300	254733		6.25	2140	4951	4971	4020.67		6.25	12570	13850	18830	15083.3
3.125	2414000	2524000	2129000	2.35567e+06		3.125	5049000	5145000	5226000	5140000		3.125	2624000	2243000	3181000	2.68267e+06		3.125	17450	9785	20440	15891.7		3.125	18650	12710	17250	16203.3
1.5625	25890000	30070000	20490000	2.54833e+07		1.5625	11360000	11000000	12190000	1.15167e+07		1.5625	11470000	11000000	11820000	11430000		1.563	1849000	1401000	2340000	1.86333e+06		1.563	82430	1477000	174900	578110
0.78125	45990000	31060000	34690000	3.72467e+07		0.78125	22650000	23890000	23680000	2.34067e+07		0.78125	16680000	13780000	15650000	15370000		0.781	16950000	17230000	16390000	1.68567e+07		0.781	19200000	14590000	14800000	1.61967e+07
0.390625	52360000	45180000	40900000	4.61467e+07		0.390625	24560000	24300000	23960000	2.42733e+07		0.390625	16220000	15430000	17790000	16480000		0.391	16340000	17790000	17010000	1.70467e+07		0.391	28530000	37720000	37090000	3.44467e+07
0.195312	52430000	42330000	39170000	4.46433e+07		0.195312	25370000	24100000	23970000	24480000		0.195312	15660000	15770000	18200000	1.65433e+07		0.195	16680000	18000000	17640000	17440000		0.195	39970000	48750000	45150000	4.46233e+07
0.0976562	44400000	32440000	34840000	3.72267e+07		0.0976562	24420000	23880000	23620000	2.39733e+07		0.0976562	16390000	15230000	18890000	1.68367e+07		0.098	17690000	18180000	17380000	17750000		0.098	33980000	45820000	50700000	43500000
0.0488281	41700000	40680000	39510000	40630000		0.0488281	23300000	25220000	24540000	2.43533e+07		0.0488281	17110000	15810000	17770000	1.68967e+07		0.049	16890000	17510000	17270000	1.72233e+07		0.049	32410000	38410000	45790000	38870000
0.0244141	36950000	33210000	39510000	3.65567e+07		0.0244141	23910000	25350000	24100000	2.44533e+07		0.0244141	15140000	12760000	17480000	1.51267e+07		0.0245	15060000	15800000	14880000	1.52467e+07		0.0245	33350000	35700000	40140000	3.63967e+07
		Hut78						SeAx						Myla						H9						Mac1
29092019	1	2	3	Average		29092019	1	2	3	Average		29092019	1	2	3	Average		21032022	1	2	3	Average		09062020	1	2	3	Average
Blank	3951	3911	2650	3504		Blank	3121	2450	2280	2617		Blank	3211	2430	2220	2620.33		Blank	16640	16020	11310	14656.7		Blank	8224	7633	6943	7600
Vehicle	27810000	31840000	32900000	30850000		Vehicle	17680000	18930000	20290000	1.89667e+07		Vehicle	12090000	13840000	13830000	1.32533e+07		Vehicle	21800000	21900000	23250000	2.23167e+07		Vehicle	36870000	33640000	39280000	3.65967e+07
Positive Control	3821	4691	5872	4794.67		Positive Control	8704	26980	15650	17111.3		Positive Control	2320	3281	3301	2967.33		Positive Control	118400	123600	134500	125500		Positive Control	7553	5972	8614	7379.67
JPX-0750						JPX-0750						JPX-0750						JPX-0750						JPX-0750
50	1580	1920	2940	2146.67		50	2510	2260	2620	2463.33		50	1060	900	1650	1203.33		50	1930	1590	3290	2270		50	3351	3821	6542	4571.33
25	3020	3411	4441	3624		25	19150	20790	22590	20843.3		25	1050	1180	1920	1383.33		25	1670	1610	4541	2607		25	7213	6252	10420	7961.67
12.5	53670	57070	57920	56220		12.5	372400	322700	299800	331633		12.5	2550	3101	3291	2980.67		12.5	4831	7222	8072	6708.33		12.5	32850	23900	29010	28586.7
6.25	527100	561800	606500	565133		6.25	1215000	1359000	1206000	1260000		6.25	61460	73060	76190	70236.7		6.25	13900	9774	10170	11281.3		6.25	39420	32210	25080	32236.7
3.125	1290000	1397000	1302000	1.32967e+06		3.125	2909000	3185000	2957000	3017000		3.125	306500	359500	350200	338733		3.125	21170	19520	26710	22466.7		3.125	133700	101000	69820	101507
1.5625	7048000	5958000	4264000	5.75667e+06		1.5625	7535000	7548000	6887000	7.32333e+06		1.5625	4388000	3867000	3410000	3.88833e+06		1.563	42370	52330	74380	56360		1.563	4681000	2775000	4324000	3.92667e+06
0.78125	25790000	26850000	29190000	2.72767e+07		0.78125	16690000	16860000	17050000	1.68667e+07		0.78125	10700000	11480000	12200000	11460000		0.781	326100	725000	458800	503300		0.781	31350000	31410000	30260000	3.10067e+07
0.390625	28140000	32310000	31100000	3.05167e+07		0.390625	19040000	20340000	20670000	2.00167e+07		0.390625	13350000	13650000	13870000	1.36233e+07		0.391	10550000	12450000	11890000	11630000		0.391	36790000	34380000	39350000	36840000
0.195312	29590000	33880000	33510000	3.23267e+07		0.195312	20480000	21180000	21320000	2.09933e+07		0.195312	13420000	13570000	14450000	1.38133e+07		0.195	19150000	21210000	22390000	2.09167e+07		0.195	39550000	47890000	48090000	4.51767e+07
0.0976562	28070000	30730000	32560000	3.04533e+07		0.0976562	20010000	20500000	19840000	2.01167e+07		0.0976562	13200000	13240000	13850000	13430000		0.098	19000000	22410000	23190000	2.15333e+07		0.098	39020000	37350000	38440000	38270000
0.0488281	28910000	31470000	32010000	3.07967e+07		0.0488281	19060000	19360000	19470000	1.92967e+07		0.0488281	12760000	12870000	13760000	13130000		0.049	18440000	21510000	21820000	20590000		0.049	36390000	38910000	41680000	3.89933e+07
0.0244141	25500000	26520000	27020000	2.63467e+07		0.0244141	17230000	17890000	18010000	17710000		0.0244141	11360000	11620000	12980000	1.19867e+07		0.0245	18450000	21040000	19970000	19820000		0.0245	41020000	31080000	35430000	3.58433e+07
		Hut78						SeAx						Myla						H9						Mac1
15062020	1	2	3	Average		29092019	1	2	3	Average		29092019	1	2	3	Average		14022022	1	2	3	Average		15062020	1	2	3	Average
Blank	1900	2160	2600	2220		Blank	3131	3101	3391	3207.67		Blank	3091	2440	2120	2550.33		Blank	317700	203500	108900	210033		Blank	5872	10230	10330	8810.67
Vehicle	26670000	28370000	29520000	2.81867e+07		Vehicle	22610000	23290000	24590000	2.34967e+07		Vehicle	8559000	9919000	9878000	9452000		Vehicle	26790000	26560000	26710000	2.66867e+07		Vehicle	44970000	48140000	46680000	4.65967e+07
Positive Control	480300	419600	454000	451300		Positive Control	19380	14010	21850	18413.3		Positive Control	1430	1350	1870	1550		Positive Control	24970	25800	37480	29416.7		Positive Control	27100	13140	19100	19780
IQDMA						IQDMA						IQDMA						IQDMA						IQDMA
50	41520	46480	48250	45416.7		50	21350	26090	27770	25070		50	13550	9975	11630	11718.3		50	2260	2160	36060	13493.3		50	8093	10740	16740	11857.7
25	146100	149600	139700	145133		25	74800	86460	75990	79083.3		25	142900	153600	153400	149967		25	152100	136700	165300	151367		25	12670	11530	22200	15466.7
12.5	1866000	2127000	1962000	1985000		12.5	250000	320400	361100	310500		12.5	525300	546100	573900	548433		12.5	1875000	1799000	1990000	1888000		12.5	14240	15350	23240	17610
6.25	2452000	2751000	2889000	2.69733e+06		6.25	511300	714900	692500	639567		6.25	2150000	2240000	2282000	2224000		6.25	3112000	3322000	3218000	3.21733e+06		6.25	15690	17730	22610	18676.7
3.125	1709000	1964000	2111000	1928000		3.125	1617000	2447000	2742000	2.26867e+06		3.125	599500	549800	592800	580700		3.125	2014000	2186000	2280000	2160000		3.125	18010	22210	26260	22160
1.563	11440000	11600000	12270000	11770000		1.5625	14570000	15870000	16410000	1.56167e+07		1.5625	1534000	1179000	1246000	1.31967e+06		1.563	452100	1108000	436400	665500		1.563	5141000	5490000	5287000	5306000
0.781	14320000	16220000	15720000	15420000		0.78125	16750000	15870000	16380000	1.63333e+07		0.78125	4555000	4455000	4486000	4.49867e+06		0.781	8443000	8016000	7101000	7.85333e+06		0.781	15930000	15250000	16180000	1.57867e+07
0.391	19900000	25590000	24380000	23290000		0.390625	19730000	19870000	20940000	20180000		0.390625	8852000	9048000	9541000	9147000		0.391	23440000	22360000	21690000	2.24967e+07		0.391	27490000	27400000	27530000	2.74733e+07
0.195	26120000	32900000	32020000	3.03467e+07		0.195312	21730000	23230000	24170000	2.30433e+07		0.195312	9472000	10540000	10580000	1.01973e+07		0.195	29180000	29700000	28800000	2.92267e+07		0.195	39000000	40010000	40830000	3.99467e+07
0.098	26940000	31070000	29690000	2.92333e+07		0.0976562	23220000	22030000	24820000	2.33567e+07		0.0976562	9869000	10700000	10670000	10413000		0.098	29050000	28360000	27720000	2.83767e+07		0.098	44210000	43980000	49640000	4.59433e+07
0.049	25580000	31040000	29860000	2.88267e+07		0.0488281	22970000	23150000	24610000	2.35767e+07		0.0488281	9907000	10390000	10530000	1.02757e+07		0.049	28780000	27510000	27120000	2.78033e+07		0.049	42360000	45590000	50190000	4.60467e+07
0.0245	23740000	26310000	27200000	25750000		0.0244141	22530000	24710000	26230000	24490000		0.0244141	9638000	10270000	10210000	1.00393e+07		0.0245	28380000	29240000	27010000	28210000		0.0245	35800000	41850000	44890000	4.08467e+07

## Sheet: Figure 4B
												JPX-0750 (µM)	pY-STAT3	Loading	pY-STAT3/loading	norm to DMSO
												DMSO	94600	60900	1.55337	1
												1	112000	53400	2.09738	1.35021
												2.5	77400	50200	1.54183	0.992575
												5	15100	53100	0.284369	0.183066
												7.5	14700	33500	0.438806	0.282487
												10	9000	26500	0.339623	0.218637
												JPX-0750 (µM)	STAT3	Loading	STAT3/loading	norm to DMSO
												DMSO	58600	60900	0.962233	1
												1	62900	53400	1.1779	1.22413
												2.5	60100	50200	1.19721	1.2442
												5	25100	53100	0.472693	0.491246
												7.5	8490	33500	0.253433	0.26338
												10	4140	26500	0.156226	0.162358
												JPX-0750 (µM)	pY-STAT5	Loading	pY-STAT5/loading	norm to DMSO
												DMSO	13600	52100	0.261036	1
												1	13300	54900	0.242259	0.928064
												2.5	9820	50800	0.193307	0.740537
												5	1870	43300	0.0431871	0.165445
												7.5	1000	37100	0.0269542	0.103258
												10	421	27300	0.0154212	0.0636561
												JPX-0750 (µM)	STAT5	Loading	STAT5/loading	norm to DMSO
												DMSO	83500	52100	1.60269	1
												1	84300	54900	1.53552	0.95809
												2.5	61800	50800	1.21654	0.75906
												5	9820	43300	0.22679	0.141506
												7.5	4880	37100	0.131536	0.0820724
												10	1540	27300	0.0564103	0.0351973
			*0 = DMSO

## Sheet: Figure 4C
													IQDMA (µM)	pY-STAT3	Loading	pY-STAT3/loading	norm to DMSO
													DMSO	42100	30700	1.37134	1
													1	53500	25700	2.08171	1.51802
													2.5	89900	32100	2.80062	2.04226
													5	67800	25800	2.62791	1.91631
													7.5	33400	25400	1.31496	0.958891
													10	10000	26000	0.384615	0.280468
													IQDMA (µM)	STAT3	Loading	STAT3/loading	norm to DMSO
													DMSO	40400	30700	1.31596	1
													1	46000	25700	1.78988	1.36013
													2.5	80300	32100	2.50156	1.90094
													5	52500	25800	2.03488	1.54631
													7.5	23600	25400	0.929134	0.70605
													10	21900	26000	0.842308	0.64007
													IQDMA (µM)	pY-STAT5	Loading	pY-STAT5/loading	norm to DMSO
													DMSO	68600	30700	2.23453	1
													1	80400	25700	3.1284	1.40003
													2.5	101000	32100	3.14642	1.40809
													5	74500	25800	2.8876	1.29226
													7.5	28300	25400	1.11417	0.498617
													10	29600	26000	1.13846	0.509486
													IQDMA (µM)	STAT5	Loading	STAT5/loading	norm to DMSO
													DMSO	40400	30700	1.31596	1
													1	46000	25700	1.78988	1.36013
													2.5	80300	32100	2.50156	1.90094
													5	52500	25800	2.03488	1.54631
													7.5	23600	25400	0.929134	0.70605
													10	21900	26000	0.842308	0.64007
		*0 = DMSO

## Sheet: Figure 4D-G
SeAx JPX-0750 (2.5 µM)								SeAx IQDMA (2.5 µM)
Time (h)	Luminescence			Fluorescence				Time (h)	Luminescence			Fluorescence
0	11310	13020	12560	4875.6	5224	4919		0	12030	11870	15060	4573.5	4505.9	4919
3	43990	44420	34860	7227.7	6905	6356.2		3	28490	29350	36660	6873.1	6215.1	6278.9
6	77050	76030	57840	11909.3	9296.3	7742.2		6	39570	51540	59820	7544.5	10352.3	8788.6
14	75790	84890	75810	6910.8	11331.9	9657.6		14	83770	103600	103900	7203.8	7495.9	6920.1
20	63510	72530	69470	7506.8	18087.2	19764.6		20	96680	107300	118200	8238.3	9342.8	10662.7
24	60140	63820	60660	8162	19640.7	27928.2		24	98870	105500	122300	21933.7	21851.8	36598.6
36	40690	33930	32820	18264.6	31129.4	96333.7		36	70420	67580	90820	58425.2	62468.9	21466.8
48	52860	40600	38160	33622.3	67828.5	88072.1		48	81900	90770	128900	71345.3	69344.6	37880.4
54	37620	20790	18770	30190.7	44310.5	34750.8		54	47940	45730	76880	31565.7	42847.2	37771.4
66	60330	35670	32550	25489.1	42677.8	70068.1		66	68730	77400	143500	65637.8	52815.9	45637.4
72	65010	36190	33620	13879.3	72626.5	53026.6		72	72750	80420	161400	48923.9	52852.6	23029.5
Myla JPX-0750 (2.5 µM)								Myla IQDMA (2.5 µM)
Time (h)	Luminescence			Fluorescence				Time (h)	Luminescence			Fluorescence
0	13940	12040	14080	4803.4	4857.4	5427.3		0	12450	12080	17710	5464.9	5322.2	5446.6
3	63070	53500	58420	7211.1	8259.5	9305		3	27970	30580	27310	10044.4	15315.2	10121.7
6	78640	65720	76390	8662.2	10197.4	12245.6		6	35440	41560	36950	19027.8	18738	17984.4
14	69350	60180	66860	18737.2	17141.5	32353.8		14	51730	57250	59110	11292.3	15298.8	20966.7
20	66890	60480	62990	32817	19984.6	22814.3		20	62310	67530	71190	10662.1	9691.4	15158.5
24	68040	63180	70950	21632	39395.1	29932		24	71900	82200	81260	23113.8	11086.5	23677.4
36	77800	69800	73050	14966.4	23065.1	14619		36	78190	89930	87070	61469.8	24098.1	39875
48	76630	65800	76260	21417.5	19645.9	15086.2		48	71600	83810	87830	66636.4	44171.4	53196.1
54	87350	70170	84540	19977.2	20604.7	13841.4		54	61040	69770	78040	73408.4	83170.2	53348.7
66	77630	62900	74300	11368.4	58130.2	24439.2		66	53940	63830	82850	54475.4	38397.6	39691.2
72	71450	60940	71170	32929.2	19812	15948.9		72	44580	51710	79360	67001.3	50251.5	45936.8

## Sheet: Figure 4H-I
JPX-0750 (µM)	Hut78 (% viability)			SeAx (% viability)			Myla (% viability			HaCat (% viability)	JF (% viability)			IQDMA (µM)	Hut78 (% viability)			SeAx (% viability)			Myla (% viability			HaCat (% viability)	JF (% viability)
0.781	110	88	84	87	89	99	94	86	93	110	105			0.781	80	98	51	70	78	70	48	47	60	92	97
1.563	65	19	27	38	39	60	27	29	68	106	103			1.563	40	68	30	66	74	65	14	18	28	89	94
3.125	8	4	4	12	16	13	2	3	5	58	100			3.125	13	45	7	10	42	33	6	12	12	67	94
Tukey's multiple comparisons test	Predicted (LS) mean diff.	95.00% CI of diff.	Summary	Adjusted P Value										Tukey's multiple comparisons test	Predicted (LS) mean diff.	95.00% CI of diff.	Summary	Adjusted P Value
0.781														0.781
Hut78 vs. SeAx	2.333	-30.18 to 34.85	ns	0.9995										Hut78 vs. SeAx	3.667	-31.27 to 38.60	ns	0.9976
Hut78 vs. Myla	3	-29.52 to 35.52	ns	0.9985										Hut78 vs. Myla	24.67	-10.27 to 59.60	ns	0.2485
Hut78 vs. HaCat	-16	-61.98 to 29.98	ns	0.8278										Hut78 vs. HaCat	-15.67	-65.07 to 33.74	ns	0.8697
Hut78 vs. JF	-11	-56.98 to 34.98	ns	0.9483										Hut78 vs. Juvenile fibroblasts	-20.67	-70.07 to 28.74	ns	0.7149
SeAx vs. Myla	0.6667	-31.85 to 33.18	ns	>0.9999										SeAx vs. Myla	21	-13.94 to 55.94	ns	0.3943
SeAx vs. HaCat	-18.33	-64.32 to 27.65	ns	0.7483										SeAx vs. HaCat	-19.33	-68.74 to 30.07	ns	0.7605
SeAx vs. JF	-13.33	-59.32 to 32.65	ns	0.9017										SeAx vs. Juvenile fibroblasts	-24.33	-73.74 to 25.07	ns	0.5818
Myla vs. HaCat	-19	-64.98 to 26.98	ns	0.7237										Myla vs. HaCat	-40.33	-89.74 to 9.072	ns	0.1423
Myla vs. JF	-14	-59.98 to 31.98	ns	0.8852										Myla vs. Juvenile fibroblasts	-45.33	-94.74 to 4.072	ns	0.0811
HaCat vs. JF	5	-51.32 to 61.32	ns	0.9987										HaCat vs. Juvenile fibroblasts	-5	-65.51 to 55.51	ns	0.9991
1.563														1.563
Hut78 vs. SeAx	-8.667	-41.18 to 23.85	ns	0.9254										Hut78 vs. SeAx	-22.33	-57.27 to 12.60	ns	0.3363
Hut78 vs. Myla	-4.333	-36.85 to 28.18	ns	0.9939										Hut78 vs. Myla	26	-8.935 to 60.94	ns	0.2064
Hut78 vs. HaCat	-69	-115.0 to -23.02	**	0.0021										Hut78 vs. HaCat	-43	-92.41 to 6.406	ns	0.106
Hut78 vs. JF	-66	-112.0 to -20.02	**	0.0032										Hut78 vs. Juvenile fibroblasts	-48	-97.41 to 1.406	ns	0.0592
SeAx vs. Myla	4.333	-28.18 to 36.85	ns	0.9939										SeAx vs. Myla	48.33	13.40 to 83.27	**	0.0044
SeAx vs. HaCat	-60.33	-106.3 to -14.35	**	0.0071										SeAx vs. HaCat	-20.67	-70.07 to 28.74	ns	0.7149
SeAx vs. JF	-57.33	-103.3 to -11.35	*	0.0107										SeAx vs. Juvenile fibroblasts	-25.67	-75.07 to 23.74	ns	0.5331
Myla vs. HaCat	-64.67	-110.7 to -18.68	**	0.0038										Myla vs. HaCat	-69	-118.4 to -19.59	**	0.0041
Myla vs. JF	-61.67	-107.7 to -15.68	**	0.0059										Myla vs. Juvenile fibroblasts	-74	-123.4 to -24.59	**	0.0021
HaCat vs. JF	3	-53.32 to 59.32	ns	0.9998										HaCat vs. Juvenile fibroblasts	-5	-65.51 to 55.51	ns	0.9991
3.125														3.125
Hut78 vs. SeAx	-8.333	-40.85 to 24.18	ns	0.9346										Hut78 vs. SeAx	-6.667	-41.60 to 28.27	ns	0.9768
Hut78 vs. Myla	2	-30.52 to 34.52	ns	0.9997										Hut78 vs. Myla	11.67	-23.27 to 46.60	ns	0.8475
Hut78 vs. HaCat	-52.67	-98.65 to -6.683	*	0.0204										Hut78 vs. HaCat	-45.33	-94.74 to 4.072	ns	0.0811
Hut78 vs. JF	-94.67	-140.7 to -48.68	****	<0.0001										Hut78 vs. Juvenile fibroblasts	-72.33	-121.7 to -22.93	**	0.0026
SeAx vs. Myla	10.33	-22.18 to 42.85	ns	0.8689										SeAx vs. Myla	18.33	-16.60 to 53.27	ns	0.5237
SeAx vs. HaCat	-44.33	-90.32 to 1.650	ns	0.0619										SeAx vs. HaCat	-38.67	-88.07 to 10.74	ns	0.1699
SeAx vs. JF	-86.33	-132.3 to -40.35	***	0.0002										SeAx vs. Juvenile fibroblasts	-65.67	-115.1 to -16.26	**	0.0063
Myla vs. HaCat	-54.67	-100.7 to -8.683	*	0.0155										Myla vs. HaCat	-57	-106.4 to -7.594	*	0.0194
Myla vs. JF	-96.67	-142.7 to -50.68	****	<0.0001										Myla vs. Juvenile fibroblasts	-84	-133.4 to -34.59	***	0.0006
HaCat vs. JF	-42	-98.32 to 14.32	ns	0.2049										HaCat vs. Juvenile fibroblasts	-27	-87.51 to 33.51	ns	0.6656
