# Supplementary material for: Blocking STAT3/5 through direct or upstream kinase targeting in leukemic cutaneous T‐cell lymphoma
Source: EMBO Mol Med. 2022 Nov 7;14(12):e15200. doi: 10.15252/emmm.202115200 (PMC9727928; doi:10.15252/emmm.202115200)
Supplement: Supplementary file 19 — Source Data for Figure 5 [file EMMM-14-e15200-s012.xlsx]

## Sheet: Figure 5B
															Mean intensity
														IQDMA	STAT5	HSC70	Lamin B1	STAT5/Loading	norm to 0
													cytoplasm	0	40500	603000		0.0671642	1
														2.5	35900	489000		0.0734151	1.09307
														5	27200	327000		0.0831804	1.23846
													nucleus	0	10600		683000	0.0155198	1
														2.5	21100		766000	0.0275457	1.77488
														5	2100		329000	0.00638298	0.411281
															pY-STAT5	HSC70	Lamin B1	STAT5/Loading	norm to 0
													cytoplasm	0	7080	603000		0.0117413	1
														2.5	5910	489000		0.0120859	1.02935
														5	4850	327000		0.0148318	1.26322
													nucleus	0	6840		683000	0.0100146	1
														2.5	8580		766000	0.011201	1.11847
														5	1540		329000	0.00468085	0.467401
		*0 = DMSO

## Sheet: Figure 5G
		Hut78						SeAx						Myla						H9						Mac1						HH
15062020	1	2	3	Average		22072020	1	2	3	Average		22072020	1	2	3	Average		18032022	1	2	3	Average		15062020	1	2	3	Average		22072020	1	2	3	Average
Blank	3979.61	3989.57	4018.33	3995.84		Blank	3789.8	3807.66	3788.66	3795.37		Blank	3877.48	3946.97	3973.73	3932.73		Blank	7807.96	8146.51	7998.32	7984.26		Blank	3977.69	3999.45	4021.59	3999.57		Blank	3910.5	3971.44	4068.97	3983.64
Vehicle	7401.37	7473.45	7687.27	7520.69		Vehicle	8898.09	8085.62	9178.49	8720.73		Vehicle	12086.3	11698.2	13515.2	12433.2		Vehicle	13129.8	14062.5	13883	13691.8		Vehicle	4492.97	4511.16	4471.76	4491.97		Vehicle	8476.71	8734.83	8614.09	8608.54
Positive Control	5401.93	5412.84	5302.25	5372.34		Positive Control	3871.45	3958.19	3960.02	3929.89		Positive Control	5371.43	5843.57	5581.55	5598.85		Positive Control	10007.9	10477	10070.8	10185.2		Positive Control	4381.59	4410.28	4412.94	4401.6		Positive Control	4122.11	4180.12	4189.36	4163.86
Ponatinib						Ponatinib						Ponatinib						Ponatinib						Ponatinib						Ponatinib
100	4008.02	4018.74	3979.56	4002.11		100	3406.75	3744.49	3818.05	3656.43		100	3861.94	3891.32	3850.62	3867.96		50	8252.5	8257.69	7723.86	8078.02		100	4159.18	4161.8	4153.32	4158.1		100	3821.8	3754.24	3768.6	3781.55
50	3934.19	3938.22	3883.54	3918.65		50	3752.04	3760.06	3695.97	3736.02		50	3778.33	3821.4	3737.15	3778.96		25	8191.44	8466.93	7947.82	8202.06		50	4053	4024.2	3946.96	4008.05		50	3701.75	3676.05	3678.09	3685.3
25	3915.41	3865.91	3874	3885.11		25	3606.1	3573.16	3559.17	3579.48		25	3689.51	3700.87	3687.35	3692.58		12.5	8273.25	8440.59	8122.65	8278.83		25	3930.79	3910.81	3914.5	3918.7		25	3644.25	3627.26	3611.95	3627.82
12.5	3971.86	3951.92	3927.53	3950.44		12.5	3751.13	3734.66	3714.07	3733.29		12.5	3764.37	3776.93	3858.64	3799.98		6.25	8773.56	8826.47	8521.33	8707.12		12.5	4034.89	3988.74	3985.78	4003.14		12.5	3759.54	3751.69	3726.7	3745.98
6.25	4192.09	4147.51	4135.35	4158.32		6.25	3853.99	3829.79	3761.65	3815.14		6.25	3930.58	3972.23	3946.53	3949.78		3.125	10774.6	11340.5	11077.4	11064.2		6.25	4092.12	4031.94	4048.56	4057.54		6.25	3895.63	3873.75	3862.23	3877.2
3.125	12719.2	11988	10207.1	11638.1		3.125	3905.19	3917.6	3940.99	3921.26		3.125	4046.99	4347.96	4593.18	4329.38		1.563	12300.1	11801.9	11746.4	11949.5		3.125	4334.19	4135.34	4153.8	4207.78		3.125	5192.34	5591.89	4519.87	5101.36
1.563	18035	16538.5	16736.5	17103.4		1.563	6954.31	7984.23	8369.62	7769.38		1.563	8810.41	8126.86	8735.08	8557.45		0.781	12589.1	13048.2	12198.1	12611.8		1.563	12048	7905.97	9648.54	9867.52		1.563	8174.73	8169.68	7593.95	7979.46
0.781	20038.2	19713.4	21156.6	20302.7		0.781	8902.76	8276.61	8693.53	8624.3		0.781	10469.3	9995.03	11435.2	10633.2		0.391	13154.1	13331	13550.2	13345.1		0.781	17789.9	15924.3	13866.7	15860.3		0.781	7882.68	8434.2	7214.68	7843.85
0.391	22366.3	21244.9	21798.5	21803.2		0.391	8734.26	9134.72	8927.77	8932.25		0.391	11585.1	11435	11925.3	11648.5		0.195	14682.2	15403.4	14117.7	14734.4		0.391	23188.5	18581.2	19988.1	20585.9		0.391	8326	8880	8219.3	8475.1
0.195	25913.2	22079.3	21285.7	23092.8		0.195	9299.4	9914.15	8797.62	9337.06		0.195	14049.9	13167.6	13856.8	13691.4		0.098	15110.7	15723	14781	15204.9		0.195	24498.9	18861.6	20712.1	21357.6		0.195	9631.16	10606	8778.04	9671.72
0.098	23598	24621.6	24976.8	24398.8		0.098	10250.8	10660.8	9333.79	10081.8		0.098	13871.4	12697.3	13672.5	13413.7		0.049	16632.4	16400.5	15624	16219		0.098	25864.7	22356	23020.9	23747.2		0.098	10287.6	11090.7	9454.99	10277.8
0.049	25368.7	23205.1	25036.8	24536.9		0.049	11508.1	10721.2	9180.02	10469.8		0.049	11702.2	10998.2	11830.7	11510.4		0.0245	15775.4	14782.1	14648	15068.5		0.049	27317.8	23224.1	25588.3	25376.7		0.049	8884.53	8992.65	8576.37	8817.85
		Hut78						SeAx						Myla						H9						Mac1						HH
09062020	1	2	3	Average		15062020	1	2	3	Average		09062020	1	2	3	Average		06032022	1	2	3	Average		09062020	1	2	3	Average		22062020	1	2	3	Average
Blank	4158.1	4179.63	4155.89	4164.54		Blank	4037.44	4033.76	4055.86	4042.35		Blank	4298.72	4419.21	4454.74	4390.89		Blank	8298.06	8611.12	8282.52	8397.23		Blank	4280.8	4308.05	4270.81	4286.55		Blank	4506.77	4524.33	4571.28	4534.13
Vehicle	18782.8	23137.5	23379.8	21766.7		Vehicle	5118.54	5225.11	5219.5	5187.72		Vehicle	9722.07	10231.4	10637	10196.8		Vehicle	15508.4	15645.2	16208.5	15787.4		Vehicle	24464.5	24536.3	21183.2	23394.7		Vehicle	14955.3	12590.6	12698.5	13414.8
Positive Control	4650.17	4588.93	4565.6	4601.57		Positive Control	4435.15	4449.88	4404.88	4429.97		Positive Control	4870.85	4865.29	4788.58	4841.57		Positive Control	10290	10338.5	9887.55	10172		Positive Control	4642.38	4665.92	4564.07	4624.12		Positive Control	8153.22	7869.76	8117.91	8046.97
Ceritinib						Ceritinib						Ceritinib						Ceritinib						Ceritinib						Ceritinib
100	4055.65	4049.62	4035.25	4046.84		100	4031.62	3973.66	3986.59	3997.29		100	4216.27	4147.69	4155.97	4173.31		50	8572.52	8691.31	8192.39	8485.41		100	4079.3	4062.32	4053.62	4065.08		100	4274	4322.68	4267.81	4288.16
50	4072.95	4068.47	4057.9	4066.44		50	4028.65	3959.31	3982.91	3990.29		50	4216.36	4132.57	4121.33	4156.75		25	7719.3	8726.61	8119.4	8188.44		50	4137.53	4095.57	4077.41	4103.5		50	4278.58	4209.53	4258.15	4248.75
25	4134.49	4109.61	4111.49	4118.53		25	4090.92	4011.31	3994.35	4032.19		25	4257.83	4191.24	4173.3	4207.46		12.5	8615.67	8623.97	8228.67	8489.44		25	4179.47	4114.05	4106.15	4133.22		25	4311.6	4261.66	4302.75	4292.01
12.5	4244.27	4260.98	4244.79	4250.01		12.5	4069.15	4024.58	3991.03	4028.25		12.5	4300.07	4349.53	4330.56	4326.72		6.25	8542.95	8686.05	6857.87	8028.95		12.5	4245.67	4160.24	4112.94	4172.95		12.5	4338.16	4452.56	4380.09	4390.27
6.25	5394.63	4850.03	4862.27	5035.64		6.25	4097.54	4054.06	4032.34	4061.31		6.25	4439.36	4490.73	4510.29	4480.12		3.125	12182.6	11592.8	9835.16	11203.5		6.25	4349.94	4272.95	4235.12	4286		6.25	4409.55	4511.67	4470.31	4463.84
3.125	16666.2	17357.8	16156.4	16726.8		3.125	4183.37	4090.92	4051.12	4108.47		3.125	4525.62	4490.92	4457.87	4491.47		1.563	14075	14222.8	15711.5	14669.8		3.125	4544.67	4668.44	4309.71	4507.61		3.125	5117.81	5327.46	4686.48	5043.92
1.563	22124.1	22736.7	20928.2	21929.7		1.563	9789.24	8679.52	7989.78	8819.51		1.563	9956.38	9958.24	10051.8	9988.81		0.781	14768.6	15880.1	16010	15552.9		1.563	22413.4	17712.4	17291.1	19139		1.563	10058.7	9327.62	8324.98	9237.09
0.781	23997.1	23009.7	20909.3	22638.7		0.781	12842.4	11361.5	10766.4	11656.7		0.781	9526.11	11386.1	11264.7	10725.7		0.391	14211.9	15698.2	14552	14820.7		0.781	21025	19104.2	18810.6	19646.6		0.781	10628	11205.1	10489.3	10774.1
0.391	22543.6	23647.3	20818.8	22336.6		0.391	13043.2	11335.9	10895.3	11758.1		0.391	10766.7	11301.9	11673.1	11247.2		0.195	15835.4	15586.5	13578	15000		0.391	23453.5	18727.7	19852.9	20678		0.391	10534	9293.53	9579.3	9802.27
0.195	24431.2	26083.3	22461.9	24325.5		0.195	14449.9	12306	11507.3	12754.4		0.195	10796.8	12544.6	11937.1	11759.5		0.098	15692.6	15397.2	14817.8	15302.5		0.195	21596.2	17904.5	18782	19427.6		0.195	11503.6	10340.6	10506.1	10783.4
0.098	23926.1	22386.4	20562.1	22291.5		0.098	13545	11827.8	11471.3	12281.4		0.098	9480.92	11852.8	11648.8	10994.2		0.049	16175.6	16207.7	15673.4	16018.9		0.098	19270.7	17869	17749.4	18296.4		0.098	11477.6	10397	9425.03	10433.2
0.049	22845.6	23288.6	22348.6	22827.6		0.049	12689.9	11844.7	10028.8	11521.2		0.049	9537.08	11227.5	11345.2	10703.3		0.0245	15697.4	15840.2	14518.4	15352		0.049	26303.9	25595.1	21230.1	24376.4		0.049	10791.6	9797.43	9855.64	10148.2
		Hut78						SeAx						Myla						H9						Mac1						HH
17092019	1	2	3	Average		09062020	1	2	3	Average		09062020	1	2	3	Average		14022022	1	2	3	Average		09022020	1	2	3	Average		04062020	1	2	3	Average
Blank	1770	1980	1800	1850		Blank	3531	3901	2760	3397.33		Blank	8043	7043	7913	7666.33		Blank	15520	2330	25120	14323.3		Blank	7493	8784	8294	8190.33		Blank	2930	2340	1810	2360
Vehicle	33790000	36800000	35500000	3.53633e+07		Vehicle	29810000	33070000	32490000	31790000		Vehicle	12650000	13670000	14400000	1.35733e+07		Vehicle	18780000	18840000	18280000	1.86333e+07		Vehicle	52820000	44630000	52780000	5.00767e+07		Vehicle	13790000	14000000	14700000	1.41633e+07
Positive Control	8544	5902	5512	6652.67		Positive Control	24940	32330	31080	29450		Positive Control	12990	13490	285400	103960		Positive Control	30090	23930	36390	30136.7		Positive Control	7803	6242	6242	6762.33		Positive Control	14670000	15440000	14430000	1.48467e+07
Tofacitinib						Tofacitinib						Tofacitinib						Tofacitinib						Tofacitinib						Tofacitinib
200	32260000	32020000	29700000	3.13267e+07		200	26150000	26190000	25750000	26030000		100	11790000	13130000	13470000	1.27967e+07		100	22110000	21690000	21240000	21680000		200	11950000	11790000	12730000	1.21567e+07		200	15020000	14060000	14280000	1.44533e+07
100	40210000	35870000	37520000	3.78667e+07		100	26870000	29640000	28990000	28500000		50	12040000	12980000	13480000	1.28333e+07		50	24130000	22590000	21370000	2.26967e+07		100	13950000	14240000	14980000	14390000		100	17240000	16500000	15370000	16370000
50	44070000	39430000	38900000	40800000		50	29430000	30140000	29020000	29530000		25	11450000	11940000	12660000	1.20167e+07		25	23660000	22850000	21260000	22590000		50	13590000	13790000	16120000	14500000		50	17220000	16840000	16780000	1.69467e+07
25	39120000	37190000	37810000	38040000		25	30640000	29310000	29790000	2.99133e+07		12.5	10600000	12470000	13280000	1.21167e+07		12.5	23060000	22250000	20730000	2.20133e+07		25	15680000	14430000	15880000	15330000		25	18640000	17780000	16670000	1.76967e+07
12.5	38770000	34990000	38660000	3.74733e+07		12.5	30180000	28020000	29640000	29280000		6.25	11530000	12590000	12700000	1.22733e+07		6.25	22450000	21690000	20530000	2.15567e+07		12.5	19980000	20850000	19020000	19950000		12.5	18040000	16610000	16690000	1.71133e+07
6.25	39680000	39540000	35850000	3.83567e+07		6.25	28980000	26490000	26220000	27230000		3.125	11450000	12600000	13420000	12490000		3.125	22350000	21380000	20320000	21350000		6.25	18880000	22130000	20650000	2.05533e+07		6.25	16820000	15710000	15110000	15880000
3.125	34030000	35720000	29180000	3.29767e+07		3.125	27880000	26460000	25020000	2.64533e+07		1.563	13360000	12840000	13690000	1.32967e+07		1.563	20860000	21030000	20540000	20810000		3.125	19690000	18720000	21290000	19900000		3.125	17510000	18900000	17370000	1.79267e+07
1.5625	33440000	35100000	24990000	3.11767e+07		1.563	27680000	25940000	26230000	2.66167e+07		0.781	13150000	12950000	14500000	1.35333e+07		0.781	22270000	21570000	20690000	21510000		1.563	26390000	30090000	31580000	2.93533e+07		1.563	16740000	17170000	16890000	1.69333e+07
0.78125	33330000	35290000	28340000	32320000		0.781	26580000	23600000	24800000	2.49933e+07		0.391	12580000	13140000	13510000	1.30767e+07		0.391	22510000	21090000	20150000	21250000		0.781	36590000	38830000	43930000	3.97833e+07		0.781	16340000	16390000	16200000	16310000
0.390625	30630000	30530000	33240000	3.14667e+07		0.391	27620000	26880000	24270000	2.62567e+07		0.195	12750000	14990000	14190000	1.39767e+07		0.195	22060000	20360000	19790000	2.07367e+07		0.391	38400000	44250000	45950000	4.28667e+07		0.391	13930000	14520000	14760000	1.44033e+07
0.195312	25930000	30400000	30180000	2.88367e+07		0.195	25600000	25750000	25870000	25740000		0.098	12720000	12890000	13740000	1.31167e+07		0.098	21820000	20600000	19820000	2.07467e+07		0.195	43400000	50450000	50670000	4.81733e+07		0.195	14750000	13920000	16010000	1.48933e+07
0.0976562	26410000	29370000	25880000	27220000		0.098	22680000	25150000	22110000	2.33133e+07		0.049	12430000	11840000	11520000	11930000		0.049	20930000	19820000	18640000	1.97967e+07		0.098	51540000	52780000	48180000	5.08333e+07		0.098	14920000	14590000	15940000	15150000
		Hut78						SeAx						Myla						H9						Mac1						HH
13102020	1	2	3	Average		28102020	1	2	3	Average		28102020	1	2	3	Average		21032022	1	2	3	Average		2102020	1	2	3	Average		2102020	1	2	3	Average
Blank	4323.59	4414.99	4057.73	4265.44		Blank	4230.27	4318.86	4335.62	4294.92		Blank	3990.05	4084.79	4112.44	4062.43		Blank	9388.74	9529.11	9333.47	9417.11		Blank	4323.25	4266.83	4279.54	4289.88		Blank	4633.39	4723.32	4613	4656.57
Vehicle	10698.8	10407.6	8949.06	10018.5		Vehicle	13581.8	12734.7	13794.8	13370.4		Vehicle	14141.2	14134	15440.5	14571.9		Vehicle	10461.9	10722	11667.9	10950.6		Vehicle	6449.4	6998.02	7277.89	6908.43		Vehicle	7077.42	6614.4	6238.42	6643.41
Positive Control	5105.89	5071.73	5076.24	5084.62		Positive Control	6281.99	6383.71	6242.9	6302.87		Positive Control	6988.44	7340.53	7485.36	7271.45		Positive Control	9690.5	9837.89	9775.69	9768.02		Positive Control	4191.91	4355.82	4338.08	4295.27		Positive Control	4952.14	4836.34	5034.58	4941.02
Jak inh. I						Jak inh. I						Jak inh. I						JAK inh. I						Jak inh. I						Jak inh. I
200	9749.85	10115	10796.9	10220.6		100	9751.61	9749.93	10031.2	9844.23		100	11461.8	11439.8	12709.1	11870.2		200	10679.4	10636.1	10416.6	10577.4		200	4349.29	4357.52	4526.68	4411.16		200	6921.84	6829.1	6670.59	6807.18
100	12011	12780.3	12349.3	12380.2		50	12019.7	13757.1	13199.1	12991.9		50	17162.4	16636.2	17076.6	16958.4		100	12594.8	12305.1	12274.1	12391.3		100	6127.02	5624.85	5120.52	5624.13		100	8809.21	8150.4	8481.91	8480.51
50	14320	13523.1	14107	13983.3		25	13934.1	15398.4	15240.2	14857.6		25	16260.9	16867.9	16024.2	16384.3		50	13433	13530.9	13486.5	13483.5		50	6233.7	5776.6	5222.42	5744.24		50	9308.29	8751.71	8435.8	8831.93
25	13863	13782.9	12931.5	13525.8		12.5	14280.6	16238.3	15801.3	15440		12.5	16408.8	17478.5	17130.3	17005.9		25	13369.1	12834.5	12822.9	13008.8		25	5647.1	5345.61	5168.61	5387.1		25	9631.17	8592.71	9007.67	9077.19
12.5	14763.9	12929.1	12979.4	13557.5		6.25	15535.4	16927.2	17633.5	16698.7		6.25	16139	17270.7	17348.7	16919.5		12.5	13961.8	14157.3	14163.1	14094.1		12.5	5590.44	5286.31	5040.77	5305.84		12.5	10014.8	8848.37	9143.24	9335.48
6.25	14089.7	12887.8	12602.3	13193.3		3.125	16476.6	17022.6	17380.8	16960		3.125	15658.2	18841.8	16976.3	17158.8		6.25	14303.9	14245.5	14332.1	14293.8		6.25	5442.13	5192.69	5139.81	5258.21		6.25	9669.97	9667.99	8537.09	9291.68
3.125	12190.2	13141.1	13106.9	12812.7		1.563	15975.1	18334.6	16055.4	16788.4		1.563	15392.5	17122.4	16476.9	16330.6		3.125	13943.8	14394.4	14192.2	14176.8		3.125	5315.09	5231.6	4914.78	5153.82		3.125	9670.03	8550.07	8848.16	9022.75
1.563	11291	11099	11591.1	11327		0.781	17030.2	17677.6	16931.9	17213.2		0.781	15870.9	16957.7	17743.9	16857.5		1.563	14209.9	14474	14565	14416.3		1.563	5294.81	5380.82	4966.66	5214.1		1.563	9193.46	8711.38	8530.98	8811.94
0.781	11348.4	11384.3	10766.8	11166.5		0.391	17258.4	18077.8	16783.4	17373.2		0.391	16213.8	17460.1	18259.1	17311		0.781	15091.1	14698.2	15146.8	14978.7		0.781	6223.28	6435.23	5162.09	5940.2		0.781	9278.75	8182.95	9102.1	8854.6
0.391	13058.4	14085.7	13500.9	13548.4		0.195	17988.9	18606.2	17410.6	18001.9		0.195	16799	18525.2	19516.6	18280.3		0.391	17238.1	16275.5	16389.8	16634.5		0.391	14677.7	12911.8	6965.22	11518.2		0.391	9716.33	8112.49	8716.23	8848.35
0.195	11734.8	11968.6	12465.8	12056.4		0.098	17628.5	18665.4	16572.9	17622.3		0.098	19147	19599.4	21191.2	19979.2		0.195	17893.2	17011	18188.3	17697.5		0.195	21179.1	15871.2	13325.1	16791.8		0.195	8342.4	7495.06	7555.79	7797.75
0.098	14989.1	13522.4	18433.5	15648.4		0.049	16462.4	15838.7	16430.5	16243.9		0.049	17240.6	19710.7	16771.5	17907.6		0.098	17710.4	17142.1	17754.9	17535.8		0.098	19529	21319.6	17028.1	19292.2		0.098	13938.2	9293.58	9030.11	10754
		Hut78						SeAx						Myla						H9						Mac1						HH
03062022	1	2	3	Average		08062022	1	2	3	Average		11042022	1	2	3	Average		21032022	1	2	3	Average		11042022	1	2	3	Average		08062022	1	2	3	Average
Blank	3114.91	3192.67	3141.02	3149.53		Blank	3346.14	3448.79	3443.81	3412.91		Blank	10570.1	10793.4	9015.41	10126.3		Blank	8387.55	8206.14	8155.3	8249.66		Blank	9993.79	9919.5	9876.8	9930.03		Blank	3400.54	3477.58	3308.61	3395.58
Vehicle	21511	20463.8	18683.7	20219.5		Vehicle	12187.7	11408.7	12534.9	12043.8		Vehicle	15912	15459.2	15038.1	15469.8		Vehicle	11440.7	12462.3	11639.4	11847.5		Vehicle	16633.5	23793.4	25041.3	21822.7		Vehicle	8948.1	8149.37	8200.84	8432.77
Positive Control	3590.25	3808.62	3861.51	3753.46		Positive Control	3484.38	3611.98	3521.36	3539.24		Positive Control	13417.4	12833.8	12859	13036.7		Positive Control	8595.08	8789.96	8817.75	8734.26		Positive Control	13101.8	12276.9	12328.5	12569.1		Positive Control	3616.01	3639.73	3576.36	3610.7
Sorafenib						Sorafenib						Sorafenib						Sorafenib						Sorafenib						Sorafenib
100	3428.12	3409.28	3346.55	3394.65		50	3494.13	3470.98	3496.76	3487.29		100	10723.6	11470.4	10973.4	11055.8		100	10327.9	10339.6	10402	10356.5		100	10486.8	11186.5	11142.1	10938.4		50	3651.94	3597.98	3495.84	3581.92
50	3467.52	3476.72	3441.42	3461.89		25	4263.11	4228.2	4287	4259.44		50	10505.3	10648.5	10423.5	10525.8		50	10268.1	10272.9	10282.4	10274.5		50	10973.3	10499.5	10878.8	10783.9		25	4662.77	4745.68	4496.84	4635.09
25	4846.5	4933.15	4188.78	4656.15		12.5	6083.46	6348.8	6026	6152.75		25	11072	11724.5	11362.5	11386.3		25	10034.8	10217.8	10133.4	10128.7		25	12581	13019.7	13478.1	13026.2		12.5	5550.01	5788.56	5450.22	5596.26
12.5	8741.3	9362.84	9341.07	9148.4		6.25	11590.3	10777.2	12064.3	11477.3		12.5	13614.4	13514.7	13594.6	13574.6		12.5	10439.2	10562.9	10378.3	10460.1		12.5	14507.8	13850.2	14526.2	14294.7		6.25	7001.26	7664.3	5711.08	6792.22
6.25	15004.6	15930.9	15270.1	15401.9		3.125	12311	12532.6	11632.2	12158.6		6.25	15013	16539.9	14981.4	15511.5		6.25	15504.5	15430.6	15342.3	15425.8		6.25	19410.2	19287.4	23634.2	20777.3		3.125	8219.14	7151.98	8412.63	7927.92
3.125	17345.8	17340.4	17172.6	17286.3		1.563	12121.4	12285.2	10856.2	11754.2		3.125	16248.1	16987.3	15579	16271.5		3.125	19407.3	19786.5	19188.8	19460.9		3.125	20843.9	24340.1	25663.7	23615.9		1.563	8870.89	8949.96	8408.91	8743.25
1.563	18746.4	18986.9	20482	19405.1		0.781	10711.3	11541.8	10296.6	10849.9		1.563	16018.4	16517.6	14822.5	15786.2		1.563	21358.3	21185.2	20161.7	20901.7		1.563	21549.7	23559.9	27168.7	24092.7		0.781	9352.18	9348.57	8454.21	9051.65
0.781	18782.9	19023.3	18279.1	18695.1		0.391	11547.1	11649.2	10989.6	11395.3		0.781	15711	15635	15205.3	15517.1		0.781	21287.2	22104.9	20507.3	21299.8		0.781	22218.3	21572.2	26839.2	23543.2		0.391	8567.85	8815.41	8837.77	8740.35
0.391	17954.5	19493.9	19099.8	18849.4		0.195	13366.8	11160.3	11683.3	12070.1		0.391	16290.2	15850.4	15030.7	15723.7		0.391	20723.2	20815.2	20598.8	20712.4		0.391	22455.5	21906.6	26634.8	23665.7		0.195	7754.56	8497.06	8647.71	8299.78
0.195	18240.8	19552.1	20153.8	19315.6		0.098	11152.8	10839.5	11365.7	11119.3		0.195	17153.8	17059.8	16076.4	16763.3		0.195	21303.8	21361.5	20802.7	21156		0.195	23146.9	25849.5	26295.4	25097.3		0.098	9314.66	9240.54	7179.4	8578.2
0.098	18782.9	21339	20427.3	20183.1		0.049	12512.9	11292	12977.9	12260.9		0.098	15873	17057.4	15742.6	16224.3		0.098	20040.2	20440.3	19264.5	19915		0.098	24098.6	23188.4	24720.8	24002.6		0.049	9380.01	9165.72	8051.44	8865.72
0.049	19938.7	20102.8	20817.8	20286.4		0.0245	13546.6	10734.3	12555.1	12278.7		0.049	15731.7	15970.4	14591.1	15431.1		0.049	18142.4	19706.5	18893.7	18914.2		0.049	24767.3	22936.8	24051.8	23918.6		0.0245	7886	8625.35	8801.92	8437.76
		Hut78						SeAx						Myla						H9						Mac1						HH
07072020	1	2	3	Average		03072020	1	2	3	Average		03072020	1	2	3	Average		21032022	1	2	3	Average		18072020	1	2	3	Average		18072020	1	2	3	Average
Blank	4082.21	4172.46	4156.32	4137		Blank	4031.4	4129.05	4137.24	4099.23		Blank	4240.58	4266.83	4252.63	4253.35		Blank	9484.06	9540.08	9363.06	9462.4		Blank	3761.38	3746.3	3712.77	3740.15		Blank	3742.4	3714.71	3685.9	3714.34
Vehicle	10812.3	10753.9	11336.5	10967.6		Vehicle	10036.8	9639.16	8660.5	9445.49		Vehicle	12298.8	13166.7	12872.4	12779.3		Vehicle	19338.5	18180.8	19993.3	19170.9		Vehicle	17743.9	17644.9	18740.1	18043		Vehicle	8403.36	8295.3	8108.68	8269.11
Positive Control	5283.77	5212.24	5198.18	5231.39		Positive Control	4321.88	4321.88	4316.31	4320.03		Positive Control	4502.01	4545.14	4592.02	4546.39		Positive Control	9840.5	9882.46	9849.85	9857.61		Positive Control	3927.73	4039.38	4000.84	3989.32		Positive Control	4074.11	4059.37	4074.85	4069.44
FRAx597						FRAx597						FRAx597						FRAx597						FRAx597						FRAx597
100	4272.4	4313.23	4345.78	4310.47		100	4045.19	4037.4	4044.83	4042.47		100	6134.62	6125.66	6080.59	6113.62		50	10599.8	10444.1	10801.6	10615.2		100	3886.51	3909.95	3908.15	3901.54		100	4279.08	4329.33	4317.48	4308.63
50	4295.48	4372.02	4456.4	4374.64		50	4012.83	4023.61	3946.32	3994.25		50	6355.29	6326.48	6130.02	6270.59		25	11243.6	11202.5	11305.9	11250.7		50	3860	3860.69	3875.1	3865.26		50	6858.78	7099.15	7350.15	7102.69
25	4270.54	4347.01	4366.62	4328.06		25	3987.95	3994.26	3984.97	3989.06		25	6039.2	5914.38	6006.96	5986.85		12.5	11358.9	11225	11346.9	11310.3		25	3480.5	3869.41	3858.19	3736.04		25	7773.41	7016.6	7682.55	7490.85
12.5	4256.6	4272.94	4292.27	4273.94		12.5	3998.34	3984.97	3962.69	3982		12.5	5655.76	5774.12	5737.7	5722.53		6.25	10159.3	10105.9	10182.8	10149.3		12.5	3499.05	3856.8	3897.12	3750.99		12.5	7817.42	8347.83	8536.37	8233.87
6.25	4366.51	4330.36	4416.3	4371.06		6.25	3987.95	3984.23	3958.24	3976.81		6.25	5563.94	5574.35	5587.47	5575.25		3.125	11360.3	11145.3	9996.59	10834.1		6.25	3743.83	3834.51	3869.41	3815.91		6.25	8333.72	7978.33	8924.04	8412.03
3.125	4658.12	4719.09	4853.27	4743.49		3.125	4036.58	4037.33	3998.34	4024.08		3.125	5842.07	5815.06	6069.19	5908.77		1.563	16562	16077.4	16451.7	16363.7		3.125	3778.02	3863.31	3874.81	3838.71		3.125	8755	8164.16	9309.26	8742.81
1.563	14774.5	16159.8	15692.2	15542.2		1.563	5357.98	5647.5	6330.97	5778.82		1.563	15454.1	14500.2	13724.9	14559.7		0.781	21138.7	21193	20237.6	20856.4		1.563	3859.02	3857.91	3943.23	3886.72		1.563	9835.24	9972.02	10321.4	10042.9
0.781	16943.6	16707.7	18214.6	17288.6		0.781	11263.5	11447.5	11780.1	11497		0.781	15334.2	18099.4	17071.8	16835.1		0.391	23415.4	22901	23223.9	23180.1		0.781	17704.7	17158	15505.9	16789.6		0.781	11808.1	11558.4	11779.9	11715.5
0.391	17513.3	15983.2	17891.4	17129.3		0.391	11803.5	11723.7	11057.7	11528.3		0.391	20383.9	19836.6	18136.2	19452.2		0.195	23717.4	23349.6	22350	23139		0.391	21587.7	20399.6	18761.4	20249.6		0.391	11750.8	11918.5	12889.1	12186.1
0.195	17899.1	17294.4	17315	17502.8		0.195	11813.8	11568.4	11858.1	11746.8		0.195	20586.2	20365.2	19547.7	20166.4		0.098	23276	22868.2	22278.4	22807.5		0.195	23788.2	20885.6	21685.5	22119.8		0.195	12708.2	12393.9	13060.2	12720.8
0.098	18571.1	16930	17089.9	17530.3		0.098	12015.5	11427.1	11539	11660.5		0.098	20515.1	20515.1	17378.8	19469.7		0.049	22840.6	22111.8	22020.1	22324.2		0.098	22397.8	20111.6	23108.2	21872.5		0.098	12068	11902.3	12707.2	12225.9
0.049	18184.1	18427.3	18877.5	18496.3		0.049	12840.2	12446.6	12488.8	12591.9		0.049	16380.9	16689.5	12955.7	15342		0.0245	20694.8	20711.9	20621.6	20676.1		0.049	19578.6	19280	20370.9	19743.2		0.049	11171.3	10854.4	10627.6	10884.4
		Hut78						SeAx						Myla						H9						Mac1						HH
03072020	1	2	3	Average		10092020	1	2	3	Average		07072020	1	2	3	Average		11042022	1	2	3	Average		09072020	1	2	3	Average		25082020	1	2	3	Average
Blank	3783.64	3824.39	3841.34	3816.46		Blank	4713.72	4662.67	4626.44	4667.61		Blank	4032.83	4109.02	4084.87	4075.57		Blank	9690.95	10356.3	10706.4	10251.2		Blank	3793.68	3709.38	3601.7	3701.59		Blank	4104.37	4119.81	4017.76	4080.65
Vehicle	15408.1	13269	13109.7	13928.9		Vehicle	12557.6	14503	16301.4	14454		Vehicle	8246.74	8735.45	8464.33	8482.17		Vehicle	12955.9	13870.4	14212.4	13679.6		Vehicle	19194	19105.2	17210.1	18503.1		Vehicle	9272.33	7712.4	7749.1	8244.61
Positive Control	4235.59	4219.7	4236.37	4230.55		Positive Control	4532.02	4995.53	4890.76	4806.1		Positive Control	5513.57	5235.99	5046.56	5265.38		Positive Control	10669.5	11163.2	12352	11394.9		Positive Control	3871.99	3972.88	4007.98	3950.95		Positive Control	4400.87	4315.42	4306.25	4340.85
AZD1208						AZD1208						AZD1208						AZD1208						AZD1208						AZD1208
100	4372.88	4351.97	4353.59	4359.48		200	5419.87	5402.31	5315	5379.06		100	4581.12	4570.8	4538.12	4563.35		100	8856.18	9191.97	9109.22	9052.46		100	4026.14	4102.48	4072.09	4066.9		100	4477.41	4520.56	4455.95	4484.64
50	6471.58	7246.27	7025.52	6914.46		100	5238.58	5145.81	5112.42	5165.6		50	6175.7	7338.63	7938.3	7150.88		50	8923.82	10721.5	9738.73	9794.69		50	4643.1	4368.1	4233.01	4414.74		50	6265.12	6123.33	6562.12	6316.86
25	9797.64	11436.1	10820.5	10684.7		50	8302.16	8500.93	7625.94	8143.01		25	9036.89	10664.2	10461.4	10054.2		25	12662.1	12469	12099.9	12410.3		25	10655.4	10128.6	10363.6	10382.5		25	8356.88	7962.29	8172.19	8163.79
12.5	9328.53	12693.3	11468.2	11163.3		25	15353.1	14553	15049.9	14985.3		12.5	9754.62	10723.5	11218.7	10565.6		12.5	15112.5	14065.8	14239	14472.4		12.5	13494.6	15761	14261.4	14505.7		12.5	8261.37	8990.24	9054.21	8768.61
6.25	9248.94	13244.2	12964.4	11819.2		12.5	17865.7	16811.8	16171.6	16949.7		6.25	11833.4	12220.2	11772.4	11942		6.25	15565.8	15218.4	14660.1	15148.1		6.25	14953	17854.2	17909.3	16905.5		6.25	9078.78	9119.03	9098.66	9098.83
3.125	11366.4	14617.7	14547.1	13510.4		6.25	16911.9	16779.7	15978.8	16556.8		3.125	12710.6	12722.2	12239.2	12557.3		3.125	16657.4	15592.2	15142	15797.2		3.125	17178.5	19821.8	19533.2	18844.5		3.125	9723.54	9776.68	8837.72	9445.98
1.563	14608.8	16408.2	14432	15149.6		3.125	17872.1	17704.4	18215	17930.5		1.563	11591.4	12588.8	9349.03	11176.4		1.563	16252.7	15653.2	15100.5	15668.8		1.563	18472.4	21204.2	20139.7	19938.8		1.563	10030.3	10269.1	9802.38	10033.9
0.781	15699.2	16037.5	14898.8	15545.1		1.563	18405.7	18993.2	18225.5	18541.5		0.781	11794.1	12114.6	12722.7	12210.5		0.781	16790	17081.1	15710.3	16527.2		0.781	20113.8	21674.2	20887	20891.7		0.781	10043.2	10313.2	9317.33	9891.24
0.391	16279.7	14226.3	13007.1	14504.3		0.781	17795.7	18110.2	17551	17818.9		0.391	11690.3	13839.7	12414.5	12648.2		0.391	17359.8	16905.5	15264.5	16509.9		0.391	20953.2	21179	21918.6	21350.3		0.391	10153.4	10048.7	10612.9	10271.7
0.195	14634.6	13939.8	13963.2	14179.2		0.391	19805.5	18344.5	17023.9	18391.3		0.195	12909.5	13471.6	12981.2	13120.8		0.195	17145.1	16354.5	15934.7	16478.1		0.195	20912.4	22103.5	21774.7	21596.9		0.195	9966	9249.34	8863.24	9359.53
0.098	13267.1	12666.4	11243.6	12392.3		0.195	19085.9	16989.8	17405.4	17827		0.098	13018.6	12518.2	11737.7	12424.8		0.098	14584.4	14897.8	15654.3	15045.5		0.098	20468.7	22325.4	22066.5	21620.2		0.098	8490.98	8179.87	8731.14	8467.33
0.049	11506.1	12222.5	11008	11578.8		0.098	19145.1	17175.9	16663.5	17661.5		0.049	9577.98	8521.56	10470.7	9523.4		0.049	14719.1	14459.3	17027.1	15401.8		0.049	23319.6	19921.6	17287.9	20176.4		0.049	9352.24	9354.08	8982.52	9229.61
