# Supplementary material for: Blocking STAT3/5 through direct or upstream kinase targeting in leukemic cutaneous T‐cell lymphoma
Source: EMBO Mol Med. 2022 Nov 7;14(12):e15200. doi: 10.15252/emmm.202115200 (PMC9727928; doi:10.15252/emmm.202115200)
Supplement: Supplementary file 20 — Source Data for Figure 6 [file EMMM-14-e15200-s014.xlsx]

## Sheet: Figure 6A
									JPX-0750 (µM)	MYC	Loading	MYC/loading	norm to DMSO
									DMSO	41200	26100	1.57854	1
									2.5	25600	21100	1.21327	0.768601
									5	6860	21600	0.317593	0.201193
									7.5	971	19600	0.0495408	0.0313839
									10	418	10500	0.0398095	0.0252191
									IQDMA (µM)	MYC	Loading	MYC/loading	norm to DMSO
									2.5	54400	17900	3.03911	1.92526
									5	29400	15000	1.96	1.24165
									7.5	4000	11900	0.336134	0.21294
									10	2930	11200	0.261607	0.165727
									FRAx597 (µM)	MYC	Loading	MYC/loading	norm to DMSO
									2.5	26900	14900	1.80537	1.14369
									5	38500	20600	1.86893	1.18396
		MYC				HSC70			7.5	22600	19500	1.15897	0.734205
									10	11800	17800	0.662921	0.419957
*0 = DMSO
									JPX-0750 (µM)	PIM1	Loading	PIM1/loading	norm to DMSO
									DMSO	57100	38400	1.48698	1
									2.5	71500	53700	1.33147	0.89542
									5	53900	36800	1.46467	0.985
									7.5	24400	36000	0.677778	0.455809
									10	15000	35900	0.417827	0.280991
									IQDMA (µM)	PIM1	Loading	PIM1/loading	norm to DMSO
									2.5	30400	39000	0.779487	0.524209
									5	15600	36000	0.433333	0.291419
									7.5	2000	36000	0.0555556	0.0373614
									10	1170	40000	0.02925	0.0196708
		PIM1				HSC70
									FRAx597 (µM)	PIM1	Loading	PIM1/loading	norm to DMSO
*0 = DMSO									2.5	36200	34500	1.04928	0.705642
									5	25500	38000	0.671053	0.451286
									7.5	24200	37900	0.638522	0.429409
									10	16600	41600	0.399038	0.268355
													JPX-0750 (µM)	MCL1	Loading	MCL1/loading	norm to DMSO		JPX-0750 (µM)	AKT	Loading	AKT/loading	norm to DMSO
													DMSO	23100	25200	0.916667	1		DMSO	45300	25200	1.79762	1
													2.5	31600	21100	1.49763	1.63378		2.5	41900	21100	1.98578	1.10467
													5	35800	19300	1.85492	2.02355		5	23400	19300	1.21244	0.674467
													7.5	13500	21200	0.636792	0.694683		7.5	20600	21200	0.971698	0.540547
													10	5530	9180	0.602397	0.65716		10	15400	9180	1.67756	0.933212
													IQDMA (µM)	MCL1	Loading	MCL1/loading	norm to DMSO		IQDMA (µM)	AKT	Loading	AKT/loading	norm to DMSO
													2.5	29400	19000	1.54737	1.68804		2.5	49200	19000	2.58947	1.4405
													5	25400	16300	1.55828	1.69994		5	51200	16300	3.1411	1.74737
													7.5	9150	16500	0.554545	0.604959		7.5	39900	16500	2.41818	1.34521
													10	2780	18300	0.151913	0.165723		10	35700	18300	1.95082	1.08522
													FRAx597 (µM)	MCL1	Loading	MCL1/loading	norm to DMSO		FRAx597 (µM)	AKT	Loading	AKT/loading	norm to DMSO
													2.5	27200	18400	1.47826	1.61265		2.5	44700	18400	2.42935	1.35143
							AKT				HSC70		5	31400	23800	1.31933	1.43927		5	56800	23800	2.38655	1.32762
		MCL1											7.5	22700	24100	0.941909	1.02754		7.5	45000	24100	1.86722	1.03872
*0 = DMSO													10	22500	21000	1.07143	1.16883		10	38100	21000	1.81429	1.00927
									JPX-0750 (µM)	CycD2	Loading	CycD2/loading	norm to DMSO
									DMSO	40800	61400	0.664495	1
									2.5	34500	48500	0.71134	1.0705
									5	9800	56700	0.17284	0.260107
									7.5	27200	50300	0.540755	0.813784
									10	22400	45600	0.491228	0.73925
									IQDMA (µM)	CycD2	Loading	CycD2/loading	norm to DMSO
									2.5	26700	48000	0.55625	0.837102
									5	27300	53300	0.512195	0.770803
									7.5	6800	55200	0.123188	0.185386
									10	5270	53800	0.0979554	0.147413
									FRAx597 (µM)	CycD2	Loading	CycD2/loading	norm to DMSO
		CycD2				HSC70			2.5	32500	52200	0.622605	0.93696
									5	23400	54500	0.429358	0.646141
*0 = DMSO									7.5	20900	59800	0.349498	0.525961
									10	15900	55900	0.284436	0.428049
									JPX-0750 (µM)	Cycd3	Loading	CycD3/loading	norm to DMSO
									DMSO	18600	34300	0.542274	1
									2.5	24500	30300	0.808581	1.49109
									5	23700	29600	0.800676	1.47651
									7.5	26000	26500	0.981132	1.80929
									10	8110	15200	0.533553	0.983917
									IQDMA (µM)	Cycd3	Loading	CycD3/loading	norm to DMSO
									2.5	27900	35000	0.797143	1.47
									5	27100	29500	0.918644	1.69406
									7.5	12500	26200	0.477099	0.879812
									10	5060	26200	0.19313	0.356148
									FRAx597 (µM)	Cycd3	Loading	CycD3/loading	norm to DMSO
									2.5	15800	30800	0.512987	0.945992
	CycD3					HSC70			5	19300	32700	0.590214	1.08841
									7.5	13700	31700	0.432177	0.796971
*0 = DMSO									10	14800	33300	0.444444	0.819594
										0	0
										JPX-0750 (µM)	CDK6	Loading	CDK6/loading	norm to DMSO
										DMSO	61200	48300	1.26708	1
										2.5	62900	53900	1.16698	0.920996
										5	66200	50100	1.32136	1.04284
										7.5	59600	45300	1.31567	1.03835
										10	62700	42400	1.47877	1.16707
										IQDMA (µM)	CDK6	Loading	CDK6/loading	norm to DMSO
										2.5	78900	40100	1.96758	1.55285
										5	65800	42100	1.56295	1.2335
										7.5	64500	41800	1.54306	1.21781
										10	62300	38200	1.63089	1.28712
										FRAx597 (µM)	CDK6	Loading	CDK6/loading	norm to DMSO
		CDK6				HSC70				2.5	63400	40500	1.56543	1.23546
*0 = DMSO										5	53200	40100	1.32668	1.04704
										7.5	69400	40300	1.72208	1.3591
										10	68000	48700	1.3963	1.10198

## Sheet: Figure 6B
				SeAx
Drug1	IQDMA
Drug2	JPX-0750
ConcUnit	uM
	0	0.15625	0.3125	0.625	1.25	2.5	5	10
10	-25.0441	-26.0843	-24.836	-25.6682	-25.2521	-27.3325	-28.9968	-32.5335
5	-16.3064	-11.5215	-14.0179	-14.6421	-12.5617	-12.3536	-13.3938	-21.5074
2.5	47.3539	55.4674	56.5076	51.3066	57.5478	49.8503	21.973	-14.6421
1.25	51.3066	57.7559	60.4604	54.8433	59.4202	57.5478	35.4956	-6.94458
0.625	81.4724	88.7538	97.2835	81.4724	92.7066	89.3779	43.4011	-0.0792568
0.3125	124.953	120.792	127.033	122.872	118.712	106.229	61.5006	4.28958
0.15625	112.47	112.47	131.194	124.953	135.355	95.2031	51.0986	1.58506
0	96.4513	94.5789	99.988	100.82	96.4513	73.5669	36.7438	-4.03202

## Sheet: Figure 6C
				Myla
Drug1	IQDMA
Drug2	JPX-0750
ConcUnit	uM
	0	0.15625	0.3125	0.625	1.25	2.5	5	10
10	-29.9359	-27.1153	-26.5109	-27.5182	-28.1227	-24.6976	-24.6976	-30.9433
5	-25.5035	-25.5035	-23.2873	-24.4961	-20.6681	-15.6313	-11.6018	-21.6755
2.5	13.784	15.5973	4.71765	21.44	20.2312	7.53829	-6.76639	-18.049
1.25	12.9781	23.2533	21.843	24.0592	16.6046	23.2533	-6.96786	-20.0637
0.625	49.6464	26.4769	30.1034	64.9585	55.8921	71.4057	-13.0121	-22.6829
0.3125	145.548	101.224	74.4278	94.9781	57.3024	53.273	-8.98261	-22.0784
0.15625	101.224	83.0912	107.268	73.2189	82.4867	32.7226	-7.77376	-22.4814
0	139.504	97.1944	99.2091	95.1796	82.0838	49.042	-16.2357	-22.0784

## Sheet: Figure 6D
				SeAx										Myla
Drug1	FRAx597									Drug1	FRAx597
Drug2	JPX-0750									Drug2	JPX-0750
ConcUnit	uM									ConcUnit	uM
	0	0.15625	0.3125	0.625	1.25	2.5	5	10			0	0.15625	0.3125	0.625	1.25	2.5	5	10
10	-47.2978	-47.0635	-47.7664	-47.2978	-47.5321	-48.235	-48.7036	-50.578		10	-18.8885	-22.5312	-19.4637	-16.0127	-23.6816	-27.3243	-26.9408	-28.6663
5	-43.7833	-45.892	-45.892	-46.5949	-46.3606	-46.3606	-45.892	-46.5949		5	-11.4114	-13.3286	-10.6445	-11.2196	-10.261	-25.4071	-25.5988	-28.6663
2.5	-18.2444	-18.2444	-16.8385	-20.3531	-19.8845	-28.5536	-30.6624	-35.1141		2.5	30.384	29.042	23.6738	45.7218	78.1228	24.0572	-17.5465	-25.7905
1.25	73.8363	78.2881	85.0828	83.4427	85.0828	73.8363	24.1643	-16.3699		1.25	78.5062	56.2665	65.0857	96.1447	85.2165	31.7261	-12.1782	-24.065
0.625	87.4258	85.0828	90.4718	101.015	97.2665	74.0706	38.4567	-14.0269		0.625	68.345	47.2556	69.687	68.9201	56.4582	37.4777	-6.81003	-21.9561
0.3125	109.685	114.371	126.086	107.341	109.685	96.095	42.9085	-10.2781		0.3125	96.1447	134.489	109.565	103.814	119.151	50.1314	-3.74248	-20.0388
0.15625	97.7351	94.4549	114.371	99.3752	85.3171	78.0538	43.3771	-10.0438		0.15625	96.1447	130.655	85.9834	109.565	76.3973	33.835	-5.6597	-19.8471
0	98.6723	89.7688	92.8148	94.9235	81.0997	57.4352	29.3189	-16.1356		0	140.241	122.986	121.069	140.241	94.2274	44.7632	-11.7948	-22.9147
Drug1	FRAx597									Drug1	FRAx597
Drug2	IQDMA									Drug2	IQDMA
ConcUnit	uM									ConcUnit	uM
	0	0.15625	0.3125	0.625	1.25	2.5	5	10			0	0.15625	0.3125	0.625	1.25	2.5	5	10
10	-49.646	-50.3712	-50.3712	-52.0633	-50.6129	-52.3051	-51.8216	-53.5137		10	-3.47464	3.79948	8.7202	2.9437	-4.33041	-19.5205	-21.6599	-24.0133
5	-47.2287	-46.7452	-47.2287	-46.02	-33.9333	-40.2184	-42.1522	-46.7452		5	4.65526	7.86443	12.1433	8.7202	-2.61886	-17.1671	-19.0926	-23.1575
2.5	-18.9457	12.238	37.3783	41.9713	66.6282	36.8949	-40.2184	-38.768		2.5	70.3362	69.6944	46.5884	56.8577	38.4585	-14.5998	-13.744	-20.5902
1.25	93.4607	96.6032	86.6921	61.5518	53.0911	40.5209	-35.3837	-38.0428		1.25	51.2952	44.4489	54.5043	29.4728	25.6218	-13.744	-9.67903	-18.4508
0.625	101.921	104.097	111.591	67.5951	53.8163	37.6201	-35.3837	-38.768		0.625	56.8577	73.1175	32.682	26.2637	23.9103	-12.6743	-10.9627	-18.6647
0.3125	130.929	116.425	99.9875	78.4732	50.9155	36.4114	-32.9663	-40.7018		0.3125	97.2933	65.2016	56.8577	50.2255	56.6438	-12.4603	-9.67903	-16.7392
0.15625	90.0764	91.2851	74.8471	64.6943	68.0786	41.9713	-34.175	-40.2184		0.15625	87.6658	57.4996	69.6944	33.9657	39.3143	-12.8882	-10.5348	-15.8834
0	105.306	103.614	77.0228	67.5951	39.3122	20.9404	-34.4167	-37.801		0	158.481	132.808	124.25	109.06	57.2856	-3.68858	-15.8834	-18.6647
Drug1	Ponatinib									Drug1	Ponatinib
Drug2	FRAx597									Drug2	FRAx597
ConcUnit	uM									ConcUnit	uM
	0	0.15625	0.3125	0.625	1.25	2.5	5	10			0	0.15625	0.3125	0.625	1.25	2.5	5	10
10	0.698955	-2.17322	-1.95228	-2.50462	-3.05696	-3.38837	-4.16165	-3.71977		10	-18.175	-18.6979	-19.8485	-20.6853	-19.3255	-19.3255	-18.3842	-19.6393
5	71.9509	37.9267	23.124	27.4323	24.781	6.4433	0.257082	0.257082		5	68.3259	21.4669	1.59367	-1.6488	-4.2637	-5.62345	-9.70269	-6.04183
2.5	82.9978	70.8463	62.0088	68.6369	71.9509	68.6369	1.14083	0.588487		2.5	68.3259	77.7395	73.5557	53.6825	69.3718	67.2799	20.1072	24.291
1.25	80.7884	78.579	71.9509	73.0556	87.4165	81.8931	33.7289	12.5191		1.25	87.1532	84.0153	82.9693	67.2799	71.4638	69.3718	77.7395	69.3718
0.625	86.3118	89.6258	79.6837	73.0556	94.0446	45.2176	3.35019	2.46645		0.625	96.5668	84.0153	92.383	67.2799	100.751	63.0961	85.0612	62.0501
0.3125	78.579	80.7884	79.6837	73.0556	84.1024	10.5306	1.36176	1.47223		0.3125	112.256	97.6127	75.6476	88.1991	102.843	85.0612	31.0897	73.5557
0.15625	89.6258	84.1024	82.9978	80.7884	76.3697	23.3449	0.036146	1.2513		0.15625	90.291	121.67	94.4749	100.751	82.9693	88.1991	23.4542	41.1309
0	99.568	85.2071	86.3118	85.2071	74.1603	49.5259	-1.39994	-0.737131		0	101.797	92.383	78.7855	76.6936	87.1532	104.934	30.4622	42.1769
Drug1	Ceritinib									Drug1	Ceritinib
Drug2	FRAx597									Drug2	FRAx597
ConcUnit	uM									ConcUnit	uM
	0	0.15625	0.3125	0.625	1.25	2.5	5	10			0	0.15625	0.3125	0.625	1.25	2.5	5	10
10	-5.84486	-5.59624	-6.09349	-5.84486	-4.72606	-5.96918	-5.72055	-4.97468		10	-17.8501	-19.1691	-17.0964	-18.698	-17.6617	-18.227	-16.8138	-18.1328
5	4.47302	-1.61826	-2.36413	-1.12101	-1.61826	-4.1045	-4.60175	-3.85587		5	98.4067	45.6483	59.78	39.9957	27.5598	-5.32002	-16.0601	-15.8717
2.5	-2.23982	78.19	80.6762	40.8964	31.6973	0.24642	-4.35312	-4.35312		2.5	110.654	87.1013	66.3748	64.4906	68.2591	9.94223	-5.41423	-10.5016
1.25	98.0799	83.1625	79.4331	74.4606	56.8083	2.23541	-4.22881	-4.1045		1.25	72.9696	59.78	43.7641	56.9537	76.7381	35.2851	-3.05894	-4.18948
0.625	93.1074	95.5937	89.3781	79.4331	75.7038	8.94825	-3.48294	-3.60725		0.625	95.5804	80.5065	55.0695	70.1433	80.5065	58.8379	-0.79787	0.615301
0.3125	98.0799	86.8918	86.8918	76.9469	85.6487	25.3574	-3.11	-3.35863		0.3125	58.8379	74.8539	87.1013	70.1433	79.5644	72.9696	5.98535	1.65163
0.15625	80.6762	88.1349	88.1349	80.6762	79.4331	30.4542	-2.61275	-2.86138		0.15625	79.5644	65.4327	67.317	55.0695	79.5644	85.2171	11.9207	5.32587
0	114.24	90.6212	100.566	100.566	99.323	44.9987	-4.72606	-4.72606		0	95.5804	94.6383	83.3329	81.4487	87.1013	88.0435	6.92746	8.15221

## Sheet:  Figure 6E
JPX-0750						IQDMA						FRAx597
P3	1	2	3	Average		P3	1	2	3	Average		P3	1	2	3	Average
Blank	8	9	12	9.66667		Blank	5	1	5	3.66667		Blank	18	9	10	12.3333
Vehicle	1185	1362	1135	1227.33		Vehicle	1417	1301	1254	1324		Vehicle	1375	1283	1204	1287.33
Positive Control	106	50	105	87		Positive Control	91	95	120	102		Positive Control	111	155	167	144.333
JPX-0750						IQDMA						FRAx597
100	0	2	7	3		100	8	13	10	10.3333		100	56	219	236	170.333
50	2	3	2	2.33333		50	5	7	10	7.33333		50	130	183	239	184
25	4	7	6	5.66667		25	5	6	7	6		25	217	358	313	296
12.5	23	14	14	17		12.5	4	3	6	4.33333		12.5	88	180	178	148.667
6.25	59	43	64	55.3333		6.25	11	6	8	8.33333		6.25	127	305	299	243.667
3.125	166	155	176	165.667		3.125	10	12	13	11.6667		3.125	59	118	149	108.667
1.563	476	479	462	472.333		1.563	143	174	169	162		1.563	450	573	633	552
0.781	877	1160	1190	1075.67		0.781	901	792	1138	943.667		0.781	701	869	818	796
0.391	1227	1535	1306	1356		0.391	980	1177	1396	1184.33		0.391	1110	1270	1282	1220.67
0.195	1634	1281	1348	1421		0.195	1103	1203	1363	1223		0.195	1289	1288	1205	1260.67
0.098	1488	1495	1729	1570.67		0.098	1214	1608	1605	1475.67		0.098	1410	1330	1566	1435.33
0.049	1322	1525	1601	1482.67		0.049	1217	1323	1285	1275		0.049	1129	1418	1296	1281
P20	1	2	3	Average		P20	1	2	3	Average		P20	1	2	3	Average
Blank	4	5	4	4.33333		Blank	3	5	7	5		Blank	6	6	11	7.66667
Vehicle	857	960	912	909.667		Vehicle	866	889	882	879		Vehicle	734	773	739	748.667
Positive Control	7	4	6	5.66667		Positive Control	9	3	8	6.66667		Positive Control	10	7	3	6.66667
JPX-0750						IQDMA						FRAx597
100	3	2	5	3.33333		100	9	8	9	8.66667		100	230	314	332	292
50	3	2	5	3.33333		50	40	32	35	35.6667		50	268	206	294	256
25	7	7	8	7.33333		25	83	85	99	89		25	254	267	293	271.333
12.5	22	22	25	23		12.5	94	70	98	87.3333		12.5	224	255	286	255
6.25	60	50	56	55.3333		6.25	62	52	82	65.3333		6.25	254	355	250	286.333
3.125	70	69	89	76		3.125	73	65	68	68.6667		3.125	187	262	256	235
1.563	120	142	153	138.333		1.563	116	105	97	106		1.563	294	302	287	294.333
0.781	210	230	254	231.333		0.781	220	237	265	240.667		0.781	433	527	451	470.333
0.391	308	310	390	336		0.391	758	751	859	789.333		0.391	581	692	646	639.667
0.195	501	539	483	507.667		0.195	812	798	454	688		0.195	619	736	575	643.333
0.098	701	724	359	594.667		0.098	803	742		772.5		0.098	671	749	255	558.333
0.049	830	780	367	659		0.049	700	726		713		0.049	636	693	215	514.667
P25	1	2	3	Average		P25	1	2	3	Average		P25	1	2	3	Average
Blank	2	2	8	4		Blank	0	2	0	0.666667		Blank	8	8	8	8
Vehicle	1064	1210	1195	1156.33		Vehicle	1074	1190	1032	1098.67		Vehicle	1305	1239	445	996.333
Positive Control	9	2	4	5		Positive Control	0	2	2	1.33333		Positive Control	10	4	5	6.33333
JPX-0750						IQDMA						FRAx597
100	3	2	5	3.33333		100	6	3	18	9		100	455	431	463	449.667
50	6	5	2	4.33333		50	12	14	12	12.6667		50	461	463	454	459.333
25	5	9	12	8.66667		25	23	26	24	24.3333		25	453	500	443	465.333
12.5	35	24	23	27.3333		12.5	22	18	19	19.6667		12.5	479	426	503	469.333
6.25	62	65	69	65.3333		6.25	15	14	12	13.6667		6.25	439	397	465	433.667
3.125	303	285	308	298.667		3.125	30	30	47	35.6667		3.125	437	361	417	405
1.563	539	552	562	551		1.563	109	114	133	118.667		1.563	345	385	387	372.333
0.781	753	795	668	738.667		0.781	322	368	322	337.333		0.781	569	544	532	548.333
0.391	774	778	715	755.667		0.391	1004	1039	827	956.667		0.391	963	953	890	935.333
0.195	540	866	211	539		0.195	478	1035	243	585.333		0.195	704	1183	280	722.333
0.098	289	762	144	398.333		0.098	212	807	92	370.333
0.049	157	774	120	350.333		0.049	131	717	72	306.667
P2	1	2	3	Average		P2	1	2	3	Average		P2	1	2	3	Average
Blank	3	4	6	4.33333		Blank	1	2	5	2.66667		Blank	8	16	18	14
Vehicle	2281	2274	2370	2308.33		Vehicle	2290	2211	2458	2319.67		Vehicle	3406	3508	3554	3489.33
Positive Control	133	124	107	121.333		Positive Control	128	120	149	132.333		Positive Control	195	201	192	196
JPX-0750						IQDMA						FRAx597
100	5	6	5	5.33333		100	27	19	38	28		100	1489	1396	1429	1438
50	5	12	5	7.33333		50	28	33	27	29.3333		50	1737	1506	1487	1576.67
25	61	61	15	45.6667		25	49	44	51	48		25	1657	1644	1505	1602
12.5	118	99	64	93.6667		12.5	115	85	123	107.667		12.5	1631	2485	1596	1904
6.25	158	135	130	141		6.25	91	150	126	122.333		6.25	1672	1655	1606	1644.33
3.125	211	269	154	211.333		3.125	212	181	240	211		3.125	1699	1738	1697	1711.33
1.563	502	455	251	402.667		1.563	470	495	525	496.667		1.563	1834	1777	1739	1783.33
0.781	1397	1151	616	1054.67		0.781	1781	1636	1957	1791.33		0.781	2350	2205	2504	2353
0.391	2212	2894	1328	2144.67		0.391	2004	2360	2229	2197.67		0.391	3155	3207	3177	3179.67
0.195	2723	2685	2388	2598.67		0.195	2164	1999	2506	2223		0.195	3447	3600	3318	3455
0.098	2786	2952	2659	2799		0.098	2231	2310	2491	2344		0.098	3484	4000	3771	3751.67
0.049	2639	2572	2425	2545.33		0.049	2253	2373	2479	2368.33		0.049	3553	3453	3558	3521.33
P1	1	2	3	Average		P1	1	2	3	Average		P1	1	2	3	Average
Blank	3	3	9	5		Blank	0	6	2	2.66667		Blank	12	16	27	18.3333
Vehicle	2279	2684	2694	2552.33		Vehicle	2063	2058	2118	2079.67		Vehicle	3704	3760	3801	3755
Positive Control	350	317	390	352.333		Positive Control	315	214	324	284.333		Positive Control	482	448	437	455.667
JPX-0750						IQDMA						FRAx597
100	4	4	4	4		100	28	38	30	32		100	1865	1664	1755	1761.33
50	19	17	22	19.3333		50	46	68	80	64.6667		50	1882	1644	1815	1780.33
25	75	104	66	81.6667		25	92	132	122	115.333		25	1962	1999	2027	1996
12.5	239	243	211	231		12.5	307	309	347	321		12.5	2007	2065	2127	2066.33
6.25	282	346	302	310		6.25	433	448	481	454		6.25	2040	1974	2020	2011.33
3.125	402	574	507	494.333		3.125	641	606	559	602		3.125	2110	2132	2186	2142.67
1.563	856	1155	1013	1008		1.563	972	940	1093	1001.67		1.563	2082	2266	2305	2217.67
0.781	1258	1573	1423	1418		0.781	1870	1868	2038	1925.33		0.781	2558	2347	2523	2476
0.391	1766	2332	2245	2114.33		0.391	2049	2205	2126	2126.67		0.391	3346	3423	3443	3404
0.195	2243	2959	2599	2600.33		0.195	2021	2423	2348	2264		0.195	3493	3786	3659	3646
0.098	1978	2475	2316	2256.33		0.098	2241	2372	2348	2320.33		0.098	3486	3649	3889	3674.67
0.049	2403	2816	2463	2560.67		0.049	2219	2444	2416	2359.67		0.049	3713	3735	3888	3778.67
P33	1	2	3	Average		P33	1	2	3	Average		P33	1	2	3	Average
Blank	6	2	5	4.33333		Blank	0	2	0	0.666667		Blank	1	6	5	4
Vehicle	129	113	128	123.333		Vehicle	85	82	114	93.6667		Vehicle	101	80	108	96.3333
Positive Control	2	0	7	3		Positive Control	0	1	0	0.333333		Positive Control	2	0	1	1
JPX-0750						IQDMA						FRAx597
100	3	1	2	2		100	1	0	1	0.666667		100	23	18	31	24
50	2	5	7	4.66667		50	2	5	3	3.33333		50	22	24	19	21.6667
25	6	4	4	4.66667		25	1	1	4	2		25	22	31	23	25.3333
12.5	7	12	6	8.33333		12.5	7	3	9	6.33333		12.5	25	18	25	22.6667
6.25	16	14	10	13.3333		6.25	8	7	10	8.33333		6.25	11	44	21	25.3333
3.125	21	12	21	18		3.125	6	14	6	8.66667		3.125	22	16	19	19
1.563	16	23	11	16.6667		1.563	23	10	9	14		1.563	33	28	32	31
0.781	30	27	21	26		0.781	10	30	11	17		0.781	43	52	48	47.6667
0.391	58	31	27	38.6667		0.391	32	27	10	23		0.391	74	99	65	79.3333
0.195	69	55	58	60.6667		0.195	32	57	48	45.6667		0.195	103	166	88	119
0.098	109	108	46	87.6667		0.098	63	48	24	45		0.098	96	100	55	83.6667
0.049	108	87	25	73.3333		0.049	75	56	10	47		0.049	84	96	31	70.3333
P11	1	2	3	Average		P1	1	2	3	Average		P11	1	2	3	Average
Blank	5	3	5	4.33333		Blank	0	6	2	2.66667		Blank	11	9	12	10.6667
Vehicle	2651	2850	2637	2712.67		Vehicle	2063	2058	2118	2079.67		Vehicle	2858	2868	2755	2827
Positive Control	10	8	4	7.33333		Positive Control	315	214	324	284.333		Positive Control	16	13	10	13
JPX-0750						IQDMA						FRAx597
100	5	3	5	4.33333		100	28	38	30	32		100	732	794	543	689.667
50	8	5	6	6.33333		50	46	68	80	64.6667		50	747	726	628	700.333
25	7	6	7	6.66667		25	92	132	122	115.333		25	624	552	559	578.333
12.5	33	28	45	35.3333		12.5	307	309	347	321		12.5	811	523	451	595
6.25	72	82	68	74		6.25	433	448	481	454		6.25	588	532	733	617.667
3.125	119	116	145	126.667		3.125	641	606	559	602		3.125	742	788	1078	869.333
1.563	476	613	731	606.667		1.563	972	940	1093	1001.67		1.563	1279	1364	1389	1344
0.781	1283	1254	1301	1279.33		0.781	1870	1868	2038	1925.33		0.781	1743	1752	1794	1763
0.391	1890	1901	2214	2001.67		0.391	2049	2205	2126	2126.67		0.391	2349	2358	2376	2361
0.195	2580	2560	2097	2412.33		0.195	2021	2423	2348	2264		0.195	2584	2448	2370	2467.33
0.098	1994	2570	969	1844.33		0.098	2241	2372	2348	2320.33		0.098	2239	2665	1450	2118
0.049	1648	2741	802	1730.33		0.049	2219	2444	2416	2359.67		0.049	1998	2676	952	1875.33
P4	1	2	3	Average		P4	1	2	3	Average		P4	1	2	3	Average
Blank	11	4	17	10.6667		Blank	8	2	7	5.66667		Blank	14	8	8	10
Vehicle	4548	4659	4290	4499		Vehicle	3646	4020	4109	3925		Vehicle	3940	4293	4111	4114.67
Positive Control	153	128	160	147		Positive Control	160	95	247	167.333		Positive Control	142	133	230	168.333
JPX-0750						IQDMA						FRAx597
100	6	3	14	7.66667		100	15	6	15	12		100	1580	1746	1755	1693.67
50	5	5	14	8		50	13	17	19	16.3333		50	1316	1402	1473	1397
25	5	3	9	5.66667		25	31	25	29	28.3333		25	1920	1863	2314	2032.33
12.5	25	26	25	25.3333		12.5	19	12	18	16.3333		12.5	1337	1222	1444	1334.33
6.25	132	188	191	170.333		6.25	9	11	12	10.6667		6.25	1859	1817	1921	1865.67
3.125	2281	2070	2090	2147		3.125	14	14	14	14		3.125	921	1024	1034	993
1.563	3418	2894	3003	3105		1.563	199	265	523	329		1.563	2774	2718	3456	2982.67
0.781	3983	4104	4105	4064		0.781	2343	2601	2577	2507		0.781	3622	3677	4159	3819.33
0.391	4406	4528	4572	4502		0.391	4513	4193	4656	4454		0.391	4257	4280	4885	4474
0.195	4955	4815	4804	4858		0.195	4217	4272	4464	4317.67		0.195	4911	4719	4804	4811.33
0.098	5449	4819	4983	5083.67		0.098	4384	4354	4370	4369.33		0.098	5018	4903	4992	4971
0.049	4833	5054	4924	4937		0.049	4459	4567	4600	4542		0.049	5206	4691	5354	5083.67
P5	1	2	3	Average		P5	1	2	3	Average		P5	1	2	3	Average
Blank	4	2	6	4		Blank	1	4	3	2.66667		Blank	14	13	12	13
Vehicle	2454	2713	2662	2609.67		Vehicle	2690	2631	2744	2688.33		Vehicle	3896	4029	4057	3994
Positive Control	48	37	42	42.3333		Positive Control	31	26	28	28.3333		Positive Control	47	64	61	57.3333
JPX-0750						IQDMA						FRAx597
100	3	5	2	3.33333		100	7	1	11	6.33333		100	2089	2080	2478	2215.67
50	2	3	4	3		50	11	13	17	13.6667		50	2352	2302	2550	2401.33
25	10	5	3	6		25	24	26	22	24		25	2483	2402	2765	2550
12.5	25	31	34	30		12.5	43	61	41	48.3333		12.5	2491	2464	2666	2540.33
6.25	41	41	49	43.6667		6.25	47	46	46	46.3333		6.25	2408	2337	2753	2499.33
3.125	87	71	71	76.3333		3.125	36	69	69	58		3.125	2694	2575	2976	2748.33
1.563	203	153	206	187.333		1.563	818	901	967	895.333		1.563	2914	2852	3195	2987
0.781	698	553	738	663		0.781	2304	2267	2915	2495.33		0.781	3310	3040	3347	3232.33
0.391	1530	1272	1304	1368.67		0.391	3003	2800	2885	2896		0.391	3662	3541	3665	3622.67
0.195	2223	1980	2137	2113.33		0.195	2503	2355	3119	2659		0.195	3583	3649	3913	3715
0.098	2704	2574	2440	2572.67		0.098	2673	2699	2693	2688.33		0.098	3483	3766	3849	3699.33
0.049	2696	2381	2497	2524.67		0.049	2658	2742	2937	2779		0.049	3976	3655	4029	3886.67
P6	1	2	3	Average		P6	1	2	3	Average		P6	1	2	3	Average
Blank	3	1	2	2		Blank	2	2	0	1.33333		Blank	7	5	8	6.66667
Vehicle	1268	1273	1290	1277		Vehicle	1375	1593	1489	1485.67		Vehicle	2152	2066	2163	2127
Positive Control	65	60	51	58.6667		Positive Control	82	75	68	75		Positive Control	92	101	90	94.3333
JPX-0750						IQDMA						FRAx597
100	1	1	2	1.33333		100	15	22	18	18.3333		100	1085	999	1089	1057.67
50	6	11	8	8.33333		50	16	30	25	23.6667		50	1052	1038	1120	1070
25	7	8	18	11		25	25	18	28	23.6667		25	1169	1116	1151	1145.33
12.5	49	42	47	46		12.5	52	36	47	45		12.5	1204	1143	1273	1206.67
6.25	59	71	95	75		6.25	81	53	60	64.6667		6.25	1251	1124	1209	1194.67
3.125	105	93	90	96		3.125	87	107	94	96		3.125	1218	1221	1378	1272.33
1.563	328	400	376	368		1.563	231	218	277	242		1.563	1289	1319	1363	1323.67
0.781	706	718	822	748.667		0.781	951	1070	1157	1059.33		0.781	1430	1370	1625	1475
0.391	931	990	1097	1006		0.391	1562	1740	1589	1630.33		0.391	2090	1972	2127	2063
0.195	1385	1367	1510	1420.67		0.195	1448	1722	1840	1670		0.195	2218	2100	2357	2225
0.098	1432	1490	1656	1526		0.098	1675	1311	1704	1563.33		0.098	2279	2141	2203	2207.67
0.049	1394	1351	1446	1397		0.049	1516	1351	1541	1469.33		0.049	2124	2173	2259	2185.33
P8	1	2	3	Average		P8	1	2	3	Average		P8	1	2	3	Average
Blank	2	4	7	4.33333		Blank	13	16	10	13		Blank	6	13	13	10.6667
Vehicle	1094	1102	1098	1098		Vehicle	1228	1210	1228	1222		Vehicle	1262	1143	1131	1178.67
Positive Control	13	10	8	10.3333		Positive Control	4	2	5	3.66667		Positive Control	14	9	11	11.3333
JPX-0750						IQDMA						FRAx597
100	4	5	4	4.33333		100	16	10	19	15		100	410	531	588	509.667
50	10	6	4	6.66667		50	14	14	15	14.3333		50	498	594	636	576
25	9	10	11	10		25	27	21	20	22.6667		25	450	546	583	526.333
12.5	22	31	43	32		12.5	24	34	37	31.6667		12.5	367	563	580	503.333
6.25	56	66	61	61		6.25	51	50	31	44		6.25	433	599	663	565
3.125	116	95	92	101		3.125	74	145	149	122.667		3.125	599	683	742	674.667
1.563	355	380	410	381.667		1.563	173	300	328	267		1.563	717	730	804	750.333
0.781	500	593	570	554.333		0.781	723	736	724	727.667		0.781	805	901	1009	905
0.391	712	661	747	706.667		0.391	1013	1092	1037	1047.33		0.391	964	1024	1095	1027.67
0.195	983	905	752	880		0.195	1060	1133	1069	1087.33		0.195	1081	1160	896	1045.67
0.098	1081	1080	603	921.333		0.098	1008	1203	1105	1105.33		0.098	1082	1144	720	982
0.049	961	1032	338	777		0.049	959	1067	1047	1024.33		0.049	955	1124	430	836.333
P29	1	2	3	Average		P29	1	2	3	Average		P29	1	2	3	Average
Blank	4	10	11	8.33333		Blank	0	0	2	0.666667		Blank	9	5	7	7
Vehicle	1459	1457	1240	1385.33		Vehicle	814	982	885	893.667		Vehicle	1222	1306	516	1014.67
Positive Control	12	10	7	9.66667		Positive Control	0	0	0	0		Positive Control	4	4	5	4.33333
JPX-0750						IQDMA						FRAx597
100	5	7	8	6.66667		100	3	1	4	2.66667		100	797	754	826	792.333
50	10	9	11	10		50	13	6	8	9		50	876	788	902	855.333
25	35	28	28	30.3333		25	18	13	16	15.6667		25	895	817	939	883.667
12.5	47	42	49	46		12.5	9	7	9	8.33333		12.5	1022	996	1052	1023.33
6.25	90	67	75	77.3333		6.25	20	19	20	19.6667		6.25	1079	1201	1089	1123
3.125	499	458	380	445.667		3.125	28	22	20	23.3333		3.125	1206	1242	1119	1189
1.563	936	873	847	885.333		1.563	260	173	192	208.333		1.563	1260	1230	1264	1251.33
0.781	1239	1121	1078	1146		0.781	579	767	828	724.667		0.781	1503	1521	1380	1468
0.391	1485	1388	1338	1403.67		0.391	1483	1582	1436	1500.33		0.391	1721	1559	1519	1599.67
0.195	1381	1403	1069	1284.33		0.195	1411	1490	769	1223.33		0.195	1519	1620	1627	1588.67
0.098	585	1237	510	777.333		0.098	740	1462	285	829		0.098	810	1578	210	866
0.049	191	884	164	413		0.049	154	1283	212	549.667		0.049	280	1355	121	585.333
P31	1	2	3	Average		P31	1	2	3	Average		P31	1	2	3	Average
Blank	5	8	13	8.66667		Blank	2	0	1	1		Blank	9	13	12	11.3333
Vehicle	954	990	1001	981.667		Vehicle	931	1080	885	965.333		Vehicle	1055	1053	981	1029.67
Positive Control	18	12	8	12.6667		Positive Control	4	0	0	1.33333		Positive Control	11	10	5	8.66667
JPX-0750						IQDMA						FRAx597
100	7	7	8	7.33333		100	4	2	3	3		100	1168	889	923	993.333
50	8	10	8	8.66667		50	9	6	6	7		50	965	1049	972	995.333
25	16	14	19	16.3333		25	3	5	11	6.33333		25	1115	1131	1273	1173
12.5	17	22	17	18.6667		12.5	10	4	6	6.66667		12.5	1091	1293	1311	1231.67
6.25	37	44	42	41		6.25	4	16	8	9.33333		6.25	1306	1430	1243	1326.33
3.125	71	99	113	94.3333		3.125	38	45	57	46.6667		3.125	1254	1491	1408	1384.33
1.563	453	634	589	558.667		1.563	1120	1129	1190	1146.33		1.563	1478	1572	1593	1547.67
0.781	932	1002	1019	984.333		0.781	1213	1460	1463	1378.67		0.781	1813	1727	2351	1963.67
0.391	1161	1450	1359	1323.33		0.391	1437	1488	1532	1485.67		0.391	1596	7804*	2019	1807.5
0.195	1437	1415	1146	1332.67		0.195	1344	1579	1435	1452.67		0.195	1585	1784	1642	1670.33
0.098	1303	1599	598	1166.67		0.098	1539	1557	847	1314.33		0.098	1820	1869	1132	1607
0.049	1419	1398	312	1043		0.049	3220	3912	342	2491.33		0.049	1542	1645	731	1306
P33	1	2	3	Average		P33	1	2	3	Average		P33	1	2	3	Average
Blank	6	2	5	4.33333		Blank	0	2	0	0.666667		Blank	1	6	5	4
Vehicle	129	113	128	123.333		Vehicle	85	82	114	93.6667		Vehicle	101	80	108	96.3333
Positive Control	2	0	7	3		Positive Control	0	1	0	0.333333		Positive Control	2	0	1	1
JPX-0750						IQDMA						FRAx597
100	3	1	2	2		100	1	0	1	0.666667		100	23	18	31	24
50	2	5	7	4.66667		50	2	5	3	3.33333		50	22	24	19	21.6667
25	6	4	4	4.66667		25	1	1	4	2		25	22	31	23	25.3333
12.5	7	12	6	8.33333		12.5	7	3	9	6.33333		12.5	25	18	25	22.6667
6.25	16	14	10	13.3333		6.25	8	7	10	8.33333		6.25	11	44	21	25.3333
3.125	21	12	21	18		3.125	6	14	6	8.66667		3.125	22	16	19	19
1.563	16	23	11	16.6667		1.563	23	10	9	14		1.563	33	28	32	31
0.781	30	27	21	26		0.781	10	30	11	17		0.781	43	52	48	47.6667
0.391	58	31	27	38.6667		0.391	32	27	10	23		0.391	74	99	65	79.3333
0.195	69	55	58	60.6667		0.195	32	57	48	45.6667		0.195	103	166	88	119
0.098	109	108	46	87.6667		0.098	63	48	24	45		0.098	96	100	55	83.6667
0.049	108	87	25	73.3333		0.049	75	56	10	47		0.049	84	96	31	70.3333

## Sheet: Figure 6F-H
Patient ID	JPX-0750 IC50	IQDMA IC50	FRAx597 IC50	STAT3	STAT5A	STAT5B	Mean SCNA log2 ratio
P3	1.13	0.98	0.89	0.581	0.581	0.581	0.581
P20	0.35	0.74	0.85	0.532	0.532	0.532	0.532
P25	3.23	0.79	0.75	0.493	0.493	0.493	0.493
P2	0.65	1.07	9.64	0.401	0.401	0.401	0.401
P1	1.03	1.43	10.87	0.392	0.392	0.392	0.392
P7	0.37	0.71	0.63	0.329	0.329	0.329	0.329
P33_1	0.35	0.41	0.57	0.187	0.187	0.244	0.206
P11	1.05	1.08	1.4	0.158	0.158	0.158	0.158
P4	2.26	0.83	7.139	0.14	0.14	0.14	0.14
P5	0.41	1.32	100	0.066	0.066	0.066	0.066
P6	0.72	0.93	24.49	-0.008	-0.008	-0.008	-0.008
P8	1.17	1.01	15.14	-0.015	-0.015	-0.015	-0.015
P29	2.9	1.04	100	0.052	0.052	0.052	0.052
P31	1.43	1.83	100	-0.051	-0.051	-0.048	-0.05
P13	1.07	2.3	100	-0.127	-0.127	-0.046	-0.1
Spearman r
r	-0.2663	-0.4929	-0.7424
95% confidence interval	-0.6939 to 0.3001	-0.8084 to 0.04267	-0.9118 to -0.3568
P value
P (two-tailed)	0.3347	0.0644	0.0023
P value summary	ns	ns	**
Exact or approximate P value?	Exact	Exact	Exact
Significant? (alpha = 0.05)	No	No	Yes
