# Supplementary material for: Blocking STAT3/5 through direct or upstream kinase targeting in leukemic cutaneous T‐cell lymphoma
Source: EMBO Mol Med. 2022 Nov 7;14(12):e15200. doi: 10.15252/emmm.202115200 (PMC9727928; doi:10.15252/emmm.202115200)
Supplement: Supplementary file 21 — Source Data for Figure 7 [file EMMM-14-e15200-s001.xlsx]

## Sheet: Figure 7B
	Tumor volume [mm3]
Days post injection	Hut78 [vehicle-treated group]											Myla [vehicle-treated group]											H9
1	0	0	0	0	0	0	0	0	0	0	0	0	0	0	0	0	0	0	0	0	0	0	0	0	0	0	0	0	0	0	0	0	0
10	0	0	0	0	0	0	0	0	0	0	0	20.8	0	13.5	13.5	0	18.4	0	4	0	13.5	0	0	0	0	0	0	0	0	0	0	0	0
16	4	0	21.4	0	62.5	4	0	4	0	361.2	0	131.1	23.1	103.3	62.5	19.6	30.4	15.4	17.3	10.58	49.7	17.4	1.3	0	9.4	0	0	4	0	0	0	0	0
20	5	0	12.5	2.25	343.2	0	0	116.1	0	821.52	42.5	302.1	62.5	314.7	150.4	50.6	186.5	109.3	41.6	34.4	185	134.7	1.3	0	19	0	0	4	0	0	0	0	0
23	50.6	0	135	9.4	689.1	0	0	379.3	0	1787.2	243.4	415.2	100.9	430	258.3	65.6	375.6	196.9	71.2	42.4	288	174.4	7.8	0	86.2	0	0	4	0	0	0	0	0
26	32	12.5	160.55	29.9	1474	10.9	7.5	815.4	13.5	3283.4	442.4	665.5	243.4	665.5	600.7	216.6	500	535	117	83.2	383.6	510	7.8	0	144.15	0	0	17.92	10.14	0	0	0	0
30												1330.8	449.44	958.3	884.12	331.24	1165.6	788.85	366.7	251.7	786.4	522.5	7.8	0	219	4	0	97.55	10.98	4	0	0	0
33																							8.12	4	432.45	21.5	0	587.4	219.02	0	0	0	0

## Sheet: Figure 7C-D
Tumor weight [g]				Tumor weight [g]
Vehicle	JPX-0750	IQDMA		Vehicle	FRAx597
0.49	0.33	0.39		0.11	0.07
0.17	0.23	0.09		0.1	0.09
0.4	0.59	0.32		0.28	0.01
0.35	0.1	0.28		0.27	0.13
0.14	0.06	0.16			0.07
0.34		0.12
0.33
Unpaired t test				Unpaired t test
P value	0.5805	0.2102		P value	0.0479
P value summary	ns	ns		P value summary	*
Significantly different (P < 0.05)?	No	No		Significantly different (P < 0.05)?	Yes
One- or two-tailed P value?	Two-tailed	Two-tailed		One- or two-tailed P value?	Two-tailed
t, df	t=0.5712, df=10	t=1.331, df=11		t, df	t=2.394, df=7

## Sheet: Figure 7E-F
Perimeter [µm]				Perimeter [µm]
Vehicle 1	JPX-050	IQDMA		Vehicle 2	FRAx597
84333.5	20899.9	36640		31622	13467.5
34098.2	29590.1	12693.8		25593.3	12136.2
44962.9	61693.6	34945.8		26121.6	7206.6
51408.9	24745.5	30141.3		19883.5	26138.7
45471.5	20367.6	21734.3			17570.9
39730.3	18148.7	14444.3
Unpaired t test with Welch's correction				Unpaired t test with Welch's correction
P value	0.0622	0.018		P value	0.034
P value summary	ns	*		P value summary	*
Significantly different (P < 0.05)?	No	Yes		Significantly different (P < 0.05)?	Yes
One- or two-tailed P value?	Two-tailed	Two-tailed		One- or two-tailed P value?	Two-tailed
Welch-corrected t, df	t=2.101, df=9.933	t=2.963, df=8.027		Welch-corrected t, df	t=2.639, df=6.881

## Sheet: Figure 7G-H
Ki67 [% pos.cells]				Ki67 [% pos.cells]
Vehicle 1	JPX-0750	IQDMA		Vehicle 2	FRAx597
15.99	2.807	12.47		10.64	9.363
17.16	7.391	25.97		9.834	6.057
33.43	7.953	30.85		16.52	10.59
27.05	9.449	39.5		19.23	7.264
28.07	16.44	25.52		28.27	8.511
18.91	7.524	0		5.4	1.839
13.22	11.29	0.7571		5.603	7.715
10.84	12.48	4.497		5.938	4.123
21.77	13.05	29.53		10.39	7.246
23.92	8.31	23.81		13.52	6.544
12.15	15.74	23.05			2.242
13.32	19.47	24.28			4.652
18.69	9.104	18.05			5.421
23.65	10.36	24.09			8.706
20.01	11.3	43.36			4.961
Unpaired t test with Welch's correction				Unpaired t test with Welch's correction
P value	0.0001	0.6249		P value	0.0251
P value summary	***	ns		P value summary	*
Significantly different (P < 0.05)?	Yes	No		Significantly different (P < 0.05)?	Yes
One- or two-tailed P value?	Two-tailed	Two-tailed		One- or two-tailed P value?	Two-tailed
Welch-corrected t, df	t=4.530, df=23.92	t=0.4963, df=20.77		Welch-corrected t, df	t=2.611, df=10.48

## Sheet: Figure 7I-J
Vessel with lumen [raw count]				Vessel with lumen [raw count]
Vehicle 1	JPX-0750	IQDMA		Vehicle 2	FRAx597
478	400	186		655	47
521	300	174		297	144
498	211	267			216
Unpaired t test with Welch's correction				Unpaired t test with Welch's correction
P value	0.0635	0.0042		P value	0.2919
P value summary	ns	**		P value summary	ns
Significantly different (P < 0.05)?	No	Yes		Significantly different (P < 0.05)?	No
One- or two-tailed P value?	Two-tailed	Two-tailed		One- or two-tailed P value?	Two-tailed
Welch-corrected t, df	t=3.489, df=2.207	t=9.137, df=2.701		Welch-corrected t, df	t=1.834, df=1.152
